# Supplementary material for: Comprehensive profile and contrastive analysis of circular RNA expression in cervical squamous carcinoma and adenocarcinoma
Source: PeerJ. 2023 Jan 26;11:e14759. doi: 10.7717/peerj.14759 (PMC9884480; doi:10.7717/peerj.14759)
Supplement: Supplemental Information 1 [file peerj-11-14759-s001.zip]

Archive with 25 entries (22 files):
- Supp tables and figs 77018/File S1_circRNA_description.xlsx
- Supp tables and figs 77018/File S2_Circ_coding_stat.xlsx
- Supp tables and figs 77018/File S3/
- Supp tables and figs 77018/File S3/A_1_vs_A_2_Enriched_GO_bp_DAG.pdf
- Supp tables and figs 77018/File S3/A_1_vs_A_2_Enriched_GO_cc_DAG.pdf
- Supp tables and figs 77018/File S3/A_1_vs_A_2_Enriched_GO_mf_DAG.pdf
- Supp tables and figs 77018/File S3/AS_1_vs_AS_2_Enriched_GO_bp_DAG.pdf
- Supp tables and figs 77018/File S3/AS_1_vs_AS_2_Enriched_GO_cc_DAG.pdf
- Supp tables and figs 77018/File S3/AS_1_vs_AS_2_Enriched_GO_mf_DAG.pdf
- Supp tables and figs 77018/File S3/S_1_vs_S_2_Enriched_GO_bp_DAG.pdf
- Supp tables and figs 77018/File S3/S_1_vs_S_2_Enriched_GO_cc_DAG.pdf
- Supp tables and figs 77018/File S3/S_1_vs_S_2_Enriched_GO_mf_DAG.pdf
- Supp tables and figs 77018/File S4_binding_site.pair..xlsx
- Supp tables and figs 77018/File S5_data fig5&fig9.xlsx
- Supp tables and figs 77018/File S6/
- Supp tables and figs 77018/File S6/JS41_KEGGEnrichment.xls
- Supp tables and figs 77018/File S6/SJ41_KEGGEnrichment.xls
- Supp tables and figs 77018/File S7/
- Supp tables and figs 77018/File S7/A_1_vs_A_2.DEG_KEGG_pathway_enrichment_result.xls
- Supp tables and figs 77018/File S7/AS_1_vs_AS_2.DEG_KEGG_pathway_enrichment_result.xls
- Supp tables and figs 77018/File S7/S_1_vs_S_2.DEG_KEGG_pathway_enrichment_result.xls
- Supp tables and figs 77018/File S8_Differently expressed circRNAs.xlsx
- Supp tables and figs 77018/File S9_data derived form DIANA.xlsx
- Supp tables and figs 77018/File_S1-S9 legends.docx
- Supp tables and figs 77018/TableS1.docx
