# Supplementary material for: Comprehensive profile and contrastive analysis of circular RNA expression in cervical squamous carcinoma and adenocarcinoma
Source: PeerJ. 2023 Jan 26;11:e14759. doi: 10.7717/peerj.14759 (PMC9884480; doi:10.7717/peerj.14759)
Supplement: Supplemental Information 1 [file peerj-11-14759-s001.zip › Supp tables and figs 77018/File S2_Circ_coding_stat.xlsx]

## Sheet: Sheet1
Circ_ID	IRES_Score	CPC2	CNCI	PFAM
hsa_circ_0031152	0.955405	--	--	--
hsa_circ_0002593	0.95267	--	--	--
hsa_circ_0003472	0.950862	--	--	TRUE
hsa_circ_0030722	0.950807	--	--	TRUE
hsa_circ_0000495	0.950091	--	--	TRUE
hsa_circ_0005616	0.94992	--	--	--
hsa_circ_0006751	0.946929	--	--	TRUE
hsa_circ_0031709	0.945894	--	--	TRUE
hsa_circ_0072748	0.944629	--	--	--
hsa_circ_0000187	0.9424	--	--	--
hsa_circ_0001924	0.93987	TRUE	--	--
hsa_circ_0005680	0.937965	--	--	--
hsa_circ_0008377	0.937598	--	--	--
hsa_circ_0085434	0.937482	--	--	TRUE
hsa_circ_0005491	0.936761	--	--	--
hsa_circ_0006283	0.93631	--	--	TRUE
hsa_circ_0001800	0.935767	--	TRUE	TRUE
hsa_circ_0004419	0.934074	--	--	TRUE
hsa_circ_0002428	0.93381	--	--	TRUE
hsa_circ_0001503	0.933391	--	--	--
hsa_circ_0002179	0.933149	--	--	TRUE
hsa_circ_0005593	0.932663	--	--	--
hsa_circ_0008731	0.931963	--	--	--
hsa_circ_0000209	0.931823	--	--	TRUE
hsa_circ_0004479	0.931259	--	--	TRUE
hsa_circ_0004561	0.931215	--	--	TRUE
hsa_circ_0008071	0.930536	--	--	--
hsa_circ_0002118	0.929264	--	--	--
hsa_circ_0004314	0.928019	TRUE	--	TRUE
hsa_circ_0071091	0.927971	--	--	TRUE
hsa_circ_0007582	0.927691	TRUE	--	TRUE
hsa_circ_0005230	0.927287	--	--	--
hsa_circ_0008279	0.927264	--	--	--
hsa_circ_0005300	0.926973	--	--	TRUE
hsa_circ_0023772	0.926532	--	--	TRUE
hsa_circ_0058261	0.926232	--	--	TRUE
hsa_circ_0035380	0.924644	--	--	TRUE
hsa_circ_0066604	0.924371	--	--	--
hsa_circ_0008304	0.923282	--	--	TRUE
hsa_circ_0005934	0.922885	--	TRUE	TRUE
hsa_circ_0025704	0.922016	--	--	TRUE
hsa_circ_0021155	0.921596	--	--	TRUE
hsa_circ_0005963	0.921571	--	--	--
hsa_circ_0006010	0.921523	--	--	TRUE
hsa_circ_0006435	0.921467	--	--	--
hsa_circ_0070590	0.921442	--	--	TRUE
hsa_circ_0016425	0.921426	--	TRUE	TRUE
hsa_circ_0008632	0.920912	TRUE	--	TRUE
hsa_circ_0023783	0.920661	--	--	TRUE
hsa_circ_0004778	0.920587	--	--	TRUE
hsa_circ_0007370	0.920488	--	--	TRUE
hsa_circ_0035949	0.919677	--	--	TRUE
hsa_circ_0073036	0.919546	--	--	--
hsa_circ_0007585	0.919491	--	--	TRUE
hsa_circ_0056721	0.91932	--	--	--
hsa_circ_0007531	0.919298	--	TRUE	TRUE
hsa_circ_0007466	0.918879	--	--	--
hsa_circ_0005027	0.91855	--	--	--
hsa_circ_0000609	0.918526	--	TRUE	TRUE
hsa_circ_0003755	0.918036	--	--	--
hsa_circ_0037871	0.916884	--	--	--
hsa_circ_0028213	0.916581	--	TRUE	TRUE
hsa_circ_0023773	0.91638	--	--	TRUE
hsa_circ_0028215	0.916163	--	--	TRUE
hsa_circ_0003551	0.916143	--	TRUE	TRUE
hsa_circ_0008578	0.916028	--	--	TRUE
hsa_circ_0006456	0.915719	--	--	TRUE
hsa_circ_0006630	0.913757	--	TRUE	TRUE
hsa_circ_0037872	0.913721	--	--	--
hsa_circ_0005633	0.913228	--	--	--
hsa_circ_0003995	0.913162	--	--	TRUE
hsa_circ_0044185	0.913101	--	--	TRUE
hsa_circ_0030741	0.91268	--	--	TRUE
hsa_circ_0001682	0.912459	--	--	--
hsa_circ_0054086	0.912196	--	--	--
hsa_circ_0057608	0.91209	--	TRUE	TRUE
hsa_circ_0000443	0.911484	--	TRUE	TRUE
hsa_circ_0005342	0.911454	--	--	--
hsa_circ_0077660	0.911266	--	TRUE	TRUE
hsa_circ_0060739	0.911173	--	--	TRUE
hsa_circ_0084812	0.911102	TRUE	--	TRUE
hsa_circ_0003615	0.9109	--	--	TRUE
hsa_circ_0000387	0.910831	--	--	--
hsa_circ_0068142	0.910829	--	--	--
hsa_circ_0000442	0.91075	--	TRUE	TRUE
hsa_circ_0006541	0.910331	TRUE	--	TRUE
hsa_circ_0004642	0.910107	--	--	TRUE
hsa_circ_0006660	0.910063	--	--	TRUE
hsa_circ_0077657	0.910013	--	TRUE	TRUE
hsa_circ_0087961	0.909032	--	TRUE	TRUE
hsa_circ_0047380	0.909015	--	--	--
hsa_circ_0006416	0.908548	--	--	TRUE
hsa_circ_0007325	0.908495	--	--	TRUE
hsa_circ_0006963	0.907707	--	TRUE	TRUE
hsa_circ_0002465	0.9075	--	--	TRUE
hsa_circ_0029834	0.90716	--	--	TRUE
hsa_circ_0069031	0.907025	--	--	--
hsa_circ_0002287	0.906927	--	TRUE	TRUE
hsa_circ_0005909	0.906913	--	--	TRUE
hsa_circ_0007680	0.906724	--	--	TRUE
hsa_circ_0067723	0.906433	--	TRUE	TRUE
hsa_circ_0007767	0.906373	--	--	TRUE
hsa_circ_0004407	0.906211	--	--	--
hsa_circ_0006126	0.905976	--	--	TRUE
hsa_circ_0086459	0.905899	--	--	TRUE
hsa_circ_0001749	0.905732	--	TRUE	TRUE
hsa_circ_0004928	0.905676	--	TRUE	TRUE
hsa_circ_0003236	0.905607	--	--	TRUE
hsa_circ_0081805	0.904744	--	--	TRUE
hsa_circ_0002061	0.904602	--	--	TRUE
hsa_circ_0007528	0.904046	--	--	TRUE
hsa_circ_0005144	0.90403	TRUE	TRUE	TRUE
hsa_circ_0007286	0.903528	--	--	TRUE
hsa_circ_0007138	0.903392	TRUE	TRUE	TRUE
hsa_circ_0067725	0.903306	--	--	TRUE
hsa_circ_0009028	0.903128	--	--	TRUE
hsa_circ_0001293	0.902988	TRUE	TRUE	TRUE
hsa_circ_0002335	0.902979	--	TRUE	TRUE
hsa_circ_0003399	0.902979	--	--	TRUE
hsa_circ_0024016	0.902629	--	--	TRUE
hsa_circ_0006192	0.902435	--	--	--
hsa_circ_0007121	0.902402	--	TRUE	TRUE
hsa_circ_0000397	0.90183	--	--	TRUE
hsa_circ_0054456	0.901746	--	--	TRUE
hsa_circ_0003000	0.901007	--	TRUE	TRUE
hsa_circ_0005492	0.900976	--	--	--
hsa_circ_0000228	0.900773	--	--	TRUE
hsa_circ_0006409	0.900735	--	--	TRUE
hsa_circ_0008624	0.900306	--	--	TRUE
hsa_circ_0013300	0.899962	--	--	TRUE
hsa_circ_0030720	0.899768	--	--	TRUE
hsa_circ_0003793	0.899682	--	--	TRUE
hsa_circ_0004647	0.89963	--	TRUE	TRUE
hsa_circ_0006519	0.899585	TRUE	TRUE	TRUE
hsa_circ_0007779	0.899529	--	--	--
hsa_circ_0001278	0.899212	--	--	TRUE
hsa_circ_0005427	0.898488	--	--	--
hsa_circ_0005994	0.898273	--	--	TRUE
hsa_circ_0077745	0.898063	TRUE	--	TRUE
hsa_circ_0000444	0.898015	--	TRUE	TRUE
hsa_circ_0035196	0.897707	--	TRUE	TRUE
hsa_circ_0003672	0.896944	--	TRUE	TRUE
hsa_circ_0005287	0.896559	--	--	TRUE
hsa_circ_0002313	0.896542	TRUE	TRUE	TRUE
hsa_circ_0002855	0.896407	--	--	TRUE
hsa_circ_0009148	0.896347	--	--	TRUE
hsa_circ_0008985	0.896342	--	TRUE	TRUE
hsa_circ_0002035	0.896043	--	--	TRUE
hsa_circ_0010936	0.895869	--	--	TRUE
hsa_circ_0037862	0.895649	--	--	TRUE
hsa_circ_0086461	0.895415	--	--	TRUE
hsa_circ_0003511	0.895071	--	--	TRUE
hsa_circ_0006742	0.894964	--	TRUE	TRUE
hsa_circ_0043427	0.894773	--	--	TRUE
hsa_circ_0008179	0.89458	--	--	TRUE
hsa_circ_0005076	0.894548	--	--	TRUE
hsa_circ_0021156	0.89453	--	--	TRUE
hsa_circ_0027904	0.894238	--	--	TRUE
hsa_circ_0001801	0.89345	--	--	TRUE
hsa_circ_0024278	0.893174	--	TRUE	TRUE
hsa_circ_0013299	0.893113	--	--	TRUE
hsa_circ_0006219	0.893043	--	--	TRUE
hsa_circ_0018281	0.892806	--	--	--
hsa_circ_0008816	0.892774	--	--	TRUE
hsa_circ_0004889	0.892608	--	--	TRUE
hsa_circ_0004191	0.891916	--	TRUE	TRUE
hsa_circ_0006759	0.89177	TRUE	TRUE	TRUE
hsa_circ_0023784	0.891654	--	TRUE	TRUE
hsa_circ_0005695	0.891561	--	--	--
hsa_circ_0008019	0.891079	--	--	TRUE
hsa_circ_0006033	0.891041	--	--	--
hsa_circ_0007936	0.890972	--	TRUE	TRUE
hsa_circ_0055553	0.890957	--	--	--
hsa_circ_0044186	0.890941	--	--	TRUE
hsa_circ_0004836	0.890924	--	TRUE	TRUE
hsa_circ_0005471	0.890739	--	--	--
hsa_circ_0001476	0.890721	--	TRUE	TRUE
hsa_circ_0002236	0.890637	--	TRUE	TRUE
hsa_circ_0001191	0.890417	--	TRUE	TRUE
hsa_circ_0007837	0.890394	--	--	TRUE
hsa_circ_0073978	0.89017	--	--	TRUE
hsa_circ_0091291	0.889698	--	--	--
hsa_circ_0003338	0.889678	--	--	TRUE
hsa_circ_0025831	0.889626	--	TRUE	TRUE
hsa_circ_0007315	0.889506	--	--	TRUE
hsa_circ_0002711	0.889377	--	TRUE	TRUE
hsa_circ_0004227	0.889208	--	TRUE	TRUE
hsa_circ_0081802	0.88907	--	TRUE	TRUE
hsa_circ_0008592	0.88867	--	--	--
hsa_circ_0007529	0.888349	--	--	TRUE
hsa_circ_0030253	0.888104	--	--	--
hsa_circ_0015438	0.887981	--	--	TRUE
hsa_circ_0006062	0.887841	--	--	TRUE
hsa_circ_0005093	0.887394	--	--	TRUE
hsa_circ_0002771	0.887158	--	--	--
hsa_circ_0012618	0.886949	--	--	TRUE
hsa_circ_0001802	0.886925	--	--	TRUE
hsa_circ_0007452	0.886918	--	--	TRUE
hsa_circ_0002175	0.886899	--	TRUE	TRUE
hsa_circ_0017852	0.886325	--	--	TRUE
hsa_circ_0059286	0.886189	--	--	--
hsa_circ_0005407	0.88606	--	--	--
hsa_circ_0000972	0.885901	--	--	TRUE
hsa_circ_0001980	0.88552	--	--	TRUE
hsa_circ_0001961	0.885481	--	TRUE	--
hsa_circ_0029874	0.885376	TRUE	--	TRUE
hsa_circ_0006261	0.885267	--	TRUE	--
hsa_circ_0059977	0.885097	--	TRUE	TRUE
hsa_circ_0020032	0.885032	--	--	TRUE
hsa_circ_0007173	0.88503	--	--	TRUE
hsa_circ_0007854	0.884944	--	--	TRUE
hsa_circ_0015445	0.884859	--	--	TRUE
hsa_circ_0025705	0.884841	--	--	TRUE
hsa_circ_0007851	0.884737	--	TRUE	TRUE
hsa_circ_0007156	0.884704	--	--	TRUE
hsa_circ_0043837	0.884703	--	TRUE	TRUE
hsa_circ_0007055	0.884686	--	--	TRUE
hsa_circ_0047581	0.884682	--	--	TRUE
hsa_circ_0005684	0.88466	--	--	TRUE
hsa_circ_0005095	0.884464	--	--	TRUE
hsa_circ_0008517	0.884423	--	--	--
hsa_circ_0000983	0.884414	TRUE	TRUE	TRUE
hsa_circ_0002745	0.883959	TRUE	TRUE	TRUE
hsa_circ_0004821	0.883748	--	TRUE	--
hsa_circ_0008686	0.883746	--	--	TRUE
hsa_circ_0001474	0.883362	--	--	--
hsa_circ_0067582	0.883298	--	TRUE	TRUE
hsa_circ_0067724	0.883153	--	TRUE	TRUE
hsa_circ_0000399	0.883119	--	--	TRUE
hsa_circ_0005968	0.883074	TRUE	TRUE	TRUE
hsa_circ_0003075	0.883054	--	--	--
hsa_circ_0058443	0.88267	--	TRUE	--
hsa_circ_0000230	0.882447	TRUE	TRUE	TRUE
hsa_circ_0005114	0.882325	--	TRUE	TRUE
hsa_circ_0007996	0.882199	--	--	TRUE
hsa_circ_0006783	0.882125	--	--	TRUE
hsa_circ_0004920	0.881973	--	--	--
hsa_circ_0004062	0.881875	--	TRUE	--
hsa_circ_0003093	0.881522	--	--	--
hsa_circ_0031657	0.881518	--	--	--
hsa_circ_0007888	0.880939	--	--	TRUE
hsa_circ_0027871	0.880917	--	TRUE	TRUE
hsa_circ_0004263	0.880704	--	TRUE	--
hsa_circ_0032436	0.880623	--	--	TRUE
hsa_circ_0004147	0.880487	--	--	TRUE
hsa_circ_0003712	0.880466	--	TRUE	TRUE
hsa_circ_0019617	0.880422	--	--	TRUE
hsa_circ_0002235	0.880166	--	--	TRUE
hsa_circ_0017087	0.879987	--	--	TRUE
hsa_circ_0006263	0.8797	--	TRUE	TRUE
hsa_circ_0001820	0.879433	--	--	TRUE
hsa_circ_0001340	0.879381	--	--	--
hsa_circ_0021157	0.879193	--	--	TRUE
hsa_circ_0006648	0.879115	TRUE	--	TRUE
hsa_circ_0058441	0.879107	--	TRUE	TRUE
hsa_circ_0030281	0.878879	--	--	--
hsa_circ_0018087	0.87854	TRUE	TRUE	TRUE
hsa_circ_0087765	0.878458	--	--	TRUE
hsa_circ_0072497	0.878275	--	--	--
hsa_circ_0004422	0.878221	--	--	TRUE
hsa_circ_0013007	0.877904	--	--	TRUE
hsa_circ_0002915	0.877677	--	--	--
hsa_circ_0025827	0.877467	TRUE	TRUE	TRUE
hsa_circ_0087905	0.877442	--	--	TRUE
hsa_circ_0069979	0.877311	--	--	TRUE
hsa_circ_0004938	0.877293	TRUE	TRUE	TRUE
hsa_circ_0007494	0.877261	--	--	--
hsa_circ_0004320	0.877175	--	--	TRUE
hsa_circ_0008038	0.877043	TRUE	TRUE	TRUE
hsa_circ_0003491	0.876704	--	--	TRUE
hsa_circ_0004990	0.876616	--	--	--
hsa_circ_0006361	0.876468	--	--	TRUE
hsa_circ_0011523	0.875951	--	--	TRUE
hsa_circ_0045836	0.875948	--	--	TRUE
hsa_circ_0025714	0.875867	--	--	TRUE
hsa_circ_0007110	0.875839	--	--	TRUE
hsa_circ_0035998	0.875604	--	--	TRUE
hsa_circ_0070648	0.875497	--	TRUE	TRUE
hsa_circ_0001658	0.87549	--	--	TRUE
hsa_circ_0007559	0.87539	--	--	TRUE
hsa_circ_0001301	0.875284	--	--	TRUE
hsa_circ_0003436	0.87521	--	--	TRUE
hsa_circ_0003730	0.875075	--	--	TRUE
hsa_circ_0000175	0.874936	TRUE	TRUE	TRUE
hsa_circ_0044184	0.874875	--	TRUE	TRUE
hsa_circ_0005242	0.874724	--	--	TRUE
hsa_circ_0003841	0.874614	--	TRUE	TRUE
hsa_circ_0001684	0.874459	--	--	TRUE
hsa_circ_0007364	0.874288	--	--	--
hsa_circ_0005067	0.873814	--	--	--
hsa_circ_0005715	0.873744	TRUE	TRUE	TRUE
hsa_circ_0007033	0.873721	--	TRUE	--
hsa_circ_0008587	0.873563	--	--	TRUE
hsa_circ_0059382	0.873195	--	--	TRUE
hsa_circ_0023787	0.873151	--	TRUE	TRUE
hsa_circ_0000973	0.87305	--	--	TRUE
hsa_circ_0006934	0.873042	TRUE	TRUE	TRUE
hsa_circ_0004995	0.87294	--	--	TRUE
hsa_circ_0000530	0.872807	--	--	TRUE
hsa_circ_0031658	0.872722	--	--	--
hsa_circ_0044959	0.872607	--	--	--
hsa_circ_0004608	0.872563	--	--	TRUE
hsa_circ_0008593	0.872527	--	--	TRUE
hsa_circ_0008650	0.872498	--	TRUE	TRUE
hsa_circ_0059958	0.872384	--	--	--
hsa_circ_0007838	0.872358	--	--	--
hsa_circ_0067836	0.872018	--	--	TRUE
hsa_circ_0008827	0.871711	--	--	TRUE
hsa_circ_0004417	0.871641	TRUE	--	TRUE
hsa_circ_0003265	0.871607	--	--	--
hsa_circ_0067503	0.871367	--	--	TRUE
hsa_circ_0006801	0.871251	--	--	TRUE
hsa_circ_0035944	0.871241	--	--	TRUE
hsa_circ_0034898	0.871213	--	--	TRUE
hsa_circ_0003502	0.87112	--	TRUE	TRUE
hsa_circ_0007174	0.871004	--	--	TRUE
hsa_circ_0005940	0.870805	--	TRUE	TRUE
hsa_circ_0001190	0.870617	--	--	--
hsa_circ_0006198	0.870586	--	TRUE	TRUE
hsa_circ_0007170	0.870569	--	TRUE	TRUE
hsa_circ_0085431	0.870557	--	--	TRUE
hsa_circ_0000169	0.870505	--	TRUE	TRUE
hsa_circ_0002497	0.870454	TRUE	TRUE	TRUE
hsa_circ_0003365	0.870443	--	--	TRUE
hsa_circ_0013148	0.870372	--	TRUE	TRUE
hsa_circ_0002801	0.87024	--	--	TRUE
hsa_circ_0001971	0.870222	--	--	TRUE
hsa_circ_0007487	0.870132	--	--	TRUE
hsa_circ_0088531	0.870091	--	--	TRUE
hsa_circ_0015437	0.87009	--	--	TRUE
hsa_circ_0073654	0.869981	--	--	--
hsa_circ_0008825	0.86991	--	TRUE	TRUE
hsa_circ_0054322	0.869871	--	--	TRUE
hsa_circ_0037078	0.869729	--	--	TRUE
hsa_circ_0004709	0.869685	--	--	TRUE
hsa_circ_0077109	0.86967	--	--	TRUE
hsa_circ_0003696	0.869513	TRUE	TRUE	TRUE
hsa_circ_0007471	0.869507	--	--	--
hsa_circ_0009015	0.869287	--	--	TRUE
hsa_circ_0008836	0.869051	--	--	TRUE
hsa_circ_0002379	0.868926	--	--	TRUE
hsa_circ_0002722	0.868775	--	--	TRUE
hsa_circ_0000606	0.868654	--	--	TRUE
hsa_circ_0056012	0.868646	--	--	TRUE
hsa_circ_0008859	0.868611	--	TRUE	TRUE
hsa_circ_0006910	0.86836	--	--	TRUE
hsa_circ_0007654	0.868298	--	TRUE	TRUE
hsa_circ_0008468	0.867784	--	--	TRUE
hsa_circ_0005265	0.867682	--	--	--
hsa_circ_0013524	0.867673	--	--	TRUE
hsa_circ_0086291	0.867663	--	TRUE	TRUE
hsa_circ_0004550	0.867622	--	--	TRUE
hsa_circ_0008323	0.867551	--	--	TRUE
hsa_circ_0003519	0.867327	--	TRUE	TRUE
hsa_circ_0000227	0.867256	--	TRUE	TRUE
hsa_circ_0043428	0.867218	--	TRUE	TRUE
hsa_circ_0002500	0.867152	--	--	TRUE
hsa_circ_0000996	0.866859	--	--	--
hsa_circ_0007341	0.866079	--	TRUE	--
hsa_circ_0003978	0.865981	--	--	TRUE
hsa_circ_0005251	0.865943	--	--	TRUE
hsa_circ_0034908	0.865927	--	--	TRUE
hsa_circ_0003950	0.865822	--	--	TRUE
hsa_circ_0000246	0.865702	--	--	TRUE
hsa_circ_0000285	0.865576	--	--	--
hsa_circ_0005689	0.865405	--	TRUE	TRUE
hsa_circ_0012610	0.86517	--	--	TRUE
hsa_circ_0000183	0.865054	--	--	TRUE
hsa_circ_0003654	0.865043	TRUE	TRUE	TRUE
hsa_circ_0002692	0.865041	--	--	TRUE
hsa_circ_0059960	0.865023	--	TRUE	TRUE
hsa_circ_0071434	0.864822	--	--	TRUE
hsa_circ_0002654	0.864713	--	--	TRUE
hsa_circ_0025887	0.864213	--	--	TRUE
hsa_circ_0005688	0.863948	--	TRUE	TRUE
hsa_circ_0044189	0.863882	TRUE	TRUE	TRUE
hsa_circ_0000701	0.863839	TRUE	--	TRUE
hsa_circ_0069438	0.863789	--	--	TRUE
hsa_circ_0007489	0.863766	--	--	TRUE
hsa_circ_0039381	0.863653	--	--	TRUE
hsa_circ_0006820	0.863612	--	--	TRUE
hsa_circ_0001676	0.863605	--	--	TRUE
hsa_circ_0002224	0.863416	--	--	TRUE
hsa_circ_0001172	0.86341	--	--	--
hsa_circ_0039202	0.86335	--	TRUE	TRUE
hsa_circ_0004555	0.863315	--	--	TRUE
hsa_circ_0002919	0.863183	--	--	TRUE
hsa_circ_0079761	0.863079	--	--	TRUE
hsa_circ_0000091	0.862856	--	--	--
hsa_circ_0047474	0.862285	TRUE	TRUE	TRUE
hsa_circ_0071330	0.862275	--	--	TRUE
hsa_circ_0054282	0.862021	--	TRUE	TRUE
hsa_circ_0005534	0.862003	--	TRUE	TRUE
hsa_circ_0091244	0.861626	TRUE	TRUE	TRUE
hsa_circ_0076405	0.861519	--	--	TRUE
hsa_circ_0000190	0.861516	--	--	TRUE
hsa_circ_0044183	0.861309	--	TRUE	TRUE
hsa_circ_0007251	0.861147	--	--	TRUE
hsa_circ_0059988	0.861088	--	TRUE	TRUE
hsa_circ_0012474	0.860931	--	--	--
hsa_circ_0008629	0.860758	--	--	TRUE
hsa_circ_0007098	0.860552	--	TRUE	TRUE
hsa_circ_0004451	0.860405	TRUE	--	TRUE
hsa_circ_0027689	0.860346	TRUE	--	TRUE
hsa_circ_0086462	0.860338	--	--	TRUE
hsa_circ_0005939	0.860336	--	--	TRUE
hsa_circ_0004188	0.860319	--	TRUE	TRUE
hsa_circ_0007540	0.860313	--	--	TRUE
hsa_circ_0016614	0.860275	--	TRUE	--
hsa_circ_0017683	0.860142	--	--	TRUE
hsa_circ_0020094	0.860141	--	--	TRUE
hsa_circ_0001720	0.860077	TRUE	TRUE	TRUE
hsa_circ_0082617	0.859989	--	--	--
hsa_circ_0008786	0.859481	--	--	TRUE
hsa_circ_0016414	0.859448	--	--	TRUE
hsa_circ_0017092	0.859419	--	--	TRUE
hsa_circ_0023991	0.859336	--	--	--
hsa_circ_0001174	0.859319	--	--	--
hsa_circ_0006664	0.859301	--	--	--
hsa_circ_0020256	0.8591	TRUE	--	TRUE
hsa_circ_0000233	0.858985	--	TRUE	TRUE
hsa_circ_0084748	0.858733	TRUE	TRUE	TRUE
hsa_circ_0008221	0.858637	TRUE	TRUE	TRUE
hsa_circ_0005572	0.858627	--	--	TRUE
hsa_circ_0002699	0.858578	TRUE	TRUE	TRUE
hsa_circ_0003267	0.858537	--	--	TRUE
hsa_circ_0000068	0.858516	--	--	TRUE
hsa_circ_0004930	0.858414	--	--	TRUE
hsa_circ_0057742	0.858348	--	--	TRUE
hsa_circ_0058275	0.858284	--	--	TRUE
hsa_circ_0008847	0.858279	--	--	TRUE
hsa_circ_0039203	0.858242	TRUE	TRUE	TRUE
hsa_circ_0016408	0.858237	--	--	TRUE
hsa_circ_0012611	0.85808	--	--	TRUE
hsa_circ_0004383	0.858056	--	--	TRUE
hsa_circ_0004287	0.857911	--	--	--
hsa_circ_0003784	0.857793	--	--	TRUE
hsa_circ_0073868	0.857674	--	--	TRUE
hsa_circ_0059685	0.857656	--	--	TRUE
hsa_circ_0008952	0.85742	--	--	TRUE
hsa_circ_0005142	0.85731	--	--	TRUE
hsa_circ_0007523	0.856956	--	TRUE	TRUE
hsa_circ_0032969	0.856868	--	--	--
hsa_circ_0030286	0.85678	--	--	TRUE
hsa_circ_0090049	0.856686	--	--	TRUE
hsa_circ_0003623	0.856635	--	--	TRUE
hsa_circ_0005591	0.856529	--	--	TRUE
hsa_circ_0007601	0.856515	--	--	TRUE
hsa_circ_0012947	0.856439	--	--	TRUE
hsa_circ_0003386	0.856419	--	--	TRUE
hsa_circ_0005605	0.856405	--	TRUE	--
hsa_circ_0035999	0.856211	TRUE	--	TRUE
hsa_circ_0001346	0.856143	--	TRUE	TRUE
hsa_circ_0068708	0.856087	--	--	--
hsa_circ_0056236	0.855933	--	--	TRUE
hsa_circ_0070245	0.855896	--	--	TRUE
hsa_circ_0002562	0.855797	--	--	--
hsa_circ_0003390	0.855763	--	TRUE	--
hsa_circ_0061510	0.855582	--	--	TRUE
hsa_circ_0021569	0.855482	--	--	TRUE
hsa_circ_0057740	0.855301	--	TRUE	TRUE
hsa_circ_0002782	0.855166	--	--	TRUE
hsa_circ_0064615	0.854964	TRUE	TRUE	TRUE
hsa_circ_0005419	0.854893	--	--	TRUE
hsa_circ_0054171	0.854643	--	TRUE	TRUE
hsa_circ_0025763	0.854554	--	--	TRUE
hsa_circ_0084746	0.854469	--	--	--
hsa_circ_0013696	0.854462	--	--	--
hsa_circ_0002299	0.854071	--	--	TRUE
hsa_circ_0084052	0.854047	--	TRUE	TRUE
hsa_circ_0002574	0.853972	--	--	TRUE
hsa_circ_0053786	0.853901	--	--	--
hsa_circ_0001639	0.853867	--	--	TRUE
hsa_circ_0019389	0.853792	TRUE	TRUE	TRUE
hsa_circ_0069621	0.853785	--	--	--
hsa_circ_0028912	0.853682	--	--	--
hsa_circ_0005223	0.853447	--	--	TRUE
hsa_circ_0081872	0.853389	--	TRUE	TRUE
hsa_circ_0076952	0.853312	--	--	TRUE
hsa_circ_0005462	0.853309	--	--	TRUE
hsa_circ_0009070	0.853069	--	--	TRUE
hsa_circ_0088567	0.853006	--	--	TRUE
hsa_circ_0054547	0.853006	--	--	TRUE
hsa_circ_0003571	0.852955	--	TRUE	TRUE
hsa_circ_0056957	0.852918	TRUE	TRUE	TRUE
hsa_circ_0066639	0.852872	--	--	TRUE
hsa_circ_0004860	0.852857	--	TRUE	TRUE
hsa_circ_0000432	0.852711	--	TRUE	TRUE
hsa_circ_0025582	0.85266	--	--	TRUE
hsa_circ_0001815	0.852537	--	--	TRUE
hsa_circ_0012990	0.852302	--	--	TRUE
hsa_circ_0002527	0.852268	--	TRUE	TRUE
hsa_circ_0070907	0.852259	--	--	--
hsa_circ_0005875	0.852258	TRUE	TRUE	--
hsa_circ_0031814	0.852075	--	--	--
hsa_circ_0005533	0.852075	--	--	TRUE
hsa_circ_0008254	0.852053	TRUE	--	TRUE
hsa_circ_0000219	0.851988	--	--	TRUE
hsa_circ_0081873	0.851739	--	--	TRUE
hsa_circ_0054283	0.851321	--	TRUE	TRUE
hsa_circ_0075740	0.851199	--	--	TRUE
hsa_circ_0002503	0.851145	--	TRUE	TRUE
hsa_circ_0008608	0.851111	--	--	TRUE
hsa_circ_0059978	0.851065	--	TRUE	TRUE
hsa_circ_0054278	0.850906	TRUE	TRUE	TRUE
hsa_circ_0004288	0.850876	--	--	--
hsa_circ_0005563	0.850632	--	TRUE	TRUE
hsa_circ_0008104	0.850346	--	--	TRUE
hsa_circ_0003656	0.850152	TRUE	--	TRUE
hsa_circ_0035939	0.850149	--	--	TRUE
hsa_circ_0015446	0.850004	--	--	TRUE
hsa_circ_0001126	0.849887	--	--	--
hsa_circ_0027693	0.849859	--	--	TRUE
hsa_circ_0055102	0.849828	--	--	--
hsa_circ_0004527	0.849713	TRUE	TRUE	TRUE
hsa_circ_0007272	0.849691	--	--	--
hsa_circ_0027862	0.849597	TRUE	TRUE	TRUE
hsa_circ_0003805	0.849573	--	--	--
hsa_circ_0057852	0.849301	TRUE	TRUE	--
hsa_circ_0013738	0.849274	--	--	TRUE
hsa_circ_0006716	0.849229	--	--	TRUE
hsa_circ_0008693	0.84918	--	--	--
hsa_circ_0016413	0.849124	--	--	TRUE
hsa_circ_0008130	0.849094	--	--	TRUE
hsa_circ_0032725	0.848739	--	--	TRUE
hsa_circ_0004079	0.848488	--	TRUE	TRUE
hsa_circ_0000095	0.848367	--	--	TRUE
hsa_circ_0007710	0.848342	TRUE	TRUE	TRUE
hsa_circ_0002767	0.848222	--	TRUE	TRUE
hsa_circ_0005839	0.848169	--	--	--
hsa_circ_0067535	0.84806	--	--	TRUE
hsa_circ_0066640	0.848009	--	TRUE	TRUE
hsa_circ_0003804	0.848007	--	--	--
hsa_circ_0008161	0.847953	--	--	TRUE
hsa_circ_0025969	0.847873	--	--	--
hsa_circ_0054960	0.847624	--	--	TRUE
hsa_circ_0003948	0.847313	--	TRUE	TRUE
hsa_circ_0000992	0.847302	--	--	--
hsa_circ_0006034	0.84724	--	TRUE	TRUE
hsa_circ_0006724	0.84695	--	TRUE	TRUE
hsa_circ_0047927	0.846813	--	--	--
hsa_circ_0002825	0.846642	--	--	TRUE
hsa_circ_0066642	0.846599	--	TRUE	TRUE
hsa_circ_0006244	0.846592	--	--	TRUE
hsa_circ_0002898	0.846493	--	TRUE	TRUE
hsa_circ_0046704	0.846393	--	TRUE	TRUE
hsa_circ_0057289	0.846253	--	--	TRUE
hsa_circ_0023942	0.84615	--	--	TRUE
hsa_circ_0079449	0.845944	--	--	TRUE
hsa_circ_0004462	0.845834	--	TRUE	TRUE
hsa_circ_0060484	0.845829	--	--	TRUE
hsa_circ_0008093	0.845692	--	--	TRUE
hsa_circ_0007484	0.845605	--	--	--
hsa_circ_0067599	0.845605	--	--	TRUE
hsa_circ_0000849	0.84552	--	--	TRUE
hsa_circ_0004968	0.845426	--	--	TRUE
hsa_circ_0063767	0.845293	--	--	--
hsa_circ_0086290	0.845055	--	--	--
hsa_circ_0056954	0.84486	--	--	TRUE
hsa_circ_0018007	0.844825	--	--	TRUE
hsa_circ_0006117	0.844607	--	--	--
hsa_circ_0031551	0.844421	--	--	--
hsa_circ_0012797	0.844416	--	--	TRUE
hsa_circ_0001617	0.844298	--	--	TRUE
hsa_circ_0003495	0.84414	--	TRUE	TRUE
hsa_circ_0003906	0.844095	--	--	TRUE
hsa_circ_0076198	0.84406	--	TRUE	TRUE
hsa_circ_0060734	0.844051	--	TRUE	TRUE
hsa_circ_0006616	0.843942	TRUE	--	TRUE
hsa_circ_0070420	0.843848	--	--	TRUE
hsa_circ_0002141	0.843781	--	--	TRUE
hsa_circ_0005303	0.843779	--	--	TRUE
hsa_circ_0085320	0.843623	--	TRUE	TRUE
hsa_circ_0007353	0.843562	--	--	TRUE
hsa_circ_0060811	0.843403	--	--	TRUE
hsa_circ_0008617	0.843269	--	--	--
hsa_circ_0017315	0.843189	--	--	--
hsa_circ_0058728	0.84318	--	--	TRUE
hsa_circ_0029806	0.843118	--	--	TRUE
hsa_circ_0009173	0.842858	--	--	TRUE
hsa_circ_0066636	0.84284	--	--	--
hsa_circ_0004113	0.84278	--	--	TRUE
hsa_circ_0067716	0.84278	--	--	--
hsa_circ_0005704	0.842759	--	--	--
hsa_circ_0043060	0.84256	--	TRUE	TRUE
hsa_circ_0017091	0.84243	--	--	TRUE
hsa_circ_0004298	0.842348	--	--	TRUE
hsa_circ_0007334	0.841941	--	--	TRUE
hsa_circ_0006609	0.841901	--	TRUE	TRUE
hsa_circ_0047476	0.841802	TRUE	TRUE	TRUE
hsa_circ_0006493	0.841755	--	--	--
hsa_circ_0004269	0.841668	--	--	TRUE
hsa_circ_0077749	0.841609	--	--	TRUE
hsa_circ_0031556	0.841434	--	--	--
hsa_circ_0006038	0.841284	TRUE	--	TRUE
hsa_circ_0017510	0.841275	--	--	TRUE
hsa_circ_0056704	0.841233	--	--	TRUE
hsa_circ_0069931	0.840922	--	--	TRUE
hsa_circ_0000247	0.840673	--	--	--
hsa_circ_0027866	0.840629	--	TRUE	--
hsa_circ_0005954	0.840477	--	--	TRUE
hsa_circ_0054190	0.840434	--	--	TRUE
hsa_circ_0066266	0.84039	--	--	TRUE
hsa_circ_0006921	0.840267	--	TRUE	TRUE
hsa_circ_0087906	0.840008	--	--	TRUE
hsa_circ_0005494	0.840007	--	--	TRUE
hsa_circ_0057256	0.839483	--	--	--
hsa_circ_0004811	0.839421	--	--	TRUE
hsa_circ_0002473	0.839249	--	--	TRUE
hsa_circ_0084935	0.839236	--	--	TRUE
hsa_circ_0036599	0.83923	--	--	TRUE
hsa_circ_0007984	0.839136	--	--	TRUE
hsa_circ_0006355	0.838991	--	TRUE	TRUE
hsa_circ_0040616	0.838987	--	--	--
hsa_circ_0007308	0.838903	--	TRUE	TRUE
hsa_circ_0008004	0.838818	--	--	TRUE
hsa_circ_0005308	0.838783	--	--	TRUE
hsa_circ_0027702	0.838703	--	--	TRUE
hsa_circ_0066688	0.838608	--	--	TRUE
hsa_circ_0035901	0.838547	--	--	TRUE
hsa_circ_0031750	0.838536	--	--	--
hsa_circ_0000096	0.838402	--	--	TRUE
hsa_circ_0035937	0.83821	TRUE	TRUE	TRUE
hsa_circ_0079524	0.837964	--	--	TRUE
hsa_circ_0006545	0.837846	--	--	TRUE
hsa_circ_0007545	0.837767	--	--	TRUE
hsa_circ_0000845	0.837742	TRUE	TRUE	TRUE
hsa_circ_0008151	0.837511	--	--	TRUE
hsa_circ_0005065	0.837459	--	TRUE	TRUE
hsa_circ_0005141	0.83729	--	TRUE	TRUE
hsa_circ_0007090	0.837261	--	--	TRUE
hsa_circ_0083455	0.836685	--	--	TRUE
hsa_circ_0003170	0.836418	--	TRUE	TRUE
hsa_circ_0021424	0.836333	--	--	--
hsa_circ_0080826	0.836318	--	--	TRUE
hsa_circ_0088530	0.836233	--	--	TRUE
hsa_circ_0008737	0.836148	--	--	TRUE
hsa_circ_0054886	0.835975	--	--	TRUE
hsa_circ_0001812	0.835975	--	--	TRUE
hsa_circ_0003829	0.835787	--	--	TRUE
hsa_circ_0008959	0.835769	--	TRUE	TRUE
hsa_circ_0027355	0.835658	--	--	TRUE
hsa_circ_0058174	0.835533	--	--	TRUE
hsa_circ_0002734	0.835525	TRUE	TRUE	TRUE
hsa_circ_0004689	0.835456	--	--	TRUE
hsa_circ_0090934	0.835336	--	--	TRUE
hsa_circ_0005720	0.835335	--	--	TRUE
hsa_circ_0001316	0.835313	--	TRUE	TRUE
hsa_circ_0006005	0.83481	--	--	TRUE
hsa_circ_0004711	0.834802	--	--	--
hsa_circ_0000220	0.834675	--	--	TRUE
hsa_circ_0057049	0.834576	--	--	--
hsa_circ_0023941	0.834574	--	--	TRUE
hsa_circ_0007172	0.834441	--	--	TRUE
hsa_circ_0002200	0.834416	TRUE	--	--
hsa_circ_0002144	0.834331	--	TRUE	TRUE
hsa_circ_0044960	0.834234	--	TRUE	--
hsa_circ_0002015	0.83418	--	--	TRUE
hsa_circ_0042398	0.834125	--	--	TRUE
hsa_circ_0003817	0.834052	--	TRUE	TRUE
hsa_circ_0050406	0.833984	--	--	--
hsa_circ_0001425	0.833603	--	--	--
hsa_circ_0000018	0.833512	--	TRUE	TRUE
hsa_circ_0008544	0.833485	--	--	TRUE
hsa_circ_0035940	0.833461	--	--	TRUE
hsa_circ_0015077	0.833424	--	--	TRUE
hsa_circ_0001997	0.833385	TRUE	TRUE	TRUE
hsa_circ_0054885	0.833179	TRUE	TRUE	TRUE
hsa_circ_0087938	0.832866	--	--	--
hsa_circ_0085068	0.83272	--	--	TRUE
hsa_circ_0087219	0.832611	--	--	TRUE
hsa_circ_0034346	0.832604	--	--	TRUE
hsa_circ_0037016	0.832323	--	--	TRUE
hsa_circ_0017070	0.832237	--	TRUE	TRUE
hsa_circ_0071298	0.832105	--	--	TRUE
hsa_circ_0004565	0.831898	--	TRUE	TRUE
hsa_circ_0061509	0.831889	--	TRUE	TRUE
hsa_circ_0031939	0.831839	--	TRUE	--
hsa_circ_0024144	0.831819	TRUE	TRUE	TRUE
hsa_circ_0076402	0.831753	--	--	TRUE
hsa_circ_0003454	0.831695	--	--	--
hsa_circ_0005524	0.831398	--	--	TRUE
hsa_circ_0005558	0.831297	--	TRUE	TRUE
hsa_circ_0008720	0.831198	--	TRUE	TRUE
hsa_circ_0005507	0.831076	--	TRUE	TRUE
hsa_circ_0054309	0.830888	--	--	--
hsa_circ_0005408	0.830869	--	--	TRUE
hsa_circ_0083176	0.830726	--	--	--
hsa_circ_0008707	0.830629	--	TRUE	TRUE
hsa_circ_0007301	0.830514	--	--	TRUE
hsa_circ_0004494	0.830456	--	--	TRUE
hsa_circ_0007349	0.83045	--	TRUE	TRUE
hsa_circ_0005373	0.83037	--	TRUE	TRUE
hsa_circ_0006817	0.830073	--	--	--
hsa_circ_0001638	0.829971	--	--	--
hsa_circ_0068375	0.829926	--	--	--
hsa_circ_0000377	0.829852	--	--	--
hsa_circ_0072216	0.829827	--	--	--
hsa_circ_0006665	0.829792	--	--	TRUE
hsa_circ_0009176	0.829673	TRUE	TRUE	TRUE
hsa_circ_0058493	0.829616	--	--	TRUE
hsa_circ_0070552	0.829601	--	--	TRUE
hsa_circ_0003319	0.829557	--	--	--
hsa_circ_0052712	0.829494	--	TRUE	TRUE
hsa_circ_0008407	0.829451	--	--	TRUE
hsa_circ_0084904	0.829447	TRUE	TRUE	--
hsa_circ_0000776	0.829417	--	TRUE	--
hsa_circ_0021674	0.829032	--	TRUE	TRUE
hsa_circ_0007013	0.828935	--	--	TRUE
hsa_circ_0004182	0.828933	--	TRUE	TRUE
hsa_circ_0006970	0.828877	--	TRUE	TRUE
hsa_circ_0012854	0.828599	--	TRUE	TRUE
hsa_circ_0001600	0.828379	--	TRUE	TRUE
hsa_circ_0001146	0.828336	TRUE	TRUE	TRUE
hsa_circ_0077409	0.827781	--	--	TRUE
hsa_circ_0000166	0.827666	TRUE	--	TRUE
hsa_circ_0036169	0.82753	--	TRUE	TRUE
hsa_circ_0003119	0.827476	--	TRUE	TRUE
hsa_circ_0083711	0.827335	--	TRUE	--
hsa_circ_0006831	0.827196	--	--	TRUE
hsa_circ_0029705	0.827037	--	--	TRUE
hsa_circ_0064220	0.826797	--	TRUE	TRUE
hsa_circ_0001650	0.826623	--	TRUE	--
hsa_circ_0015448	0.826589	--	TRUE	TRUE
hsa_circ_0007444	0.82637	--	TRUE	TRUE
hsa_circ_0064999	0.826312	--	TRUE	TRUE
hsa_circ_0000476	0.826307	--	--	TRUE
hsa_circ_0004368	0.826137	--	--	--
hsa_circ_0027867	0.826027	--	TRUE	--
hsa_circ_0072271	0.825957	--	--	TRUE
hsa_circ_0007972	0.825799	--	TRUE	TRUE
hsa_circ_0083796	0.825735	TRUE	TRUE	TRUE
hsa_circ_0005503	0.825654	TRUE	TRUE	TRUE
hsa_circ_0007023	0.825408	--	TRUE	TRUE
hsa_circ_0021472	0.825385	--	--	TRUE
hsa_circ_0023812	0.825361	--	--	TRUE
hsa_circ_0077416	0.825167	--	--	TRUE
hsa_circ_0032446	0.825071	--	TRUE	TRUE
hsa_circ_0010047	0.824981	--	--	--
hsa_circ_0001091	0.824979	--	--	TRUE
hsa_circ_0001080	0.82496	TRUE	TRUE	TRUE
hsa_circ_0004173	0.82494	--	--	TRUE
hsa_circ_0006294	0.824926	--	TRUE	TRUE
hsa_circ_0003310	0.824913	--	--	TRUE
hsa_circ_0005040	0.82478	--	--	TRUE
hsa_circ_0004503	0.824725	--	--	TRUE
hsa_circ_0055953	0.824694	--	TRUE	TRUE
hsa_circ_0085323	0.824528	--	TRUE	TRUE
hsa_circ_0079480	0.824277	--	--	--
hsa_circ_0008575	0.824262	--	--	TRUE
hsa_circ_0003526	0.824237	--	--	TRUE
hsa_circ_0005399	0.823915	--	--	--
hsa_circ_0036383	0.823902	--	--	TRUE
hsa_circ_0005868	0.823834	--	TRUE	TRUE
hsa_circ_0007572	0.823682	TRUE	TRUE	TRUE
hsa_circ_0045355	0.823631	--	--	--
hsa_circ_0005530	0.823593	--	--	TRUE
hsa_circ_0003243	0.823547	--	--	TRUE
hsa_circ_0072756	0.823398	--	--	TRUE
hsa_circ_0003172	0.823369	--	--	--
hsa_circ_0004379	0.823237	--	TRUE	TRUE
hsa_circ_0029941	0.823232	TRUE	TRUE	TRUE
hsa_circ_0006768	0.823186	--	TRUE	TRUE
hsa_circ_0002576	0.823136	--	--	--
hsa_circ_0006258	0.823067	--	TRUE	--
hsa_circ_0005374	0.822973	--	--	TRUE
hsa_circ_0000356	0.822775	--	--	TRUE
hsa_circ_0067651	0.822546	TRUE	TRUE	--
hsa_circ_0002132	0.822542	TRUE	TRUE	TRUE
hsa_circ_0008046	0.822523	--	TRUE	TRUE
hsa_circ_0006488	0.822439	--	--	TRUE
hsa_circ_0002189	0.822433	--	TRUE	TRUE
hsa_circ_0003054	0.822327	--	TRUE	TRUE
hsa_circ_0068355	0.822185	--	TRUE	--
hsa_circ_0009058	0.822118	--	--	--
hsa_circ_0067663	0.822013	--	TRUE	TRUE
hsa_circ_0002134	0.821995	--	--	--
hsa_circ_0001757	0.821956	--	--	--
hsa_circ_0007302	0.821914	--	--	TRUE
hsa_circ_0019101	0.821899	--	TRUE	--
hsa_circ_0005789	0.821811	--	--	TRUE
hsa_circ_0006979	0.821705	--	--	TRUE
hsa_circ_0056180	0.821465	--	TRUE	TRUE
hsa_circ_0006968	0.821453	--	--	--
hsa_circ_0087249	0.821228	--	TRUE	TRUE
hsa_circ_0083372	0.821086	--	TRUE	TRUE
hsa_circ_0056041	0.821078	--	--	TRUE
hsa_circ_0070354	0.821014	--	TRUE	TRUE
hsa_circ_0006517	0.821011	--	--	TRUE
hsa_circ_0003118	0.820724	TRUE	TRUE	TRUE
hsa_circ_0019176	0.82065	TRUE	TRUE	TRUE
hsa_circ_0024143	0.820631	--	TRUE	TRUE
hsa_circ_0064330	0.820103	--	--	TRUE
hsa_circ_0028202	0.820099	--	TRUE	TRUE
hsa_circ_0005476	0.820093	--	TRUE	TRUE
hsa_circ_0018257	0.820092	--	--	TRUE
hsa_circ_0061551	0.820022	--	--	TRUE
hsa_circ_0015189	0.820002	--	TRUE	TRUE
hsa_circ_0005502	0.819926	TRUE	--	TRUE
hsa_circ_0006417	0.819893	--	--	--
hsa_circ_0077292	0.819877	--	--	TRUE
hsa_circ_0070649	0.819874	--	--	TRUE
hsa_circ_0008657	0.819831	--	--	TRUE
hsa_circ_0001074	0.819797	--	--	--
hsa_circ_0003101	0.819785	--	--	TRUE
hsa_circ_0005845	0.819501	--	TRUE	TRUE
hsa_circ_0002632	0.819495	--	--	TRUE
hsa_circ_0009084	0.819493	--	TRUE	TRUE
hsa_circ_0006675	0.819469	--	--	--
hsa_circ_0002494	0.819396	--	--	--
hsa_circ_0007168	0.819389	--	TRUE	--
hsa_circ_0008168	0.819086	TRUE	--	TRUE
hsa_circ_0081984	0.819049	--	--	TRUE
hsa_circ_0070515	0.818762	--	TRUE	TRUE
hsa_circ_0007158	0.818615	--	TRUE	TRUE
hsa_circ_0008752	0.818565	--	TRUE	TRUE
hsa_circ_0008684	0.818422	--	TRUE	TRUE
hsa_circ_0047031	0.81826	--	--	TRUE
hsa_circ_0071197	0.818215	--	--	--
hsa_circ_0070680	0.81812	--	TRUE	TRUE
hsa_circ_0057340	0.817938	--	--	--
hsa_circ_0012720	0.817935	--	--	TRUE
hsa_circ_0001344	0.817929	--	--	TRUE
hsa_circ_0003244	0.817909	--	TRUE	TRUE
hsa_circ_0007625	0.817841	--	--	TRUE
hsa_circ_0004595	0.817737	--	TRUE	TRUE
hsa_circ_0072263	0.817718	--	--	--
hsa_circ_0002802	0.817684	TRUE	TRUE	TRUE
hsa_circ_0003039	0.817523	--	--	--
hsa_circ_0054552	0.817424	TRUE	TRUE	TRUE
hsa_circ_0008559	0.817269	--	--	TRUE
hsa_circ_0077408	0.817163	--	--	TRUE
hsa_circ_0077746	0.817161	--	TRUE	TRUE
hsa_circ_0004098	0.817126	--	--	TRUE
hsa_circ_0007683	0.817017	--	--	TRUE
hsa_circ_0005817	0.816869	--	--	--
hsa_circ_0003990	0.816846	--	--	TRUE
hsa_circ_0002275	0.816795	--	TRUE	--
hsa_circ_0001459	0.816682	--	--	--
hsa_circ_0054853	0.816661	TRUE	TRUE	TRUE
hsa_circ_0007185	0.816654	--	--	--
hsa_circ_0075826	0.816637	--	--	--
hsa_circ_0046808	0.816545	--	--	TRUE
hsa_circ_0088297	0.816422	--	TRUE	TRUE
hsa_circ_0068723	0.816287	--	--	TRUE
hsa_circ_0045016	0.816284	--	TRUE	--
hsa_circ_0000544	0.816141	TRUE	TRUE	TRUE
hsa_circ_0002365	0.816107	--	TRUE	TRUE
hsa_circ_0007976	0.816087	--	--	TRUE
hsa_circ_0027857	0.816073	--	--	--
hsa_circ_0031818	0.816047	--	--	--
hsa_circ_0013222	0.815969	--	TRUE	TRUE
hsa_circ_0061721	0.81593	--	--	TRUE
hsa_circ_0078762	0.81585	--	--	--
hsa_circ_0004243	0.815849	--	TRUE	TRUE
hsa_circ_0063768	0.815845	--	TRUE	TRUE
hsa_circ_0004366	0.815832	--	TRUE	TRUE
hsa_circ_0004584	0.81553	--	TRUE	--
hsa_circ_0008874	0.815493	--	--	TRUE
hsa_circ_0030229	0.815383	TRUE	TRUE	TRUE
hsa_circ_0004535	0.815335	--	--	TRUE
hsa_circ_0005079	0.815124	--	--	TRUE
hsa_circ_0006922	0.815042	--	--	TRUE
hsa_circ_0008478	0.815021	--	--	TRUE
hsa_circ_0005966	0.81489	--	--	TRUE
hsa_circ_0001014	0.814833	--	TRUE	TRUE
hsa_circ_0004280	0.814776	--	--	TRUE
hsa_circ_0032967	0.814724	--	--	--
hsa_circ_0003195	0.814634	--	--	TRUE
hsa_circ_0002021	0.814606	--	--	--
hsa_circ_0035953	0.814565	TRUE	TRUE	TRUE
hsa_circ_0008378	0.814515	--	--	TRUE
hsa_circ_0003561	0.814362	--	TRUE	TRUE
hsa_circ_0054887	0.814263	--	TRUE	TRUE
hsa_circ_0001441	0.814201	--	TRUE	TRUE
hsa_circ_0007038	0.814097	TRUE	--	TRUE
hsa_circ_0009132	0.814094	--	--	TRUE
hsa_circ_0008935	0.81387	--	TRUE	TRUE
hsa_circ_0007064	0.813789	--	--	TRUE
hsa_circ_0091382	0.813641	--	TRUE	TRUE
hsa_circ_0056662	0.8136	--	--	TRUE
hsa_circ_0002672	0.813557	--	--	TRUE
hsa_circ_0070829	0.81354	--	--	TRUE
hsa_circ_0072309	0.813462	--	--	--
hsa_circ_0004345	0.81339	--	--	--
hsa_circ_0070276	0.813327	TRUE	TRUE	TRUE
hsa_circ_0001446	0.813286	--	--	TRUE
hsa_circ_0004960	0.813225	--	--	--
hsa_circ_0084443	0.813212	--	TRUE	--
hsa_circ_0002266	0.812803	--	--	TRUE
hsa_circ_0056717	0.812366	TRUE	--	--
hsa_circ_0043423	0.812301	--	--	TRUE
hsa_circ_0001006	0.812295	--	--	TRUE
hsa_circ_0031940	0.812291	--	--	--
hsa_circ_0006347	0.812248	--	--	TRUE
hsa_circ_0000680	0.812193	--	--	--
hsa_circ_0004567	0.812112	--	--	--
hsa_circ_0073090	0.811986	--	TRUE	TRUE
hsa_circ_0070040	0.811982	--	--	--
hsa_circ_0005592	0.811917	TRUE	TRUE	--
hsa_circ_0029898	0.811891	--	--	TRUE
hsa_circ_0000703	0.811876	--	--	TRUE
hsa_circ_0087907	0.811863	--	--	TRUE
hsa_circ_0035943	0.811854	--	--	TRUE
hsa_circ_0007538	0.811772	--	--	TRUE
hsa_circ_0035104	0.811632	TRUE	TRUE	TRUE
hsa_circ_0046977	0.811599	--	--	TRUE
hsa_circ_0003645	0.811504	--	TRUE	TRUE
hsa_circ_0054958	0.811493	TRUE	TRUE	TRUE
hsa_circ_0029098	0.811344	--	--	TRUE
hsa_circ_0008618	0.811302	--	--	--
hsa_circ_0066608	0.811253	--	--	--
hsa_circ_0001799	0.811214	--	--	TRUE
hsa_circ_0072650	0.811139	--	--	--
hsa_circ_0003329	0.811138	TRUE	--	TRUE
hsa_circ_0035228	0.810783	TRUE	TRUE	--
hsa_circ_0004849	0.810704	--	--	TRUE
hsa_circ_0030288	0.810477	--	TRUE	TRUE
hsa_circ_0002676	0.810442	--	TRUE	TRUE
hsa_circ_0005542	0.810425	--	TRUE	--
hsa_circ_0000853	0.810412	--	--	TRUE
hsa_circ_0008579	0.810291	--	--	TRUE
hsa_circ_0006208	0.810151	--	--	TRUE
hsa_circ_0000057	0.810141	--	TRUE	TRUE
hsa_circ_0071311	0.810133	--	--	--
hsa_circ_0000821	0.810117	--	--	--
hsa_circ_0032352	0.81002	--	--	--
hsa_circ_0008047	0.810004	--	TRUE	TRUE
hsa_circ_0007814	0.809974	--	--	TRUE
hsa_circ_0078765	0.809746	--	--	TRUE
hsa_circ_0024765	0.809738	TRUE	TRUE	TRUE
hsa_circ_0003988	0.809711	--	TRUE	TRUE
hsa_circ_0008755	0.809663	--	--	--
hsa_circ_0003858	0.809561	--	--	TRUE
hsa_circ_0001660	0.809445	--	--	TRUE
hsa_circ_0075834	0.809349	TRUE	TRUE	TRUE
hsa_circ_0077174	0.809314	TRUE	TRUE	--
hsa_circ_0030459	0.809276	--	--	TRUE
hsa_circ_0019314	0.809261	--	--	--
hsa_circ_0034885	0.809248	--	--	TRUE
hsa_circ_0066500	0.809138	--	TRUE	--
hsa_circ_0006424	0.809112	--	--	TRUE
hsa_circ_0061499	0.809064	--	TRUE	TRUE
hsa_circ_0057517	0.809052	--	--	TRUE
hsa_circ_0002032	0.809046	--	--	TRUE
hsa_circ_0064300	0.808996	--	--	TRUE
hsa_circ_0004210	0.808935	--	--	TRUE
hsa_circ_0005073	0.80893	--	TRUE	TRUE
hsa_circ_0024763	0.808645	--	TRUE	TRUE
hsa_circ_0007863	0.808602	TRUE	TRUE	TRUE
hsa_circ_0032102	0.808594	--	--	TRUE
hsa_circ_0007587	0.808526	--	--	TRUE
hsa_circ_0002045	0.808424	TRUE	TRUE	TRUE
hsa_circ_0005428	0.808351	--	--	TRUE
hsa_circ_0004508	0.808271	--	TRUE	TRUE
hsa_circ_0004115	0.808116	--	--	TRUE
hsa_circ_0035952	0.808099	TRUE	TRUE	TRUE
hsa_circ_0058494	0.808085	--	--	TRUE
hsa_circ_0061722	0.808036	--	--	TRUE
hsa_circ_0006484	0.808023	--	TRUE	TRUE
hsa_circ_0035946	0.807965	TRUE	TRUE	TRUE
hsa_circ_0006109	0.807938	--	--	TRUE
hsa_circ_0006752	0.807916	--	--	TRUE
hsa_circ_0006114	0.807815	--	--	TRUE
hsa_circ_0077844	0.807805	TRUE	TRUE	TRUE
hsa_circ_0068402	0.807624	--	--	--
hsa_circ_0060762	0.807596	--	TRUE	TRUE
hsa_circ_0020093	0.807586	--	--	TRUE
hsa_circ_0045045	0.807559	--	--	TRUE
hsa_circ_0077276	0.807557	--	--	--
hsa_circ_0057108	0.807527	--	--	TRUE
hsa_circ_0004522	0.807442	--	TRUE	TRUE
hsa_circ_0006185	0.807391	--	--	TRUE
hsa_circ_0037869	0.807174	--	--	--
hsa_circ_0046462	0.807134	--	--	TRUE
hsa_circ_0085438	0.807103	--	TRUE	TRUE
hsa_circ_0061687	0.806605	--	--	TRUE
hsa_circ_0004459	0.806585	--	--	TRUE
hsa_circ_0022599	0.806528	--	--	TRUE
hsa_circ_0004131	0.806522	--	--	TRUE
hsa_circ_0007398	0.806481	TRUE	TRUE	TRUE
hsa_circ_0013293	0.806296	--	--	TRUE
hsa_circ_0005277	0.80622	--	TRUE	TRUE
hsa_circ_0067703	0.806196	--	TRUE	TRUE
hsa_circ_0002158	0.806178	--	--	TRUE
hsa_circ_0008969	0.806162	--	--	TRUE
hsa_circ_0044796	0.806152	--	--	TRUE
hsa_circ_0005728	0.805967	--	--	TRUE
hsa_circ_0001707	0.805885	--	--	--
hsa_circ_0006146	0.805852	TRUE	--	TRUE
hsa_circ_0006620	0.805812	TRUE	TRUE	TRUE
hsa_circ_0013399	0.805753	--	TRUE	TRUE
hsa_circ_0007915	0.805708	--	--	--
hsa_circ_0008951	0.805685	TRUE	--	TRUE
hsa_circ_0075835	0.805664	--	TRUE	TRUE
hsa_circ_0005281	0.805589	--	TRUE	TRUE
hsa_circ_0039353	0.805466	TRUE	--	--
hsa_circ_0031546	0.805466	TRUE	--	--
hsa_circ_0002412	0.805404	--	--	--
hsa_circ_0017314	0.805338	--	--	TRUE
hsa_circ_0032419	0.805297	--	TRUE	TRUE
hsa_circ_0008898	0.805208	--	TRUE	TRUE
hsa_circ_0005583	0.805186	--	--	--
hsa_circ_0032053	0.804983	TRUE	TRUE	TRUE
hsa_circ_0008063	0.80493	--	--	TRUE
hsa_circ_0000184	0.804887	--	--	TRUE
hsa_circ_0003836	0.804806	--	--	TRUE
hsa_circ_0002833	0.804535	--	--	--
hsa_circ_0009594	0.804473	--	--	--
hsa_circ_0034943	0.804224	--	--	TRUE
hsa_circ_0004768	0.804168	--	TRUE	TRUE
hsa_circ_0004412	0.804074	--	--	TRUE
hsa_circ_0072492	0.804005	--	--	--
hsa_circ_0000346	0.803914	--	--	TRUE
hsa_circ_0006002	0.803894	--	--	--
hsa_circ_0006378	0.803803	--	--	TRUE
hsa_circ_0001958	0.803674	--	--	TRUE
hsa_circ_0008953	0.803473	--	--	TRUE
hsa_circ_0006307	0.803402	--	--	TRUE
hsa_circ_0068727	0.803234	--	--	TRUE
hsa_circ_0006345	0.803207	--	--	TRUE
hsa_circ_0077106	0.803186	--	--	TRUE
hsa_circ_0005942	0.803093	TRUE	TRUE	--
hsa_circ_0042135	0.803078	--	--	TRUE
hsa_circ_0006901	0.803001	--	--	--
hsa_circ_0021570	0.802989	TRUE	TRUE	TRUE
hsa_circ_0004888	0.802961	--	TRUE	TRUE
hsa_circ_0003303	0.802928	--	--	TRUE
hsa_circ_0081243	0.802894	--	TRUE	--
hsa_circ_0003910	0.802643	--	--	TRUE
hsa_circ_0020919	0.80264	--	--	--
hsa_circ_0046447	0.802502	--	TRUE	TRUE
hsa_circ_0070923	0.80244	--	TRUE	TRUE
hsa_circ_0066714	0.802225	--	--	--
hsa_circ_0031554	0.802132	TRUE	TRUE	--
hsa_circ_0037014	0.802093	--	--	TRUE
hsa_circ_0032644	0.802036	--	--	TRUE
hsa_circ_0071186	0.802019	--	--	--
hsa_circ_0060735	0.801943	TRUE	TRUE	TRUE
hsa_circ_0087257	0.801925	TRUE	TRUE	TRUE
hsa_circ_0042133	0.8018	--	--	TRUE
hsa_circ_0005122	0.801639	--	--	TRUE
hsa_circ_0080844	0.801506	--	--	TRUE
hsa_circ_0031563	0.801341	TRUE	TRUE	--
hsa_circ_0047077	0.80124	--	--	TRUE
hsa_circ_0057002	0.801173	--	--	--
hsa_circ_0066658	0.801146	--	TRUE	TRUE
hsa_circ_0004405	0.80107	--	TRUE	TRUE
hsa_circ_0023940	0.801025	--	TRUE	TRUE
hsa_circ_0072273	0.800744	--	TRUE	TRUE
hsa_circ_0011558	0.80073	--	--	TRUE
hsa_circ_0023562	0.800589	--	--	TRUE
hsa_circ_0004200	0.800471	--	--	TRUE
hsa_circ_0002777	0.800367	--	--	--
hsa_circ_0007818	0.800277	TRUE	TRUE	TRUE
hsa_circ_0066701	0.800273	--	--	TRUE
hsa_circ_0008089	0.80027	--	--	TRUE
hsa_circ_0001451	0.800183	--	TRUE	--
hsa_circ_0001268	0.800142	--	--	TRUE
hsa_circ_0005888	0.800072	--	--	TRUE
hsa_circ_0003364	0.800011	--	--	TRUE
hsa_circ_0017236	0.799934	--	--	TRUE
hsa_circ_0072918	0.799816	--	TRUE	TRUE
hsa_circ_0025951	0.799814	--	TRUE	TRUE
hsa_circ_0019297	0.799674	--	TRUE	TRUE
hsa_circ_0022096	0.799615	--	--	TRUE
hsa_circ_0003624	0.799611	--	--	TRUE
hsa_circ_0001296	0.799529	--	TRUE	TRUE
hsa_circ_0003874	0.799276	--	--	TRUE
hsa_circ_0079540	0.799202	--	TRUE	TRUE
hsa_circ_0007287	0.798979	--	--	TRUE
hsa_circ_0007784	0.798936	--	--	TRUE
hsa_circ_0029200	0.798907	--	TRUE	TRUE
hsa_circ_0039199	0.79889	TRUE	TRUE	TRUE
hsa_circ_0006983	0.798878	--	--	TRUE
hsa_circ_0002319	0.798851	--	--	--
hsa_circ_0029197	0.798673	--	TRUE	TRUE
hsa_circ_0002492	0.798648	--	--	TRUE
hsa_circ_0000088	0.798551	--	--	TRUE
hsa_circ_0029634	0.798501	--	--	--
hsa_circ_0084945	0.798396	TRUE	TRUE	TRUE
hsa_circ_0070418	0.798284	--	--	TRUE
hsa_circ_0000711	0.798268	--	--	TRUE
hsa_circ_0013298	0.798237	--	--	TRUE
hsa_circ_0087890	0.798201	--	--	TRUE
hsa_circ_0006140	0.798196	--	TRUE	TRUE
hsa_circ_0004719	0.798171	--	--	TRUE
hsa_circ_0003528	0.798094	--	TRUE	TRUE
hsa_circ_0003789	0.797929	--	--	TRUE
hsa_circ_0085466	0.797906	--	TRUE	--
hsa_circ_0006453	0.797899	--	--	--
hsa_circ_0001177	0.797629	--	--	--
hsa_circ_0012422	0.797615	--	--	TRUE
hsa_circ_0069285	0.797455	--	--	--
hsa_circ_0002496	0.797416	--	--	--
hsa_circ_0000073	0.797267	--	TRUE	TRUE
hsa_circ_0073997	0.797232	--	--	TRUE
hsa_circ_0006550	0.79722	--	TRUE	TRUE
hsa_circ_0044954	0.797147	--	--	--
hsa_circ_0005649	0.797117	--	TRUE	TRUE
hsa_circ_0005505	0.796974	--	TRUE	TRUE
hsa_circ_0003404	0.796966	--	TRUE	TRUE
hsa_circ_0073993	0.796909	--	--	TRUE
hsa_circ_0054077	0.796896	--	TRUE	--
hsa_circ_0001876	0.796849	--	--	--
hsa_circ_0000705	0.79682	--	--	--
hsa_circ_0031828	0.796769	--	TRUE	TRUE
hsa_circ_0085441	0.796734	TRUE	TRUE	TRUE
hsa_circ_0073027	0.796714	--	--	TRUE
hsa_circ_0013171	0.796713	--	--	TRUE
hsa_circ_0009110	0.796693	--	--	--
hsa_circ_0054127	0.796652	--	--	TRUE
hsa_circ_0034386	0.796555	TRUE	TRUE	TRUE
hsa_circ_0009128	0.796493	--	TRUE	TRUE
hsa_circ_0008303	0.796432	--	--	TRUE
hsa_circ_0057074	0.796395	--	--	TRUE
hsa_circ_0042253	0.796371	--	--	--
hsa_circ_0041019	0.796357	--	--	TRUE
hsa_circ_0004367	0.796099	TRUE	TRUE	TRUE
hsa_circ_0002535	0.796083	--	--	TRUE
hsa_circ_0034662	0.796001	--	TRUE	TRUE
hsa_circ_0008445	0.795987	--	--	TRUE
hsa_circ_0024139	0.795923	TRUE	TRUE	TRUE
hsa_circ_0008245	0.795908	--	--	--
hsa_circ_0077101	0.795869	--	--	TRUE
hsa_circ_0012378	0.795858	--	TRUE	TRUE
hsa_circ_0085082	0.795853	--	--	TRUE
hsa_circ_0000712	0.795725	TRUE	--	TRUE
hsa_circ_0009429	0.795704	--	--	--
hsa_circ_0056714	0.795691	TRUE	TRUE	TRUE
hsa_circ_0004393	0.795611	--	--	--
hsa_circ_0027771	0.795601	--	--	TRUE
hsa_circ_0078264	0.795598	--	--	TRUE
hsa_circ_0063397	0.79558	--	--	TRUE
hsa_circ_0024043	0.795547	--	--	TRUE
hsa_circ_0053829	0.795174	--	--	TRUE
hsa_circ_0004176	0.795129	TRUE	--	TRUE
hsa_circ_0002260	0.795102	--	--	--
hsa_circ_0005321	0.794992	--	TRUE	TRUE
hsa_circ_0007379	0.794962	--	--	TRUE
hsa_circ_0034940	0.794824	--	TRUE	TRUE
hsa_circ_0008058	0.79481	--	--	--
hsa_circ_0001404	0.794789	--	TRUE	--
hsa_circ_0058528	0.794787	--	TRUE	TRUE
hsa_circ_0008501	0.794681	--	--	TRUE
hsa_circ_0001039	0.794674	--	TRUE	--
hsa_circ_0001504	0.794644	--	--	--
hsa_circ_0056840	0.794471	--	--	--
hsa_circ_0002462	0.794285	--	TRUE	--
hsa_circ_0007131	0.794272	--	TRUE	TRUE
hsa_circ_0067230	0.794233	--	--	TRUE
hsa_circ_0022392	0.794187	--	TRUE	TRUE
hsa_circ_0007759	0.794097	--	--	TRUE
hsa_circ_0039935	0.794044	TRUE	--	TRUE
hsa_circ_0067774	0.794023	--	--	TRUE
hsa_circ_0077236	0.793985	--	TRUE	TRUE
hsa_circ_0066499	0.793934	--	TRUE	--
hsa_circ_0071534	0.793882	--	TRUE	TRUE
hsa_circ_0008425	0.793468	TRUE	TRUE	TRUE
hsa_circ_0015243	0.793359	--	--	TRUE
hsa_circ_0009008	0.793324	--	TRUE	TRUE
hsa_circ_0007723	0.79329	--	TRUE	--
hsa_circ_0005457	0.793245	--	TRUE	TRUE
hsa_circ_0006320	0.793222	--	--	TRUE
hsa_circ_0079467	0.793117	--	--	--
hsa_circ_0005029	0.792988	--	--	TRUE
hsa_circ_0008713	0.792926	--	--	TRUE
hsa_circ_0003394	0.792869	--	TRUE	TRUE
hsa_circ_0070271	0.792685	--	--	TRUE
hsa_circ_0000439	0.792551	--	--	--
hsa_circ_0087762	0.792446	--	--	TRUE
hsa_circ_0027845	0.792438	TRUE	TRUE	TRUE
hsa_circ_0057179	0.79242	--	--	TRUE
hsa_circ_0005459	0.792305	--	--	--
hsa_circ_0072688	0.792082	TRUE	TRUE	TRUE
hsa_circ_0060238	0.792032	--	--	TRUE
hsa_circ_0038367	0.791802	--	--	TRUE
hsa_circ_0044241	0.791768	--	TRUE	--
hsa_circ_0057768	0.791391	--	--	TRUE
hsa_circ_0057769	0.791365	--	TRUE	TRUE
hsa_circ_0053860	0.791339	--	--	TRUE
hsa_circ_0001747	0.791234	--	TRUE	TRUE
hsa_circ_0002329	0.791196	--	TRUE	TRUE
hsa_circ_0007589	0.791186	--	TRUE	TRUE
hsa_circ_0005102	0.79117	--	TRUE	TRUE
hsa_circ_0054126	0.791064	--	--	TRUE
hsa_circ_0072787	0.791009	--	--	TRUE
hsa_circ_0006864	0.790932	--	TRUE	TRUE
hsa_circ_0046178	0.7909	--	--	TRUE
hsa_circ_0005236	0.790844	--	TRUE	TRUE
hsa_circ_0035230	0.790796	--	TRUE	--
hsa_circ_0070219	0.790643	--	--	TRUE
hsa_circ_0002372	0.790557	--	--	--
hsa_circ_0021396	0.790472	--	--	--
hsa_circ_0001522	0.790421	--	--	--
hsa_circ_0001429	0.790367	--	TRUE	--
hsa_circ_0056401	0.790351	--	--	TRUE
hsa_circ_0062649	0.790282	--	--	TRUE
hsa_circ_0019275	0.790245	--	TRUE	TRUE
hsa_circ_0031449	0.790215	--	--	TRUE
hsa_circ_0008851	0.79021	--	--	TRUE
hsa_circ_0001022	0.790093	TRUE	TRUE	TRUE
hsa_circ_0034939	0.790013	--	--	TRUE
hsa_circ_0031831	0.789996	TRUE	TRUE	TRUE
hsa_circ_0064618	0.789995	TRUE	TRUE	TRUE
hsa_circ_0054130	0.789988	--	TRUE	--
hsa_circ_0032965	0.789922	--	TRUE	TRUE
hsa_circ_0004313	0.789796	--	--	TRUE
hsa_circ_0087891	0.789731	--	--	TRUE
hsa_circ_0008788	0.789689	--	--	TRUE
hsa_circ_0008849	0.78964	--	--	--
hsa_circ_0062804	0.789565	--	TRUE	TRUE
hsa_circ_0066631	0.789551	--	--	TRUE
hsa_circ_0002065	0.789238	--	--	TRUE
hsa_circ_0027966	0.789143	TRUE	TRUE	TRUE
hsa_circ_0042895	0.789109	--	TRUE	--
hsa_circ_0007081	0.789092	--	--	TRUE
hsa_circ_0035276	0.789034	--	--	--
hsa_circ_0006087	0.789026	--	--	--
hsa_circ_0072963	0.789008	--	TRUE	TRUE
hsa_circ_0060773	0.78888	--	TRUE	TRUE
hsa_circ_0008794	0.788865	--	TRUE	TRUE
hsa_circ_0071536	0.788843	--	TRUE	TRUE
hsa_circ_0002677	0.788843	--	--	--
hsa_circ_0002663	0.788829	--	TRUE	TRUE
hsa_circ_0057739	0.788453	--	--	TRUE
hsa_circ_0003591	0.78842	--	TRUE	TRUE
hsa_circ_0076961	0.78842	TRUE	TRUE	TRUE
hsa_circ_0038073	0.788376	--	--	TRUE
hsa_circ_0031543	0.788279	--	--	--
hsa_circ_0003067	0.788203	--	TRUE	TRUE
hsa_circ_0003818	0.788073	--	TRUE	TRUE
hsa_circ_0002321	0.787922	--	--	TRUE
hsa_circ_0087841	0.787642	--	--	--
hsa_circ_0008000	0.787621	--	--	--
hsa_circ_0008207	0.787319	--	--	TRUE
hsa_circ_0008336	0.787299	--	TRUE	TRUE
hsa_circ_0084756	0.787145	--	TRUE	TRUE
hsa_circ_0089810	0.787139	--	--	TRUE
hsa_circ_0070351	0.787103	--	--	TRUE
hsa_circ_0021237	0.786944	--	--	TRUE
hsa_circ_0071537	0.786933	--	TRUE	TRUE
hsa_circ_0082398	0.786896	--	--	TRUE
hsa_circ_0004491	0.786867	--	--	--
hsa_circ_0035232	0.786857	TRUE	TRUE	--
hsa_circ_0003788	0.786804	--	TRUE	TRUE
hsa_circ_0004049	0.786706	--	--	--
hsa_circ_0035575	0.786697	--	TRUE	--
hsa_circ_0067528	0.786678	--	--	TRUE
hsa_circ_0001519	0.786567	--	TRUE	TRUE
hsa_circ_0054854	0.786534	TRUE	TRUE	TRUE
hsa_circ_0031433	0.786513	--	--	TRUE
hsa_circ_0016969	0.786366	--	--	TRUE
hsa_circ_0002778	0.786259	--	TRUE	TRUE
hsa_circ_0078430	0.786236	--	--	TRUE
hsa_circ_0006999	0.78608	--	--	TRUE
hsa_circ_0005410	0.785823	--	TRUE	--
hsa_circ_0007470	0.785823	--	TRUE	TRUE
hsa_circ_0067731	0.785804	--	--	TRUE
hsa_circ_0002432	0.785618	--	--	--
hsa_circ_0005438	0.785592	--	--	TRUE
hsa_circ_0027846	0.785459	TRUE	TRUE	TRUE
hsa_circ_0003947	0.785314	--	--	TRUE
hsa_circ_0007714	0.785274	--	--	--
hsa_circ_0057781	0.785267	--	--	--
hsa_circ_0002731	0.785139	--	--	--
hsa_circ_0072498	0.785133	--	TRUE	TRUE
hsa_circ_0047378	0.785071	--	--	--
hsa_circ_0003033	0.785067	--	TRUE	TRUE
hsa_circ_0031755	0.785052	--	TRUE	--
hsa_circ_0067526	0.785003	--	TRUE	TRUE
hsa_circ_0005904	0.78496	--	--	--
hsa_circ_0006858	0.784903	--	--	TRUE
hsa_circ_0038387	0.784674	--	--	TRUE
hsa_circ_0032529	0.784629	--	--	--
hsa_circ_0059085	0.784529	--	--	TRUE
hsa_circ_0031560	0.784486	TRUE	TRUE	--
hsa_circ_0034786	0.784264	--	--	TRUE
hsa_circ_0004944	0.784242	--	--	TRUE
hsa_circ_0000106	0.783962	--	--	TRUE
hsa_circ_0004377	0.783899	--	--	TRUE
hsa_circ_0005147	0.783841	--	--	--
hsa_circ_0020203	0.783833	TRUE	TRUE	TRUE
hsa_circ_0004669	0.783813	--	--	TRUE
hsa_circ_0013497	0.783741	--	--	TRUE
hsa_circ_0007024	0.783713	--	TRUE	TRUE
hsa_circ_0038074	0.783675	--	TRUE	TRUE
hsa_circ_0000411	0.783655	--	TRUE	--
hsa_circ_0027694	0.783512	TRUE	TRUE	TRUE
hsa_circ_0012498	0.783437	--	TRUE	TRUE
hsa_circ_0084444	0.783433	--	TRUE	--
hsa_circ_0075705	0.783432	TRUE	TRUE	TRUE
hsa_circ_0012999	0.783385	--	TRUE	TRUE
hsa_circ_0086482	0.783202	--	--	TRUE
hsa_circ_0006043	0.783172	--	--	TRUE
hsa_circ_0029267	0.783113	--	--	--
hsa_circ_0003360	0.783109	TRUE	TRUE	TRUE
hsa_circ_0012185	0.783035	--	--	--
hsa_circ_0004566	0.783018	TRUE	TRUE	TRUE
hsa_circ_0015264	0.782955	--	--	TRUE
hsa_circ_0087248	0.782868	--	TRUE	TRUE
hsa_circ_0032815	0.782643	--	--	--
hsa_circ_0025707	0.782628	TRUE	TRUE	TRUE
hsa_circ_0004206	0.782609	--	TRUE	--
hsa_circ_0003401	0.782523	--	--	TRUE
hsa_circ_0004730	0.782512	--	--	TRUE
hsa_circ_0007176	0.782452	--	--	TRUE
hsa_circ_0001314	0.782404	--	--	TRUE
hsa_circ_0002900	0.782403	--	TRUE	TRUE
hsa_circ_0084890	0.78233	--	TRUE	TRUE
hsa_circ_0039349	0.782329	--	--	--
hsa_circ_0067533	0.782302	--	TRUE	TRUE
hsa_circ_0006849	0.782295	--	--	--
hsa_circ_0057276	0.782198	--	--	TRUE
hsa_circ_0015808	0.782192	--	--	TRUE
hsa_circ_0013743	0.782169	--	--	TRUE
hsa_circ_0071234	0.782091	--	TRUE	--
hsa_circ_0088633	0.782034	--	--	TRUE
hsa_circ_0036465	0.781972	--	--	--
hsa_circ_0008488	0.781959	--	--	TRUE
hsa_circ_0002607	0.781908	TRUE	TRUE	TRUE
hsa_circ_0009145	0.781895	--	TRUE	TRUE
hsa_circ_0028322	0.781764	--	--	--
hsa_circ_0054303	0.781696	--	--	TRUE
hsa_circ_0068603	0.781691	--	TRUE	--
hsa_circ_0057484	0.781657	--	--	--
hsa_circ_0027861	0.781614	--	TRUE	--
hsa_circ_0001491	0.781506	--	--	--
hsa_circ_0001155	0.781452	--	TRUE	TRUE
hsa_circ_0004303	0.781403	TRUE	TRUE	TRUE
hsa_circ_0006967	0.781267	TRUE	TRUE	TRUE
hsa_circ_0063771	0.781074	--	--	TRUE
hsa_circ_0039237	0.781052	--	TRUE	TRUE
hsa_circ_0012277	0.781005	--	--	--
hsa_circ_0018611	0.780967	--	TRUE	TRUE
hsa_circ_0066657	0.780941	--	--	TRUE
hsa_circ_0038822	0.780919	--	--	TRUE
hsa_circ_0081863	0.780821	--	--	TRUE
hsa_circ_0006267	0.780624	--	--	TRUE
hsa_circ_0001194	0.780542	--	--	TRUE
hsa_circ_0077505	0.780535	--	--	TRUE
hsa_circ_0056971	0.780497	--	--	--
hsa_circ_0007735	0.780488	--	--	TRUE
hsa_circ_0002842	0.780474	TRUE	TRUE	TRUE
hsa_circ_0079813	0.780312	--	TRUE	TRUE
hsa_circ_0004289	0.780306	TRUE	TRUE	TRUE
hsa_circ_0087580	0.780118	--	--	--
hsa_circ_0067525	0.780097	--	TRUE	TRUE
hsa_circ_0000279	0.780028	--	TRUE	TRUE
hsa_circ_0075734	0.779998	--	TRUE	TRUE
hsa_circ_0001025	0.779995	--	--	TRUE
hsa_circ_0002014	0.779985	--	--	TRUE
hsa_circ_0006556	0.779884	--	--	--
hsa_circ_0071653	0.779856	--	TRUE	TRUE
hsa_circ_0010109	0.779764	--	TRUE	TRUE
hsa_circ_0001911	0.779742	TRUE	TRUE	TRUE
hsa_circ_0005298	0.779676	--	TRUE	TRUE
hsa_circ_0062712	0.779504	--	TRUE	TRUE
hsa_circ_0006567	0.779439	--	TRUE	TRUE
hsa_circ_0001081	0.779368	--	--	--
hsa_circ_0006971	0.779365	--	TRUE	TRUE
hsa_circ_0082045	0.779297	TRUE	TRUE	TRUE
hsa_circ_0002643	0.779295	--	--	TRUE
hsa_circ_0088026	0.779293	--	TRUE	TRUE
hsa_circ_0004431	0.779275	--	TRUE	--
hsa_circ_0005841	0.779239	--	TRUE	TRUE
hsa_circ_0083440	0.779178	--	--	TRUE
hsa_circ_0004010	0.779158	--	TRUE	TRUE
hsa_circ_0001306	0.779065	TRUE	--	TRUE
hsa_circ_0068100	0.778978	--	--	TRUE
hsa_circ_0025825	0.778951	--	TRUE	TRUE
hsa_circ_0007207	0.778934	--	TRUE	TRUE
hsa_circ_0076361	0.778831	--	TRUE	TRUE
hsa_circ_0057051	0.778769	--	TRUE	TRUE
hsa_circ_0006659	0.778719	--	TRUE	TRUE
hsa_circ_0069298	0.7787	TRUE	TRUE	TRUE
hsa_circ_0085097	0.778606	--	TRUE	TRUE
hsa_circ_0087892	0.778499	--	--	TRUE
hsa_circ_0007825	0.778473	--	--	TRUE
hsa_circ_0002847	0.778445	--	--	TRUE
hsa_circ_0008906	0.778356	--	TRUE	TRUE
hsa_circ_0073970	0.778343	--	--	TRUE
hsa_circ_0005310	0.778291	--	--	TRUE
hsa_circ_0000715	0.778138	--	TRUE	TRUE
hsa_circ_0070355	0.778102	--	TRUE	TRUE
hsa_circ_0073659	0.77802	--	--	TRUE
hsa_circ_0087731	0.777993	--	TRUE	TRUE
hsa_circ_0018484	0.77791	--	TRUE	TRUE
hsa_circ_0084929	0.777549	--	--	--
hsa_circ_0003045	0.77751	--	TRUE	TRUE
hsa_circ_0088045	0.777501	--	--	--
hsa_circ_0084868	0.777487	--	--	TRUE
hsa_circ_0043417	0.777478	TRUE	TRUE	TRUE
hsa_circ_0086251	0.777477	--	--	TRUE
hsa_circ_0091452	0.777462	--	TRUE	--
hsa_circ_0072304	0.777388	TRUE	TRUE	TRUE
hsa_circ_0007322	0.77734	--	--	TRUE
hsa_circ_0001516	0.777311	--	--	--
hsa_circ_0087770	0.776944	TRUE	--	TRUE
hsa_circ_0068376	0.77694	--	TRUE	--
hsa_circ_0008035	0.776658	--	--	TRUE
hsa_circ_0001746	0.776567	--	TRUE	TRUE
hsa_circ_0029787	0.776494	--	--	TRUE
hsa_circ_0084677	0.776488	--	--	--
hsa_circ_0073981	0.776435	--	TRUE	TRUE
hsa_circ_0054776	0.776392	--	TRUE	TRUE
hsa_circ_0001280	0.776379	--	--	TRUE
hsa_circ_0026235	0.776357	--	--	TRUE
hsa_circ_0045042	0.776251	TRUE	TRUE	TRUE
hsa_circ_0020078	0.776236	--	TRUE	TRUE
hsa_circ_0006709	0.776185	--	TRUE	TRUE
hsa_circ_0055235	0.776139	TRUE	TRUE	TRUE
hsa_circ_0002732	0.77593	--	TRUE	TRUE
hsa_circ_0007717	0.775899	TRUE	TRUE	TRUE
hsa_circ_0003062	0.775867	--	--	TRUE
hsa_circ_0059957	0.775791	TRUE	TRUE	TRUE
hsa_circ_0057050	0.775791	--	TRUE	TRUE
hsa_circ_0073440	0.775635	--	TRUE	TRUE
hsa_circ_0007794	0.77562	--	--	--
hsa_circ_0076696	0.775604	--	TRUE	TRUE
hsa_circ_0087582	0.775586	--	--	TRUE
hsa_circ_0052941	0.775506	--	TRUE	--
hsa_circ_0006798	0.775493	--	TRUE	TRUE
hsa_circ_0027373	0.775467	--	--	--
hsa_circ_0070260	0.77529	--	TRUE	TRUE
hsa_circ_0003263	0.775242	--	TRUE	TRUE
hsa_circ_0008381	0.775239	--	TRUE	TRUE
hsa_circ_0088295	0.775169	--	TRUE	TRUE
hsa_circ_0002962	0.775057	--	--	TRUE
hsa_circ_0006052	0.775056	--	--	TRUE
hsa_circ_0060491	0.774986	--	TRUE	TRUE
hsa_circ_0073660	0.774981	--	--	TRUE
hsa_circ_0052943	0.774964	TRUE	TRUE	TRUE
hsa_circ_0012006	0.774931	--	--	TRUE
hsa_circ_0062390	0.774863	--	TRUE	--
hsa_circ_0056841	0.774764	TRUE	--	--
hsa_circ_0005644	0.774719	TRUE	--	--
hsa_circ_0001566	0.774719	--	TRUE	TRUE
hsa_circ_0006603	0.774657	--	TRUE	TRUE
hsa_circ_0068255	0.77442	--	--	--
hsa_circ_0085081	0.774383	--	--	TRUE
hsa_circ_0077705	0.774281	TRUE	TRUE	TRUE
hsa_circ_0002853	0.774259	--	TRUE	TRUE
hsa_circ_0008106	0.774243	--	--	--
hsa_circ_0044896	0.77423	--	--	TRUE
hsa_circ_0055999	0.774167	--	TRUE	--
hsa_circ_0072264	0.774156	--	--	TRUE
hsa_circ_0088625	0.774149	--	TRUE	--
hsa_circ_0007659	0.77407	--	--	TRUE
hsa_circ_0070272	0.774032	--	--	TRUE
hsa_circ_0069226	0.774031	TRUE	TRUE	TRUE
hsa_circ_0031419	0.774029	TRUE	TRUE	TRUE
hsa_circ_0039623	0.774023	--	TRUE	TRUE
hsa_circ_0009168	0.773994	--	TRUE	TRUE
hsa_circ_0054090	0.773925	--	TRUE	--
hsa_circ_0079812	0.773709	--	TRUE	TRUE
hsa_circ_0015157	0.773635	--	--	--
hsa_circ_0079520	0.773622	--	TRUE	TRUE
hsa_circ_0008574	0.773444	--	--	--
hsa_circ_0020028	0.77342	--	TRUE	TRUE
hsa_circ_0056825	0.773389	--	--	TRUE
hsa_circ_0039565	0.773359	--	TRUE	TRUE
hsa_circ_0087247	0.773347	--	--	TRUE
hsa_circ_0024142	0.773338	--	TRUE	TRUE
hsa_circ_0002673	0.773299	--	TRUE	--
hsa_circ_0004293	0.773237	--	--	--
hsa_circ_0087196	0.773164	--	--	--
hsa_circ_0006734	0.773075	--	--	--
hsa_circ_0083182	0.77306	--	--	--
hsa_circ_0000212	0.773047	TRUE	TRUE	TRUE
hsa_circ_0002615	0.772958	--	TRUE	TRUE
hsa_circ_0050458	0.77286	--	--	TRUE
hsa_circ_0003288	0.772857	TRUE	TRUE	--
hsa_circ_0025765	0.772677	--	--	--
hsa_circ_0029638	0.772651	--	TRUE	TRUE
hsa_circ_0027831	0.77263	--	--	TRUE
hsa_circ_0035929	0.772585	--	--	TRUE
hsa_circ_0073076	0.772517	--	--	TRUE
hsa_circ_0002221	0.772454	--	--	--
hsa_circ_0005398	0.77242	--	--	TRUE
hsa_circ_0008282	0.772283	--	--	TRUE
hsa_circ_0009133	0.772282	--	TRUE	--
hsa_circ_0000990	0.772246	TRUE	TRUE	TRUE
hsa_circ_0073434	0.772238	--	TRUE	TRUE
hsa_circ_0072546	0.772213	--	--	TRUE
hsa_circ_0054055	0.772206	--	--	--
hsa_circ_0001550	0.772148	--	TRUE	TRUE
hsa_circ_0067729	0.7721	--	TRUE	TRUE
hsa_circ_0006101	0.772068	--	TRUE	TRUE
hsa_circ_0003916	0.772055	--	--	TRUE
hsa_circ_0073699	0.772013	TRUE	TRUE	TRUE
hsa_circ_0008155	0.771897	--	--	TRUE
hsa_circ_0053413	0.771871	--	--	TRUE
hsa_circ_0068024	0.771834	--	TRUE	TRUE
hsa_circ_0087960	0.771747	--	--	--
hsa_circ_0003830	0.771743	--	--	TRUE
hsa_circ_0070356	0.771742	TRUE	TRUE	TRUE
hsa_circ_0001185	0.771566	--	--	TRUE
hsa_circ_0015164	0.771566	--	TRUE	TRUE
hsa_circ_0000053	0.771525	--	--	--
hsa_circ_0075565	0.771487	--	TRUE	TRUE
hsa_circ_0005020	0.771471	--	--	TRUE
hsa_circ_0001738	0.771378	--	TRUE	TRUE
hsa_circ_0031641	0.771348	--	--	TRUE
hsa_circ_0006450	0.771302	--	--	TRUE
hsa_circ_0001409	0.771096	--	--	TRUE
hsa_circ_0045834	0.77106	TRUE	TRUE	TRUE
hsa_circ_0031570	0.770989	--	--	--
hsa_circ_0024044	0.770895	--	TRUE	--
hsa_circ_0084464	0.770831	--	TRUE	--
hsa_circ_0004230	0.770815	--	TRUE	TRUE
hsa_circ_0088363	0.770791	--	--	TRUE
hsa_circ_0008329	0.770756	--	--	--
hsa_circ_0006900	0.770732	--	TRUE	TRUE
hsa_circ_0056967	0.770719	TRUE	TRUE	TRUE
hsa_circ_0007547	0.770714	TRUE	TRUE	--
hsa_circ_0007427	0.770683	--	--	TRUE
hsa_circ_0032249	0.770642	--	TRUE	TRUE
hsa_circ_0078336	0.770513	--	--	--
hsa_circ_0008320	0.770355	--	--	TRUE
hsa_circ_0023224	0.770309	--	--	TRUE
hsa_circ_0001492	0.770307	--	TRUE	TRUE
hsa_circ_0042835	0.770208	--	--	TRUE
hsa_circ_0002758	0.770199	--	TRUE	TRUE
hsa_circ_0054214	0.770082	--	--	TRUE
hsa_circ_0039236	0.770055	--	TRUE	TRUE
hsa_circ_0002795	0.770026	--	--	--
hsa_circ_0016374	0.77	--	TRUE	TRUE
hsa_circ_0070261	0.769963	--	TRUE	TRUE
hsa_circ_0003180	0.769936	--	--	--
hsa_circ_0007554	0.769914	--	--	TRUE
hsa_circ_0002454	0.769857	--	--	TRUE
hsa_circ_0058456	0.769822	--	--	TRUE
hsa_circ_0003275	0.769798	--	--	--
hsa_circ_0081891	0.769724	--	--	TRUE
hsa_circ_0071198	0.769594	TRUE	TRUE	--
hsa_circ_0006468	0.769587	--	TRUE	--
hsa_circ_0071189	0.76957	TRUE	TRUE	--
hsa_circ_0082875	0.769534	--	--	--
hsa_circ_0029920	0.769519	--	--	TRUE
hsa_circ_0073994	0.769453	--	--	TRUE
hsa_circ_0001061	0.769361	--	--	--
hsa_circ_0002565	0.769338	--	--	TRUE
hsa_circ_0054764	0.769319	--	--	TRUE
hsa_circ_0001814	0.769125	TRUE	TRUE	TRUE
hsa_circ_0004671	0.769032	--	TRUE	TRUE
hsa_circ_0035923	0.768948	--	--	TRUE
hsa_circ_0030297	0.768941	--	--	TRUE
hsa_circ_0090135	0.768939	--	TRUE	TRUE
hsa_circ_0008606	0.768923	--	TRUE	TRUE
hsa_circ_0069590	0.768905	--	--	--
hsa_circ_0000639	0.768858	--	--	TRUE
hsa_circ_0006645	0.768856	--	TRUE	TRUE
hsa_circ_0003314	0.768847	--	--	TRUE
hsa_circ_0073177	0.76877	--	TRUE	TRUE
hsa_circ_0027700	0.768671	TRUE	TRUE	TRUE
hsa_circ_0027586	0.768657	--	TRUE	TRUE
hsa_circ_0004357	0.768634	--	--	TRUE
hsa_circ_0025722	0.768627	TRUE	TRUE	TRUE
hsa_circ_0056690	0.768601	--	--	--
hsa_circ_0002501	0.76857	--	TRUE	TRUE
hsa_circ_0031759	0.768544	TRUE	TRUE	--
hsa_circ_0085440	0.768443	TRUE	TRUE	TRUE
hsa_circ_0001781	0.768432	--	--	TRUE
hsa_circ_0085311	0.768413	--	TRUE	TRUE
hsa_circ_0002700	0.768388	--	TRUE	TRUE
hsa_circ_0003520	0.768386	--	TRUE	TRUE
hsa_circ_0000198	0.768375	TRUE	TRUE	TRUE
hsa_circ_0031836	0.768267	--	--	--
hsa_circ_0006845	0.768264	--	--	TRUE
hsa_circ_0005129	0.768263	--	--	TRUE
hsa_circ_0003965	0.768228	--	TRUE	TRUE
hsa_circ_0005607	0.76814	--	--	TRUE
hsa_circ_0072697	0.768126	--	TRUE	TRUE
hsa_circ_0024218	0.768043	TRUE	TRUE	--
hsa_circ_0036408	0.768034	--	TRUE	TRUE
hsa_circ_0054313	0.767965	--	--	TRUE
hsa_circ_0060233	0.76789	TRUE	TRUE	TRUE
hsa_circ_0047585	0.767876	--	--	TRUE
hsa_circ_0004339	0.76779	--	TRUE	TRUE
hsa_circ_0004506	0.767758	--	--	TRUE
hsa_circ_0000793	0.767746	--	--	TRUE
hsa_circ_0084893	0.767576	TRUE	TRUE	TRUE
hsa_circ_0005522	0.767524	--	TRUE	TRUE
hsa_circ_0002922	0.767478	TRUE	TRUE	TRUE
hsa_circ_0035897	0.767461	--	TRUE	TRUE
hsa_circ_0001070	0.767459	--	--	--
hsa_circ_0047032	0.767393	TRUE	TRUE	TRUE
hsa_circ_0023936	0.767378	--	TRUE	TRUE
hsa_circ_0006373	0.767176	--	--	TRUE
hsa_circ_0054212	0.767079	--	--	TRUE
hsa_circ_0007457	0.767074	--	--	TRUE
hsa_circ_0025777	0.767016	--	--	--
hsa_circ_0006727	0.766898	--	--	TRUE
hsa_circ_0002077	0.766854	--	TRUE	TRUE
hsa_circ_0001367	0.766852	TRUE	TRUE	TRUE
hsa_circ_0009700	0.766771	--	--	TRUE
hsa_circ_0000414	0.766708	--	TRUE	TRUE
hsa_circ_0036466	0.766647	--	--	TRUE
hsa_circ_0001485	0.766615	--	--	TRUE
hsa_circ_0005238	0.766583	--	--	TRUE
hsa_circ_0009104	0.76639	--	--	TRUE
hsa_circ_0074136	0.766378	--	--	TRUE
hsa_circ_0007221	0.766285	--	--	--
hsa_circ_0073497	0.766219	--	TRUE	TRUE
hsa_circ_0008498	0.766184	--	TRUE	TRUE
hsa_circ_0068253	0.766148	--	--	TRUE
hsa_circ_0032052	0.766126	--	TRUE	TRUE
hsa_circ_0001383	0.766055	--	--	TRUE
hsa_circ_0006137	0.766018	--	--	TRUE
hsa_circ_0083974	0.765979	TRUE	TRUE	TRUE
hsa_circ_0001417	0.765926	TRUE	TRUE	TRUE
hsa_circ_0005213	0.765923	--	--	TRUE
hsa_circ_0002866	0.765892	--	--	TRUE
hsa_circ_0069538	0.76589	TRUE	TRUE	TRUE
hsa_circ_0085086	0.765877	TRUE	TRUE	TRUE
hsa_circ_0006428	0.765671	--	--	TRUE
hsa_circ_0034938	0.765557	--	TRUE	TRUE
hsa_circ_0068032	0.765553	--	--	--
hsa_circ_0008736	0.765535	--	TRUE	--
hsa_circ_0080993	0.765479	--	TRUE	--
hsa_circ_0025061	0.765303	--	TRUE	TRUE
hsa_circ_0007612	0.765296	--	--	TRUE
hsa_circ_0005469	0.76522	--	--	TRUE
hsa_circ_0005829	0.765205	--	--	TRUE
hsa_circ_0009985	0.765192	--	TRUE	--
hsa_circ_0005821	0.76517	--	TRUE	TRUE
hsa_circ_0009033	0.765137	--	--	TRUE
hsa_circ_0077223	0.765137	--	TRUE	--
hsa_circ_0061286	0.76513	--	TRUE	TRUE
hsa_circ_0031757	0.765126	TRUE	TRUE	--
hsa_circ_0008141	0.765114	--	--	--
hsa_circ_0000347	0.765102	--	TRUE	TRUE
hsa_circ_0005984	0.765077	--	--	TRUE
hsa_circ_0021468	0.765008	--	TRUE	TRUE
hsa_circ_0000090	0.764835	--	--	TRUE
hsa_circ_0054555	0.764762	--	--	TRUE
hsa_circ_0002093	0.764614	--	--	TRUE
hsa_circ_0025874	0.76446	--	TRUE	TRUE
hsa_circ_0003375	0.764427	--	--	--
hsa_circ_0005366	0.764404	--	TRUE	TRUE
hsa_circ_0067772	0.764269	--	--	TRUE
hsa_circ_0082344	0.764235	--	TRUE	TRUE
hsa_circ_0068604	0.764227	--	TRUE	--
hsa_circ_0040000	0.764158	--	--	TRUE
hsa_circ_0004766	0.764124	--	--	--
hsa_circ_0007096	0.764047	--	--	TRUE
hsa_circ_0006658	0.763988	--	--	--
hsa_circ_0018280	0.763884	--	TRUE	--
hsa_circ_0073762	0.763854	--	TRUE	TRUE
hsa_circ_0040364	0.763823	--	--	--
hsa_circ_0008187	0.763772	--	--	TRUE
hsa_circ_0004698	0.763743	--	TRUE	TRUE
hsa_circ_0025835	0.763743	--	--	TRUE
hsa_circ_0036462	0.763733	TRUE	TRUE	TRUE
hsa_circ_0024197	0.763718	TRUE	TRUE	TRUE
hsa_circ_0003428	0.763644	--	TRUE	TRUE
hsa_circ_0087761	0.763494	--	--	TRUE
hsa_circ_0056826	0.763442	--	--	TRUE
hsa_circ_0020080	0.763355	TRUE	TRUE	TRUE
hsa_circ_0082359	0.763293	--	--	TRUE
hsa_circ_0000475	0.763276	--	TRUE	TRUE
hsa_circ_0085439	0.763264	TRUE	TRUE	TRUE
hsa_circ_0079765	0.763235	TRUE	TRUE	TRUE
hsa_circ_0088296	0.763227	TRUE	TRUE	TRUE
hsa_circ_0000991	0.763168	--	--	TRUE
hsa_circ_0020917	0.76315	TRUE	TRUE	TRUE
hsa_circ_0004927	0.763145	--	--	TRUE
hsa_circ_0001369	0.762919	TRUE	TRUE	TRUE
hsa_circ_0008112	0.762912	--	--	TRUE
hsa_circ_0027851	0.762883	--	--	TRUE
hsa_circ_0009003	0.76286	--	TRUE	TRUE
hsa_circ_0007006	0.762698	--	TRUE	TRUE
hsa_circ_0032064	0.762653	--	--	--
hsa_circ_0068252	0.762633	--	--	TRUE
hsa_circ_0000997	0.762605	--	--	--
hsa_circ_0077237	0.762555	--	TRUE	TRUE
hsa_circ_0007481	0.762532	--	--	TRUE
hsa_circ_0069778	0.7625	--	--	TRUE
hsa_circ_0069227	0.762381	TRUE	TRUE	TRUE
hsa_circ_0021652	0.762275	--	--	TRUE
hsa_circ_0013400	0.76225	--	--	TRUE
hsa_circ_0038082	0.762243	--	--	TRUE
hsa_circ_0059304	0.76223	--	--	TRUE
hsa_circ_0024310	0.76219	--	--	TRUE
hsa_circ_0008937	0.762169	--	TRUE	TRUE
hsa_circ_0057569	0.762118	--	--	TRUE
hsa_circ_0007204	0.762118	--	--	TRUE
hsa_circ_0000182	0.762115	--	--	TRUE
hsa_circ_0073137	0.76197	--	--	--
hsa_circ_0068379	0.761909	--	--	--
hsa_circ_0069868	0.761873	--	TRUE	TRUE
hsa_circ_0001683	0.761761	--	--	TRUE
hsa_circ_0087255	0.761733	TRUE	TRUE	TRUE
hsa_circ_0007879	0.761684	--	TRUE	TRUE
hsa_circ_0013608	0.761587	TRUE	TRUE	TRUE
hsa_circ_0003721	0.761524	--	TRUE	TRUE
hsa_circ_0016964	0.761479	--	--	TRUE
hsa_circ_0029192	0.761468	TRUE	TRUE	TRUE
hsa_circ_0027459	0.761462	--	--	TRUE
hsa_circ_0029051	0.761448	--	--	TRUE
hsa_circ_0088025	0.761404	--	--	TRUE
hsa_circ_0007072	0.761303	--	--	TRUE
hsa_circ_0007749	0.761169	--	TRUE	TRUE
hsa_circ_0041695	0.76113	--	TRUE	TRUE
hsa_circ_0035285	0.761093	--	--	TRUE
hsa_circ_0061938	0.761083	--	--	TRUE
hsa_circ_0056414	0.76108	--	--	TRUE
hsa_circ_0023934	0.760926	--	TRUE	TRUE
hsa_circ_0004089	0.760903	--	TRUE	TRUE
hsa_circ_0004344	0.760886	--	--	--
hsa_circ_0007997	0.760838	--	--	TRUE
hsa_circ_0003975	0.76077	--	TRUE	TRUE
hsa_circ_0003920	0.760746	--	TRUE	--
hsa_circ_0087082	0.760745	--	--	TRUE
hsa_circ_0004616	0.760718	--	--	TRUE
hsa_circ_0075504	0.760707	--	--	TRUE
hsa_circ_0035269	0.760606	--	TRUE	TRUE
hsa_circ_0005058	0.760505	--	TRUE	TRUE
hsa_circ_0025006	0.760405	--	TRUE	TRUE
hsa_circ_0068377	0.760392	--	TRUE	--
hsa_circ_0010937	0.76029	--	--	TRUE
hsa_circ_0047424	0.76021	TRUE	--	TRUE
hsa_circ_0073653	0.760099	TRUE	--	TRUE
hsa_circ_0006635	0.760057	--	TRUE	TRUE
hsa_circ_0003444	0.759975	--	--	--
hsa_circ_0013290	0.759974	--	TRUE	TRUE
hsa_circ_0004648	0.759961	--	TRUE	TRUE
hsa_circ_0036441	0.759956	--	--	TRUE
hsa_circ_0078210	0.759732	--	TRUE	--
hsa_circ_0002040	0.759725	--	--	--
hsa_circ_0021604	0.759718	--	--	--
hsa_circ_0004731	0.759649	--	--	TRUE
hsa_circ_0067450	0.759619	--	TRUE	--
hsa_circ_0004149	0.759606	--	--	TRUE
hsa_circ_0059284	0.759582	--	TRUE	--
hsa_circ_0086442	0.759456	--	--	TRUE
hsa_circ_0003566	0.759387	--	--	TRUE
hsa_circ_0016158	0.759366	--	--	TRUE
hsa_circ_0052615	0.759289	--	TRUE	--
hsa_circ_0055066	0.759283	--	TRUE	TRUE
hsa_circ_0088294	0.759112	--	TRUE	TRUE
hsa_circ_0008427	0.759	--	--	--
hsa_circ_0032078	0.758917	--	--	--
hsa_circ_0056001	0.75891	--	TRUE	--
hsa_circ_0062808	0.758863	--	--	TRUE
hsa_circ_0000706	0.758831	--	--	TRUE
hsa_circ_0072275	0.758774	--	--	TRUE
hsa_circ_0008956	0.758707	TRUE	TRUE	TRUE
hsa_circ_0004364	0.758671	--	--	TRUE
hsa_circ_0002058	0.758668	--	--	TRUE
hsa_circ_0000676	0.758566	--	TRUE	TRUE
hsa_circ_0000110	0.75855	--	--	TRUE
hsa_circ_0060527	0.758399	--	--	TRUE
hsa_circ_0039308	0.758391	--	TRUE	--
hsa_circ_0057832	0.758377	--	--	TRUE
hsa_circ_0067857	0.758326	--	TRUE	TRUE
hsa_circ_0091453	0.758314	--	TRUE	--
hsa_circ_0007542	0.758313	--	TRUE	--
hsa_circ_0054751	0.758307	--	--	TRUE
hsa_circ_0013734	0.758292	--	--	TRUE
hsa_circ_0014614	0.758271	--	--	TRUE
hsa_circ_0012942	0.758264	--	--	TRUE
hsa_circ_0070830	0.758169	--	--	TRUE
hsa_circ_0005439	0.758153	--	--	TRUE
hsa_circ_0001847	0.758087	--	--	--
hsa_circ_0008032	0.757984	--	TRUE	TRUE
hsa_circ_0006693	0.757924	TRUE	TRUE	TRUE
hsa_circ_0076881	0.757877	--	TRUE	--
hsa_circ_0047357	0.75787	--	--	--
hsa_circ_0000832	0.757792	--	--	TRUE
hsa_circ_0087932	0.757725	--	TRUE	TRUE
hsa_circ_0044956	0.75765	--	--	TRUE
hsa_circ_0082356	0.757579	--	TRUE	TRUE
hsa_circ_0006157	0.75752	--	TRUE	TRUE
hsa_circ_0007527	0.757519	--	TRUE	TRUE
hsa_circ_0007411	0.757479	--	TRUE	TRUE
hsa_circ_0002110	0.757449	--	--	TRUE
hsa_circ_0006348	0.757429	--	TRUE	TRUE
hsa_circ_0006696	0.75741	--	--	TRUE
hsa_circ_0021467	0.757297	--	TRUE	TRUE
hsa_circ_0066950	0.757238	--	TRUE	--
hsa_circ_0056402	0.757074	TRUE	TRUE	TRUE
hsa_circ_0056537	0.757031	--	--	TRUE
hsa_circ_0070532	0.756952	--	TRUE	TRUE
hsa_circ_0067745	0.756893	--	TRUE	TRUE
hsa_circ_0001535	0.756878	--	--	TRUE
hsa_circ_0006610	0.756854	TRUE	TRUE	TRUE
hsa_circ_0002317	0.756808	--	TRUE	TRUE
hsa_circ_0015455	0.756793	--	TRUE	TRUE
hsa_circ_0005414	0.756783	--	TRUE	TRUE
hsa_circ_0054950	0.756757	TRUE	TRUE	TRUE
hsa_circ_0082401	0.75673	--	TRUE	TRUE
hsa_circ_0001287	0.756729	--	--	TRUE
hsa_circ_0064794	0.756711	--	TRUE	TRUE
hsa_circ_0068373	0.756699	TRUE	TRUE	--
hsa_circ_0013339	0.756629	--	--	TRUE
hsa_circ_0001551	0.756521	--	TRUE	TRUE
hsa_circ_0077645	0.75651	--	TRUE	TRUE
hsa_circ_0035248	0.756385	--	--	--
hsa_circ_0070012	0.756364	--	TRUE	TRUE
hsa_circ_0072080	0.756312	--	--	TRUE
hsa_circ_0024165	0.756218	--	TRUE	TRUE
hsa_circ_0001798	0.756179	--	--	TRUE
hsa_circ_0073706	0.756142	--	TRUE	TRUE
hsa_circ_0006856	0.756046	--	TRUE	TRUE
hsa_circ_0061567	0.756006	--	--	TRUE
hsa_circ_0087603	0.755924	--	--	TRUE
hsa_circ_0001315	0.755918	TRUE	TRUE	TRUE
hsa_circ_0003361	0.755697	--	TRUE	--
hsa_circ_0001846	0.755689	--	TRUE	--
hsa_circ_0073435	0.755649	TRUE	TRUE	TRUE
hsa_circ_0002905	0.755644	TRUE	TRUE	TRUE
hsa_circ_0008832	0.755538	--	--	TRUE
hsa_circ_0047135	0.755525	TRUE	TRUE	TRUE
hsa_circ_0087893	0.755488	--	--	TRUE
hsa_circ_0003431	0.755465	--	TRUE	--
hsa_circ_0024490	0.755368	TRUE	TRUE	TRUE
hsa_circ_0073179	0.755339	--	--	--
hsa_circ_0031760	0.755328	--	TRUE	--
hsa_circ_0054554	0.755254	--	--	TRUE
hsa_circ_0005863	0.755253	--	--	TRUE
hsa_circ_0002085	0.755165	--	TRUE	TRUE
hsa_circ_0025823	0.755125	--	TRUE	TRUE
hsa_circ_0006407	0.754961	--	--	--
hsa_circ_0003301	0.754923	--	TRUE	TRUE
hsa_circ_0014938	0.754913	--	TRUE	TRUE
hsa_circ_0017634	0.754821	--	--	TRUE
hsa_circ_0031710	0.754802	--	--	TRUE
hsa_circ_0021225	0.754797	TRUE	TRUE	TRUE
hsa_circ_0035089	0.754796	--	TRUE	TRUE
hsa_circ_0085060	0.75478	TRUE	TRUE	TRUE
hsa_circ_0035934	0.754776	--	--	--
hsa_circ_0024217	0.754775	--	TRUE	--
hsa_circ_0012814	0.754728	--	TRUE	TRUE
hsa_circ_0007828	0.754547	--	--	--
hsa_circ_0008441	0.754527	--	--	TRUE
hsa_circ_0002068	0.754498	--	--	TRUE
hsa_circ_0075848	0.754442	--	TRUE	TRUE
hsa_circ_0016650	0.754434	--	--	TRUE
hsa_circ_0061554	0.754434	--	--	--
hsa_circ_0001426	0.754378	TRUE	TRUE	TRUE
hsa_circ_0002696	0.754355	--	--	TRUE
hsa_circ_0003233	0.754312	--	--	TRUE
hsa_circ_0037870	0.754287	--	TRUE	TRUE
hsa_circ_0057872	0.754277	--	--	TRUE
hsa_circ_0031756	0.75426	TRUE	TRUE	--
hsa_circ_0024766	0.754091	--	TRUE	TRUE
hsa_circ_0001428	0.754045	TRUE	TRUE	TRUE
hsa_circ_0006293	0.754043	--	--	TRUE
hsa_circ_0015454	0.75404	--	--	TRUE
hsa_circ_0057186	0.754026	--	--	TRUE
hsa_circ_0056838	0.754018	TRUE	TRUE	TRUE
hsa_circ_0086588	0.753969	--	--	--
hsa_circ_0056539	0.753907	--	--	--
hsa_circ_0044949	0.753881	--	TRUE	TRUE
hsa_circ_0056390	0.753858	--	--	--
hsa_circ_0073192	0.753856	--	--	--
hsa_circ_0018815	0.75377	TRUE	TRUE	TRUE
hsa_circ_0059935	0.753725	--	--	--
hsa_circ_0027358	0.753687	--	TRUE	TRUE
hsa_circ_0021431	0.753655	--	TRUE	TRUE
hsa_circ_0000727	0.75365	TRUE	TRUE	TRUE
hsa_circ_0001626	0.753624	--	--	--
hsa_circ_0056000	0.753606	--	TRUE	--
hsa_circ_0064871	0.75358	--	TRUE	TRUE
hsa_circ_0012785	0.753538	--	--	--
hsa_circ_0008026	0.753505	--	--	TRUE
hsa_circ_0060338	0.753501	--	--	--
hsa_circ_0006961	0.753472	--	TRUE	TRUE
hsa_circ_0039359	0.753394	--	--	TRUE
hsa_circ_0001295	0.753381	--	TRUE	TRUE
hsa_circ_0062397	0.753346	--	--	--
hsa_circ_0015328	0.753335	--	TRUE	--
hsa_circ_0031835	0.753305	--	TRUE	TRUE
hsa_circ_0087220	0.75326	--	TRUE	TRUE
hsa_circ_0023970	0.753256	--	--	TRUE
hsa_circ_0031825	0.753253	--	TRUE	TRUE
hsa_circ_0091229	0.753064	--	TRUE	TRUE
hsa_circ_0002375	0.75305	TRUE	TRUE	TRUE
hsa_circ_0006499	0.753037	--	TRUE	--
hsa_circ_0077574	0.75303	--	--	--
hsa_circ_0007298	0.752995	--	--	TRUE
hsa_circ_0002603	0.752954	--	TRUE	--
hsa_circ_0028319	0.752875	--	TRUE	--
hsa_circ_0007410	0.752866	TRUE	TRUE	TRUE
hsa_circ_0086708	0.75277	TRUE	TRUE	TRUE
hsa_circ_0023984	0.752698	--	--	TRUE
hsa_circ_0061323	0.752691	--	TRUE	TRUE
hsa_circ_0002219	0.752677	--	--	TRUE
hsa_circ_0002490	0.752629	--	--	TRUE
hsa_circ_0091409	0.752624	--	TRUE	TRUE
hsa_circ_0030711	0.752551	--	--	--
hsa_circ_0029810	0.752548	--	TRUE	TRUE
hsa_circ_0057657	0.752506	--	--	TRUE
hsa_circ_0083443	0.752439	--	--	TRUE
hsa_circ_0002906	0.752414	--	--	--
hsa_circ_0008639	0.752394	--	TRUE	TRUE
hsa_circ_0001195	0.752336	--	--	TRUE
hsa_circ_0003572	0.7523	--	TRUE	--
hsa_circ_0012823	0.752188	--	--	TRUE
hsa_circ_0006308	0.752178	--	TRUE	TRUE
hsa_circ_0066776	0.752165	--	TRUE	TRUE
hsa_circ_0067474	0.752161	--	TRUE	--
hsa_circ_0079762	0.752154	TRUE	TRUE	TRUE
hsa_circ_0004469	0.752129	--	--	TRUE
hsa_circ_0085468	0.75212	TRUE	TRUE	TRUE
hsa_circ_0008420	0.752106	--	--	--
hsa_circ_0032148	0.752084	--	TRUE	TRUE
hsa_circ_0044708	0.75208	--	--	--
hsa_circ_0000215	0.751878	--	--	TRUE
hsa_circ_0003799	0.751843	--	TRUE	TRUE
hsa_circ_0084140	0.751822	--	--	--
hsa_circ_0006178	0.751695	--	TRUE	TRUE
hsa_circ_0068165	0.751689	TRUE	TRUE	TRUE
hsa_circ_0003673	0.751676	--	--	--
hsa_circ_0073608	0.751658	--	TRUE	TRUE
hsa_circ_0043432	0.751642	--	--	TRUE
hsa_circ_0006662	0.751474	--	TRUE	TRUE
hsa_circ_0002223	0.751343	--	TRUE	TRUE
hsa_circ_0077747	0.751307	--	--	TRUE
hsa_circ_0002583	0.751291	--	TRUE	TRUE
hsa_circ_0001965	0.751163	--	--	TRUE
hsa_circ_0000098	0.751154	--	--	TRUE
hsa_circ_0065013	0.751145	--	TRUE	TRUE
hsa_circ_0003373	0.751122	--	--	TRUE
hsa_circ_0012938	0.751097	--	TRUE	TRUE
hsa_circ_0002918	0.751075	--	TRUE	TRUE
hsa_circ_0058175	0.751061	--	TRUE	TRUE
hsa_circ_0020190	0.751045	--	--	TRUE
hsa_circ_0006295	0.750974	--	TRUE	TRUE
hsa_circ_0047029	0.750923	TRUE	TRUE	TRUE
hsa_circ_0072940	0.750893	--	TRUE	TRUE
hsa_circ_0015806	0.750814	--	--	TRUE
hsa_circ_0021603	0.750726	--	--	--
hsa_circ_0005824	0.750693	--	TRUE	TRUE
hsa_circ_0082762	0.75067	--	--	TRUE
hsa_circ_0088300	0.75045	--	TRUE	TRUE
hsa_circ_0031424	0.750394	--	--	TRUE
hsa_circ_0001970	0.750351	--	--	TRUE
hsa_circ_0032448	0.750285	TRUE	TRUE	TRUE
hsa_circ_0032642	0.750243	--	TRUE	TRUE
hsa_circ_0004372	0.750189	--	--	--
hsa_circ_0000029	0.750151	--	TRUE	TRUE
hsa_circ_0003580	0.750128	--	TRUE	TRUE
hsa_circ_0045841	0.750106	--	TRUE	TRUE
hsa_circ_0019075	0.750083	--	TRUE	TRUE
hsa_circ_0006469	0.750076	--	--	TRUE
hsa_circ_0005023	0.750025	--	TRUE	--
hsa_circ_0066761	0.750023	--	--	--
hsa_circ_0025830	0.749998	TRUE	TRUE	TRUE
hsa_circ_0003764	0.74988	--	--	TRUE
hsa_circ_0015326	0.749846	--	TRUE	--
hsa_circ_0003629	0.749827	--	--	TRUE
hsa_circ_0003177	0.749774	--	TRUE	TRUE
hsa_circ_0066941	0.749737	--	--	--
hsa_circ_0023928	0.749563	TRUE	TRUE	TRUE
hsa_circ_0046729	0.749498	--	--	--
hsa_circ_0004058	0.749413	--	TRUE	TRUE
hsa_circ_0010484	0.74938	--	--	--
hsa_circ_0006813	0.749372	--	--	--
hsa_circ_0054871	0.749361	TRUE	TRUE	TRUE
hsa_circ_0067619	0.749348	--	TRUE	TRUE
hsa_circ_0003030	0.749282	--	TRUE	TRUE
hsa_circ_0013252	0.749278	--	TRUE	TRUE
hsa_circ_0017635	0.749238	--	--	TRUE
hsa_circ_0067649	0.74918	--	TRUE	--
hsa_circ_0013753	0.74912	--	TRUE	TRUE
hsa_circ_0086589	0.749085	--	--	--
hsa_circ_0086713	0.748947	--	TRUE	--
hsa_circ_0003945	0.748943	--	--	--
hsa_circ_0086709	0.748934	TRUE	TRUE	TRUE
hsa_circ_0025897	0.748912	--	--	TRUE
hsa_circ_0004449	0.748891	--	--	TRUE
hsa_circ_0001487	0.748885	--	TRUE	TRUE
hsa_circ_0023988	0.748849	--	--	TRUE
hsa_circ_0047720	0.748784	TRUE	TRUE	TRUE
hsa_circ_0073068	0.748783	--	TRUE	TRUE
hsa_circ_0044793	0.748713	--	TRUE	TRUE
hsa_circ_0012934	0.748657	--	--	--
hsa_circ_0003308	0.748615	--	TRUE	TRUE
hsa_circ_0002785	0.748606	--	--	--
hsa_circ_0057551	0.748575	TRUE	TRUE	TRUE
hsa_circ_0066587	0.748519	--	--	TRUE
hsa_circ_0073752	0.748456	--	TRUE	--
hsa_circ_0006125	0.748399	--	TRUE	TRUE
hsa_circ_0006677	0.748273	--	--	TRUE
hsa_circ_0070197	0.748235	--	TRUE	TRUE
hsa_circ_0008775	0.748213	--	--	--
hsa_circ_0016424	0.7482	--	--	TRUE
hsa_circ_0004774	0.748072	--	--	--
hsa_circ_0016961	0.74802	--	TRUE	TRUE
hsa_circ_0023923	0.748001	TRUE	TRUE	TRUE
hsa_circ_0054876	0.747949	TRUE	TRUE	--
hsa_circ_0077203	0.74793	TRUE	TRUE	TRUE
hsa_circ_0010110	0.747918	--	TRUE	TRUE
hsa_circ_0000833	0.747908	--	--	TRUE
hsa_circ_0029929	0.747791	--	--	TRUE
hsa_circ_0057104	0.747735	--	TRUE	TRUE
[truncated: 16,649 more rows]
