# Supplementary material for: Comprehensive profile and contrastive analysis of circular RNA expression in cervical squamous carcinoma and adenocarcinoma
Source: PeerJ. 2023 Jan 26;11:e14759. doi: 10.7717/peerj.14759 (PMC9884480; doi:10.7717/peerj.14759)
Supplement: Supplemental Information 1 [file peerj-11-14759-s001.zip › Supp tables and figs 77018/File S4_binding_site.pair..xlsx]

## Sheet: Sheet1
hsa-let-7a-2-3p	hsa_circ_0000014_full_seq
hsa-let-7a-2-3p	hsa_circ_0000034_full_seq
hsa-let-7a-2-3p	hsa_circ_0000053_full_seq
hsa-let-7a-2-3p	hsa_circ_0000090_full_seq
hsa-let-7a-2-3p	hsa_circ_0000095_full_seq
hsa-let-7a-2-3p	hsa_circ_0000209_full_seq
hsa-let-7a-2-3p	hsa_circ_0000215_full_seq
hsa-let-7a-2-3p	hsa_circ_0000227_full_seq
hsa-let-7a-2-3p	hsa_circ_0000230_full_seq
hsa-let-7a-2-3p	hsa_circ_0000233_full_seq
hsa-let-7a-2-3p	hsa_circ_0000246_full_seq
hsa-let-7a-2-3p	hsa_circ_0000255_full_seq
hsa-let-7a-2-3p	hsa_circ_0000271_full_seq
hsa-let-7a-2-3p	hsa_circ_0000367_full_seq
hsa-let-7a-2-3p	hsa_circ_0000442_full_seq
hsa-let-7a-2-3p	hsa_circ_0000443_full_seq
hsa-let-7a-2-3p	hsa_circ_0000444_full_seq
hsa-let-7a-2-3p	hsa_circ_0000557_full_seq
hsa-let-7a-2-3p	hsa_circ_0000557_junction_seq
hsa-let-7a-2-3p	hsa_circ_0000675_full_seq
hsa-let-7a-2-3p	hsa_circ_0000721_full_seq
hsa-let-7a-2-3p	hsa_circ_0000727_full_seq
hsa-let-7a-2-3p	hsa_circ_0000815_full_seq
hsa-let-7a-2-3p	hsa_circ_0000837_full_seq
hsa-let-7a-2-3p	hsa_circ_0000854_full_seq
hsa-let-7a-2-3p	hsa_circ_0000857_full_seq
hsa-let-7a-2-3p	hsa_circ_0000909_full_seq
hsa-let-7a-2-3p	hsa_circ_0000943_full_seq
hsa-let-7a-2-3p	hsa_circ_0000998_full_seq
hsa-let-7a-2-3p	hsa_circ_0001146_full_seq
hsa-let-7a-2-3p	hsa_circ_0001172_full_seq
hsa-let-7a-2-3p	hsa_circ_0001337_full_seq
hsa-let-7a-2-3p	hsa_circ_0001346_full_seq
hsa-let-7a-2-3p	hsa_circ_0001359_full_seq
hsa-let-7a-2-3p	hsa_circ_0001360_full_seq
hsa-let-7a-2-3p	hsa_circ_0001446_full_seq
hsa-let-7a-2-3p	hsa_circ_0001450_full_seq
hsa-let-7a-2-3p	hsa_circ_0001471_junction_seq
hsa-let-7a-2-3p	hsa_circ_0001508_full_seq
hsa-let-7a-2-3p	hsa_circ_0001613_full_seq
hsa-let-7a-2-3p	hsa_circ_0001658_full_seq
hsa-let-7a-2-3p	hsa_circ_0001676_full_seq
hsa-let-7a-2-3p	hsa_circ_0001693_full_seq
hsa-let-7a-2-3p	hsa_circ_0001749_full_seq
hsa-let-7a-2-3p	hsa_circ_0001800_full_seq
hsa-let-7a-2-3p	hsa_circ_0001812_full_seq
hsa-let-7a-2-3p	hsa_circ_0001922_full_seq
hsa-let-7a-2-3p	hsa_circ_0001965_full_seq
hsa-let-7a-2-3p	hsa_circ_0001978_full_seq
hsa-let-7a-2-3p	hsa_circ_0002061_full_seq
hsa-let-7a-2-3p	hsa_circ_0002132_full_seq
hsa-let-7a-2-3p	hsa_circ_0002143_full_seq
hsa-let-7a-2-3p	hsa_circ_0002144_full_seq
hsa-let-7a-2-3p	hsa_circ_0002175_full_seq
hsa-let-7a-2-3p	hsa_circ_0002189_full_seq
hsa-let-7a-2-3p	hsa_circ_0002224_full_seq
hsa-let-7a-2-3p	hsa_circ_0002233_full_seq
hsa-let-7a-2-3p	hsa_circ_0002287_full_seq
hsa-let-7a-2-3p	hsa_circ_0002313_full_seq
hsa-let-7a-2-3p	hsa_circ_0002335_full_seq
hsa-let-7a-2-3p	hsa_circ_0002472_full_seq
hsa-let-7a-2-3p	hsa_circ_0002503_full_seq
hsa-let-7a-2-3p	hsa_circ_0002507_full_seq
hsa-let-7a-2-3p	hsa_circ_0002520_full_seq
hsa-let-7a-2-3p	hsa_circ_0002545_full_seq
hsa-let-7a-2-3p	hsa_circ_0002594_full_seq
hsa-let-7a-2-3p	hsa_circ_0002622_full_seq
hsa-let-7a-2-3p	hsa_circ_0002631_full_seq
hsa-let-7a-2-3p	hsa_circ_0002653_full_seq
hsa-let-7a-2-3p	hsa_circ_0002660_full_seq
hsa-let-7a-2-3p	hsa_circ_0002670_full_seq
hsa-let-7a-2-3p	hsa_circ_0002670_junction_seq
hsa-let-7a-2-3p	hsa_circ_0002685_full_seq
hsa-let-7a-2-3p	hsa_circ_0002700_junction_seq
hsa-let-7a-2-3p	hsa_circ_0002711_full_seq
hsa-let-7a-2-3p	hsa_circ_0002724_full_seq
hsa-let-7a-2-3p	hsa_circ_0002732_full_seq
hsa-let-7a-2-3p	hsa_circ_0002734_full_seq
hsa-let-7a-2-3p	hsa_circ_0002750_full_seq
hsa-let-7a-2-3p	hsa_circ_0002753_full_seq
hsa-let-7a-2-3p	hsa_circ_0002802_full_seq
hsa-let-7a-2-3p	hsa_circ_0002825_full_seq
hsa-let-7a-2-3p	hsa_circ_0002842_full_seq
hsa-let-7a-2-3p	hsa_circ_0002894_full_seq
hsa-let-7a-2-3p	hsa_circ_0002926_full_seq
hsa-let-7a-2-3p	hsa_circ_0003039_full_seq
hsa-let-7a-2-3p	hsa_circ_0003077_full_seq
hsa-let-7a-2-3p	hsa_circ_0003102_junction_seq
hsa-let-7a-2-3p	hsa_circ_0003177_full_seq
hsa-let-7a-2-3p	hsa_circ_0003200_full_seq
hsa-let-7a-2-3p	hsa_circ_0003220_full_seq
hsa-let-7a-2-3p	hsa_circ_0003227_full_seq
hsa-let-7a-2-3p	hsa_circ_0003265_full_seq
hsa-let-7a-2-3p	hsa_circ_0003301_full_seq
hsa-let-7a-2-3p	hsa_circ_0003421_full_seq
hsa-let-7a-2-3p	hsa_circ_0003433_full_seq
hsa-let-7a-2-3p	hsa_circ_0003448_full_seq
hsa-let-7a-2-3p	hsa_circ_0003495_full_seq
hsa-let-7a-2-3p	hsa_circ_0003519_full_seq
hsa-let-7a-2-3p	hsa_circ_0003522_full_seq
hsa-let-7a-2-3p	hsa_circ_0003554_full_seq
hsa-let-7a-2-3p	hsa_circ_0003586_full_seq
hsa-let-7a-2-3p	hsa_circ_0003630_full_seq
hsa-let-7a-2-3p	hsa_circ_0003640_full_seq
hsa-let-7a-2-3p	hsa_circ_0003654_full_seq
hsa-let-7a-2-3p	hsa_circ_0003672_full_seq
hsa-let-7a-2-3p	hsa_circ_0003684_full_seq
hsa-let-7a-2-3p	hsa_circ_0003698_full_seq
hsa-let-7a-2-3p	hsa_circ_0003712_full_seq
hsa-let-7a-2-3p	hsa_circ_0003798_full_seq
hsa-let-7a-2-3p	hsa_circ_0003802_full_seq
hsa-let-7a-2-3p	hsa_circ_0003804_full_seq
hsa-let-7a-2-3p	hsa_circ_0003857_full_seq
hsa-let-7a-2-3p	hsa_circ_0003904_full_seq
hsa-let-7a-2-3p	hsa_circ_0003906_full_seq
hsa-let-7a-2-3p	hsa_circ_0003922_full_seq
hsa-let-7a-2-3p	hsa_circ_0003997_full_seq
hsa-let-7a-2-3p	hsa_circ_0003997_junction_seq
hsa-let-7a-2-3p	hsa_circ_0004004_full_seq
hsa-let-7a-2-3p	hsa_circ_0004004_junction_seq
hsa-let-7a-2-3p	hsa_circ_0004013_full_seq
hsa-let-7a-2-3p	hsa_circ_0004035_full_seq
hsa-let-7a-2-3p	hsa_circ_0004036_full_seq
hsa-let-7a-2-3p	hsa_circ_0004147_full_seq
hsa-let-7a-2-3p	hsa_circ_0004173_full_seq
hsa-let-7a-2-3p	hsa_circ_0004176_full_seq
hsa-let-7a-2-3p	hsa_circ_0004179_full_seq
hsa-let-7a-2-3p	hsa_circ_0004182_full_seq
hsa-let-7a-2-3p	hsa_circ_0004188_full_seq
hsa-let-7a-2-3p	hsa_circ_0004201_full_seq
hsa-let-7a-2-3p	hsa_circ_0004208_full_seq
hsa-let-7a-2-3p	hsa_circ_0004257_full_seq
hsa-let-7a-2-3p	hsa_circ_0004272_full_seq
hsa-let-7a-2-3p	hsa_circ_0004417_full_seq
hsa-let-7a-2-3p	hsa_circ_0004422_full_seq
hsa-let-7a-2-3p	hsa_circ_0004426_full_seq
hsa-let-7a-2-3p	hsa_circ_0004426_junction_seq
hsa-let-7a-2-3p	hsa_circ_0004462_full_seq
hsa-let-7a-2-3p	hsa_circ_0004471_full_seq
hsa-let-7a-2-3p	hsa_circ_0004555_full_seq
hsa-let-7a-2-3p	hsa_circ_0004567_full_seq
hsa-let-7a-2-3p	hsa_circ_0004720_full_seq
hsa-let-7a-2-3p	hsa_circ_0004875_full_seq
hsa-let-7a-2-3p	hsa_circ_0004922_full_seq
hsa-let-7a-2-3p	hsa_circ_0004927_full_seq
hsa-let-7a-2-3p	hsa_circ_0004928_full_seq
hsa-let-7a-2-3p	hsa_circ_0004956_full_seq
hsa-let-7a-2-3p	hsa_circ_0005001_full_seq
hsa-let-7a-2-3p	hsa_circ_0005044_full_seq
hsa-let-7a-2-3p	hsa_circ_0005057_full_seq
hsa-let-7a-2-3p	hsa_circ_0005076_full_seq
hsa-let-7a-2-3p	hsa_circ_0005102_full_seq
hsa-let-7a-2-3p	hsa_circ_0005114_full_seq
hsa-let-7a-2-3p	hsa_circ_0005116_full_seq
hsa-let-7a-2-3p	hsa_circ_0005138_full_seq
hsa-let-7a-2-3p	hsa_circ_0005144_full_seq
hsa-let-7a-2-3p	hsa_circ_0005213_full_seq
hsa-let-7a-2-3p	hsa_circ_0005228_full_seq
hsa-let-7a-2-3p	hsa_circ_0005242_full_seq
hsa-let-7a-2-3p	hsa_circ_0005246_full_seq
hsa-let-7a-2-3p	hsa_circ_0005246_junction_seq
hsa-let-7a-2-3p	hsa_circ_0005339_full_seq
hsa-let-7a-2-3p	hsa_circ_0005342_full_seq
hsa-let-7a-2-3p	hsa_circ_0005362_full_seq
hsa-let-7a-2-3p	hsa_circ_0005374_full_seq
hsa-let-7a-2-3p	hsa_circ_0005377_full_seq
hsa-let-7a-2-3p	hsa_circ_0005384_junction_seq
hsa-let-7a-2-3p	hsa_circ_0005396_full_seq
hsa-let-7a-2-3p	hsa_circ_0005407_full_seq
hsa-let-7a-2-3p	hsa_circ_0005424_full_seq
hsa-let-7a-2-3p	hsa_circ_0005438_full_seq
hsa-let-7a-2-3p	hsa_circ_0005444_full_seq
hsa-let-7a-2-3p	hsa_circ_0005457_full_seq
hsa-let-7a-2-3p	hsa_circ_0005461_full_seq
hsa-let-7a-2-3p	hsa_circ_0005476_full_seq
hsa-let-7a-2-3p	hsa_circ_0005487_full_seq
hsa-let-7a-2-3p	hsa_circ_0005487_junction_seq
hsa-let-7a-2-3p	hsa_circ_0005534_full_seq
hsa-let-7a-2-3p	hsa_circ_0005558_full_seq
hsa-let-7a-2-3p	hsa_circ_0005570_full_seq
hsa-let-7a-2-3p	hsa_circ_0005624_full_seq
hsa-let-7a-2-3p	hsa_circ_0005716_full_seq
hsa-let-7a-2-3p	hsa_circ_0005720_full_seq
hsa-let-7a-2-3p	hsa_circ_0005753_full_seq
hsa-let-7a-2-3p	hsa_circ_0005785_full_seq
hsa-let-7a-2-3p	hsa_circ_0005810_full_seq
hsa-let-7a-2-3p	hsa_circ_0005919_full_seq
hsa-let-7a-2-3p	hsa_circ_0005932_full_seq
hsa-let-7a-2-3p	hsa_circ_0005940_full_seq
hsa-let-7a-2-3p	hsa_circ_0006009_full_seq
hsa-let-7a-2-3p	hsa_circ_0006038_full_seq
hsa-let-7a-2-3p	hsa_circ_0006099_full_seq
hsa-let-7a-2-3p	hsa_circ_0006126_full_seq
hsa-let-7a-2-3p	hsa_circ_0006151_full_seq
hsa-let-7a-2-3p	hsa_circ_0006188_full_seq
hsa-let-7a-2-3p	hsa_circ_0006192_full_seq
hsa-let-7a-2-3p	hsa_circ_0006198_full_seq
hsa-let-7a-2-3p	hsa_circ_0006211_full_seq
hsa-let-7a-2-3p	hsa_circ_0006219_full_seq
hsa-let-7a-2-3p	hsa_circ_0006278_full_seq
hsa-let-7a-2-3p	hsa_circ_0006293_junction_seq
hsa-let-7a-2-3p	hsa_circ_0006294_full_seq
hsa-let-7a-2-3p	hsa_circ_0006331_full_seq
hsa-let-7a-2-3p	hsa_circ_0006355_full_seq
hsa-let-7a-2-3p	hsa_circ_0006378_full_seq
hsa-let-7a-2-3p	hsa_circ_0006417_full_seq
hsa-let-7a-2-3p	hsa_circ_0006453_full_seq
hsa-let-7a-2-3p	hsa_circ_0006475_full_seq
hsa-let-7a-2-3p	hsa_circ_0006499_full_seq
hsa-let-7a-2-3p	hsa_circ_0006499_junction_seq
hsa-let-7a-2-3p	hsa_circ_0006507_full_seq
hsa-let-7a-2-3p	hsa_circ_0006541_full_seq
hsa-let-7a-2-3p	hsa_circ_0006578_full_seq
hsa-let-7a-2-3p	hsa_circ_0006590_full_seq
hsa-let-7a-2-3p	hsa_circ_0006616_full_seq
hsa-let-7a-2-3p	hsa_circ_0006630_full_seq
hsa-let-7a-2-3p	hsa_circ_0006631_full_seq
hsa-let-7a-2-3p	hsa_circ_0006652_full_seq
hsa-let-7a-2-3p	hsa_circ_0006661_full_seq
hsa-let-7a-2-3p	hsa_circ_0006668_full_seq
hsa-let-7a-2-3p	hsa_circ_0006684_full_seq
hsa-let-7a-2-3p	hsa_circ_0006727_full_seq
hsa-let-7a-2-3p	hsa_circ_0006759_full_seq
hsa-let-7a-2-3p	hsa_circ_0006783_full_seq
hsa-let-7a-2-3p	hsa_circ_0006801_full_seq
hsa-let-7a-2-3p	hsa_circ_0006860_full_seq
hsa-let-7a-2-3p	hsa_circ_0006866_junction_seq
hsa-let-7a-2-3p	hsa_circ_0006872_full_seq
hsa-let-7a-2-3p	hsa_circ_0006885_full_seq
hsa-let-7a-2-3p	hsa_circ_0006900_full_seq
hsa-let-7a-2-3p	hsa_circ_0006934_full_seq
hsa-let-7a-2-3p	hsa_circ_0006943_full_seq
hsa-let-7a-2-3p	hsa_circ_0006963_full_seq
hsa-let-7a-2-3p	hsa_circ_0006987_full_seq
hsa-let-7a-2-3p	hsa_circ_0006995_full_seq
hsa-let-7a-2-3p	hsa_circ_0007033_full_seq
hsa-let-7a-2-3p	hsa_circ_0007098_full_seq
hsa-let-7a-2-3p	hsa_circ_0007137_full_seq
hsa-let-7a-2-3p	hsa_circ_0007138_full_seq
hsa-let-7a-2-3p	hsa_circ_0007185_full_seq
hsa-let-7a-2-3p	hsa_circ_0007286_full_seq
hsa-let-7a-2-3p	hsa_circ_0007294_full_seq
hsa-let-7a-2-3p	hsa_circ_0007313_full_seq
hsa-let-7a-2-3p	hsa_circ_0007360_full_seq
hsa-let-7a-2-3p	hsa_circ_0007396_full_seq
hsa-let-7a-2-3p	hsa_circ_0007399_full_seq
hsa-let-7a-2-3p	hsa_circ_0007416_full_seq
hsa-let-7a-2-3p	hsa_circ_0007418_full_seq
hsa-let-7a-2-3p	hsa_circ_0007437_full_seq
hsa-let-7a-2-3p	hsa_circ_0007531_full_seq
hsa-let-7a-2-3p	hsa_circ_0007567_full_seq
hsa-let-7a-2-3p	hsa_circ_0007622_full_seq
hsa-let-7a-2-3p	hsa_circ_0007641_full_seq
hsa-let-7a-2-3p	hsa_circ_0007693_full_seq
hsa-let-7a-2-3p	hsa_circ_0007717_full_seq
hsa-let-7a-2-3p	hsa_circ_0007737_full_seq
hsa-let-7a-2-3p	hsa_circ_0007782_full_seq
hsa-let-7a-2-3p	hsa_circ_0007803_full_seq
hsa-let-7a-2-3p	hsa_circ_0007851_full_seq
hsa-let-7a-2-3p	hsa_circ_0007919_full_seq
hsa-let-7a-2-3p	hsa_circ_0007936_full_seq
hsa-let-7a-2-3p	hsa_circ_0007951_full_seq
hsa-let-7a-2-3p	hsa_circ_0007951_junction_seq
hsa-let-7a-2-3p	hsa_circ_0008077_full_seq
hsa-let-7a-2-3p	hsa_circ_0008149_full_seq
hsa-let-7a-2-3p	hsa_circ_0008213_full_seq
hsa-let-7a-2-3p	hsa_circ_0008232_full_seq
hsa-let-7a-2-3p	hsa_circ_0008336_full_seq
hsa-let-7a-2-3p	hsa_circ_0008338_full_seq
hsa-let-7a-2-3p	hsa_circ_0008362_full_seq
hsa-let-7a-2-3p	hsa_circ_0008382_full_seq
hsa-let-7a-2-3p	hsa_circ_0008385_full_seq
hsa-let-7a-2-3p	hsa_circ_0008435_full_seq
hsa-let-7a-2-3p	hsa_circ_0008449_full_seq
hsa-let-7a-2-3p	hsa_circ_0008559_full_seq
hsa-let-7a-2-3p	hsa_circ_0008632_full_seq
hsa-let-7a-2-3p	hsa_circ_0008641_full_seq
hsa-let-7a-2-3p	hsa_circ_0008650_full_seq
hsa-let-7a-2-3p	hsa_circ_0008689_full_seq
hsa-let-7a-2-3p	hsa_circ_0008704_full_seq
hsa-let-7a-2-3p	hsa_circ_0008717_full_seq
hsa-let-7a-2-3p	hsa_circ_0008737_full_seq
hsa-let-7a-2-3p	hsa_circ_0008805_full_seq
hsa-let-7a-2-3p	hsa_circ_0008816_full_seq
hsa-let-7a-2-3p	hsa_circ_0008825_full_seq
hsa-let-7a-2-3p	hsa_circ_0008942_full_seq
hsa-let-7a-2-3p	hsa_circ_0008961_full_seq
hsa-let-7a-2-3p	hsa_circ_0009033_full_seq
hsa-let-7a-2-3p	hsa_circ_0009096_full_seq
hsa-let-7a-2-3p	hsa_circ_0009130_full_seq
hsa-let-7a-2-3p	hsa_circ_0009172_full_seq
hsa-let-7a-2-3p	hsa_circ_0009176_full_seq
hsa-let-7a-2-3p	hsa_circ_0010458_full_seq
hsa-let-7a-2-3p	hsa_circ_0010906_full_seq
hsa-let-7a-2-3p	hsa_circ_0011000_full_seq
hsa-let-7a-2-3p	hsa_circ_0011192_full_seq
hsa-let-7a-2-3p	hsa_circ_0012144_full_seq
hsa-let-7a-2-3p	hsa_circ_0012824_full_seq
hsa-let-7a-2-3p	hsa_circ_0012828_full_seq
hsa-let-7a-2-3p	hsa_circ_0012837_full_seq
hsa-let-7a-2-3p	hsa_circ_0012990_full_seq
hsa-let-7a-2-3p	hsa_circ_0013619_full_seq
hsa-let-7a-2-3p	hsa_circ_0013753_full_seq
hsa-let-7a-2-3p	hsa_circ_0013916_full_seq
hsa-let-7a-2-3p	hsa_circ_0014182_full_seq
hsa-let-7a-2-3p	hsa_circ_0015664_full_seq
hsa-let-7a-2-3p	hsa_circ_0016521_full_seq
hsa-let-7a-2-3p	hsa_circ_0016522_full_seq
hsa-let-7a-2-3p	hsa_circ_0016991_full_seq
hsa-let-7a-2-3p	hsa_circ_0017105_full_seq
hsa-let-7a-2-3p	hsa_circ_0017241_full_seq
hsa-let-7a-2-3p	hsa_circ_0017829_full_seq
hsa-let-7a-2-3p	hsa_circ_0018035_full_seq
hsa-let-7a-2-3p	hsa_circ_0018038_full_seq
hsa-let-7a-2-3p	hsa_circ_0018039_full_seq
hsa-let-7a-2-3p	hsa_circ_0018087_full_seq
hsa-let-7a-2-3p	hsa_circ_0018524_full_seq
hsa-let-7a-2-3p	hsa_circ_0018526_full_seq
hsa-let-7a-2-3p	hsa_circ_0018884_full_seq
hsa-let-7a-2-3p	hsa_circ_0018886_full_seq
hsa-let-7a-2-3p	hsa_circ_0019006_full_seq
hsa-let-7a-2-3p	hsa_circ_0019357_full_seq
hsa-let-7a-2-3p	hsa_circ_0019389_full_seq
hsa-let-7a-2-3p	hsa_circ_0019589_full_seq
hsa-let-7a-2-3p	hsa_circ_0019591_full_seq
hsa-let-7a-2-3p	hsa_circ_0019983_full_seq
hsa-let-7a-2-3p	hsa_circ_0019985_full_seq
hsa-let-7a-2-3p	hsa_circ_0020028_full_seq
hsa-let-7a-2-3p	hsa_circ_0020393_full_seq
hsa-let-7a-2-3p	hsa_circ_0020442_full_seq
hsa-let-7a-2-3p	hsa_circ_0020457_full_seq
hsa-let-7a-2-3p	hsa_circ_0020460_full_seq
hsa-let-7a-2-3p	hsa_circ_0020467_full_seq
hsa-let-7a-2-3p	hsa_circ_0020611_full_seq
hsa-let-7a-2-3p	hsa_circ_0022481_full_seq
hsa-let-7a-2-3p	hsa_circ_0022487_full_seq
hsa-let-7a-2-3p	hsa_circ_0022630_full_seq
hsa-let-7a-2-3p	hsa_circ_0022632_full_seq
hsa-let-7a-2-3p	hsa_circ_0023962_full_seq
hsa-let-7a-2-3p	hsa_circ_0024165_full_seq
hsa-let-7a-2-3p	hsa_circ_0024402_full_seq
hsa-let-7a-2-3p	hsa_circ_0025750_full_seq
hsa-let-7a-2-3p	hsa_circ_0025763_full_seq
hsa-let-7a-2-3p	hsa_circ_0025768_full_seq
hsa-let-7a-2-3p	hsa_circ_0025939_full_seq
hsa-let-7a-2-3p	hsa_circ_0025958_full_seq
hsa-let-7a-2-3p	hsa_circ_0025960_full_seq
hsa-let-7a-2-3p	hsa_circ_0026297_full_seq
hsa-let-7a-2-3p	hsa_circ_0027707_full_seq
hsa-let-7a-2-3p	hsa_circ_0027845_full_seq
hsa-let-7a-2-3p	hsa_circ_0027846_full_seq
hsa-let-7a-2-3p	hsa_circ_0027871_full_seq
hsa-let-7a-2-3p	hsa_circ_0028193_full_seq
hsa-let-7a-2-3p	hsa_circ_0028194_full_seq
hsa-let-7a-2-3p	hsa_circ_0028196_full_seq
hsa-let-7a-2-3p	hsa_circ_0028978_full_seq
hsa-let-7a-2-3p	hsa_circ_0028991_full_seq
hsa-let-7a-2-3p	hsa_circ_0029109_full_seq
hsa-let-7a-2-3p	hsa_circ_0029111_full_seq
hsa-let-7a-2-3p	hsa_circ_0029301_full_seq
hsa-let-7a-2-3p	hsa_circ_0029301_junction_seq
hsa-let-7a-2-3p	hsa_circ_0029596_full_seq
hsa-let-7a-2-3p	hsa_circ_0030127_full_seq
hsa-let-7a-2-3p	hsa_circ_0030254_full_seq
hsa-let-7a-2-3p	hsa_circ_0030254_junction_seq
hsa-let-7a-2-3p	hsa_circ_0030279_full_seq
hsa-let-7a-2-3p	hsa_circ_0030297_full_seq
hsa-let-7a-2-3p	hsa_circ_0031007_full_seq
hsa-let-7a-2-3p	hsa_circ_0031194_full_seq
hsa-let-7a-2-3p	hsa_circ_0031584_full_seq
hsa-let-7a-2-3p	hsa_circ_0032148_full_seq
hsa-let-7a-2-3p	hsa_circ_0032277_full_seq
hsa-let-7a-2-3p	hsa_circ_0032471_full_seq
hsa-let-7a-2-3p	hsa_circ_0032472_full_seq
hsa-let-7a-2-3p	hsa_circ_0032673_full_seq
hsa-let-7a-2-3p	hsa_circ_0032673_junction_seq
hsa-let-7a-2-3p	hsa_circ_0032675_full_seq
hsa-let-7a-2-3p	hsa_circ_0032675_junction_seq
hsa-let-7a-2-3p	hsa_circ_0032851_full_seq
hsa-let-7a-2-3p	hsa_circ_0033182_full_seq
hsa-let-7a-2-3p	hsa_circ_0033184_full_seq
hsa-let-7a-2-3p	hsa_circ_0034349_full_seq
hsa-let-7a-2-3p	hsa_circ_0035292_full_seq
hsa-let-7a-2-3p	hsa_circ_0035294_full_seq
hsa-let-7a-2-3p	hsa_circ_0035390_full_seq
hsa-let-7a-2-3p	hsa_circ_0035505_full_seq
hsa-let-7a-2-3p	hsa_circ_0035878_full_seq
hsa-let-7a-2-3p	hsa_circ_0036646_full_seq
hsa-let-7a-2-3p	hsa_circ_0036649_full_seq
hsa-let-7a-2-3p	hsa_circ_0037826_full_seq
hsa-let-7a-2-3p	hsa_circ_0038249_full_seq
hsa-let-7a-2-3p	hsa_circ_0038273_full_seq
hsa-let-7a-2-3p	hsa_circ_0038276_full_seq
hsa-let-7a-2-3p	hsa_circ_0038758_full_seq
hsa-let-7a-2-3p	hsa_circ_0040374_full_seq
hsa-let-7a-2-3p	hsa_circ_0040480_full_seq
hsa-let-7a-2-3p	hsa_circ_0040481_full_seq
hsa-let-7a-2-3p	hsa_circ_0040507_full_seq
hsa-let-7a-2-3p	hsa_circ_0040595_full_seq
hsa-let-7a-2-3p	hsa_circ_0041103_full_seq
hsa-let-7a-2-3p	hsa_circ_0041103_junction_seq
hsa-let-7a-2-3p	hsa_circ_0041506_full_seq
hsa-let-7a-2-3p	hsa_circ_0041700_full_seq
hsa-let-7a-2-3p	hsa_circ_0042336_full_seq
hsa-let-7a-2-3p	hsa_circ_0044183_full_seq
hsa-let-7a-2-3p	hsa_circ_0044184_full_seq
hsa-let-7a-2-3p	hsa_circ_0044185_full_seq
hsa-let-7a-2-3p	hsa_circ_0044186_full_seq
hsa-let-7a-2-3p	hsa_circ_0044189_full_seq
hsa-let-7a-2-3p	hsa_circ_0044244_full_seq
hsa-let-7a-2-3p	hsa_circ_0045416_full_seq
hsa-let-7a-2-3p	hsa_circ_0045416_junction_seq
hsa-let-7a-2-3p	hsa_circ_0046404_full_seq
hsa-let-7a-2-3p	hsa_circ_0046944_full_seq
hsa-let-7a-2-3p	hsa_circ_0046945_full_seq
hsa-let-7a-2-3p	hsa_circ_0047136_full_seq
hsa-let-7a-2-3p	hsa_circ_0047348_full_seq
hsa-let-7a-2-3p	hsa_circ_0047474_full_seq
hsa-let-7a-2-3p	hsa_circ_0047476_full_seq
hsa-let-7a-2-3p	hsa_circ_0047985_full_seq
hsa-let-7a-2-3p	hsa_circ_0047987_full_seq
hsa-let-7a-2-3p	hsa_circ_0048027_full_seq
hsa-let-7a-2-3p	hsa_circ_0048259_full_seq
hsa-let-7a-2-3p	hsa_circ_0049434_full_seq
hsa-let-7a-2-3p	hsa_circ_0049917_full_seq
hsa-let-7a-2-3p	hsa_circ_0049925_full_seq
hsa-let-7a-2-3p	hsa_circ_0050512_full_seq
hsa-let-7a-2-3p	hsa_circ_0050518_full_seq
hsa-let-7a-2-3p	hsa_circ_0050522_full_seq
hsa-let-7a-2-3p	hsa_circ_0050526_full_seq
hsa-let-7a-2-3p	hsa_circ_0050532_full_seq
hsa-let-7a-2-3p	hsa_circ_0050533_full_seq
hsa-let-7a-2-3p	hsa_circ_0050850_full_seq
hsa-let-7a-2-3p	hsa_circ_0051450_full_seq
hsa-let-7a-2-3p	hsa_circ_0052712_full_seq
hsa-let-7a-2-3p	hsa_circ_0054171_full_seq
hsa-let-7a-2-3p	hsa_circ_0054171_junction_seq
hsa-let-7a-2-3p	hsa_circ_0054322_full_seq
hsa-let-7a-2-3p	hsa_circ_0054958_full_seq
hsa-let-7a-2-3p	hsa_circ_0055837_full_seq
hsa-let-7a-2-3p	hsa_circ_0055847_full_seq
hsa-let-7a-2-3p	hsa_circ_0055850_full_seq
hsa-let-7a-2-3p	hsa_circ_0055886_full_seq
hsa-let-7a-2-3p	hsa_circ_0055927_full_seq
hsa-let-7a-2-3p	hsa_circ_0056040_full_seq
hsa-let-7a-2-3p	hsa_circ_0056041_full_seq
hsa-let-7a-2-3p	hsa_circ_0056438_full_seq
hsa-let-7a-2-3p	hsa_circ_0056439_full_seq
hsa-let-7a-2-3p	hsa_circ_0056613_full_seq
hsa-let-7a-2-3p	hsa_circ_0056714_full_seq
hsa-let-7a-2-3p	hsa_circ_0058346_full_seq
hsa-let-7a-2-3p	hsa_circ_0058492_full_seq
hsa-let-7a-2-3p	hsa_circ_0059630_full_seq
hsa-let-7a-2-3p	hsa_circ_0060038_full_seq
hsa-let-7a-2-3p	hsa_circ_0060585_full_seq
hsa-let-7a-2-3p	hsa_circ_0060709_full_seq
hsa-let-7a-2-3p	hsa_circ_0061404_junction_seq
hsa-let-7a-2-3p	hsa_circ_0061405_full_seq
hsa-let-7a-2-3p	hsa_circ_0061406_junction_seq
hsa-let-7a-2-3p	hsa_circ_0061407_full_seq
hsa-let-7a-2-3p	hsa_circ_0061491_full_seq
hsa-let-7a-2-3p	hsa_circ_0061610_full_seq
hsa-let-7a-2-3p	hsa_circ_0061642_full_seq
hsa-let-7a-2-3p	hsa_circ_0061744_full_seq
hsa-let-7a-2-3p	hsa_circ_0061783_full_seq
hsa-let-7a-2-3p	hsa_circ_0062887_full_seq
hsa-let-7a-2-3p	hsa_circ_0065554_full_seq
hsa-let-7a-2-3p	hsa_circ_0066253_full_seq
hsa-let-7a-2-3p	hsa_circ_0066604_full_seq
hsa-let-7a-2-3p	hsa_circ_0067091_full_seq
hsa-let-7a-2-3p	hsa_circ_0067492_full_seq
hsa-let-7a-2-3p	hsa_circ_0067616_full_seq
hsa-let-7a-2-3p	hsa_circ_0067724_full_seq
hsa-let-7a-2-3p	hsa_circ_0067835_full_seq
hsa-let-7a-2-3p	hsa_circ_0067836_full_seq
hsa-let-7a-2-3p	hsa_circ_0067918_full_seq
hsa-let-7a-2-3p	hsa_circ_0069979_full_seq
hsa-let-7a-2-3p	hsa_circ_0070132_full_seq
hsa-let-7a-2-3p	hsa_circ_0070133_full_seq
hsa-let-7a-2-3p	hsa_circ_0070276_full_seq
hsa-let-7a-2-3p	hsa_circ_0070493_full_seq
hsa-let-7a-2-3p	hsa_circ_0070985_full_seq
hsa-let-7a-2-3p	hsa_circ_0071291_full_seq
hsa-let-7a-2-3p	hsa_circ_0072889_full_seq
hsa-let-7a-2-3p	hsa_circ_0073119_full_seq
hsa-let-7a-2-3p	hsa_circ_0073160_full_seq
hsa-let-7a-2-3p	hsa_circ_0073161_full_seq
hsa-let-7a-2-3p	hsa_circ_0073177_full_seq
hsa-let-7a-2-3p	hsa_circ_0073496_full_seq
hsa-let-7a-2-3p	hsa_circ_0073497_full_seq
hsa-let-7a-2-3p	hsa_circ_0074136_full_seq
hsa-let-7a-2-3p	hsa_circ_0074142_full_seq
hsa-let-7a-2-3p	hsa_circ_0074362_full_seq
hsa-let-7a-2-3p	hsa_circ_0074364_full_seq
hsa-let-7a-2-3p	hsa_circ_0074532_full_seq
hsa-let-7a-2-3p	hsa_circ_0074532_junction_seq
hsa-let-7a-2-3p	hsa_circ_0074761_full_seq
hsa-let-7a-2-3p	hsa_circ_0074763_full_seq
hsa-let-7a-2-3p	hsa_circ_0074828_full_seq
hsa-let-7a-2-3p	hsa_circ_0074853_full_seq
hsa-let-7a-2-3p	hsa_circ_0076198_full_seq
hsa-let-7a-2-3p	hsa_circ_0076361_full_seq
hsa-let-7a-2-3p	hsa_circ_0076704_full_seq
hsa-let-7a-2-3p	hsa_circ_0077088_full_seq
hsa-let-7a-2-3p	hsa_circ_0077093_full_seq
hsa-let-7a-2-3p	hsa_circ_0077109_full_seq
hsa-let-7a-2-3p	hsa_circ_0077417_full_seq
hsa-let-7a-2-3p	hsa_circ_0077520_full_seq
hsa-let-7a-2-3p	hsa_circ_0077657_full_seq
hsa-let-7a-2-3p	hsa_circ_0077660_full_seq
hsa-let-7a-2-3p	hsa_circ_0077745_full_seq
hsa-let-7a-2-3p	hsa_circ_0077789_full_seq
hsa-let-7a-2-3p	hsa_circ_0078150_full_seq
hsa-let-7a-2-3p	hsa_circ_0078200_full_seq
hsa-let-7a-2-3p	hsa_circ_0079812_full_seq
hsa-let-7a-2-3p	hsa_circ_0079813_full_seq
hsa-let-7a-2-3p	hsa_circ_0079818_full_seq
hsa-let-7a-2-3p	hsa_circ_0080251_full_seq
hsa-let-7a-2-3p	hsa_circ_0080251_junction_seq
hsa-let-7a-2-3p	hsa_circ_0081537_full_seq
hsa-let-7a-2-3p	hsa_circ_0082439_full_seq
hsa-let-7a-2-3p	hsa_circ_0082440_full_seq
hsa-let-7a-2-3p	hsa_circ_0082441_full_seq
hsa-let-7a-2-3p	hsa_circ_0082683_full_seq
hsa-let-7a-2-3p	hsa_circ_0084052_full_seq
hsa-let-7a-2-3p	hsa_circ_0084538_full_seq
hsa-let-7a-2-3p	hsa_circ_0084540_full_seq
hsa-let-7a-2-3p	hsa_circ_0084893_full_seq
hsa-let-7a-2-3p	hsa_circ_0085053_full_seq
hsa-let-7a-2-3p	hsa_circ_0085486_full_seq
hsa-let-7a-2-3p	hsa_circ_0087564_full_seq
hsa-let-7a-2-3p	hsa_circ_0087648_full_seq
hsa-let-7a-2-3p	hsa_circ_0087961_full_seq
hsa-let-7a-2-3p	hsa_circ_0089282_full_seq
hsa-let-7a-2-3p	hsa_circ_0089863_full_seq
hsa-let-7a-2-3p	hsa_circ_0090410_full_seq
hsa-let-7a-2-3p	hsa_circ_0090801_full_seq
hsa-let-7a-2-3p	hsa_circ_0090801_junction_seq
hsa-let-7a-2-3p	novel_circ_0000099_full_seq
hsa-let-7a-2-3p	novel_circ_0000196_full_seq
hsa-let-7a-2-3p	novel_circ_0000209_full_seq
hsa-let-7a-2-3p	novel_circ_0000491_full_seq
hsa-let-7a-2-3p	novel_circ_0000527_full_seq
hsa-let-7a-2-3p	novel_circ_0000529_full_seq
hsa-let-7a-2-3p	novel_circ_0000609_full_seq
hsa-let-7a-2-3p	novel_circ_0000612_full_seq
hsa-let-7a-2-3p	novel_circ_0000826_full_seq
hsa-let-7a-2-3p	novel_circ_0000843_full_seq
hsa-let-7a-2-3p	novel_circ_0000843_junction_seq
hsa-let-7a-2-3p	novel_circ_0000846_full_seq
hsa-let-7a-2-3p	novel_circ_0000846_junction_seq
hsa-let-7a-2-3p	novel_circ_0000848_full_seq
hsa-let-7a-2-3p	novel_circ_0001197_full_seq
hsa-let-7a-2-3p	novel_circ_0001223_full_seq
hsa-let-7a-2-3p	novel_circ_0001271_full_seq
hsa-let-7a-2-3p	novel_circ_0001279_full_seq
hsa-let-7a-2-3p	novel_circ_0001281_full_seq
hsa-let-7a-2-3p	novel_circ_0001282_full_seq
hsa-let-7a-2-3p	novel_circ_0001407_junction_seq
hsa-let-7a-2-3p	novel_circ_0001409_junction_seq
hsa-let-7a-2-3p	novel_circ_0001411_full_seq
hsa-let-7a-2-3p	novel_circ_0001672_full_seq
hsa-let-7a-2-3p	novel_circ_0001747_full_seq
hsa-let-7a-2-3p	novel_circ_0001788_full_seq
hsa-let-7a-2-3p	novel_circ_0002024_full_seq
hsa-let-7a-2-3p	novel_circ_0002128_full_seq
hsa-let-7a-2-3p	novel_circ_0002191_full_seq
hsa-let-7a-2-3p	novel_circ_0002592_full_seq
hsa-let-7a-2-3p	novel_circ_0002763_full_seq
hsa-let-7a-2-3p	novel_circ_0002859_full_seq
hsa-let-7a-2-3p	novel_circ_0002859_junction_seq
hsa-let-7a-2-3p	novel_circ_0003121_full_seq
hsa-let-7a-2-3p	novel_circ_0003244_full_seq
hsa-let-7a-2-3p	novel_circ_0003246_full_seq
hsa-let-7a-2-3p	novel_circ_0003936_full_seq
hsa-let-7a-2-3p	novel_circ_0004178_full_seq
hsa-let-7a-2-3p	novel_circ_0004186_full_seq
hsa-let-7a-2-3p	novel_circ_0004207_full_seq
hsa-let-7a-2-3p	novel_circ_0004207_junction_seq
hsa-let-7a-2-3p	novel_circ_0004438_full_seq
hsa-let-7a-2-3p	novel_circ_0004481_full_seq
hsa-let-7a-2-3p	novel_circ_0005038_full_seq
hsa-let-7a-2-3p	novel_circ_0005098_full_seq
hsa-let-7a-2-3p	novel_circ_0005505_full_seq
hsa-let-7a-2-3p	novel_circ_0005521_full_seq
hsa-let-7a-2-3p	novel_circ_0005521_junction_seq
hsa-let-7a-2-3p	novel_circ_0005659_full_seq
hsa-let-7a-2-3p	novel_circ_0005676_full_seq
hsa-let-7a-2-3p	novel_circ_0005929_full_seq
hsa-let-7a-2-3p	novel_circ_0006028_full_seq
hsa-let-7a-2-3p	novel_circ_0006205_full_seq
hsa-let-7a-2-3p	novel_circ_0006272_full_seq
hsa-let-7a-2-3p	novel_circ_0006505_full_seq
hsa-let-7a-2-3p	novel_circ_0006510_full_seq
hsa-let-7a-2-3p	novel_circ_0006511_full_seq
hsa-let-7a-2-3p	novel_circ_0006522_full_seq
hsa-let-7a-2-3p	novel_circ_0006523_full_seq
hsa-let-7a-2-3p	novel_circ_0006533_full_seq
hsa-let-7a-2-3p	novel_circ_0006606_full_seq
hsa-let-7a-2-3p	novel_circ_0006609_full_seq
hsa-let-7a-2-3p	novel_circ_0006764_full_seq
hsa-let-7a-2-3p	novel_circ_0006937_full_seq
hsa-let-7a-2-3p	novel_circ_0006938_full_seq
hsa-let-7a-2-3p	novel_circ_0006939_full_seq
hsa-let-7a-2-3p	novel_circ_0006957_full_seq
hsa-let-7a-2-3p	novel_circ_0006958_full_seq
hsa-let-7a-2-3p	novel_circ_0007083_full_seq
hsa-let-7a-2-3p	novel_circ_0007085_full_seq
hsa-let-7a-2-3p	novel_circ_0007109_full_seq
hsa-let-7a-2-3p	novel_circ_0007110_full_seq
hsa-let-7a-2-3p	novel_circ_0007123_full_seq
hsa-let-7a-2-3p	novel_circ_0007216_full_seq
hsa-let-7a-2-3p	novel_circ_0007277_full_seq
hsa-let-7a-2-3p	novel_circ_0007661_full_seq
hsa-let-7a-2-3p	novel_circ_0007664_full_seq
hsa-let-7a-2-3p	novel_circ_0007681_full_seq
hsa-let-7a-2-3p	novel_circ_0007682_full_seq
hsa-let-7a-2-3p	novel_circ_0007683_full_seq
hsa-let-7a-2-3p	novel_circ_0007684_full_seq
hsa-let-7a-2-3p	novel_circ_0007685_full_seq
hsa-let-7a-2-3p	novel_circ_0007952_full_seq
hsa-let-7a-2-3p	novel_circ_0008239_full_seq
hsa-let-7a-2-3p	novel_circ_0008399_full_seq
hsa-let-7a-2-3p	novel_circ_0008679_full_seq
hsa-let-7a-2-3p	novel_circ_0008680_full_seq
hsa-let-7a-2-3p	novel_circ_0008681_full_seq
hsa-let-7a-2-3p	novel_circ_0008734_full_seq
hsa-let-7a-2-3p	novel_circ_0009118_full_seq
hsa-let-7a-2-3p	novel_circ_0009239_full_seq
hsa-let-7a-2-3p	novel_circ_0009269_full_seq
hsa-let-7a-2-3p	novel_circ_0009272_full_seq
hsa-let-7a-2-3p	novel_circ_0009273_full_seq
hsa-let-7a-2-3p	novel_circ_0009585_full_seq
hsa-let-7a-2-3p	novel_circ_0009607_full_seq
hsa-let-7a-2-3p	novel_circ_0009754_full_seq
hsa-let-7a-2-3p	novel_circ_0009755_full_seq
hsa-let-7a-2-3p	novel_circ_0009776_full_seq
hsa-let-7a-2-3p	novel_circ_0009776_junction_seq
hsa-let-7a-2-3p	novel_circ_0009850_full_seq
hsa-let-7a-2-3p	novel_circ_0009851_full_seq
hsa-let-7a-2-3p	novel_circ_0009885_full_seq
hsa-let-7a-2-3p	novel_circ_0010019_full_seq
hsa-let-7a-2-3p	novel_circ_0010021_full_seq
hsa-let-7a-2-3p	novel_circ_0010046_full_seq
hsa-let-7a-2-3p	novel_circ_0010046_junction_seq
hsa-let-7a-2-3p	novel_circ_0010163_full_seq
hsa-let-7a-2-3p	novel_circ_0010166_full_seq
hsa-let-7a-2-3p	novel_circ_0010167_full_seq
hsa-let-7a-2-3p	novel_circ_0010257_full_seq
hsa-let-7a-2-3p	novel_circ_0010557_full_seq
hsa-let-7a-2-3p	novel_circ_0010566_full_seq
hsa-let-7a-2-3p	novel_circ_0010586_full_seq
hsa-let-7a-2-3p	novel_circ_0010931_full_seq
hsa-let-7a-2-3p	novel_circ_0011412_full_seq
hsa-let-7a-2-3p	novel_circ_0011413_full_seq
hsa-let-7a-2-3p	novel_circ_0011414_full_seq
hsa-let-7a-2-3p	novel_circ_0011415_full_seq
hsa-let-7a-2-3p	novel_circ_0011446_full_seq
hsa-let-7a-2-3p	novel_circ_0011494_full_seq
hsa-let-7a-2-3p	novel_circ_0011509_full_seq
hsa-let-7a-2-3p	novel_circ_0011718_full_seq
hsa-let-7a-2-3p	novel_circ_0011731_full_seq
hsa-let-7a-2-3p	novel_circ_0011984_full_seq
hsa-let-7a-2-3p	novel_circ_0012001_full_seq
hsa-let-7a-2-3p	novel_circ_0012142_full_seq
hsa-let-7a-2-3p	novel_circ_0012214_full_seq
hsa-let-7a-2-3p	novel_circ_0012215_full_seq
hsa-let-7a-2-3p	novel_circ_0012339_full_seq
hsa-let-7a-2-3p	novel_circ_0012340_full_seq
hsa-let-7a-2-3p	novel_circ_0012409_full_seq
hsa-let-7a-2-3p	novel_circ_0012508_full_seq
hsa-let-7a-2-3p	novel_circ_0012771_full_seq
hsa-let-7a-2-3p	novel_circ_0012821_full_seq
hsa-let-7a-2-3p	novel_circ_0012990_full_seq
hsa-let-7a-2-3p	novel_circ_0013034_full_seq
hsa-let-7a-2-3p	novel_circ_0013284_full_seq
hsa-let-7a-2-3p	novel_circ_0013441_full_seq
hsa-let-7a-2-3p	novel_circ_0013501_full_seq
hsa-let-7a-2-3p	novel_circ_0013508_full_seq
hsa-let-7a-2-3p	novel_circ_0013591_full_seq
hsa-let-7a-2-3p	novel_circ_0013679_full_seq
hsa-let-7a-2-3p	novel_circ_0013680_full_seq
hsa-let-7a-2-3p	novel_circ_0013760_full_seq
hsa-let-7a-2-3p	novel_circ_0013824_full_seq
hsa-let-7a-2-3p	novel_circ_0013968_full_seq
hsa-let-7a-2-3p	novel_circ_0014104_full_seq
hsa-let-7a-2-3p	novel_circ_0014180_full_seq
hsa-let-7a-2-3p	novel_circ_0014217_full_seq
hsa-let-7a-2-3p	novel_circ_0014218_full_seq
hsa-let-7a-2-3p	novel_circ_0014769_full_seq
hsa-let-7a-2-3p	novel_circ_0014992_full_seq
hsa-let-7a-2-3p	novel_circ_0015051_full_seq
hsa-let-7a-2-3p	novel_circ_0015208_full_seq
hsa-let-7a-2-3p	novel_circ_0015208_junction_seq
hsa-let-7a-2-3p	novel_circ_0015231_full_seq
hsa-let-7a-2-3p	novel_circ_0015512_full_seq
hsa-let-7a-2-3p	novel_circ_0015624_full_seq
hsa-let-7a-2-3p	novel_circ_0015625_full_seq
hsa-let-7a-2-3p	novel_circ_0015656_full_seq
hsa-let-7a-2-3p	novel_circ_0015794_full_seq
hsa-let-7a-2-3p	novel_circ_0015887_full_seq
hsa-let-7a-2-3p	novel_circ_0016264_full_seq
hsa-let-7a-2-3p	novel_circ_0016266_full_seq
hsa-let-7a-2-3p	novel_circ_0016268_full_seq
hsa-let-7a-2-3p	novel_circ_0016452_full_seq
hsa-let-7a-2-3p	novel_circ_0016460_full_seq
hsa-let-7a-2-3p	novel_circ_0016467_full_seq
hsa-let-7a-2-3p	novel_circ_0016529_full_seq
hsa-let-7a-2-3p	novel_circ_0016533_full_seq
hsa-let-7a-2-3p	novel_circ_0016534_full_seq
hsa-let-7a-2-3p	novel_circ_0016540_full_seq
hsa-let-7a-2-3p	novel_circ_0016674_full_seq
hsa-let-7a-2-3p	novel_circ_0016768_full_seq
hsa-let-7a-2-3p	novel_circ_0016769_full_seq
hsa-let-7a-2-3p	novel_circ_0016934_junction_seq
hsa-let-7a-2-3p	novel_circ_0017001_full_seq
hsa-let-7a-2-3p	novel_circ_0017002_full_seq
hsa-let-7a-2-3p	novel_circ_0017245_full_seq
hsa-let-7a-2-3p	novel_circ_0017245_junction_seq
hsa-let-7a-2-3p	novel_circ_0017246_full_seq
hsa-let-7a-2-3p	novel_circ_0017246_junction_seq
hsa-let-7a-2-3p	novel_circ_0017340_full_seq
hsa-let-7a-2-3p	novel_circ_0017449_full_seq
hsa-let-7a-2-3p	novel_circ_0017692_full_seq
hsa-let-7a-2-3p	novel_circ_0017692_junction_seq
hsa-let-7a-2-3p	novel_circ_0017699_full_seq
hsa-let-7a-2-3p	novel_circ_0017699_junction_seq
hsa-let-7a-2-3p	novel_circ_0017778_full_seq
hsa-let-7a-2-3p	novel_circ_0017993_full_seq
hsa-let-7a-2-3p	novel_circ_0018417_full_seq
hsa-let-7a-2-3p	novel_circ_0018546_full_seq
hsa-let-7a-2-3p	novel_circ_0018583_full_seq
hsa-let-7a-2-3p	novel_circ_0018852_full_seq
hsa-let-7a-2-3p	novel_circ_0019009_full_seq
hsa-let-7a-2-3p	novel_circ_0019010_full_seq
hsa-let-7a-2-3p	novel_circ_0019011_full_seq
hsa-let-7a-2-3p	novel_circ_0019012_full_seq
hsa-let-7a-2-3p	novel_circ_0019014_full_seq
hsa-let-7a-2-3p	novel_circ_0019018_full_seq
hsa-let-7a-2-3p	novel_circ_0019202_full_seq
hsa-let-7a-2-3p	novel_circ_0019260_full_seq
hsa-let-7a-2-3p	novel_circ_0019354_full_seq
hsa-let-7a-2-3p	novel_circ_0019357_full_seq
hsa-let-7a-2-3p	novel_circ_0019495_full_seq
hsa-let-7a-2-3p	novel_circ_0019546_full_seq
hsa-let-7a-2-3p	novel_circ_0019805_full_seq
hsa-let-7a-2-3p	novel_circ_0019838_full_seq
hsa-let-7a-2-3p	novel_circ_0019839_full_seq
hsa-let-7a-2-3p	novel_circ_0020105_full_seq
hsa-let-7a-2-3p	novel_circ_0020292_full_seq
hsa-let-7a-2-3p	novel_circ_0020384_full_seq
hsa-let-7a-2-3p	novel_circ_0020399_full_seq
hsa-let-7a-2-3p	novel_circ_0020568_full_seq
hsa-let-7a-2-3p	novel_circ_0021582_full_seq
hsa-let-7a-2-3p	novel_circ_0021801_full_seq
hsa-let-7a-2-3p	novel_circ_0021801_junction_seq
hsa-let-7a-2-3p	novel_circ_0022092_full_seq
hsa-let-7a-2-3p	novel_circ_0022092_junction_seq
hsa-let-7a-2-3p	novel_circ_0022435_full_seq
hsa-let-7a-2-3p	novel_circ_0022780_full_seq
hsa-let-7a-2-3p	novel_circ_0022782_full_seq
hsa-let-7a-2-3p	novel_circ_0022783_full_seq
hsa-let-7a-2-3p	novel_circ_0022893_full_seq
hsa-let-7a-2-3p	novel_circ_0022967_full_seq
hsa-let-7a-2-3p	novel_circ_0022967_junction_seq
hsa-let-7a-2-3p	novel_circ_0023379_full_seq
hsa-let-7a-2-3p	novel_circ_0023380_full_seq
hsa-let-7a-2-3p	novel_circ_0023431_full_seq
hsa-let-7a-2-3p	novel_circ_0023839_full_seq
hsa-let-7a-2-3p	novel_circ_0023881_full_seq
hsa-let-7a-2-3p	novel_circ_0023942_full_seq
hsa-let-7a-2-3p	novel_circ_0024056_full_seq
hsa-let-7a-2-3p	novel_circ_0024280_full_seq
hsa-let-7a-2-3p	novel_circ_0024393_full_seq
hsa-let-7a-2-3p	novel_circ_0024393_junction_seq
hsa-let-7a-2-3p	novel_circ_0024394_full_seq
hsa-let-7a-2-3p	novel_circ_0024394_junction_seq
hsa-let-7a-2-3p	novel_circ_0024467_full_seq
hsa-let-7a-2-3p	novel_circ_0024469_full_seq
hsa-let-7a-2-3p	novel_circ_0024529_full_seq
hsa-let-7a-2-3p	novel_circ_0024637_full_seq
hsa-let-7a-2-3p	novel_circ_0024730_full_seq
hsa-let-7a-2-3p	novel_circ_0024874_full_seq
hsa-let-7a-2-3p	novel_circ_0024944_full_seq
hsa-let-7a-2-3p	novel_circ_0024945_full_seq
hsa-let-7a-2-3p	novel_circ_0025033_full_seq
hsa-let-7a-2-3p	novel_circ_0025044_full_seq
hsa-let-7a-2-3p	novel_circ_0025044_junction_seq
hsa-let-7a-2-3p	novel_circ_0025210_full_seq
hsa-let-7a-2-3p	novel_circ_0025272_full_seq
hsa-let-7a-2-3p	novel_circ_0025273_full_seq
hsa-let-7a-2-3p	novel_circ_0025274_full_seq
hsa-let-7a-2-3p	novel_circ_0025282_full_seq
hsa-let-7a-2-3p	novel_circ_0025286_full_seq
hsa-let-7a-2-3p	novel_circ_0025378_full_seq
hsa-let-7a-2-3p	novel_circ_0025445_full_seq
hsa-let-7a-2-3p	novel_circ_0025506_full_seq
hsa-let-7a-2-3p	novel_circ_0025507_full_seq
hsa-let-7a-2-3p	novel_circ_0025527_junction_seq
hsa-let-7a-2-3p	novel_circ_0025670_full_seq
hsa-let-7a-2-3p	novel_circ_0025737_full_seq
hsa-let-7a-2-3p	novel_circ_0025740_full_seq
hsa-let-7a-2-3p	novel_circ_0025837_full_seq
hsa-let-7a-2-3p	novel_circ_0025999_full_seq
hsa-let-7a-2-3p	novel_circ_0026147_full_seq
hsa-let-7a-2-3p	novel_circ_0026148_full_seq
hsa-let-7a-2-3p	novel_circ_0026149_full_seq
hsa-let-7a-2-3p	novel_circ_0026377_full_seq
hsa-let-7a-2-3p	novel_circ_0026378_full_seq
hsa-let-7a-2-3p	novel_circ_0026616_full_seq
hsa-let-7a-2-3p	novel_circ_0026748_full_seq
hsa-let-7a-2-3p	novel_circ_0026766_full_seq
hsa-let-7a-2-3p	novel_circ_0026767_full_seq
hsa-let-7a-2-3p	novel_circ_0026768_full_seq
hsa-let-7a-2-3p	novel_circ_0026772_full_seq
hsa-let-7a-2-3p	novel_circ_0026785_full_seq
hsa-let-7a-2-3p	novel_circ_0026785_junction_seq
hsa-let-7a-2-3p	novel_circ_0027015_full_seq
hsa-let-7a-2-3p	novel_circ_0027259_full_seq
hsa-let-7a-2-3p	novel_circ_0027374_full_seq
hsa-let-7a-2-3p	novel_circ_0027374_junction_seq
hsa-let-7a-2-3p	novel_circ_0027718_full_seq
hsa-let-7a-2-3p	novel_circ_0027844_full_seq
hsa-let-7a-2-3p	novel_circ_0027993_full_seq
hsa-let-7a-2-3p	novel_circ_0028167_full_seq
hsa-let-7a-2-3p	novel_circ_0028262_full_seq
hsa-let-7a-2-3p	novel_circ_0028263_full_seq
hsa-let-7a-2-3p	novel_circ_0028296_full_seq
hsa-let-7a-2-3p	novel_circ_0028307_full_seq
hsa-let-7a-2-3p	novel_circ_0028308_full_seq
hsa-let-7a-2-3p	novel_circ_0028310_full_seq
hsa-let-7a-2-3p	novel_circ_0028310_junction_seq
hsa-let-7a-2-3p	novel_circ_0028456_full_seq
hsa-let-7a-2-3p	novel_circ_0028462_full_seq
hsa-let-7a-2-3p	novel_circ_0028568_junction_seq
hsa-let-7a-2-3p	novel_circ_0028583_full_seq
hsa-let-7a-2-3p	novel_circ_0028583_junction_seq
hsa-let-7a-2-3p	novel_circ_0029388_full_seq
hsa-let-7a-2-3p	novel_circ_0029665_full_seq
hsa-let-7a-2-3p	novel_circ_0029666_full_seq
hsa-let-7a-2-3p	novel_circ_0029668_full_seq
hsa-let-7a-2-3p	novel_circ_0029669_full_seq
hsa-let-7a-2-3p	novel_circ_0029834_full_seq
hsa-let-7a-2-3p	novel_circ_0029837_full_seq
hsa-let-7a-2-3p	novel_circ_0029964_junction_seq
hsa-let-7a-2-3p	novel_circ_0030043_full_seq
hsa-let-7a-2-3p	novel_circ_0030197_full_seq
hsa-let-7a-2-3p	novel_circ_0030197_junction_seq
hsa-let-7a-2-3p	novel_circ_0030237_full_seq
hsa-let-7a-2-3p	novel_circ_0030238_full_seq
hsa-let-7a-2-3p	novel_circ_0030247_full_seq
hsa-let-7a-2-3p	novel_circ_0030247_junction_seq
hsa-let-7a-2-3p	novel_circ_0030336_full_seq
hsa-let-7a-2-3p	novel_circ_0030336_junction_seq
hsa-let-7a-2-3p	novel_circ_0030675_full_seq
hsa-let-7a-2-3p	novel_circ_0030681_full_seq
hsa-let-7a-2-3p	novel_circ_0031047_full_seq
hsa-let-7a-2-3p	novel_circ_0031047_junction_seq
hsa-let-7a-2-3p	novel_circ_0031091_full_seq
hsa-let-7a-2-3p	novel_circ_0031091_junction_seq
hsa-let-7a-2-3p	novel_circ_0031175_full_seq
hsa-let-7a-2-3p	novel_circ_0031232_full_seq
hsa-let-7a-2-3p	novel_circ_0031275_full_seq
hsa-let-7a-2-3p	novel_circ_0031277_full_seq
hsa-let-7a-2-3p	novel_circ_0031287_full_seq
hsa-let-7a-2-3p	novel_circ_0031288_full_seq
hsa-let-7a-2-3p	novel_circ_0031483_full_seq
hsa-let-7a-2-3p	novel_circ_0031484_full_seq
hsa-let-7a-2-3p	novel_circ_0031485_full_seq
hsa-let-7a-2-3p	novel_circ_0031695_full_seq
hsa-let-7a-2-3p	novel_circ_0031697_full_seq
hsa-let-7a-2-3p	novel_circ_0031698_full_seq
hsa-let-7a-2-3p	novel_circ_0031699_full_seq
hsa-let-7a-2-3p	novel_circ_0031754_full_seq
hsa-let-7a-2-3p	novel_circ_0031912_full_seq
hsa-let-7a-2-3p	novel_circ_0031918_full_seq
hsa-let-7a-2-3p	novel_circ_0031919_full_seq
hsa-let-7a-2-3p	novel_circ_0031920_full_seq
hsa-let-7a-2-3p	novel_circ_0031921_full_seq
hsa-let-7a-2-3p	novel_circ_0031944_full_seq
hsa-let-7a-2-3p	novel_circ_0031953_full_seq
hsa-let-7a-2-3p	novel_circ_0031954_full_seq
hsa-let-7a-2-3p	novel_circ_0032063_full_seq
hsa-let-7a-2-3p	novel_circ_0032087_full_seq
hsa-let-7a-2-3p	novel_circ_0032088_full_seq
hsa-let-7a-2-3p	novel_circ_0032676_full_seq
hsa-let-7a-2-3p	novel_circ_0032679_full_seq
hsa-let-7a-2-3p	novel_circ_0032682_full_seq
hsa-let-7a-2-3p	novel_circ_0032757_full_seq
hsa-let-7a-2-3p	novel_circ_0032760_full_seq
hsa-let-7a-2-3p	novel_circ_0032927_full_seq
hsa-let-7a-2-3p	novel_circ_0032928_full_seq
hsa-let-7a-2-3p	novel_circ_0032935_full_seq
hsa-let-7a-2-3p	novel_circ_0032938_full_seq
hsa-let-7a-2-3p	novel_circ_0032940_full_seq
hsa-let-7a-2-3p	novel_circ_0033057_full_seq
hsa-let-7a-2-3p	novel_circ_0033160_full_seq
hsa-let-7a-2-3p	novel_circ_0033570_full_seq
hsa-let-7a-2-3p	novel_circ_0033616_full_seq
hsa-let-7a-2-3p	novel_circ_0033669_full_seq
hsa-let-7a-2-3p	novel_circ_0033670_full_seq
hsa-let-7a-2-3p	novel_circ_0033898_full_seq
hsa-let-7a-2-3p	novel_circ_0033898_junction_seq
hsa-let-7a-2-3p	novel_circ_0033932_full_seq
hsa-let-7a-2-3p	novel_circ_0033965_full_seq
hsa-let-7a-2-3p	novel_circ_0034117_full_seq
hsa-let-7a-2-3p	novel_circ_0034179_full_seq
hsa-let-7a-2-3p	novel_circ_0034192_full_seq
hsa-let-7a-2-3p	novel_circ_0034193_full_seq
hsa-let-7a-2-3p	novel_circ_0034193_junction_seq
hsa-let-7a-2-3p	novel_circ_0034247_full_seq
hsa-let-7a-2-3p	novel_circ_0034563_full_seq
hsa-let-7a-2-3p	novel_circ_0035102_full_seq
hsa-let-7a-2-3p	novel_circ_0035103_full_seq
hsa-let-7a-2-3p	novel_circ_0035104_full_seq
hsa-let-7a-2-3p	novel_circ_0035237_full_seq
hsa-let-7a-2-3p	novel_circ_0035334_full_seq
hsa-let-7a-2-3p	novel_circ_0035342_full_seq
hsa-let-7a-2-3p	novel_circ_0035410_full_seq
hsa-let-7a-2-3p	novel_circ_0035625_full_seq
hsa-let-7a-2-3p	novel_circ_0036209_full_seq
hsa-let-7a-2-3p	novel_circ_0036209_junction_seq
hsa-let-7a-2-3p	novel_circ_0036373_full_seq
hsa-let-7a-2-3p	novel_circ_0036374_full_seq
hsa-let-7a-2-3p	novel_circ_0036429_full_seq
hsa-let-7a-2-3p	novel_circ_0036579_full_seq
hsa-let-7a-2-3p	novel_circ_0036582_full_seq
hsa-let-7a-2-3p	novel_circ_0036583_full_seq
hsa-let-7a-2-3p	novel_circ_0036828_full_seq
hsa-let-7a-2-3p	novel_circ_0037169_full_seq
hsa-let-7a-2-3p	novel_circ_0037174_full_seq
hsa-let-7a-2-3p	novel_circ_0038314_full_seq
hsa-let-7a-2-3p	novel_circ_0038452_full_seq
hsa-let-7a-2-3p	novel_circ_0038534_full_seq
hsa-let-7a-2-3p	novel_circ_0038534_junction_seq
hsa-let-7a-2-3p	novel_circ_0038535_full_seq
hsa-let-7a-2-3p	novel_circ_0038535_junction_seq
hsa-let-7a-2-3p	novel_circ_0038590_full_seq
hsa-let-7a-2-3p	novel_circ_0038726_full_seq
hsa-let-7a-2-3p	novel_circ_0038879_full_seq
hsa-let-7a-2-3p	novel_circ_0039063_full_seq
hsa-let-7a-2-3p	novel_circ_0039084_full_seq
hsa-let-7a-2-3p	novel_circ_0039084_junction_seq
hsa-let-7a-2-3p	novel_circ_0039249_full_seq
hsa-let-7a-2-3p	novel_circ_0039590_full_seq
hsa-let-7a-2-3p	novel_circ_0039591_full_seq
hsa-let-7a-2-3p	novel_circ_0039592_full_seq
hsa-let-7a-2-3p	novel_circ_0039602_full_seq
hsa-let-7a-2-3p	novel_circ_0040291_full_seq
hsa-let-7a-3p	hsa_circ_0000090_full_seq
hsa-let-7a-3p	hsa_circ_0000179_full_seq
hsa-let-7a-3p	hsa_circ_0000209_full_seq
hsa-let-7a-3p	hsa_circ_0000230_full_seq
hsa-let-7a-3p	hsa_circ_0000233_full_seq
hsa-let-7a-3p	hsa_circ_0000563_full_seq
hsa-let-7a-3p	hsa_circ_0000727_full_seq
hsa-let-7a-3p	hsa_circ_0000973_full_seq
hsa-let-7a-3p	hsa_circ_0000990_full_seq
hsa-let-7a-3p	hsa_circ_0001083_full_seq
hsa-let-7a-3p	hsa_circ_0001172_full_seq
hsa-let-7a-3p	hsa_circ_0001191_full_seq
hsa-let-7a-3p	hsa_circ_0001306_full_seq
hsa-let-7a-3p	hsa_circ_0001446_full_seq
hsa-let-7a-3p	hsa_circ_0001632_full_seq
hsa-let-7a-3p	hsa_circ_0001648_full_seq
hsa-let-7a-3p	hsa_circ_0001648_junction_seq
hsa-let-7a-3p	hsa_circ_0001676_full_seq
hsa-let-7a-3p	hsa_circ_0001771_full_seq
hsa-let-7a-3p	hsa_circ_0001772_full_seq
hsa-let-7a-3p	hsa_circ_0001781_full_seq
hsa-let-7a-3p	hsa_circ_0001924_full_seq
hsa-let-7a-3p	hsa_circ_0001961_full_seq
hsa-let-7a-3p	hsa_circ_0001978_full_seq
hsa-let-7a-3p	hsa_circ_0002116_full_seq
hsa-let-7a-3p	hsa_circ_0002118_full_seq
hsa-let-7a-3p	hsa_circ_0002132_full_seq
hsa-let-7a-3p	hsa_circ_0002144_full_seq
hsa-let-7a-3p	hsa_circ_0002189_full_seq
hsa-let-7a-3p	hsa_circ_0002224_full_seq
hsa-let-7a-3p	hsa_circ_0002224_junction_seq
hsa-let-7a-3p	hsa_circ_0002287_full_seq
hsa-let-7a-3p	hsa_circ_0002313_full_seq
hsa-let-7a-3p	hsa_circ_0002321_full_seq
hsa-let-7a-3p	hsa_circ_0002335_full_seq
hsa-let-7a-3p	hsa_circ_0002411_full_seq
hsa-let-7a-3p	hsa_circ_0002558_full_seq
hsa-let-7a-3p	hsa_circ_0002593_full_seq
hsa-let-7a-3p	hsa_circ_0002603_full_seq
hsa-let-7a-3p	hsa_circ_0002711_full_seq
hsa-let-7a-3p	hsa_circ_0002722_full_seq
hsa-let-7a-3p	hsa_circ_0002734_full_seq
hsa-let-7a-3p	hsa_circ_0002802_full_seq
hsa-let-7a-3p	hsa_circ_0002825_full_seq
hsa-let-7a-3p	hsa_circ_0002833_full_seq
hsa-let-7a-3p	hsa_circ_0002842_full_seq
hsa-let-7a-3p	hsa_circ_0003020_full_seq
hsa-let-7a-3p	hsa_circ_0003020_junction_seq
hsa-let-7a-3p	hsa_circ_0003234_full_seq
hsa-let-7a-3p	hsa_circ_0003360_full_seq
hsa-let-7a-3p	hsa_circ_0003495_full_seq
hsa-let-7a-3p	hsa_circ_0003591_full_seq
hsa-let-7a-3p	hsa_circ_0003654_full_seq
hsa-let-7a-3p	hsa_circ_0003721_full_seq
hsa-let-7a-3p	hsa_circ_0003755_full_seq
hsa-let-7a-3p	hsa_circ_0003804_full_seq
hsa-let-7a-3p	hsa_circ_0003841_full_seq
hsa-let-7a-3p	hsa_circ_0003896_full_seq
hsa-let-7a-3p	hsa_circ_0003906_full_seq
hsa-let-7a-3p	hsa_circ_0004147_full_seq
hsa-let-7a-3p	hsa_circ_0004173_full_seq
hsa-let-7a-3p	hsa_circ_0004176_full_seq
hsa-let-7a-3p	hsa_circ_0004182_full_seq
hsa-let-7a-3p	hsa_circ_0004407_full_seq
hsa-let-7a-3p	hsa_circ_0004417_full_seq
hsa-let-7a-3p	hsa_circ_0004419_full_seq
hsa-let-7a-3p	hsa_circ_0004422_full_seq
hsa-let-7a-3p	hsa_circ_0004561_full_seq
hsa-let-7a-3p	hsa_circ_0004776_full_seq
hsa-let-7a-3p	hsa_circ_0004928_full_seq
hsa-let-7a-3p	hsa_circ_0004938_full_seq
hsa-let-7a-3p	hsa_circ_0005076_full_seq
hsa-let-7a-3p	hsa_circ_0005102_full_seq
hsa-let-7a-3p	hsa_circ_0005114_full_seq
hsa-let-7a-3p	hsa_circ_0005141_full_seq
hsa-let-7a-3p	hsa_circ_0005144_full_seq
hsa-let-7a-3p	hsa_circ_0005147_full_seq
hsa-let-7a-3p	hsa_circ_0005303_full_seq
hsa-let-7a-3p	hsa_circ_0005408_full_seq
hsa-let-7a-3p	hsa_circ_0005461_full_seq
hsa-let-7a-3p	hsa_circ_0005485_full_seq
hsa-let-7a-3p	hsa_circ_0005485_junction_seq
hsa-let-7a-3p	hsa_circ_0005534_full_seq
hsa-let-7a-3p	hsa_circ_0005558_full_seq
hsa-let-7a-3p	hsa_circ_0005593_full_seq
hsa-let-7a-3p	hsa_circ_0005715_full_seq
hsa-let-7a-3p	hsa_circ_0005801_full_seq
hsa-let-7a-3p	hsa_circ_0005883_full_seq
hsa-let-7a-3p	hsa_circ_0005940_full_seq
hsa-let-7a-3p	hsa_circ_0006005_full_seq
hsa-let-7a-3p	hsa_circ_0006038_full_seq
hsa-let-7a-3p	hsa_circ_0006062_full_seq
hsa-let-7a-3p	hsa_circ_0006140_full_seq
hsa-let-7a-3p	hsa_circ_0006148_full_seq
hsa-let-7a-3p	hsa_circ_0006198_full_seq
hsa-let-7a-3p	hsa_circ_0006219_full_seq
hsa-let-7a-3p	hsa_circ_0006263_full_seq
hsa-let-7a-3p	hsa_circ_0006294_full_seq
hsa-let-7a-3p	hsa_circ_0006361_full_seq
hsa-let-7a-3p	hsa_circ_0006378_full_seq
hsa-let-7a-3p	hsa_circ_0006416_full_seq
hsa-let-7a-3p	hsa_circ_0006417_full_seq
hsa-let-7a-3p	hsa_circ_0006453_full_seq
hsa-let-7a-3p	hsa_circ_0006616_full_seq
hsa-let-7a-3p	hsa_circ_0006630_full_seq
hsa-let-7a-3p	hsa_circ_0006742_full_seq
hsa-let-7a-3p	hsa_circ_0006759_full_seq
hsa-let-7a-3p	hsa_circ_0006783_full_seq
hsa-let-7a-3p	hsa_circ_0006820_full_seq
hsa-let-7a-3p	hsa_circ_0006820_junction_seq
hsa-let-7a-3p	hsa_circ_0006862_full_seq
hsa-let-7a-3p	hsa_circ_0006934_full_seq
hsa-let-7a-3p	hsa_circ_0007137_full_seq
hsa-let-7a-3p	hsa_circ_0007138_full_seq
hsa-let-7a-3p	hsa_circ_0007170_full_seq
hsa-let-7a-3p	hsa_circ_0007185_full_seq
hsa-let-7a-3p	hsa_circ_0007313_full_seq
hsa-let-7a-3p	hsa_circ_0007710_full_seq
hsa-let-7a-3p	hsa_circ_0007717_full_seq
hsa-let-7a-3p	hsa_circ_0007778_full_seq
hsa-let-7a-3p	hsa_circ_0007808_full_seq
hsa-let-7a-3p	hsa_circ_0008026_junction_seq
hsa-let-7a-3p	hsa_circ_0008038_full_seq
hsa-let-7a-3p	hsa_circ_0008176_full_seq
hsa-let-7a-3p	hsa_circ_0008221_full_seq
hsa-let-7a-3p	hsa_circ_0008564_full_seq
hsa-let-7a-3p	hsa_circ_0008720_full_seq
hsa-let-7a-3p	hsa_circ_0008825_full_seq
hsa-let-7a-3p	hsa_circ_0008967_full_seq
hsa-let-7a-3p	hsa_circ_0009015_full_seq
hsa-let-7a-3p	hsa_circ_0009119_full_seq
hsa-let-7a-3p	hsa_circ_0012553_full_seq
hsa-let-7a-3p	hsa_circ_0013232_full_seq
hsa-let-7a-3p	hsa_circ_0015521_full_seq
hsa-let-7a-3p	hsa_circ_0016794_full_seq
hsa-let-7a-3p	hsa_circ_0018087_full_seq
hsa-let-7a-3p	hsa_circ_0018376_full_seq
hsa-let-7a-3p	hsa_circ_0018376_junction_seq
hsa-let-7a-3p	hsa_circ_0018904_full_seq
hsa-let-7a-3p	hsa_circ_0018905_full_seq
hsa-let-7a-3p	hsa_circ_0019389_full_seq
hsa-let-7a-3p	hsa_circ_0019779_full_seq
hsa-let-7a-3p	hsa_circ_0021155_full_seq
hsa-let-7a-3p	hsa_circ_0021156_full_seq
hsa-let-7a-3p	hsa_circ_0021157_full_seq
hsa-let-7a-3p	hsa_circ_0021606_full_seq
hsa-let-7a-3p	hsa_circ_0021902_full_seq
hsa-let-7a-3p	hsa_circ_0024920_full_seq
hsa-let-7a-3p	hsa_circ_0025763_full_seq
hsa-let-7a-3p	hsa_circ_0028160_full_seq
hsa-let-7a-3p	hsa_circ_0029834_full_seq
hsa-let-7a-3p	hsa_circ_0032306_full_seq
hsa-let-7a-3p	hsa_circ_0036249_full_seq
hsa-let-7a-3p	hsa_circ_0044184_full_seq
hsa-let-7a-3p	hsa_circ_0044186_full_seq
hsa-let-7a-3p	hsa_circ_0044189_full_seq
hsa-let-7a-3p	hsa_circ_0046868_full_seq
hsa-let-7a-3p	hsa_circ_0047474_full_seq
hsa-let-7a-3p	hsa_circ_0047476_full_seq
hsa-let-7a-3p	hsa_circ_0047596_full_seq
hsa-let-7a-3p	hsa_circ_0053442_full_seq
hsa-let-7a-3p	hsa_circ_0054272_full_seq
hsa-let-7a-3p	hsa_circ_0054272_junction_seq
hsa-let-7a-3p	hsa_circ_0056893_full_seq
hsa-let-7a-3p	hsa_circ_0061509_full_seq
hsa-let-7a-3p	hsa_circ_0061509_junction_seq
hsa-let-7a-3p	hsa_circ_0061658_full_seq
hsa-let-7a-3p	hsa_circ_0062435_full_seq
hsa-let-7a-3p	hsa_circ_0062439_full_seq
hsa-let-7a-3p	hsa_circ_0067871_junction_seq
hsa-let-7a-3p	hsa_circ_0067959_full_seq
hsa-let-7a-3p	hsa_circ_0067961_full_seq
hsa-let-7a-3p	hsa_circ_0068258_full_seq
hsa-let-7a-3p	hsa_circ_0069285_full_seq
hsa-let-7a-3p	hsa_circ_0069438_full_seq
hsa-let-7a-3p	hsa_circ_0069979_full_seq
hsa-let-7a-3p	hsa_circ_0072889_full_seq
hsa-let-7a-3p	hsa_circ_0073868_full_seq
hsa-let-7a-3p	hsa_circ_0074136_full_seq
hsa-let-7a-3p	hsa_circ_0077492_full_seq
hsa-let-7a-3p	hsa_circ_0077493_full_seq
hsa-let-7a-3p	hsa_circ_0077657_full_seq
hsa-let-7a-3p	hsa_circ_0077660_full_seq
hsa-let-7a-3p	hsa_circ_0077745_full_seq
hsa-let-7a-3p	hsa_circ_0080668_full_seq
hsa-let-7a-3p	hsa_circ_0083092_full_seq
hsa-let-7a-3p	hsa_circ_0083096_full_seq
hsa-let-7a-3p	hsa_circ_0084914_full_seq
hsa-let-7a-3p	hsa_circ_0087465_full_seq
hsa-let-7a-3p	hsa_circ_0087466_full_seq
hsa-let-7a-3p	hsa_circ_0087888_full_seq
hsa-let-7a-3p	hsa_circ_0087890_full_seq
hsa-let-7a-3p	hsa_circ_0087891_full_seq
hsa-let-7a-3p	hsa_circ_0087892_full_seq
hsa-let-7a-3p	hsa_circ_0087893_full_seq
hsa-let-7a-3p	hsa_circ_0087961_full_seq
hsa-let-7a-3p	novel_circ_0000488_full_seq
hsa-let-7a-3p	novel_circ_0001010_full_seq
hsa-let-7a-3p	novel_circ_0001223_full_seq
hsa-let-7a-3p	novel_circ_0001422_full_seq
hsa-let-7a-3p	novel_circ_0001428_full_seq
hsa-let-7a-3p	novel_circ_0001432_full_seq
hsa-let-7a-3p	novel_circ_0002216_full_seq
hsa-let-7a-3p	novel_circ_0002216_junction_seq
hsa-let-7a-3p	novel_circ_0002217_full_seq
hsa-let-7a-3p	novel_circ_0002811_junction_seq
hsa-let-7a-3p	novel_circ_0004276_full_seq
hsa-let-7a-3p	novel_circ_0005631_junction_seq
hsa-let-7a-3p	novel_circ_0005696_full_seq
hsa-let-7a-3p	novel_circ_0005696_junction_seq
hsa-let-7a-3p	novel_circ_0005805_full_seq
hsa-let-7a-3p	novel_circ_0006062_full_seq
hsa-let-7a-3p	novel_circ_0007336_full_seq
hsa-let-7a-3p	novel_circ_0008110_full_seq
hsa-let-7a-3p	novel_circ_0009613_junction_seq
hsa-let-7a-3p	novel_circ_0009857_full_seq
hsa-let-7a-3p	novel_circ_0013186_full_seq
hsa-let-7a-3p	novel_circ_0013978_full_seq
hsa-let-7a-3p	novel_circ_0014720_full_seq
hsa-let-7a-3p	novel_circ_0014910_full_seq
hsa-let-7a-3p	novel_circ_0014964_full_seq
hsa-let-7a-3p	novel_circ_0016731_full_seq
hsa-let-7a-3p	novel_circ_0017078_full_seq
hsa-let-7a-3p	novel_circ_0017080_full_seq
hsa-let-7a-3p	novel_circ_0017081_full_seq
hsa-let-7a-3p	novel_circ_0017082_full_seq
hsa-let-7a-3p	novel_circ_0017083_full_seq
hsa-let-7a-3p	novel_circ_0017084_full_seq
hsa-let-7a-3p	novel_circ_0017431_full_seq
hsa-let-7a-3p	novel_circ_0017432_full_seq
hsa-let-7a-3p	novel_circ_0018599_full_seq
hsa-let-7a-3p	novel_circ_0019298_full_seq
hsa-let-7a-3p	novel_circ_0020396_full_seq
hsa-let-7a-3p	novel_circ_0020568_full_seq
hsa-let-7a-3p	novel_circ_0020711_full_seq
hsa-let-7a-3p	novel_circ_0020712_full_seq
hsa-let-7a-3p	novel_circ_0022047_full_seq
hsa-let-7a-3p	novel_circ_0022416_full_seq
hsa-let-7a-3p	novel_circ_0022416_junction_seq
hsa-let-7a-3p	novel_circ_0022424_full_seq
hsa-let-7a-3p	novel_circ_0023914_full_seq
hsa-let-7a-3p	novel_circ_0024119_full_seq
hsa-let-7a-3p	novel_circ_0024119_junction_seq
hsa-let-7a-3p	novel_circ_0025470_full_seq
hsa-let-7a-3p	novel_circ_0025471_full_seq
hsa-let-7a-3p	novel_circ_0026179_full_seq
hsa-let-7a-3p	novel_circ_0026182_full_seq
hsa-let-7a-3p	novel_circ_0026183_full_seq
hsa-let-7a-3p	novel_circ_0027258_full_seq
hsa-let-7a-3p	novel_circ_0028578_full_seq
hsa-let-7a-3p	novel_circ_0028582_full_seq
hsa-let-7a-3p	novel_circ_0028584_full_seq
hsa-let-7a-3p	novel_circ_0028906_full_seq
hsa-let-7a-3p	novel_circ_0028910_full_seq
hsa-let-7a-3p	novel_circ_0029078_full_seq
hsa-let-7a-3p	novel_circ_0029079_full_seq
hsa-let-7a-3p	novel_circ_0029191_full_seq
hsa-let-7a-3p	novel_circ_0030409_full_seq
hsa-let-7a-3p	novel_circ_0030507_full_seq
hsa-let-7a-3p	novel_circ_0031285_full_seq
hsa-let-7a-3p	novel_circ_0031694_full_seq
hsa-let-7a-3p	novel_circ_0032294_full_seq
hsa-let-7a-3p	novel_circ_0032322_full_seq
hsa-let-7a-3p	novel_circ_0032790_full_seq
hsa-let-7a-3p	novel_circ_0032790_junction_seq
hsa-let-7a-3p	novel_circ_0033106_full_seq
hsa-let-7a-3p	novel_circ_0035462_full_seq
hsa-let-7a-3p	novel_circ_0035683_full_seq
hsa-let-7a-3p	novel_circ_0035684_full_seq
hsa-let-7a-3p	novel_circ_0036074_full_seq
hsa-let-7a-3p	novel_circ_0037802_full_seq
hsa-let-7a-3p	novel_circ_0037918_full_seq
hsa-let-7a-3p	novel_circ_0039430_full_seq
hsa-let-7a-3p	novel_circ_0039430_junction_seq
hsa-let-7a-3p	novel_circ_0040085_full_seq
hsa-let-7a-5p	hsa_circ_0000006_full_seq
hsa-let-7a-5p	hsa_circ_0000018_full_seq
hsa-let-7a-5p	hsa_circ_0000038_full_seq
hsa-let-7a-5p	hsa_circ_0000095_full_seq
hsa-let-7a-5p	hsa_circ_0000159_full_seq
hsa-let-7a-5p	hsa_circ_0000160_full_seq
hsa-let-7a-5p	hsa_circ_0000205_full_seq
hsa-let-7a-5p	hsa_circ_0000209_full_seq
hsa-let-7a-5p	hsa_circ_0000215_full_seq
hsa-let-7a-5p	hsa_circ_0000230_full_seq
hsa-let-7a-5p	hsa_circ_0000246_full_seq
hsa-let-7a-5p	hsa_circ_0000247_full_seq
hsa-let-7a-5p	hsa_circ_0000264_full_seq
hsa-let-7a-5p	hsa_circ_0000384_full_seq
hsa-let-7a-5p	hsa_circ_0000389_full_seq
hsa-let-7a-5p	hsa_circ_0000437_full_seq
hsa-let-7a-5p	hsa_circ_0000715_full_seq
hsa-let-7a-5p	hsa_circ_0000725_full_seq
hsa-let-7a-5p	hsa_circ_0000770_full_seq
hsa-let-7a-5p	hsa_circ_0000799_full_seq
hsa-let-7a-5p	hsa_circ_0000804_full_seq
hsa-let-7a-5p	hsa_circ_0000837_full_seq
hsa-let-7a-5p	hsa_circ_0000845_full_seq
hsa-let-7a-5p	hsa_circ_0000936_full_seq
hsa-let-7a-5p	hsa_circ_0000936_junction_seq
hsa-let-7a-5p	hsa_circ_0000973_full_seq
hsa-let-7a-5p	hsa_circ_0000983_full_seq
hsa-let-7a-5p	hsa_circ_0000987_full_seq
hsa-let-7a-5p	hsa_circ_0000990_full_seq
hsa-let-7a-5p	hsa_circ_0001009_full_seq
hsa-let-7a-5p	hsa_circ_0001014_full_seq
hsa-let-7a-5p	hsa_circ_0001068_full_seq
hsa-let-7a-5p	hsa_circ_0001141_full_seq
hsa-let-7a-5p	hsa_circ_0001172_full_seq
hsa-let-7a-5p	hsa_circ_0001191_full_seq
hsa-let-7a-5p	hsa_circ_0001208_full_seq
hsa-let-7a-5p	hsa_circ_0001306_full_seq
hsa-let-7a-5p	hsa_circ_0001377_full_seq
hsa-let-7a-5p	hsa_circ_0001446_full_seq
hsa-let-7a-5p	hsa_circ_0001516_full_seq
hsa-let-7a-5p	hsa_circ_0001667_full_seq
hsa-let-7a-5p	hsa_circ_0001676_full_seq
hsa-let-7a-5p	hsa_circ_0001693_full_seq
hsa-let-7a-5p	hsa_circ_0001725_full_seq
hsa-let-7a-5p	hsa_circ_0001781_full_seq
hsa-let-7a-5p	hsa_circ_0001800_full_seq
hsa-let-7a-5p	hsa_circ_0001916_full_seq
hsa-let-7a-5p	hsa_circ_0001916_junction_seq
hsa-let-7a-5p	hsa_circ_0001924_full_seq
hsa-let-7a-5p	hsa_circ_0001960_full_seq
hsa-let-7a-5p	hsa_circ_0001961_full_seq
hsa-let-7a-5p	hsa_circ_0001981_full_seq
hsa-let-7a-5p	hsa_circ_0002003_full_seq
hsa-let-7a-5p	hsa_circ_0002019_full_seq
hsa-let-7a-5p	hsa_circ_0002035_full_seq
hsa-let-7a-5p	hsa_circ_0002041_full_seq
hsa-let-7a-5p	hsa_circ_0002052_full_seq
hsa-let-7a-5p	hsa_circ_0002081_full_seq
hsa-let-7a-5p	hsa_circ_0002132_full_seq
hsa-let-7a-5p	hsa_circ_0002144_full_seq
hsa-let-7a-5p	hsa_circ_0002172_full_seq
hsa-let-7a-5p	hsa_circ_0002189_full_seq
hsa-let-7a-5p	hsa_circ_0002233_full_seq
hsa-let-7a-5p	hsa_circ_0002287_full_seq
hsa-let-7a-5p	hsa_circ_0002301_full_seq
hsa-let-7a-5p	hsa_circ_0002313_full_seq
hsa-let-7a-5p	hsa_circ_0002335_full_seq
hsa-let-7a-5p	hsa_circ_0002340_full_seq
hsa-let-7a-5p	hsa_circ_0002383_full_seq
hsa-let-7a-5p	hsa_circ_0002398_full_seq
hsa-let-7a-5p	hsa_circ_0002464_junction_seq
hsa-let-7a-5p	hsa_circ_0002465_full_seq
hsa-let-7a-5p	hsa_circ_0002480_full_seq
hsa-let-7a-5p	hsa_circ_0002497_full_seq
hsa-let-7a-5p	hsa_circ_0002499_full_seq
hsa-let-7a-5p	hsa_circ_0002519_full_seq
hsa-let-7a-5p	hsa_circ_0002523_full_seq
hsa-let-7a-5p	hsa_circ_0002527_full_seq
hsa-let-7a-5p	hsa_circ_0002579_full_seq
hsa-let-7a-5p	hsa_circ_0002579_junction_seq
hsa-let-7a-5p	hsa_circ_0002628_full_seq
hsa-let-7a-5p	hsa_circ_0002647_full_seq
hsa-let-7a-5p	hsa_circ_0002663_full_seq
hsa-let-7a-5p	hsa_circ_0002678_full_seq
hsa-let-7a-5p	hsa_circ_0002716_full_seq
hsa-let-7a-5p	hsa_circ_0002734_full_seq
hsa-let-7a-5p	hsa_circ_0002745_full_seq
hsa-let-7a-5p	hsa_circ_0002748_full_seq
hsa-let-7a-5p	hsa_circ_0002753_full_seq
hsa-let-7a-5p	hsa_circ_0002801_full_seq
hsa-let-7a-5p	hsa_circ_0002802_full_seq
hsa-let-7a-5p	hsa_circ_0002818_full_seq
hsa-let-7a-5p	hsa_circ_0002849_full_seq
hsa-let-7a-5p	hsa_circ_0002898_full_seq
hsa-let-7a-5p	hsa_circ_0002899_full_seq
hsa-let-7a-5p	hsa_circ_0002901_full_seq
hsa-let-7a-5p	hsa_circ_0002942_full_seq
hsa-let-7a-5p	hsa_circ_0002942_junction_seq
hsa-let-7a-5p	hsa_circ_0002984_full_seq
hsa-let-7a-5p	hsa_circ_0002984_junction_seq
hsa-let-7a-5p	hsa_circ_0003004_full_seq
hsa-let-7a-5p	hsa_circ_0003067_full_seq
hsa-let-7a-5p	hsa_circ_0003091_full_seq
hsa-let-7a-5p	hsa_circ_0003128_full_seq
hsa-let-7a-5p	hsa_circ_0003149_full_seq
hsa-let-7a-5p	hsa_circ_0003243_full_seq
hsa-let-7a-5p	hsa_circ_0003243_junction_seq
hsa-let-7a-5p	hsa_circ_0003301_full_seq
hsa-let-7a-5p	hsa_circ_0003360_full_seq
hsa-let-7a-5p	hsa_circ_0003365_full_seq
hsa-let-7a-5p	hsa_circ_0003372_full_seq
hsa-let-7a-5p	hsa_circ_0003391_full_seq
hsa-let-7a-5p	hsa_circ_0003425_full_seq
hsa-let-7a-5p	hsa_circ_0003434_full_seq
hsa-let-7a-5p	hsa_circ_0003461_full_seq
hsa-let-7a-5p	hsa_circ_0003479_full_seq
hsa-let-7a-5p	hsa_circ_0003489_full_seq
hsa-let-7a-5p	hsa_circ_0003495_full_seq
hsa-let-7a-5p	hsa_circ_0003553_full_seq
hsa-let-7a-5p	hsa_circ_0003561_full_seq
hsa-let-7a-5p	hsa_circ_0003576_full_seq
hsa-let-7a-5p	hsa_circ_0003591_full_seq
hsa-let-7a-5p	hsa_circ_0003615_full_seq
hsa-let-7a-5p	hsa_circ_0003617_full_seq
hsa-let-7a-5p	hsa_circ_0003654_full_seq
hsa-let-7a-5p	hsa_circ_0003656_full_seq
hsa-let-7a-5p	hsa_circ_0003672_full_seq
hsa-let-7a-5p	hsa_circ_0003696_full_seq
hsa-let-7a-5p	hsa_circ_0003698_full_seq
hsa-let-7a-5p	hsa_circ_0003730_full_seq
hsa-let-7a-5p	hsa_circ_0003818_full_seq
hsa-let-7a-5p	hsa_circ_0003841_full_seq
hsa-let-7a-5p	hsa_circ_0003904_full_seq
hsa-let-7a-5p	hsa_circ_0003929_full_seq
hsa-let-7a-5p	hsa_circ_0003969_full_seq
hsa-let-7a-5p	hsa_circ_0003978_full_seq
hsa-let-7a-5p	hsa_circ_0003990_full_seq
hsa-let-7a-5p	hsa_circ_0004036_full_seq
hsa-let-7a-5p	hsa_circ_0004047_full_seq
hsa-let-7a-5p	hsa_circ_0004101_full_seq
hsa-let-7a-5p	hsa_circ_0004138_full_seq
hsa-let-7a-5p	hsa_circ_0004147_full_seq
hsa-let-7a-5p	hsa_circ_0004173_full_seq
hsa-let-7a-5p	hsa_circ_0004176_full_seq
hsa-let-7a-5p	hsa_circ_0004182_full_seq
hsa-let-7a-5p	hsa_circ_0004188_full_seq
hsa-let-7a-5p	hsa_circ_0004201_full_seq
hsa-let-7a-5p	hsa_circ_0004208_full_seq
hsa-let-7a-5p	hsa_circ_0004208_junction_seq
hsa-let-7a-5p	hsa_circ_0004212_full_seq
hsa-let-7a-5p	hsa_circ_0004226_full_seq
hsa-let-7a-5p	hsa_circ_0004239_full_seq
hsa-let-7a-5p	hsa_circ_0004263_full_seq
hsa-let-7a-5p	hsa_circ_0004297_full_seq
hsa-let-7a-5p	hsa_circ_0004300_full_seq
hsa-let-7a-5p	hsa_circ_0004320_full_seq
hsa-let-7a-5p	hsa_circ_0004337_full_seq
hsa-let-7a-5p	hsa_circ_0004339_full_seq
hsa-let-7a-5p	hsa_circ_0004343_full_seq
hsa-let-7a-5p	hsa_circ_0004417_full_seq
hsa-let-7a-5p	hsa_circ_0004422_full_seq
hsa-let-7a-5p	hsa_circ_0004440_full_seq
hsa-let-7a-5p	hsa_circ_0004451_full_seq
hsa-let-7a-5p	hsa_circ_0004496_full_seq
hsa-let-7a-5p	hsa_circ_0004525_full_seq
hsa-let-7a-5p	hsa_circ_0004527_full_seq
hsa-let-7a-5p	hsa_circ_0004532_full_seq
hsa-let-7a-5p	hsa_circ_0004561_full_seq
hsa-let-7a-5p	hsa_circ_0004581_full_seq
hsa-let-7a-5p	hsa_circ_0004603_full_seq
hsa-let-7a-5p	hsa_circ_0004605_full_seq
hsa-let-7a-5p	hsa_circ_0004633_full_seq
hsa-let-7a-5p	hsa_circ_0004633_junction_seq
hsa-let-7a-5p	hsa_circ_0004671_full_seq
hsa-let-7a-5p	hsa_circ_0004715_full_seq
hsa-let-7a-5p	hsa_circ_0004717_full_seq
hsa-let-7a-5p	hsa_circ_0004726_full_seq
hsa-let-7a-5p	hsa_circ_0004772_full_seq
hsa-let-7a-5p	hsa_circ_0004798_full_seq
hsa-let-7a-5p	hsa_circ_0004841_full_seq
hsa-let-7a-5p	hsa_circ_0004928_full_seq
hsa-let-7a-5p	hsa_circ_0004930_full_seq
hsa-let-7a-5p	hsa_circ_0004938_full_seq
hsa-let-7a-5p	hsa_circ_0004961_full_seq
hsa-let-7a-5p	hsa_circ_0004988_full_seq
hsa-let-7a-5p	hsa_circ_0005035_full_seq
hsa-let-7a-5p	hsa_circ_0005065_full_seq
hsa-let-7a-5p	hsa_circ_0005076_full_seq
hsa-let-7a-5p	hsa_circ_0005114_full_seq
hsa-let-7a-5p	hsa_circ_0005125_full_seq
hsa-let-7a-5p	hsa_circ_0005140_full_seq
hsa-let-7a-5p	hsa_circ_0005144_full_seq
hsa-let-7a-5p	hsa_circ_0005147_full_seq
hsa-let-7a-5p	hsa_circ_0005213_full_seq
hsa-let-7a-5p	hsa_circ_0005229_full_seq
hsa-let-7a-5p	hsa_circ_0005240_full_seq
hsa-let-7a-5p	hsa_circ_0005258_full_seq
hsa-let-7a-5p	hsa_circ_0005317_full_seq
hsa-let-7a-5p	hsa_circ_0005367_full_seq
hsa-let-7a-5p	hsa_circ_0005407_full_seq
hsa-let-7a-5p	hsa_circ_0005414_full_seq
hsa-let-7a-5p	hsa_circ_0005416_full_seq
hsa-let-7a-5p	hsa_circ_0005432_full_seq
hsa-let-7a-5p	hsa_circ_0005435_full_seq
hsa-let-7a-5p	hsa_circ_0005486_full_seq
hsa-let-7a-5p	hsa_circ_0005507_full_seq
hsa-let-7a-5p	hsa_circ_0005519_full_seq
hsa-let-7a-5p	hsa_circ_0005534_full_seq
hsa-let-7a-5p	hsa_circ_0005599_full_seq
hsa-let-7a-5p	hsa_circ_0005642_full_seq
hsa-let-7a-5p	hsa_circ_0005675_full_seq
hsa-let-7a-5p	hsa_circ_0005687_full_seq
hsa-let-7a-5p	hsa_circ_0005688_full_seq
hsa-let-7a-5p	hsa_circ_0005693_full_seq
hsa-let-7a-5p	hsa_circ_0005718_full_seq
hsa-let-7a-5p	hsa_circ_0005720_full_seq
hsa-let-7a-5p	hsa_circ_0005759_full_seq
hsa-let-7a-5p	hsa_circ_0005873_full_seq
hsa-let-7a-5p	hsa_circ_0005919_full_seq
hsa-let-7a-5p	hsa_circ_0005934_full_seq
hsa-let-7a-5p	hsa_circ_0005940_full_seq
hsa-let-7a-5p	hsa_circ_0005944_full_seq
hsa-let-7a-5p	hsa_circ_0005968_full_seq
hsa-let-7a-5p	hsa_circ_0006005_full_seq
hsa-let-7a-5p	hsa_circ_0006009_full_seq
hsa-let-7a-5p	hsa_circ_0006062_full_seq
hsa-let-7a-5p	hsa_circ_0006083_full_seq
hsa-let-7a-5p	hsa_circ_0006121_full_seq
hsa-let-7a-5p	hsa_circ_0006140_full_seq
hsa-let-7a-5p	hsa_circ_0006177_full_seq
hsa-let-7a-5p	hsa_circ_0006198_full_seq
hsa-let-7a-5p	hsa_circ_0006219_full_seq
hsa-let-7a-5p	hsa_circ_0006249_full_seq
hsa-let-7a-5p	hsa_circ_0006261_full_seq
hsa-let-7a-5p	hsa_circ_0006263_full_seq
hsa-let-7a-5p	hsa_circ_0006294_full_seq
hsa-let-7a-5p	hsa_circ_0006320_full_seq
hsa-let-7a-5p	hsa_circ_0006355_full_seq
hsa-let-7a-5p	hsa_circ_0006361_full_seq
hsa-let-7a-5p	hsa_circ_0006378_full_seq
hsa-let-7a-5p	hsa_circ_0006417_full_seq
hsa-let-7a-5p	hsa_circ_0006433_full_seq
hsa-let-7a-5p	hsa_circ_0006444_full_seq
hsa-let-7a-5p	hsa_circ_0006456_full_seq
hsa-let-7a-5p	hsa_circ_0006488_full_seq
hsa-let-7a-5p	hsa_circ_0006541_full_seq
hsa-let-7a-5p	hsa_circ_0006552_full_seq
hsa-let-7a-5p	hsa_circ_0006574_full_seq
hsa-let-7a-5p	hsa_circ_0006610_full_seq
hsa-let-7a-5p	hsa_circ_0006630_full_seq
hsa-let-7a-5p	hsa_circ_0006648_full_seq
hsa-let-7a-5p	hsa_circ_0006664_full_seq
hsa-let-7a-5p	hsa_circ_0006698_full_seq
hsa-let-7a-5p	hsa_circ_0006727_full_seq
hsa-let-7a-5p	hsa_circ_0006731_full_seq
hsa-let-7a-5p	hsa_circ_0006742_full_seq
hsa-let-7a-5p	hsa_circ_0006759_full_seq
hsa-let-7a-5p	hsa_circ_0006783_full_seq
hsa-let-7a-5p	hsa_circ_0006811_full_seq
hsa-let-7a-5p	hsa_circ_0006817_full_seq
hsa-let-7a-5p	hsa_circ_0006852_full_seq
hsa-let-7a-5p	hsa_circ_0006867_full_seq
hsa-let-7a-5p	hsa_circ_0006899_full_seq
hsa-let-7a-5p	hsa_circ_0006922_full_seq
hsa-let-7a-5p	hsa_circ_0006934_full_seq
hsa-let-7a-5p	hsa_circ_0007026_full_seq
hsa-let-7a-5p	hsa_circ_0007052_full_seq
hsa-let-7a-5p	hsa_circ_0007081_full_seq
hsa-let-7a-5p	hsa_circ_0007170_full_seq
hsa-let-7a-5p	hsa_circ_0007171_full_seq
hsa-let-7a-5p	hsa_circ_0007185_full_seq
hsa-let-7a-5p	hsa_circ_0007283_full_seq
hsa-let-7a-5p	hsa_circ_0007301_full_seq
hsa-let-7a-5p	hsa_circ_0007314_full_seq
hsa-let-7a-5p	hsa_circ_0007370_full_seq
hsa-let-7a-5p	hsa_circ_0007378_full_seq
hsa-let-7a-5p	hsa_circ_0007456_full_seq
hsa-let-7a-5p	hsa_circ_0007487_full_seq
hsa-let-7a-5p	hsa_circ_0007529_full_seq
hsa-let-7a-5p	hsa_circ_0007531_full_seq
hsa-let-7a-5p	hsa_circ_0007609_full_seq
hsa-let-7a-5p	hsa_circ_0007622_full_seq
hsa-let-7a-5p	hsa_circ_0007631_full_seq
hsa-let-7a-5p	hsa_circ_0007652_full_seq
hsa-let-7a-5p	hsa_circ_0007655_full_seq
hsa-let-7a-5p	hsa_circ_0007680_full_seq
hsa-let-7a-5p	hsa_circ_0007717_full_seq
hsa-let-7a-5p	hsa_circ_0007749_full_seq
hsa-let-7a-5p	hsa_circ_0007764_full_seq
hsa-let-7a-5p	hsa_circ_0007764_junction_seq
hsa-let-7a-5p	hsa_circ_0007767_full_seq
hsa-let-7a-5p	hsa_circ_0007779_full_seq
hsa-let-7a-5p	hsa_circ_0007800_full_seq
hsa-let-7a-5p	hsa_circ_0007807_full_seq
hsa-let-7a-5p	hsa_circ_0007837_full_seq
hsa-let-7a-5p	hsa_circ_0007851_full_seq
hsa-let-7a-5p	hsa_circ_0007863_full_seq
hsa-let-7a-5p	hsa_circ_0007884_full_seq
hsa-let-7a-5p	hsa_circ_0007895_full_seq
hsa-let-7a-5p	hsa_circ_0007895_junction_seq
hsa-let-7a-5p	hsa_circ_0007908_full_seq
hsa-let-7a-5p	hsa_circ_0007972_full_seq
hsa-let-7a-5p	hsa_circ_0007979_full_seq
hsa-let-7a-5p	hsa_circ_0007990_full_seq
hsa-let-7a-5p	hsa_circ_0008007_full_seq
hsa-let-7a-5p	hsa_circ_0008057_full_seq
hsa-let-7a-5p	hsa_circ_0008057_junction_seq
hsa-let-7a-5p	hsa_circ_0008092_full_seq
hsa-let-7a-5p	hsa_circ_0008161_full_seq
hsa-let-7a-5p	hsa_circ_0008197_full_seq
hsa-let-7a-5p	hsa_circ_0008221_full_seq
hsa-let-7a-5p	hsa_circ_0008254_full_seq
hsa-let-7a-5p	hsa_circ_0008279_full_seq
hsa-let-7a-5p	hsa_circ_0008321_full_seq
hsa-let-7a-5p	hsa_circ_0008323_full_seq
hsa-let-7a-5p	hsa_circ_0008412_full_seq
hsa-let-7a-5p	hsa_circ_0008468_full_seq
hsa-let-7a-5p	hsa_circ_0008486_full_seq
hsa-let-7a-5p	hsa_circ_0008534_full_seq
hsa-let-7a-5p	hsa_circ_0008544_full_seq
hsa-let-7a-5p	hsa_circ_0008557_full_seq
hsa-let-7a-5p	hsa_circ_0008608_full_seq
hsa-let-7a-5p	hsa_circ_0008621_full_seq
hsa-let-7a-5p	hsa_circ_0008625_full_seq
hsa-let-7a-5p	hsa_circ_0008625_junction_seq
hsa-let-7a-5p	hsa_circ_0008629_full_seq
hsa-let-7a-5p	hsa_circ_0008632_full_seq
hsa-let-7a-5p	hsa_circ_0008650_full_seq
hsa-let-7a-5p	hsa_circ_0008720_full_seq
hsa-let-7a-5p	hsa_circ_0008737_full_seq
hsa-let-7a-5p	hsa_circ_0008744_full_seq
hsa-let-7a-5p	hsa_circ_0008772_full_seq
hsa-let-7a-5p	hsa_circ_0008772_junction_seq
hsa-let-7a-5p	hsa_circ_0008796_full_seq
hsa-let-7a-5p	hsa_circ_0008816_full_seq
hsa-let-7a-5p	hsa_circ_0008825_full_seq
hsa-let-7a-5p	hsa_circ_0008886_full_seq
hsa-let-7a-5p	hsa_circ_0008918_full_seq
hsa-let-7a-5p	hsa_circ_0008922_full_seq
hsa-let-7a-5p	hsa_circ_0009006_full_seq
hsa-let-7a-5p	hsa_circ_0009006_junction_seq
hsa-let-7a-5p	hsa_circ_0009015_full_seq
hsa-let-7a-5p	hsa_circ_0009118_full_seq
hsa-let-7a-5p	hsa_circ_0009148_full_seq
hsa-let-7a-5p	hsa_circ_0009173_full_seq
hsa-let-7a-5p	hsa_circ_0009176_full_seq
hsa-let-7a-5p	hsa_circ_0010041_full_seq
hsa-let-7a-5p	hsa_circ_0010402_full_seq
hsa-let-7a-5p	hsa_circ_0011077_full_seq
hsa-let-7a-5p	hsa_circ_0011137_full_seq
hsa-let-7a-5p	hsa_circ_0011192_full_seq
hsa-let-7a-5p	hsa_circ_0011450_full_seq
hsa-let-7a-5p	hsa_circ_0011451_full_seq
hsa-let-7a-5p	hsa_circ_0011523_full_seq
hsa-let-7a-5p	hsa_circ_0011789_full_seq
hsa-let-7a-5p	hsa_circ_0012396_full_seq
hsa-let-7a-5p	hsa_circ_0012397_full_seq
hsa-let-7a-5p	hsa_circ_0012400_full_seq
hsa-let-7a-5p	hsa_circ_0013048_full_seq
hsa-let-7a-5p	hsa_circ_0013753_full_seq
hsa-let-7a-5p	hsa_circ_0014414_full_seq
hsa-let-7a-5p	hsa_circ_0015136_full_seq
hsa-let-7a-5p	hsa_circ_0015164_full_seq
hsa-let-7a-5p	hsa_circ_0015260_full_seq
hsa-let-7a-5p	hsa_circ_0015261_full_seq
hsa-let-7a-5p	hsa_circ_0015262_full_seq
hsa-let-7a-5p	hsa_circ_0015263_full_seq
hsa-let-7a-5p	hsa_circ_0015491_full_seq
hsa-let-7a-5p	hsa_circ_0015513_full_seq
hsa-let-7a-5p	hsa_circ_0016169_full_seq
hsa-let-7a-5p	hsa_circ_0016723_full_seq
hsa-let-7a-5p	hsa_circ_0017161_full_seq
hsa-let-7a-5p	hsa_circ_0017437_full_seq
hsa-let-7a-5p	hsa_circ_0017438_full_seq
hsa-let-7a-5p	hsa_circ_0017439_full_seq
hsa-let-7a-5p	hsa_circ_0017476_full_seq
hsa-let-7a-5p	hsa_circ_0017519_full_seq
hsa-let-7a-5p	hsa_circ_0017521_full_seq
hsa-let-7a-5p	hsa_circ_0017522_full_seq
hsa-let-7a-5p	hsa_circ_0017523_full_seq
hsa-let-7a-5p	hsa_circ_0017615_full_seq
hsa-let-7a-5p	hsa_circ_0018007_full_seq
hsa-let-7a-5p	hsa_circ_0018016_full_seq
hsa-let-7a-5p	hsa_circ_0018087_full_seq
hsa-let-7a-5p	hsa_circ_0018178_full_seq
hsa-let-7a-5p	hsa_circ_0018180_full_seq
hsa-let-7a-5p	hsa_circ_0018280_full_seq
hsa-let-7a-5p	hsa_circ_0018524_full_seq
hsa-let-7a-5p	hsa_circ_0019005_full_seq
hsa-let-7a-5p	hsa_circ_0019006_full_seq
hsa-let-7a-5p	hsa_circ_0019389_full_seq
hsa-let-7a-5p	hsa_circ_0019602_full_seq
hsa-let-7a-5p	hsa_circ_0019603_full_seq
hsa-let-7a-5p	hsa_circ_0019606_full_seq
hsa-let-7a-5p	hsa_circ_0019607_full_seq
hsa-let-7a-5p	hsa_circ_0019656_full_seq
hsa-let-7a-5p	hsa_circ_0019658_full_seq
hsa-let-7a-5p	hsa_circ_0019776_full_seq
hsa-let-7a-5p	hsa_circ_0020080_full_seq
hsa-let-7a-5p	hsa_circ_0020235_full_seq
hsa-let-7a-5p	hsa_circ_0020306_full_seq
hsa-let-7a-5p	hsa_circ_0020860_full_seq
hsa-let-7a-5p	hsa_circ_0020917_full_seq
hsa-let-7a-5p	hsa_circ_0020919_full_seq
hsa-let-7a-5p	hsa_circ_0021102_full_seq
hsa-let-7a-5p	hsa_circ_0021769_full_seq
hsa-let-7a-5p	hsa_circ_0022021_full_seq
hsa-let-7a-5p	hsa_circ_0022096_full_seq
hsa-let-7a-5p	hsa_circ_0022096_junction_seq
hsa-let-7a-5p	hsa_circ_0022103_full_seq
hsa-let-7a-5p	hsa_circ_0022201_full_seq
hsa-let-7a-5p	hsa_circ_0023238_full_seq
hsa-let-7a-5p	hsa_circ_0023321_full_seq
hsa-let-7a-5p	hsa_circ_0023773_full_seq
hsa-let-7a-5p	hsa_circ_0023783_full_seq
hsa-let-7a-5p	hsa_circ_0023784_full_seq
hsa-let-7a-5p	hsa_circ_0024268_full_seq
hsa-let-7a-5p	hsa_circ_0024271_full_seq
hsa-let-7a-5p	hsa_circ_0024272_full_seq
hsa-let-7a-5p	hsa_circ_0024317_full_seq
hsa-let-7a-5p	hsa_circ_0024843_full_seq
hsa-let-7a-5p	hsa_circ_0024843_junction_seq
hsa-let-7a-5p	hsa_circ_0025048_full_seq
hsa-let-7a-5p	hsa_circ_0025162_full_seq
hsa-let-7a-5p	hsa_circ_0025763_full_seq
hsa-let-7a-5p	hsa_circ_0025783_full_seq
hsa-let-7a-5p	hsa_circ_0025785_full_seq
hsa-let-7a-5p	hsa_circ_0025827_full_seq
hsa-let-7a-5p	hsa_circ_0025831_full_seq
hsa-let-7a-5p	hsa_circ_0025958_full_seq
hsa-let-7a-5p	hsa_circ_0026252_full_seq
hsa-let-7a-5p	hsa_circ_0026310_full_seq
hsa-let-7a-5p	hsa_circ_0026626_full_seq
hsa-let-7a-5p	hsa_circ_0026627_full_seq
hsa-let-7a-5p	hsa_circ_0026782_full_seq
hsa-let-7a-5p	hsa_circ_0027491_full_seq
hsa-let-7a-5p	hsa_circ_0027492_full_seq
hsa-let-7a-5p	hsa_circ_0027494_full_seq
hsa-let-7a-5p	hsa_circ_0027689_full_seq
hsa-let-7a-5p	hsa_circ_0027693_full_seq
hsa-let-7a-5p	hsa_circ_0027694_full_seq
hsa-let-7a-5p	hsa_circ_0027771_full_seq
hsa-let-7a-5p	hsa_circ_0027871_full_seq
hsa-let-7a-5p	hsa_circ_0027895_full_seq
hsa-let-7a-5p	hsa_circ_0027966_full_seq
hsa-let-7a-5p	hsa_circ_0029192_full_seq
hsa-let-7a-5p	hsa_circ_0029197_full_seq
hsa-let-7a-5p	hsa_circ_0029200_full_seq
hsa-let-7a-5p	hsa_circ_0029441_full_seq
hsa-let-7a-5p	hsa_circ_0029787_full_seq
hsa-let-7a-5p	hsa_circ_0030286_full_seq
hsa-let-7a-5p	hsa_circ_0030288_full_seq
hsa-let-7a-5p	hsa_circ_0030542_full_seq
hsa-let-7a-5p	hsa_circ_0030548_full_seq
hsa-let-7a-5p	hsa_circ_0030550_full_seq
hsa-let-7a-5p	hsa_circ_0030952_full_seq
hsa-let-7a-5p	hsa_circ_0031460_full_seq
hsa-let-7a-5p	hsa_circ_0031479_full_seq
hsa-let-7a-5p	hsa_circ_0031482_full_seq
hsa-let-7a-5p	hsa_circ_0031485_full_seq
hsa-let-7a-5p	hsa_circ_0031489_full_seq
hsa-let-7a-5p	hsa_circ_0031626_full_seq
hsa-let-7a-5p	hsa_circ_0031632_full_seq
hsa-let-7a-5p	hsa_circ_0031818_full_seq
hsa-let-7a-5p	hsa_circ_0032248_full_seq
hsa-let-7a-5p	hsa_circ_0032251_full_seq
hsa-let-7a-5p	hsa_circ_0032419_full_seq
hsa-let-7a-5p	hsa_circ_0032511_full_seq
hsa-let-7a-5p	hsa_circ_0032892_full_seq
hsa-let-7a-5p	hsa_circ_0033004_full_seq
hsa-let-7a-5p	hsa_circ_0034349_full_seq
hsa-let-7a-5p	hsa_circ_0034657_full_seq
hsa-let-7a-5p	hsa_circ_0034754_full_seq
hsa-let-7a-5p	hsa_circ_0034755_full_seq
hsa-let-7a-5p	hsa_circ_0034756_full_seq
hsa-let-7a-5p	hsa_circ_0035269_full_seq
hsa-let-7a-5p	hsa_circ_0035395_full_seq
hsa-let-7a-5p	hsa_circ_0035403_full_seq
hsa-let-7a-5p	hsa_circ_0035474_full_seq
hsa-let-7a-5p	hsa_circ_0035477_full_seq
hsa-let-7a-5p	hsa_circ_0035761_full_seq
hsa-let-7a-5p	hsa_circ_0037157_full_seq
hsa-let-7a-5p	hsa_circ_0037158_full_seq
hsa-let-7a-5p	hsa_circ_0037743_full_seq
hsa-let-7a-5p	hsa_circ_0037743_junction_seq
hsa-let-7a-5p	hsa_circ_0037744_full_seq
hsa-let-7a-5p	hsa_circ_0037744_junction_seq
hsa-let-7a-5p	hsa_circ_0038095_full_seq
hsa-let-7a-5p	hsa_circ_0038393_full_seq
hsa-let-7a-5p	hsa_circ_0038484_full_seq
hsa-let-7a-5p	hsa_circ_0038816_full_seq
hsa-let-7a-5p	hsa_circ_0040074_full_seq
hsa-let-7a-5p	hsa_circ_0040132_full_seq
hsa-let-7a-5p	hsa_circ_0040357_full_seq
hsa-let-7a-5p	hsa_circ_0040400_full_seq
hsa-let-7a-5p	hsa_circ_0040523_full_seq
hsa-let-7a-5p	hsa_circ_0040524_full_seq
hsa-let-7a-5p	hsa_circ_0040528_full_seq
hsa-let-7a-5p	hsa_circ_0040819_full_seq
hsa-let-7a-5p	hsa_circ_0042088_full_seq
hsa-let-7a-5p	hsa_circ_0042098_full_seq
hsa-let-7a-5p	hsa_circ_0042099_full_seq
hsa-let-7a-5p	hsa_circ_0043091_full_seq
hsa-let-7a-5p	hsa_circ_0043328_full_seq
hsa-let-7a-5p	hsa_circ_0043329_full_seq
hsa-let-7a-5p	hsa_circ_0043695_full_seq
hsa-let-7a-5p	hsa_circ_0043898_full_seq
hsa-let-7a-5p	hsa_circ_0044158_full_seq
hsa-let-7a-5p	hsa_circ_0044158_junction_seq
hsa-let-7a-5p	hsa_circ_0044177_full_seq
hsa-let-7a-5p	hsa_circ_0044184_full_seq
hsa-let-7a-5p	hsa_circ_0044186_full_seq
hsa-let-7a-5p	hsa_circ_0044189_full_seq
hsa-let-7a-5p	hsa_circ_0045443_full_seq
hsa-let-7a-5p	hsa_circ_0045471_full_seq
hsa-let-7a-5p	hsa_circ_0045502_full_seq
hsa-let-7a-5p	hsa_circ_0045747_full_seq
hsa-let-7a-5p	hsa_circ_0045863_full_seq
hsa-let-7a-5p	hsa_circ_0045863_junction_seq
hsa-let-7a-5p	hsa_circ_0045864_full_seq
hsa-let-7a-5p	hsa_circ_0045864_junction_seq
hsa-let-7a-5p	hsa_circ_0047016_full_seq
hsa-let-7a-5p	hsa_circ_0047021_full_seq
hsa-let-7a-5p	hsa_circ_0047135_full_seq
hsa-let-7a-5p	hsa_circ_0047136_full_seq
hsa-let-7a-5p	hsa_circ_0047391_full_seq
hsa-let-7a-5p	hsa_circ_0047474_full_seq
hsa-let-7a-5p	hsa_circ_0047476_full_seq
hsa-let-7a-5p	hsa_circ_0047483_full_seq
hsa-let-7a-5p	hsa_circ_0047486_full_seq
hsa-let-7a-5p	hsa_circ_0047690_full_seq
hsa-let-7a-5p	hsa_circ_0047880_full_seq
hsa-let-7a-5p	hsa_circ_0048027_full_seq
hsa-let-7a-5p	hsa_circ_0048286_full_seq
hsa-let-7a-5p	hsa_circ_0049291_full_seq
hsa-let-7a-5p	hsa_circ_0049356_full_seq
hsa-let-7a-5p	hsa_circ_0049792_full_seq
hsa-let-7a-5p	hsa_circ_0049917_full_seq
hsa-let-7a-5p	hsa_circ_0051106_full_seq
hsa-let-7a-5p	hsa_circ_0051106_junction_seq
hsa-let-7a-5p	hsa_circ_0051447_full_seq
hsa-let-7a-5p	hsa_circ_0051450_full_seq
hsa-let-7a-5p	hsa_circ_0052941_full_seq
hsa-let-7a-5p	hsa_circ_0052943_full_seq
hsa-let-7a-5p	hsa_circ_0052978_full_seq
hsa-let-7a-5p	hsa_circ_0053036_full_seq
hsa-let-7a-5p	hsa_circ_0053375_full_seq
hsa-let-7a-5p	hsa_circ_0053442_full_seq
hsa-let-7a-5p	hsa_circ_0054278_full_seq
hsa-let-7a-5p	hsa_circ_0054283_full_seq
hsa-let-7a-5p	hsa_circ_0054552_full_seq
hsa-let-7a-5p	hsa_circ_0054554_full_seq
hsa-let-7a-5p	hsa_circ_0054958_full_seq
hsa-let-7a-5p	hsa_circ_0054960_full_seq
hsa-let-7a-5p	hsa_circ_0055399_full_seq
hsa-let-7a-5p	hsa_circ_0056236_full_seq
hsa-let-7a-5p	hsa_circ_0056690_full_seq
hsa-let-7a-5p	hsa_circ_0056838_full_seq
hsa-let-7a-5p	hsa_circ_0056840_full_seq
hsa-let-7a-5p	hsa_circ_0056841_full_seq
hsa-let-7a-5p	hsa_circ_0057582_full_seq
hsa-let-7a-5p	hsa_circ_0057590_full_seq
hsa-let-7a-5p	hsa_circ_0059581_full_seq
hsa-let-7a-5p	hsa_circ_0059685_full_seq
hsa-let-7a-5p	hsa_circ_0059944_full_seq
hsa-let-7a-5p	hsa_circ_0059944_junction_seq
hsa-let-7a-5p	hsa_circ_0060611_full_seq
hsa-let-7a-5p	hsa_circ_0060613_full_seq
hsa-let-7a-5p	hsa_circ_0060989_full_seq
hsa-let-7a-5p	hsa_circ_0061183_full_seq
hsa-let-7a-5p	hsa_circ_0061510_full_seq
hsa-let-7a-5p	hsa_circ_0061510_junction_seq
hsa-let-7a-5p	hsa_circ_0061601_full_seq
hsa-let-7a-5p	hsa_circ_0061716_full_seq
hsa-let-7a-5p	hsa_circ_0062432_full_seq
hsa-let-7a-5p	hsa_circ_0062953_full_seq
hsa-let-7a-5p	hsa_circ_0063386_full_seq
hsa-let-7a-5p	hsa_circ_0063503_full_seq
hsa-let-7a-5p	hsa_circ_0063750_full_seq
hsa-let-7a-5p	hsa_circ_0063752_full_seq
hsa-let-7a-5p	hsa_circ_0064615_full_seq
hsa-let-7a-5p	hsa_circ_0064618_full_seq
hsa-let-7a-5p	hsa_circ_0065299_full_seq
hsa-let-7a-5p	hsa_circ_0065301_full_seq
hsa-let-7a-5p	hsa_circ_0065305_full_seq
hsa-let-7a-5p	hsa_circ_0065307_full_seq
hsa-let-7a-5p	hsa_circ_0065390_full_seq
hsa-let-7a-5p	hsa_circ_0065552_full_seq
hsa-let-7a-5p	hsa_circ_0065552_junction_seq
hsa-let-7a-5p	hsa_circ_0065633_full_seq
hsa-let-7a-5p	hsa_circ_0066147_full_seq
hsa-let-7a-5p	hsa_circ_0066604_full_seq
hsa-let-7a-5p	hsa_circ_0067244_full_seq
hsa-let-7a-5p	hsa_circ_0067599_full_seq
hsa-let-7a-5p	hsa_circ_0067680_full_seq
hsa-let-7a-5p	hsa_circ_0068586_full_seq
hsa-let-7a-5p	hsa_circ_0068593_full_seq
hsa-let-7a-5p	hsa_circ_0068793_full_seq
hsa-let-7a-5p	hsa_circ_0069396_full_seq
hsa-let-7a-5p	hsa_circ_0069397_full_seq
hsa-let-7a-5p	hsa_circ_0069443_full_seq
hsa-let-7a-5p	hsa_circ_0069443_junction_seq
hsa-let-7a-5p	hsa_circ_0069444_full_seq
hsa-let-7a-5p	hsa_circ_0069447_full_seq
hsa-let-7a-5p	hsa_circ_0069447_junction_seq
hsa-let-7a-5p	hsa_circ_0070515_full_seq
hsa-let-7a-5p	hsa_circ_0070680_full_seq
hsa-let-7a-5p	hsa_circ_0071022_full_seq
hsa-let-7a-5p	hsa_circ_0071510_full_seq
hsa-let-7a-5p	hsa_circ_0071511_full_seq
hsa-let-7a-5p	hsa_circ_0071512_full_seq
hsa-let-7a-5p	hsa_circ_0071744_full_seq
hsa-let-7a-5p	hsa_circ_0072386_full_seq
hsa-let-7a-5p	hsa_circ_0072387_full_seq
hsa-let-7a-5p	hsa_circ_0072389_full_seq
hsa-let-7a-5p	hsa_circ_0072391_full_seq
hsa-let-7a-5p	hsa_circ_0072973_full_seq
hsa-let-7a-5p	hsa_circ_0072975_full_seq
hsa-let-7a-5p	hsa_circ_0072976_full_seq
hsa-let-7a-5p	hsa_circ_0072979_full_seq
hsa-let-7a-5p	hsa_circ_0073160_full_seq
hsa-let-7a-5p	hsa_circ_0073161_full_seq
hsa-let-7a-5p	hsa_circ_0073360_full_seq
hsa-let-7a-5p	hsa_circ_0073486_full_seq
hsa-let-7a-5p	hsa_circ_0074332_full_seq
hsa-let-7a-5p	hsa_circ_0074417_full_seq
hsa-let-7a-5p	hsa_circ_0074423_full_seq
hsa-let-7a-5p	hsa_circ_0074761_full_seq
hsa-let-7a-5p	hsa_circ_0074763_full_seq
hsa-let-7a-5p	hsa_circ_0075705_full_seq
hsa-let-7a-5p	hsa_circ_0075734_full_seq
hsa-let-7a-5p	hsa_circ_0075740_full_seq
hsa-let-7a-5p	hsa_circ_0076254_full_seq
hsa-let-7a-5p	hsa_circ_0076255_full_seq
hsa-let-7a-5p	hsa_circ_0076378_full_seq
hsa-let-7a-5p	hsa_circ_0076967_full_seq
hsa-let-7a-5p	hsa_circ_0077223_full_seq
hsa-let-7a-5p	hsa_circ_0077656_full_seq
hsa-let-7a-5p	hsa_circ_0077657_full_seq
hsa-let-7a-5p	hsa_circ_0077659_full_seq
hsa-let-7a-5p	hsa_circ_0077660_full_seq
hsa-let-7a-5p	hsa_circ_0077745_full_seq
hsa-let-7a-5p	hsa_circ_0077765_full_seq
hsa-let-7a-5p	hsa_circ_0078654_full_seq
hsa-let-7a-5p	hsa_circ_0078654_junction_seq
hsa-let-7a-5p	hsa_circ_0079284_full_seq
hsa-let-7a-5p	hsa_circ_0079509_full_seq
hsa-let-7a-5p	hsa_circ_0079513_full_seq
hsa-let-7a-5p	hsa_circ_0079519_full_seq
hsa-let-7a-5p	hsa_circ_0079520_full_seq
hsa-let-7a-5p	hsa_circ_0080865_full_seq
hsa-let-7a-5p	hsa_circ_0082351_full_seq
hsa-let-7a-5p	hsa_circ_0082351_junction_seq
hsa-let-7a-5p	hsa_circ_0082352_full_seq
hsa-let-7a-5p	hsa_circ_0082356_full_seq
hsa-let-7a-5p	hsa_circ_0082359_full_seq
hsa-let-7a-5p	hsa_circ_0082825_full_seq
hsa-let-7a-5p	hsa_circ_0082854_junction_seq
hsa-let-7a-5p	hsa_circ_0083434_full_seq
hsa-let-7a-5p	hsa_circ_0083619_full_seq
hsa-let-7a-5p	hsa_circ_0083905_full_seq
hsa-let-7a-5p	hsa_circ_0085174_full_seq
hsa-let-7a-5p	hsa_circ_0086188_full_seq
hsa-let-7a-5p	hsa_circ_0086338_full_seq
hsa-let-7a-5p	hsa_circ_0086588_full_seq
hsa-let-7a-5p	hsa_circ_0086589_full_seq
hsa-let-7a-5p	hsa_circ_0087483_full_seq
hsa-let-7a-5p	hsa_circ_0087961_full_seq
hsa-let-7a-5p	hsa_circ_0088153_full_seq
hsa-let-7a-5p	hsa_circ_0088266_full_seq
hsa-let-7a-5p	hsa_circ_0088353_full_seq
hsa-let-7a-5p	hsa_circ_0088371_full_seq
hsa-let-7a-5p	hsa_circ_0089709_full_seq
hsa-let-7a-5p	hsa_circ_0089713_full_seq
hsa-let-7a-5p	hsa_circ_0089715_full_seq
hsa-let-7a-5p	hsa_circ_0089772_full_seq
hsa-let-7a-5p	hsa_circ_0089775_full_seq
hsa-let-7a-5p	hsa_circ_0090162_full_seq
hsa-let-7a-5p	hsa_circ_0090305_full_seq
hsa-let-7a-5p	hsa_circ_0090930_full_seq
hsa-let-7a-5p	hsa_circ_0091175_full_seq
hsa-let-7a-5p	hsa_circ_0091513_full_seq
hsa-let-7a-5p	novel_circ_0000040_full_seq
hsa-let-7a-5p	novel_circ_0000043_full_seq
hsa-let-7a-5p	novel_circ_0000044_full_seq
hsa-let-7a-5p	novel_circ_0000081_full_seq
hsa-let-7a-5p	novel_circ_0000082_full_seq
hsa-let-7a-5p	novel_circ_0000110_full_seq
hsa-let-7a-5p	novel_circ_0000152_full_seq
hsa-let-7a-5p	novel_circ_0000371_full_seq
hsa-let-7a-5p	novel_circ_0000790_full_seq
hsa-let-7a-5p	novel_circ_0000800_full_seq
hsa-let-7a-5p	novel_circ_0000815_full_seq
hsa-let-7a-5p	novel_circ_0000817_full_seq
hsa-let-7a-5p	novel_circ_0001156_full_seq
hsa-let-7a-5p	novel_circ_0001264_full_seq
hsa-let-7a-5p	novel_circ_0001264_junction_seq
hsa-let-7a-5p	novel_circ_0001265_full_seq
hsa-let-7a-5p	novel_circ_0001265_junction_seq
hsa-let-7a-5p	novel_circ_0001266_full_seq
hsa-let-7a-5p	novel_circ_0001266_junction_seq
hsa-let-7a-5p	novel_circ_0001407_full_seq
hsa-let-7a-5p	novel_circ_0001409_full_seq
hsa-let-7a-5p	novel_circ_0001509_full_seq
hsa-let-7a-5p	novel_circ_0001509_junction_seq
hsa-let-7a-5p	novel_circ_0001562_full_seq
hsa-let-7a-5p	novel_circ_0001779_full_seq
hsa-let-7a-5p	novel_circ_0001783_full_seq
hsa-let-7a-5p	novel_circ_0001784_full_seq
hsa-let-7a-5p	novel_circ_0001882_full_seq
hsa-let-7a-5p	novel_circ_0001985_full_seq
hsa-let-7a-5p	novel_circ_0001990_full_seq
hsa-let-7a-5p	novel_circ_0001993_full_seq
hsa-let-7a-5p	novel_circ_0002100_full_seq
hsa-let-7a-5p	novel_circ_0002100_junction_seq
hsa-let-7a-5p	novel_circ_0002336_full_seq
hsa-let-7a-5p	novel_circ_0002342_full_seq
hsa-let-7a-5p	novel_circ_0002577_full_seq
hsa-let-7a-5p	novel_circ_0002577_junction_seq
hsa-let-7a-5p	novel_circ_0002623_full_seq
hsa-let-7a-5p	novel_circ_0002634_full_seq
hsa-let-7a-5p	novel_circ_0002730_full_seq
hsa-let-7a-5p	novel_circ_0002990_full_seq
hsa-let-7a-5p	novel_circ_0003146_full_seq
hsa-let-7a-5p	novel_circ_0003399_full_seq
hsa-let-7a-5p	novel_circ_0003401_full_seq
hsa-let-7a-5p	novel_circ_0003417_full_seq
hsa-let-7a-5p	novel_circ_0003605_full_seq
hsa-let-7a-5p	novel_circ_0003628_full_seq
hsa-let-7a-5p	novel_circ_0003629_full_seq
hsa-let-7a-5p	novel_circ_0004012_full_seq
hsa-let-7a-5p	novel_circ_0004083_full_seq
hsa-let-7a-5p	novel_circ_0004331_full_seq
hsa-let-7a-5p	novel_circ_0004340_full_seq
hsa-let-7a-5p	novel_circ_0004434_full_seq
hsa-let-7a-5p	novel_circ_0004516_full_seq
hsa-let-7a-5p	novel_circ_0004729_full_seq
hsa-let-7a-5p	novel_circ_0004924_full_seq
hsa-let-7a-5p	novel_circ_0004938_full_seq
hsa-let-7a-5p	novel_circ_0005406_full_seq
hsa-let-7a-5p	novel_circ_0005439_full_seq
hsa-let-7a-5p	novel_circ_0005673_full_seq
hsa-let-7a-5p	novel_circ_0005676_full_seq
hsa-let-7a-5p	novel_circ_0005711_full_seq
hsa-let-7a-5p	novel_circ_0005743_full_seq
hsa-let-7a-5p	novel_circ_0005893_full_seq
hsa-let-7a-5p	novel_circ_0006192_full_seq
hsa-let-7a-5p	novel_circ_0006305_full_seq
hsa-let-7a-5p	novel_circ_0006374_full_seq
hsa-let-7a-5p	novel_circ_0006378_full_seq
hsa-let-7a-5p	novel_circ_0006565_full_seq
hsa-let-7a-5p	novel_circ_0006584_full_seq
hsa-let-7a-5p	novel_circ_0006868_full_seq
hsa-let-7a-5p	novel_circ_0006869_full_seq
hsa-let-7a-5p	novel_circ_0006983_full_seq
hsa-let-7a-5p	novel_circ_0007107_full_seq
hsa-let-7a-5p	novel_circ_0007381_full_seq
hsa-let-7a-5p	novel_circ_0007477_full_seq
hsa-let-7a-5p	novel_circ_0007497_full_seq
hsa-let-7a-5p	novel_circ_0007641_full_seq
hsa-let-7a-5p	novel_circ_0007650_full_seq
hsa-let-7a-5p	novel_circ_0007759_full_seq
hsa-let-7a-5p	novel_circ_0008025_full_seq
hsa-let-7a-5p	novel_circ_0008082_full_seq
hsa-let-7a-5p	novel_circ_0008083_full_seq
hsa-let-7a-5p	novel_circ_0008328_full_seq
hsa-let-7a-5p	novel_circ_0008371_full_seq
hsa-let-7a-5p	novel_circ_0008378_full_seq
hsa-let-7a-5p	novel_circ_0008434_full_seq
hsa-let-7a-5p	novel_circ_0008611_full_seq
hsa-let-7a-5p	novel_circ_0008876_full_seq
hsa-let-7a-5p	novel_circ_0008926_full_seq
hsa-let-7a-5p	novel_circ_0009188_full_seq
hsa-let-7a-5p	novel_circ_0009300_full_seq
hsa-let-7a-5p	novel_circ_0009300_junction_seq
hsa-let-7a-5p	novel_circ_0009416_full_seq
[truncated: 1,046,576+ more rows]
