# Supplementary material for: Comprehensive profile and contrastive analysis of circular RNA expression in cervical squamous carcinoma and adenocarcinoma
Source: PeerJ. 2023 Jan 26;11:e14759. doi: 10.7717/peerj.14759 (PMC9884480; doi:10.7717/peerj.14759)
Supplement: Supplemental Information 1 [file peerj-11-14759-s001.zip › Supp tables and figs 77018/File S5_data fig5&fig9.xlsx]

## Sheet: fig5
		Sequence-based group			qRT-PCR-based group (SCC/ANT)			qRT-PCR-based group (ADC/ANT)
		average（relative EXP level）	SD	n	average（relative EXP level）	SD	n	average（relative EXP level）	SD	n
	hsa_circ_0070648	5.364	2.01	3	4.4	1.7	6	4.3	1.41	6
	hsa_circ_0027966	6.474	1.31	3	5.2	0.9	6	6.2	1.42	6
	hsa_circ_0077817	5.235	1.02	3	3.6	1.4	6	5.5	1.78	6
	hsa_circ_0037710	5.757	1.09	3	4.2	1	6	4.5	0.89	6
	hsa_circ_0023555	6.111	1.32	3	5.2	1.3	6	4	1.51	6
	hsa_circ_0025969	-3.515	0.63	3	-2.4	0.8	6	-2.12	0.97	6
	hsa_circ_0002115	-4.197	0.56	3	-3.5	0.4	6	-3.8	1.11	6
	hsa_circ_0073128	-3.784	0.78	3	-3.1	1.1	6	-3.2	0.67	6
	hsa_circ_0054226	-2.332	0.22	3	-2.1	0.5	6	-1.9	0.33	6
	hsa_circ_0003690	-5.454	0.19	3	-4.1	0.2	6	-3.29	0.79	6

## Sheet: fig9
	SCC								ADC
	ANT(average)	CCT1（relative level）	CCT2（relative level）	CCT3（relative level）	CCT4（relative level）	CCT5（relative level）	CCT6（relative level）		ANT(average)	CCT1（relative level）	CCT2（relative level）	CCT3（relative level）	CCT4（relative level）	CCT5（relative level）	CCT6（relative level）
hsa_circ_0035811	1	0.22	0.41	0.32	0.38	0.24	0.33		1	0.21	0.32	0.22	0.35	0.17	0.23
hsa_circ_0000989	1	1.91	1.98	2.39	1.78	2.14	2.36		1	0.34	0.41	0.23	0.29	0.48	0.21
hsa_circ_0005325	1	1.89	2.79	2.02	1.54	2.21	2.95		1	1.31	1.57	1.23	1.76	1.32	1.03
hsa_circ_0004503	1	2.51	2.92	2.98	1.99	3.12	3.3		1	0.72	0.41	0.61	0.39	0.51	0.84
hsa_circ_0005728	1	3.19	2.45	3.22	3.42	3.12	2.32		1	2.01	1.45	1.73	1.32	1.84	2.03
hsa_circ_0018484	1	2.09	2.02	2.31	2.12	2.67	1.63		1	0.23	0.43	0.18	0.19	0.28	0.37
hsa_circ_0004258	1	3.01	4.18	3.18	2.69	3.77	3.91		1	0.32	0.14	0.22	0.21	0.31	0.16
hsa_circ_0059960	1	0.38	0.67	0.49	0.54	0.39	0.61		1	0.15	0.31	0.31	0.24	0.39	0.14
