# Supplementary material for: Comprehensive profile and contrastive analysis of circular RNA expression in cervical squamous carcinoma and adenocarcinoma
Source: PeerJ. 2023 Jan 26;11:e14759. doi: 10.7717/peerj.14759 (PMC9884480; doi:10.7717/peerj.14759)
Supplement: Supplemental Information 1 [file peerj-11-14759-s001.zip › Supp tables and figs 77018/File S6/JS41_KEGGEnrichment.xls]

##Databases: KEGG PATHWAY
##Statistical test method: hypergeometric test / Fisher's exact test
##FDR correction method: Benjamini and Hochberg
#Term	Database	ID	Input number	Background number	P-Value	Corrected P-Value	Input	KEGG_ID/KO	Entrez_ID	Hyperlink
Insulin secretion	KEGG PATHWAY	hsa04911	3	86	0.0089388035141	0.467862413227	ENSG00000182158|ENSG00000145349|ENSG00000156052	hsa:64764|hsa:817|hsa:2776|	64764|817|2776|	http://www.genome.jp/kegg-bin/show_pathway?hsa04911/hsa:64764%09red/hsa:817%09red/hsa:2776%09red
Melanogenesis	KEGG PATHWAY	hsa04916	3	101	0.0136158071615	0.467862413227	ENSG00000182158|ENSG00000145349|ENSG00000156052	hsa:64764|hsa:817|hsa:2776|	64764|817|2776|	http://www.genome.jp/kegg-bin/show_pathway?hsa04916/hsa:64764%09red/hsa:817%09red/hsa:2776%09red
Cholinergic synapse	KEGG PATHWAY	hsa04725	3	113	0.0181901444321	0.467862413227	ENSG00000182158|ENSG00000145349|ENSG00000156052	hsa:64764|hsa:817|hsa:2776|	64764|817|2776|	http://www.genome.jp/kegg-bin/show_pathway?hsa04725/hsa:64764%09red/hsa:817%09red/hsa:2776%09red
Dopaminergic synapse	KEGG PATHWAY	hsa04728	3	131	0.0264668653673	0.467862413227	ENSG00000182158|ENSG00000145349|ENSG00000156052	hsa:64764|hsa:817|hsa:2776|	64764|817|2776|	http://www.genome.jp/kegg-bin/show_pathway?hsa04728/hsa:64764%09red/hsa:817%09red/hsa:2776%09red
Adrenergic signaling in cardiomyocytes	KEGG PATHWAY	hsa04261	3	149	0.0364412529621	0.467862413227	ENSG00000182158|ENSG00000145349|ENSG00000156052	hsa:64764|hsa:817|hsa:2776|	64764|817|2776|	http://www.genome.jp/kegg-bin/show_pathway?hsa04261/hsa:64764%09red/hsa:817%09red/hsa:2776%09red
Long-term potentiation	KEGG PATHWAY	hsa04720	2	67	0.0430859658995	0.467862413227	ENSG00000145349|ENSG00000156052	hsa:817|hsa:2776|	817|2776|	http://www.genome.jp/kegg-bin/show_pathway?hsa04720/hsa:817%09red/hsa:2776%09red
Amphetamine addiction	KEGG PATHWAY	hsa05031	2	68	0.0442179190354	0.467862413227	ENSG00000182158|ENSG00000145349	hsa:64764|hsa:817|	64764|817|	http://www.genome.jp/kegg-bin/show_pathway?hsa05031/hsa:64764%09red/hsa:817%09red
Thyroid hormone synthesis	KEGG PATHWAY	hsa04918	2	72	0.0488544691408	0.467862413227	ENSG00000182158|ENSG00000156052	hsa:64764|hsa:2776|	64764|2776|	http://www.genome.jp/kegg-bin/show_pathway?hsa04918/hsa:64764%09red/hsa:2776%09red
Gastric acid secretion	KEGG PATHWAY	hsa04971	2	75	0.0524425027842	0.467862413227	ENSG00000145349|ENSG00000156052	hsa:817|hsa:2776|	817|2776|	http://www.genome.jp/kegg-bin/show_pathway?hsa04971/hsa:817%09red/hsa:2776%09red
Huntington's disease	KEGG PATHWAY	hsa05016	3	183	0.0597668811994	0.467862413227	ENSG00000182158|ENSG00000090266|ENSG00000156052	hsa:64764|hsa:4708|hsa:2776|	64764|4708|2776|	http://www.genome.jp/kegg-bin/show_pathway?hsa05016/hsa:64764%09red/hsa:4708%09red/hsa:2776%09red
cAMP signaling pathway	KEGG PATHWAY	hsa04024	3	200	0.0735017064948	0.467862413227	ENSG00000182158|ENSG00000145349|ENSG00000106571	hsa:64764|hsa:817|hsa:2737|	64764|817|2737|	http://www.genome.jp/kegg-bin/show_pathway?hsa04024/hsa:64764%09red/hsa:817%09red/hsa:2737%09red
GnRH signaling pathway	KEGG PATHWAY	hsa04912	2	92	0.0744009748755	0.467862413227	ENSG00000145349|ENSG00000156052	hsa:817|hsa:2776|	817|2776|	http://www.genome.jp/kegg-bin/show_pathway?hsa04912/hsa:817%09red/hsa:2776%09red
Circadian entrainment	KEGG PATHWAY	hsa04713	2	97	0.0813329443076	0.467862413227	ENSG00000145349|ENSG00000156052	hsa:817|hsa:2776|	817|2776|	http://www.genome.jp/kegg-bin/show_pathway?hsa04713/hsa:817%09red/hsa:2776%09red
Inflammatory mediator regulation of TRP channels	KEGG PATHWAY	hsa04750	2	99	0.0841599101725	0.467862413227	ENSG00000145349|ENSG00000156052	hsa:817|hsa:2776|	817|2776|	http://www.genome.jp/kegg-bin/show_pathway?hsa04750/hsa:817%09red/hsa:2776%09red
Estrogen signaling pathway	KEGG PATHWAY	hsa04915	2	100	0.0855845877854	0.467862413227	ENSG00000182158|ENSG00000156052	hsa:64764|hsa:2776|	64764|2776|	http://www.genome.jp/kegg-bin/show_pathway?hsa04915/hsa:64764%09red/hsa:2776%09red
Fatty acid elongation	KEGG PATHWAY	hsa00062	1	23	0.108557234287	0.510786217828	ENSG00000138796	hsa:3033|	3033|	http://www.genome.jp/kegg-bin/show_pathway?hsa00062/hsa:3033%09red
Vascular smooth muscle contraction	KEGG PATHWAY	hsa04270	2	121	0.117045531012	0.510786217828	ENSG00000122786|ENSG00000156052	hsa:800|hsa:2776|	800|2776|	http://www.genome.jp/kegg-bin/show_pathway?hsa04270/hsa:800%09red/hsa:2776%09red
Butanoate metabolism	KEGG PATHWAY	hsa00650	1	26	0.121277715835	0.510786217828	ENSG00000138796	hsa:3033|	3033|	http://www.genome.jp/kegg-bin/show_pathway?hsa00650/hsa:3033%09red
Wnt signaling pathway	KEGG PATHWAY	hsa04310	2	140	0.147579403918	0.510786217828	ENSG00000145349|ENSG00000175029	hsa:817|hsa:1488|	817|1488|	http://www.genome.jp/kegg-bin/show_pathway?hsa04310/hsa:817%09red/hsa:1488%09red
African trypanosomiasis	KEGG PATHWAY	hsa05143	1	34	0.15432603748	0.510786217828	ENSG00000156052	hsa:2776|	2776|	http://www.genome.jp/kegg-bin/show_pathway?hsa05143/hsa:2776%09red
Tryptophan metabolism	KEGG PATHWAY	hsa00380	1	40	0.178300910806	0.510786217828	ENSG00000138796	hsa:3033|	3033|	http://www.genome.jp/kegg-bin/show_pathway?hsa00380/hsa:3033%09red
Oxytocin signaling pathway	KEGG PATHWAY	hsa04921	2	159	0.179510286064	0.510786217828	ENSG00000145349|ENSG00000156052	hsa:817|hsa:2776|	817|2776|	http://www.genome.jp/kegg-bin/show_pathway?hsa04921/hsa:817%09red/hsa:2776%09red
cGMP-PKG signaling pathway	KEGG PATHWAY	hsa04022	2	167	0.193257263037	0.510786217828	ENSG00000182158|ENSG00000156052	hsa:64764|hsa:2776|	64764|2776|	http://www.genome.jp/kegg-bin/show_pathway?hsa04022/hsa:64764%09red/hsa:2776%09red
Valine, leucine and isoleucine degradation	KEGG PATHWAY	hsa00280	1	44	0.193908575896	0.510786217828	ENSG00000138796	hsa:3033|	3033|	http://www.genome.jp/kegg-bin/show_pathway?hsa00280/hsa:3033%09red
Fatty acid degradation	KEGG PATHWAY	hsa00071	1	44	0.193908575896	0.510786217828	ENSG00000138796	hsa:3033|	3033|	http://www.genome.jp/kegg-bin/show_pathway?hsa00071/hsa:3033%09red
Alzheimer's disease	KEGG PATHWAY	hsa05010	2	168	0.194985582249	0.510786217828	ENSG00000090266|ENSG00000156052	hsa:4708|hsa:2776|	4708|2776|	http://www.genome.jp/kegg-bin/show_pathway?hsa05010/hsa:4708%09red/hsa:2776%09red
Vasopressin-regulated water reabsorption	KEGG PATHWAY	hsa04962	1	45	0.197764349699	0.510786217828	ENSG00000182158	hsa:64764|	64764|	http://www.genome.jp/kegg-bin/show_pathway?hsa04962/hsa:64764%09red
Fatty acid metabolism	KEGG PATHWAY	hsa01212	1	47	0.205421132175	0.510786217828	ENSG00000138796	hsa:3033|	3033|	http://www.genome.jp/kegg-bin/show_pathway?hsa01212/hsa:3033%09red
Endocrine and other factor-regulated calcium reabsorption	KEGG PATHWAY	hsa04961	1	48	0.209222312332	0.510786217828	ENSG00000156052	hsa:2776|	2776|	http://www.genome.jp/kegg-bin/show_pathway?hsa04961/hsa:2776%09red
Notch signaling pathway	KEGG PATHWAY	hsa04330	1	48	0.209222312332	0.510786217828	ENSG00000175029	hsa:1488|	1488|	http://www.genome.jp/kegg-bin/show_pathway?hsa04330/hsa:1488%09red
Pathways in cancer	KEGG PATHWAY	hsa05200	3	327	0.209308992423	0.510786217828	ENSG00000079102|ENSG00000106571|ENSG00000175029	hsa:862|hsa:2737|hsa:1488|	862|2737|1488|	http://www.genome.jp/kegg-bin/show_pathway?hsa05200/hsa:862%09red/hsa:2737%09red/hsa:1488%09red
Alcoholism	KEGG PATHWAY	hsa05034	2	180	0.2158661821	0.510786217828	ENSG00000182158|ENSG00000113648	hsa:64764|hsa:9555|	64764|9555|	http://www.genome.jp/kegg-bin/show_pathway?hsa05034/hsa:64764%09red/hsa:9555%09red
Calcium signaling pathway	KEGG PATHWAY	hsa04020	2	180	0.2158661821	0.510786217828	ENSG00000145349|ENSG00000156052	hsa:817|hsa:2776|	817|2776|	http://www.genome.jp/kegg-bin/show_pathway?hsa04020/hsa:817%09red/hsa:2776%09red
Cocaine addiction	KEGG PATHWAY	hsa05030	1	50	0.216770676204	0.510786217828	ENSG00000182158	hsa:64764|	64764|	http://www.genome.jp/kegg-bin/show_pathway?hsa05030/hsa:64764%09red
Lysine degradation	KEGG PATHWAY	hsa00310	1	51	0.220518029018	0.510786217828	ENSG00000138796	hsa:3033|	3033|	http://www.genome.jp/kegg-bin/show_pathway?hsa00310/hsa:3033%09red
Hedgehog signaling pathway	KEGG PATHWAY	hsa04340	1	52	0.224247607827	0.510786217828	ENSG00000106571	hsa:2737|	2737|	http://www.genome.jp/kegg-bin/show_pathway?hsa04340/hsa:2737%09red
Basal cell carcinoma	KEGG PATHWAY	hsa05217	1	55	0.23533053395	0.521543345511	ENSG00000106571	hsa:2737|	2737|	http://www.genome.jp/kegg-bin/show_pathway?hsa05217/hsa:2737%09red
Acute myeloid leukemia	KEGG PATHWAY	hsa05221	1	57	0.242631803059	0.523573890812	ENSG00000079102	hsa:862|	862|	http://www.genome.jp/kegg-bin/show_pathway?hsa05221/hsa:862%09red
Long-term depression	KEGG PATHWAY	hsa04730	1	60	0.253454320874	0.532903956708	ENSG00000156052	hsa:2776|	2776|	http://www.genome.jp/kegg-bin/show_pathway?hsa04730/hsa:2776%09red
Glioma	KEGG PATHWAY	hsa05214	1	65	0.271152194846	0.555861999435	ENSG00000145349	hsa:817|	817|	http://www.genome.jp/kegg-bin/show_pathway?hsa05214/hsa:817%09red
Chronic myeloid leukemia	KEGG PATHWAY	hsa05220	1	73	0.298607576846	0.56852090977	ENSG00000175029	hsa:1488|	1488|	http://www.genome.jp/kegg-bin/show_pathway?hsa05220/hsa:1488%09red
Arrhythmogenic right ventricular cardiomyopathy (ARVC)	KEGG PATHWAY	hsa05412	1	74	0.301966596071	0.56852090977	ENSG00000135424	hsa:3679|	3679|	http://www.genome.jp/kegg-bin/show_pathway?hsa05412/hsa:3679%09red
Bacterial invasion of epithelial cells	KEGG PATHWAY	hsa05100	1	76	0.308636867471	0.56852090977	ENSG00000071205	hsa:79658|	79658|	http://www.genome.jp/kegg-bin/show_pathway?hsa05100/hsa:79658%09red
TGF-beta signaling pathway	KEGG PATHWAY	hsa04350	1	80	0.321788431274	0.56852090977	ENSG00000049323	hsa:4052|	4052|	http://www.genome.jp/kegg-bin/show_pathway?hsa04350/hsa:4052%09red
Hypertrophic cardiomyopathy (HCM)	KEGG PATHWAY	hsa05410	1	83	0.331489070579	0.56852090977	ENSG00000135424	hsa:3679|	3679|	http://www.genome.jp/kegg-bin/show_pathway?hsa05410/hsa:3679%09red
ErbB signaling pathway	KEGG PATHWAY	hsa04012	1	87	0.344209606933	0.56852090977	ENSG00000145349	hsa:817|	817|	http://www.genome.jp/kegg-bin/show_pathway?hsa04012/hsa:817%09red
ECM-receptor interaction	KEGG PATHWAY	hsa04512	1	87	0.344209606933	0.56852090977	ENSG00000135424	hsa:3679|	3679|	http://www.genome.jp/kegg-bin/show_pathway?hsa04512/hsa:3679%09red
Gap junction	KEGG PATHWAY	hsa04540	1	89	0.35047959881	0.56852090977	ENSG00000156052	hsa:2776|	2776|	http://www.genome.jp/kegg-bin/show_pathway?hsa04540/hsa:2776%09red
Prostate cancer	KEGG PATHWAY	hsa05215	1	89	0.35047959881	0.56852090977	ENSG00000182158	hsa:64764|	64764|	http://www.genome.jp/kegg-bin/show_pathway?hsa05215/hsa:64764%09red
Salivary secretion	KEGG PATHWAY	hsa04970	1	90	0.35359227315	0.56852090977	ENSG00000156052	hsa:2776|	2776|	http://www.genome.jp/kegg-bin/show_pathway?hsa04970/hsa:2776%09red
Dilated cardiomyopathy	KEGG PATHWAY	hsa05414	1	90	0.35359227315	0.56852090977	ENSG00000135424	hsa:3679|	3679|	http://www.genome.jp/kegg-bin/show_pathway?hsa05414/hsa:3679%09red
Pancreatic secretion	KEGG PATHWAY	hsa04972	1	96	0.371960204214	0.583657698925	ENSG00000156052	hsa:2776|	2776|	http://www.genome.jp/kegg-bin/show_pathway?hsa04972/hsa:2776%09red
Retrograde endocannabinoid signaling	KEGG PATHWAY	hsa04723	1	103	0.392736388284	0.583657698925	ENSG00000156052	hsa:2776|	2776|	http://www.genome.jp/kegg-bin/show_pathway?hsa04723/hsa:2776%09red
Chagas disease (American trypanosomiasis)	KEGG PATHWAY	hsa05142	1	104	0.395648255662	0.583657698925	ENSG00000156052	hsa:2776|	2776|	http://www.genome.jp/kegg-bin/show_pathway?hsa05142/hsa:2776%09red
HIF-1 signaling pathway	KEGG PATHWAY	hsa04066	1	106	0.401430530389	0.583657698925	ENSG00000145349	hsa:817|	817|	http://www.genome.jp/kegg-bin/show_pathway?hsa04066/hsa:817%09red
Amoebiasis	KEGG PATHWAY	hsa05146	1	109	0.41000126619	0.583657698925	ENSG00000156052	hsa:2776|	2776|	http://www.genome.jp/kegg-bin/show_pathway?hsa05146/hsa:2776%09red
TNF signaling pathway	KEGG PATHWAY	hsa04668	1	110	0.412831055337	0.583657698925	ENSG00000182158	hsa:64764|	64764|	http://www.genome.jp/kegg-bin/show_pathway?hsa04668/hsa:64764%09red
Oocyte meiosis	KEGG PATHWAY	hsa04114	1	110	0.412831055337	0.583657698925	ENSG00000145349	hsa:817|	817|	http://www.genome.jp/kegg-bin/show_pathway?hsa04114/hsa:817%09red
Serotonergic synapse	KEGG PATHWAY	hsa04726	1	114	0.424016295077	0.587023575429	ENSG00000156052	hsa:2776|	2776|	http://www.genome.jp/kegg-bin/show_pathway?hsa04726/hsa:2776%09red
Glutamatergic synapse	KEGG PATHWAY	hsa04724	1	116	0.429529445436	0.587023575429	ENSG00000156052	hsa:2776|	2776|	http://www.genome.jp/kegg-bin/show_pathway?hsa04724/hsa:2776%09red
Neurotrophin signaling pathway	KEGG PATHWAY	hsa04722	1	120	0.440399290954	0.592012161611	ENSG00000145349	hsa:817|	817|	http://www.genome.jp/kegg-bin/show_pathway?hsa04722/hsa:817%09red
AMPK signaling pathway	KEGG PATHWAY	hsa04152	1	124	0.451063787472	0.596568235044	ENSG00000182158	hsa:64764|	64764|	http://www.genome.jp/kegg-bin/show_pathway?hsa04152/hsa:64764%09red
Platelet activation	KEGG PATHWAY	hsa04611	1	131	0.469244063037	0.607732625558	ENSG00000156052	hsa:2776|	2776|	http://www.genome.jp/kegg-bin/show_pathway?hsa04611/hsa:2776%09red
Oxidative phosphorylation	KEGG PATHWAY	hsa00190	1	133	0.474327902875	0.607732625558	ENSG00000090266	hsa:4708|	4708|	http://www.genome.jp/kegg-bin/show_pathway?hsa00190/hsa:4708%09red
Systemic lupus erythematosus	KEGG PATHWAY	hsa05322	1	136	0.481863287148	0.60788906994	ENSG00000113648	hsa:9555|	9555|	http://www.genome.jp/kegg-bin/show_pathway?hsa05322/hsa:9555%09red
PI3K-Akt signaling pathway	KEGG PATHWAY	hsa04151	2	347	0.498226925858	0.610437216631	ENSG00000182158|ENSG00000135424	hsa:64764|hsa:3679|	64764|3679|	http://www.genome.jp/kegg-bin/show_pathway?hsa04151/hsa:64764%09red/hsa:3679%09red
Parkinson's disease	KEGG PATHWAY	hsa05012	1	143	0.499031986294	0.610437216631	ENSG00000090266	hsa:4708|	4708|	http://www.genome.jp/kegg-bin/show_pathway?hsa05012/hsa:4708%09red
Hepatitis B	KEGG PATHWAY	hsa05161	1	146	0.506216228426	0.610437216631	ENSG00000182158	hsa:64764|	64764|	http://www.genome.jp/kegg-bin/show_pathway?hsa05161/hsa:64764%09red
Non-alcoholic fatty liver disease (NAFLD)	KEGG PATHWAY	hsa04932	1	151	0.517963690288	0.615551052226	ENSG00000090266	hsa:4708|	4708|	http://www.genome.jp/kegg-bin/show_pathway?hsa04932/hsa:4708%09red
RNA transport	KEGG PATHWAY	hsa03013	1	163	0.545039310475	0.638474620843	ENSG00000110713	hsa:4928|	4928|	http://www.genome.jp/kegg-bin/show_pathway?hsa03013/hsa:4928%09red
Influenza A	KEGG PATHWAY	hsa05164	1	177	0.57472708789	0.650168315262	ENSG00000110713	hsa:4928|	4928|	http://www.genome.jp/kegg-bin/show_pathway?hsa05164/hsa:4928%09red
Tuberculosis	KEGG PATHWAY	hsa05152	1	179	0.578808378221	0.650168315262	ENSG00000145349	hsa:817|	817|	http://www.genome.jp/kegg-bin/show_pathway?hsa05152/hsa:817%09red
Transcriptional misregulation in cancer	KEGG PATHWAY	hsa05202	1	179	0.578808378221	0.650168315262	ENSG00000079102	hsa:862|	862|	http://www.genome.jp/kegg-bin/show_pathway?hsa05202/hsa:862%09red
Proteoglycans in cancer	KEGG PATHWAY	hsa05205	1	204	0.626663798372	0.670504235707	ENSG00000145349	hsa:817|	817|	http://www.genome.jp/kegg-bin/show_pathway?hsa05205/hsa:817%09red
Viral carcinogenesis	KEGG PATHWAY	hsa05203	1	206	0.630250699606	0.670504235707	ENSG00000182158	hsa:64764|	64764|	http://www.genome.jp/kegg-bin/show_pathway?hsa05203/hsa:64764%09red
Focal adhesion	KEGG PATHWAY	hsa04510	1	207	0.632031318096	0.670504235707	ENSG00000135424	hsa:3679|	3679|	http://www.genome.jp/kegg-bin/show_pathway?hsa04510/hsa:3679%09red
Rap1 signaling pathway	KEGG PATHWAY	hsa04015	1	211	0.639069185445	0.670504235707	ENSG00000156052	hsa:2776|	2776|	http://www.genome.jp/kegg-bin/show_pathway?hsa04015/hsa:2776%09red
Endocytosis	KEGG PATHWAY	hsa04144	1	213	0.642537913752	0.670504235707	ENSG00000156011	hsa:23362|	23362|	http://www.genome.jp/kegg-bin/show_pathway?hsa04144/hsa:23362%09red
Regulation of actin cytoskeleton	KEGG PATHWAY	hsa04810	1	215	0.645973592937	0.670504235707	ENSG00000135424	hsa:3679|	3679|	http://www.genome.jp/kegg-bin/show_pathway?hsa04810/hsa:3679%09red
MicroRNAs in cancer	KEGG PATHWAY	hsa05206	1	297	0.761897357823	0.780944791768	ENSG00000169946	hsa:23414|	23414|	http://www.genome.jp/kegg-bin/show_pathway?hsa05206/hsa:23414%09red
Olfactory transduction	KEGG PATHWAY	hsa04740	1	405	0.85908422598	0.869690204079	ENSG00000145349	hsa:817|	817|	http://www.genome.jp/kegg-bin/show_pathway?hsa04740/hsa:817%09red
Metabolic pathways	KEGG PATHWAY	hsa01100	2	1213	0.981704706123	0.981704706123	ENSG00000138796|ENSG00000090266	hsa:3033|hsa:4708|	3033|4708|	http://www.genome.jp/kegg-bin/show_pathway?hsa01100/hsa:4708%09red/hsa:3033%09red
--------------------
#Term	Database	ID	Input number	Background number	P-Value	Corrected P-Value	Input	KEGG_ID/KO	Entrez_ID	Hyperlink
--------------------
#Term	Database	ID	Input number	Background number	P-Value	Corrected P-Value	Input	KEGG_ID/KO	Entrez_ID	Hyperlink
--------------------
