# Supplementary material for: Comprehensive profile and contrastive analysis of circular RNA expression in cervical squamous carcinoma and adenocarcinoma
Source: PeerJ. 2023 Jan 26;11:e14759. doi: 10.7717/peerj.14759 (PMC9884480; doi:10.7717/peerj.14759)
Supplement: Supplemental Information 1 [file peerj-11-14759-s001.zip › Supp tables and figs 77018/File S6/SJ41_KEGGEnrichment.xls]

##Databases: KEGG PATHWAY
##Statistical test method: hypergeometric test / Fisher's exact test
##FDR correction method: Benjamini and Hochberg
#Term	Database	ID	Input number	Background number	P-Value	Corrected P-Value	Input	KEGG_ID/KO	Entrez_ID	Hyperlink
RNA transport	KEGG PATHWAY	hsa03013	7	163	0.000215890023819	0.0207254422866	ENSG00000055163|ENSG00000103275|ENSG00000106263|ENSG00000082898|ENSG00000124571|ENSG00000151461|ENSG00000133226	hsa:26999|hsa:7329|hsa:8662|hsa:7514|hsa:57510|hsa:26019|hsa:10250|	26999|7329|8662|7514|57510|26019|10250|	http://www.genome.jp/kegg-bin/show_pathway?hsa03013/hsa:8662%09red/hsa:10250%09red/hsa:26019%09red/hsa:57510%09red/hsa:26999%09red/hsa:7514%09red/hsa:7329%09red
Mucin type O-Glycan biosynthesis	KEGG PATHWAY	hsa00512	3	31	0.00177782239692	0.0853354750524	ENSG00000109586|ENSG00000106392|ENSG00000158470	hsa:51809|hsa:56913|hsa:9334|	51809|56913|9334|	http://www.genome.jp/kegg-bin/show_pathway?hsa00512/hsa:51809%09red/hsa:56913%09red/hsa:9334%09red
Regulation of actin cytoskeleton	KEGG PATHWAY	hsa04810	6	215	0.0050044046803	0.160140949769	ENSG00000055163|ENSG00000092820|ENSG00000156299|ENSG00000141298|ENSG00000169398|ENSG00000196914	hsa:26999|hsa:7430|hsa:7074|hsa:85464|hsa:5747|hsa:23365|	26999|7430|7074|85464|5747|23365|	http://www.genome.jp/kegg-bin/show_pathway?hsa04810/hsa:85464%09red/hsa:7074%09red/hsa:5747%09red/hsa:23365%09red/hsa:7430%09red/hsa:26999%09red
Proteoglycans in cancer	KEGG PATHWAY	hsa05205	5	204	0.0167688383952	0.357911697004	ENSG00000169398|ENSG00000151150|ENSG00000092820|ENSG00000196914|ENSG00000156299	hsa:5747|hsa:287|hsa:7430|hsa:23365|hsa:7074|	5747|287|7430|23365|7074|	http://www.genome.jp/kegg-bin/show_pathway?hsa05205/hsa:23365%09red/hsa:7430%09red/hsa:287%09red/hsa:5747%09red/hsa:7074%09red
Bacterial invasion of epithelial cells	KEGG PATHWAY	hsa05100	3	76	0.0186412342189	0.357911697004	ENSG00000169398|ENSG00000125354|ENSG00000079805	hsa:5747|hsa:23157|hsa:1785|	5747|23157|1785|	http://www.genome.jp/kegg-bin/show_pathway?hsa05100/hsa:5747%09red/hsa:23157%09red/hsa:1785%09red
NF-kappa B signaling pathway	KEGG PATHWAY	hsa04064	3	91	0.0292767078459	0.468427325535	ENSG00000103275|ENSG00000131323|ENSG00000082805	hsa:7329|hsa:7187|hsa:23085|	7329|7187|23085|	http://www.genome.jp/kegg-bin/show_pathway?hsa04064/hsa:23085%09red/hsa:7187%09red/hsa:7329%09red
Notch signaling pathway	KEGG PATHWAY	hsa04330	2	48	0.0489549273018	0.591870174109	ENSG00000080815|ENSG00000151694	hsa:5663|hsa:6868|	5663|6868|	http://www.genome.jp/kegg-bin/show_pathway?hsa04330/hsa:6868%09red/hsa:5663%09red
Amyotrophic lateral sclerosis (ALS)	KEGG PATHWAY	hsa05014	2	51	0.054323195694	0.591870174109	ENSG00000003393|ENSG00000197442	hsa:57679|hsa:4217|	57679|4217|	http://www.genome.jp/kegg-bin/show_pathway?hsa05014/hsa:4217%09red/hsa:57679%09red
Lysosome	KEGG PATHWAY	hsa04142	3	122	0.0593554586012	0.591870174109	ENSG00000132842|ENSG00000100083|ENSG00000125447	hsa:8546|hsa:26088|hsa:23163|	8546|26088|23163|	http://www.genome.jp/kegg-bin/show_pathway?hsa04142/hsa:23163%09red/hsa:8546%09red/hsa:26088%09red
Cell cycle	KEGG PATHWAY	hsa04110	3	124	0.0616531431363	0.591870174109	ENSG00000080839|ENSG00000076003|ENSG00000164045	hsa:5933|hsa:4175|hsa:993|	5933|4175|993|	http://www.genome.jp/kegg-bin/show_pathway?hsa04110/hsa:993%09red/hsa:5933%09red/hsa:4175%09red
RNA degradation	KEGG PATHWAY	hsa03018	2	74	0.101279288959	0.645539802403	ENSG00000179335|ENSG00000171824	hsa:80153|hsa:5394|	80153|5394|	http://www.genome.jp/kegg-bin/show_pathway?hsa03018/hsa:5394%09red/hsa:80153%09red
Jak-STAT signaling pathway	KEGG PATHWAY	hsa04630	3	156	0.103668677008	0.645539802403	ENSG00000103522|ENSG00000198369|ENSG00000142166	hsa:50615|hsa:200734|hsa:3454|	50615|200734|3454|	http://www.genome.jp/kegg-bin/show_pathway?hsa04630/hsa:3454%09red/hsa:200734%09red/hsa:50615%09red
TGF-beta signaling pathway	KEGG PATHWAY	hsa04350	2	80	0.114893445344	0.645539802403	ENSG00000080839|ENSG00000170365	hsa:5933|hsa:4086|	5933|4086|	http://www.genome.jp/kegg-bin/show_pathway?hsa04350/hsa:4086%09red/hsa:5933%09red
Protein processing in endoplasmic reticulum	KEGG PATHWAY	hsa04141	3	168	0.121707113249	0.645539802403	ENSG00000113615|ENSG00000138674|ENSG00000197442	hsa:10427|hsa:22872|hsa:4217|	10427|22872|4217|	http://www.genome.jp/kegg-bin/show_pathway?hsa04141/hsa:22872%09red/hsa:4217%09red/hsa:10427%09red
Small cell lung cancer	KEGG PATHWAY	hsa05222	2	86	0.128941586131	0.645539802403	ENSG00000169398|ENSG00000131323	hsa:5747|hsa:7187|	5747|7187|	http://www.genome.jp/kegg-bin/show_pathway?hsa05222/hsa:5747%09red/hsa:7187%09red
Influenza A	KEGG PATHWAY	hsa05164	3	177	0.135935359808	0.645539802403	ENSG00000082898|ENSG00000142166|ENSG00000160710	hsa:7514|hsa:3454|hsa:103|	7514|3454|103|	http://www.genome.jp/kegg-bin/show_pathway?hsa05164/hsa:3454%09red/hsa:103%09red/hsa:7514%09red
Salivary secretion	KEGG PATHWAY	hsa04970	2	90	0.138518588906	0.645539802403	ENSG00000058668|ENSG00000064651	hsa:493|hsa:6558|	493|6558|	http://www.genome.jp/kegg-bin/show_pathway?hsa04970/hsa:493%09red/hsa:6558%09red
Transcriptional misregulation in cancer	KEGG PATHWAY	hsa05202	3	179	0.139172444023	0.645539802403	ENSG00000169398|ENSG00000151702|ENSG00000170365	hsa:5747|hsa:2313|hsa:4086|	5747|2313|4086|	http://www.genome.jp/kegg-bin/show_pathway?hsa05202/hsa:4086%09red/hsa:5747%09red/hsa:2313%09red
mRNA surveillance pathway	KEGG PATHWAY	hsa03015	2	91	0.140936876219	0.645539802403	ENSG00000151461|ENSG00000133226	hsa:26019|hsa:10250|	26019|10250|	http://www.genome.jp/kegg-bin/show_pathway?hsa03015/hsa:26019%09red/hsa:10250%09red
Pancreatic secretion	KEGG PATHWAY	hsa04972	2	96	0.153160010084	0.645539802403	ENSG00000058668|ENSG00000064651	hsa:493|hsa:6558|	493|6558|	http://www.genome.jp/kegg-bin/show_pathway?hsa04972/hsa:493%09red/hsa:6558%09red
MicroRNAs in cancer	KEGG PATHWAY	hsa05206	4	297	0.165780210495	0.645539802403	ENSG00000103275|ENSG00000092820|ENSG00000106462|ENSG00000164045	hsa:7329|hsa:7430|hsa:2146|hsa:993|	7329|7430|2146|993|	http://www.genome.jp/kegg-bin/show_pathway?hsa05206/hsa:993%09red/hsa:7430%09red/hsa:2146%09red/hsa:7329%09red
Glycosylphosphatidylinositol(GPI)-anchor biosynthesis	KEGG PATHWAY	hsa00563	1	25	0.168816012417	0.645539802403	ENSG00000101464	hsa:128869|	128869|	http://www.genome.jp/kegg-bin/show_pathway?hsa00563/hsa:128869%09red
cAMP signaling pathway	KEGG PATHWAY	hsa04024	3	200	0.174624915659	0.645539802403	ENSG00000058668|ENSG00000125257|ENSG00000156299	hsa:493|hsa:10257|hsa:7074|	493|10257|7074|	http://www.genome.jp/kegg-bin/show_pathway?hsa04024/hsa:10257%09red/hsa:493%09red/hsa:7074%09red
Epstein-Barr virus infection	KEGG PATHWAY	hsa05169	3	202	0.178126698436	0.645539802403	ENSG00000082898|ENSG00000131323|ENSG00000115233	hsa:7514|hsa:7187|hsa:10213|	7514|7187|10213|	http://www.genome.jp/kegg-bin/show_pathway?hsa05169/hsa:10213%09red/hsa:7514%09red/hsa:7187%09red
Toll-like receptor signaling pathway	KEGG PATHWAY	hsa04620	2	106	0.178170519125	0.645539802403	ENSG00000131323|ENSG00000142166	hsa:7187|hsa:3454|	7187|3454|	http://www.genome.jp/kegg-bin/show_pathway?hsa04620/hsa:3454%09red/hsa:7187%09red
TNF signaling pathway	KEGG PATHWAY	hsa04668	2	110	0.188346098839	0.645539802403	ENSG00000131323|ENSG00000197442	hsa:7187|hsa:4217|	7187|4217|	http://www.genome.jp/kegg-bin/show_pathway?hsa04668/hsa:4217%09red/hsa:7187%09red
Leukocyte transendothelial migration	KEGG PATHWAY	hsa04670	2	118	0.208919443274	0.645539802403	ENSG00000169398|ENSG00000092820	hsa:5747|hsa:7430|	5747|7430|	http://www.genome.jp/kegg-bin/show_pathway?hsa04670/hsa:7430%09red/hsa:5747%09red
Neurotrophin signaling pathway	KEGG PATHWAY	hsa04722	2	120	0.214100281353	0.645539802403	ENSG00000080815|ENSG00000197442	hsa:5663|hsa:4217|	5663|4217|	http://www.genome.jp/kegg-bin/show_pathway?hsa04722/hsa:4217%09red/hsa:5663%09red
Base excision repair	KEGG PATHWAY	hsa03410	1	33	0.214816571727	0.645539802403	ENSG00000109674	hsa:55247|	55247|	http://www.genome.jp/kegg-bin/show_pathway?hsa03410/hsa:55247%09red
AMPK signaling pathway	KEGG PATHWAY	hsa04152	2	124	0.224497016278	0.645539802403	ENSG00000135932|ENSG00000084733	hsa:51719|hsa:10890|	51719|10890|	http://www.genome.jp/kegg-bin/show_pathway?hsa04152/hsa:51719%09red/hsa:10890%09red
DNA replication	KEGG PATHWAY	hsa03030	1	36	0.231406449264	0.645539802403	ENSG00000076003	hsa:4175|	4175|	http://www.genome.jp/kegg-bin/show_pathway?hsa03030/hsa:4175%09red
Axon guidance	KEGG PATHWAY	hsa04360	2	127	0.232319956117	0.645539802403	ENSG00000169398|ENSG00000196914	hsa:5747|hsa:23365|	5747|23365|	http://www.genome.jp/kegg-bin/show_pathway?hsa04360/hsa:23365%09red/hsa:5747%09red
Hepatitis C	KEGG PATHWAY	hsa05160	2	133	0.248012435586	0.645539802403	ENSG00000131323|ENSG00000142166	hsa:7187|hsa:3454|	7187|3454|	http://www.genome.jp/kegg-bin/show_pathway?hsa05160/hsa:3454%09red/hsa:7187%09red
Measles	KEGG PATHWAY	hsa05162	2	134	0.250632112337	0.645539802403	ENSG00000142166|ENSG00000160710	hsa:3454|hsa:103|	3454|103|	http://www.genome.jp/kegg-bin/show_pathway?hsa05162/hsa:3454%09red/hsa:103%09red
Ubiquitin mediated proteolysis	KEGG PATHWAY	hsa04120	2	137	0.258495536976	0.645539802403	ENSG00000103275|ENSG00000148634	hsa:7329|hsa:26091|	7329|26091|	http://www.genome.jp/kegg-bin/show_pathway?hsa04120/hsa:26091%09red/hsa:7329%09red
Wnt signaling pathway	KEGG PATHWAY	hsa04310	2	140	0.266362627218	0.645539802403	ENSG00000080815|ENSG00000177565	hsa:5663|hsa:79718|	5663|79718|	http://www.genome.jp/kegg-bin/show_pathway?hsa04310/hsa:5663%09red/hsa:79718%09red
Ether lipid metabolism	KEGG PATHWAY	hsa00565	1	43	0.268773386146	0.645539802403	ENSG00000138018	hsa:85465|	85465|	http://www.genome.jp/kegg-bin/show_pathway?hsa00565/hsa:85465%09red
ABC transporters	KEGG PATHWAY	hsa02010	1	44	0.27396197285	0.645539802403	ENSG00000125257	hsa:10257|	10257|	http://www.genome.jp/kegg-bin/show_pathway?hsa02010/hsa:10257%09red
Proteasome	KEGG PATHWAY	hsa03050	1	44	0.27396197285	0.645539802403	ENSG00000115233	hsa:10213|	10213|	http://www.genome.jp/kegg-bin/show_pathway?hsa03050/hsa:10213%09red
Basal transcription factors	KEGG PATHWAY	hsa03022	1	45	0.279113956527	0.645539802403	ENSG00000120656	hsa:6883|	6883|	http://www.genome.jp/kegg-bin/show_pathway?hsa03022/hsa:6883%09red
Endocrine and other factor-regulated calcium reabsorption	KEGG PATHWAY	hsa04961	1	48	0.294352847547	0.645539802403	ENSG00000079805	hsa:1785|	1785|	http://www.genome.jp/kegg-bin/show_pathway?hsa04961/hsa:1785%09red
N-Glycan biosynthesis	KEGG PATHWAY	hsa00510	1	49	0.299360968369	0.645539802403	ENSG00000112893	hsa:4124|	4124|	http://www.genome.jp/kegg-bin/show_pathway?hsa00510/hsa:4124%09red
Hippo signaling pathway	KEGG PATHWAY	hsa04390	2	154	0.303021390631	0.645539802403	ENSG00000132849|ENSG00000170365	hsa:10207|hsa:4086|	10207|4086|	http://www.genome.jp/kegg-bin/show_pathway?hsa04390/hsa:4086%09red/hsa:10207%09red
Mineral absorption	KEGG PATHWAY	hsa04978	1	51	0.309271446123	0.645539802403	ENSG00000136868	hsa:1317|	1317|	http://www.genome.jp/kegg-bin/show_pathway?hsa04978/hsa:1317%09red
Fanconi anemia pathway	KEGG PATHWAY	hsa03460	1	53	0.31904254928	0.645539802403	ENSG00000136492	hsa:83990|	83990|	http://www.genome.jp/kegg-bin/show_pathway?hsa03460/hsa:83990%09red
Vibrio cholerae infection	KEGG PATHWAY	hsa05110	1	54	0.323876445418	0.645539802403	ENSG00000064651	hsa:6558|	6558|	http://www.genome.jp/kegg-bin/show_pathway?hsa05110/hsa:6558%09red
Pathogenic Escherichia coli infection	KEGG PATHWAY	hsa05130	1	55	0.328676226547	0.645539802403	ENSG00000092820	hsa:7430|	7430|	http://www.genome.jp/kegg-bin/show_pathway?hsa05130/hsa:7430%09red
Alzheimer's disease	KEGG PATHWAY	hsa05010	2	168	0.339358023845	0.645539802403	ENSG00000080815|ENSG00000151694	hsa:5663|hsa:6868|	5663|6868|	http://www.genome.jp/kegg-bin/show_pathway?hsa05010/hsa:6868%09red/hsa:5663%09red
mTOR signaling pathway	KEGG PATHWAY	hsa04150	1	60	0.352171726421	0.645539802403	ENSG00000135932	hsa:51719|	51719|	http://www.genome.jp/kegg-bin/show_pathway?hsa04150/hsa:51719%09red
Inositol phosphate metabolism	KEGG PATHWAY	hsa00562	1	61	0.356771786	0.645539802403	ENSG00000159082	hsa:8867|	8867|	http://www.genome.jp/kegg-bin/show_pathway?hsa00562/hsa:8867%09red
VEGF signaling pathway	KEGG PATHWAY	hsa04370	1	61	0.356771786	0.645539802403	ENSG00000169398	hsa:5747|	5747|	http://www.genome.jp/kegg-bin/show_pathway?hsa04370/hsa:5747%09red
Synaptic vesicle cycle	KEGG PATHWAY	hsa04721	1	63	0.365874710605	0.645539802403	ENSG00000079805	hsa:1785|	1785|	http://www.genome.jp/kegg-bin/show_pathway?hsa04721/hsa:1785%09red
Calcium signaling pathway	KEGG PATHWAY	hsa04020	2	180	0.370043480223	0.645539802403	ENSG00000058668|ENSG00000102893	hsa:493|hsa:5257|	493|5257|	http://www.genome.jp/kegg-bin/show_pathway?hsa04020/hsa:493%09red/hsa:5257%09red
Cytosolic DNA-sensing pathway	KEGG PATHWAY	hsa04623	1	64	0.370378029867	0.645539802403	ENSG00000160710	hsa:103|	103|	http://www.genome.jp/kegg-bin/show_pathway?hsa04623/hsa:103%09red
Inflammatory bowel disease (IBD)	KEGG PATHWAY	hsa05321	1	67	0.38369810773	0.645539802403	ENSG00000103522	hsa:50615|	50615|	http://www.genome.jp/kegg-bin/show_pathway?hsa05321/hsa:50615%09red
Herpes simplex infection	KEGG PATHWAY	hsa05168	2	186	0.385179808299	0.645539802403	ENSG00000131323|ENSG00000142166	hsa:7187|hsa:3454|	7187|3454|	http://www.genome.jp/kegg-bin/show_pathway?hsa05168/hsa:3454%09red/hsa:7187%09red
Epithelial cell signaling in Helicobacter pylori infection	KEGG PATHWAY	hsa05120	1	68	0.388075579114	0.645539802403	ENSG00000151694	hsa:6868|	6868|	http://www.genome.jp/kegg-bin/show_pathway?hsa05120/hsa:6868%09red
Chemokine signaling pathway	KEGG PATHWAY	hsa04062	2	189	0.392689695298	0.645539802403	ENSG00000169398|ENSG00000156299	hsa:5747|hsa:7074|	5747|7074|	http://www.genome.jp/kegg-bin/show_pathway?hsa04062/hsa:5747%09red/hsa:7074%09red
RIG-I-like receptor signaling pathway	KEGG PATHWAY	hsa04622	1	70	0.39673800356	0.645539802403	ENSG00000131323	hsa:7187|	7187|	http://www.genome.jp/kegg-bin/show_pathway?hsa04622/hsa:7187%09red
Bile secretion	KEGG PATHWAY	hsa04976	1	72	0.405278509416	0.647811494565	ENSG00000125257	hsa:10257|	10257|	http://www.genome.jp/kegg-bin/show_pathway?hsa04976/hsa:10257%09red
Gastric acid secretion	KEGG PATHWAY	hsa04971	1	75	0.41786439618	0.647811494565	ENSG00000092820	hsa:7430|	7430|	http://www.genome.jp/kegg-bin/show_pathway?hsa04971/hsa:7430%09red
Viral carcinogenesis	KEGG PATHWAY	hsa05203	2	206	0.434423580768	0.647811494565	ENSG00000080839|ENSG00000131323	hsa:5933|hsa:7187|	5933|7187|	http://www.genome.jp/kegg-bin/show_pathway?hsa05203/hsa:5933%09red/hsa:7187%09red
Phosphatidylinositol signaling system	KEGG PATHWAY	hsa04070	1	81	0.442247231892	0.647811494565	ENSG00000159082	hsa:8867|	8867|	http://www.genome.jp/kegg-bin/show_pathway?hsa04070/hsa:8867%09red
Rap1 signaling pathway	KEGG PATHWAY	hsa04015	2	211	0.446408446956	0.647811494565	ENSG00000171517|ENSG00000156299	hsa:23566|hsa:7074|	23566|7074|	http://www.genome.jp/kegg-bin/show_pathway?hsa04015/hsa:23566%09red/hsa:7074%09red
PI3K-Akt signaling pathway	KEGG PATHWAY	hsa04151	3	347	0.452111883591	0.647811494565	ENSG00000169398|ENSG00000171517|ENSG00000142166	hsa:5747|hsa:23566|hsa:3454|	5747|23566|3454|	http://www.genome.jp/kegg-bin/show_pathway?hsa04151/hsa:3454%09red/hsa:5747%09red/hsa:23566%09red
Ribosome biogenesis in eukaryotes	KEGG PATHWAY	hsa03008	1	84	0.454055146102	0.647811494565	ENSG00000082898	hsa:7514|	7514|	http://www.genome.jp/kegg-bin/show_pathway?hsa03008/hsa:7514%09red
Progesterone-mediated oocyte maturation	KEGG PATHWAY	hsa04914	1	86	0.461788683019	0.647811494565	ENSG00000164045	hsa:993|	993|	http://www.genome.jp/kegg-bin/show_pathway?hsa04914/hsa:993%09red
Insulin secretion	KEGG PATHWAY	hsa04911	1	86	0.461788683019	0.647811494565	ENSG00000176406	hsa:9699|	9699|	http://www.genome.jp/kegg-bin/show_pathway?hsa04911/hsa:9699%09red
ErbB signaling pathway	KEGG PATHWAY	hsa04012	1	87	0.465614511719	0.647811494565	ENSG00000169398	hsa:5747|	5747|	http://www.genome.jp/kegg-bin/show_pathway?hsa04012/hsa:5747%09red
Fc gamma R-mediated phagocytosis	KEGG PATHWAY	hsa04666	1	91	0.480649342934	0.654884781629	ENSG00000079805	hsa:1785|	1785|	http://www.genome.jp/kegg-bin/show_pathway?hsa04666/hsa:1785%09red
Glycerophospholipid metabolism	KEGG PATHWAY	hsa00564	1	92	0.484341869746	0.654884781629	ENSG00000138018	hsa:85465|	85465|	http://www.genome.jp/kegg-bin/show_pathway?hsa00564/hsa:85465%09red
Estrogen signaling pathway	KEGG PATHWAY	hsa04915	1	100	0.512957694443	0.68394359259	ENSG00000096060	hsa:2289|	2289|	http://www.genome.jp/kegg-bin/show_pathway?hsa04915/hsa:2289%09red
Amoebiasis	KEGG PATHWAY	hsa05146	1	109	0.543267194309	0.703378234421	ENSG00000169398	hsa:5747|	5747|	http://www.genome.jp/kegg-bin/show_pathway?hsa05146/hsa:5747%09red
Oocyte meiosis	KEGG PATHWAY	hsa04114	1	110	0.546516947139	0.703378234421	ENSG00000087586	hsa:6790|	6790|	http://www.genome.jp/kegg-bin/show_pathway?hsa04114/hsa:6790%09red
MAPK signaling pathway	KEGG PATHWAY	hsa04010	2	257	0.549514245641	0.703378234421	ENSG00000011566|ENSG00000197442	hsa:8491|hsa:4217|	8491|4217|	http://www.genome.jp/kegg-bin/show_pathway?hsa04010/hsa:4217%09red/hsa:8491%09red
Cytokine-cytokine receptor interaction	KEGG PATHWAY	hsa04060	2	265	0.566030476253	0.71498586474	ENSG00000103522|ENSG00000142166	hsa:50615|hsa:3454|	50615|3454|	http://www.genome.jp/kegg-bin/show_pathway?hsa04060/hsa:3454%09red/hsa:50615%09red
Vascular smooth muscle contraction	KEGG PATHWAY	hsa04270	1	121	0.580782005469	0.723479920709	ENSG00000196914	hsa:23365|	23365|	http://www.genome.jp/kegg-bin/show_pathway?hsa04270/hsa:23365%09red
Osteoclast differentiation	KEGG PATHWAY	hsa04380	1	131	0.609692332738	0.723479920709	ENSG00000142166	hsa:3454|	3454|	http://www.genome.jp/kegg-bin/show_pathway?hsa04380/hsa:3454%09red
Platelet activation	KEGG PATHWAY	hsa04611	1	131	0.609692332738	0.723479920709	ENSG00000196914	hsa:23365|	23365|	http://www.genome.jp/kegg-bin/show_pathway?hsa04611/hsa:23365%09red
Ribosome	KEGG PATHWAY	hsa03010	1	134	0.617972432272	0.723479920709	ENSG00000083845	hsa:6193|	6193|	http://www.genome.jp/kegg-bin/show_pathway?hsa03010/hsa:6193%09red
Tight junction	KEGG PATHWAY	hsa04530	1	134	0.617972432272	0.723479920709	ENSG00000132849	hsa:10207|	10207|	http://www.genome.jp/kegg-bin/show_pathway?hsa04530/hsa:10207%09red
Natural killer cell mediated cytotoxicity	KEGG PATHWAY	hsa04650	1	134	0.617972432272	0.723479920709	ENSG00000142166	hsa:3454|	3454|	http://www.genome.jp/kegg-bin/show_pathway?hsa04650/hsa:3454%09red
Insulin signaling pathway	KEGG PATHWAY	hsa04910	1	141	0.636619786112	0.730151304757	ENSG00000102893	hsa:5257|	5257|	http://www.genome.jp/kegg-bin/show_pathway?hsa04910/hsa:5257%09red
Signaling pathways regulating pluripotency of stem cells	KEGG PATHWAY	hsa04550	1	142	0.639208762262	0.730151304757	ENSG00000170365	hsa:4086|	4086|	http://www.genome.jp/kegg-bin/show_pathway?hsa04550/hsa:4086%09red
Hepatitis B	KEGG PATHWAY	hsa05161	1	146	0.649382567933	0.730151304757	ENSG00000142166	hsa:3454|	3454|	http://www.genome.jp/kegg-bin/show_pathway?hsa05161/hsa:3454%09red
Adrenergic signaling in cardiomyocytes	KEGG PATHWAY	hsa04261	1	149	0.656825283925	0.730151304757	ENSG00000058668	hsa:493|	493|	http://www.genome.jp/kegg-bin/show_pathway?hsa04261/hsa:493%09red
Non-alcoholic fatty liver disease (NAFLD)	KEGG PATHWAY	hsa04932	1	151	0.661699619936	0.730151304757	ENSG00000197442	hsa:4217|	4217|	http://www.genome.jp/kegg-bin/show_pathway?hsa04932/hsa:4217%09red
Pathways in cancer	KEGG PATHWAY	hsa05200	2	327	0.679193344598	0.740938194107	ENSG00000169398|ENSG00000131323	hsa:5747|hsa:7187|	5747|7187|	http://www.genome.jp/kegg-bin/show_pathway?hsa05200/hsa:5747%09red/hsa:7187%09red
cGMP-PKG signaling pathway	KEGG PATHWAY	hsa04022	1	167	0.698295778457	0.753217918336	ENSG00000058668	hsa:493|	493|	http://www.genome.jp/kegg-bin/show_pathway?hsa04022/hsa:493%09red
Tuberculosis	KEGG PATHWAY	hsa05152	1	179	0.723134587486	0.771343559985	ENSG00000196914	hsa:23365|	23365|	http://www.genome.jp/kegg-bin/show_pathway?hsa05152/hsa:23365%09red
Focal adhesion	KEGG PATHWAY	hsa04510	1	207	0.773466307063	0.815964455802	ENSG00000169398	hsa:5747|	5747|	http://www.genome.jp/kegg-bin/show_pathway?hsa04510/hsa:5747%09red
Endocytosis	KEGG PATHWAY	hsa04144	1	213	0.783006103983	0.817049847635	ENSG00000079805	hsa:1785|	1785|	http://www.genome.jp/kegg-bin/show_pathway?hsa04144/hsa:1785%09red
Ras signaling pathway	KEGG PATHWAY	hsa04014	1	228	0.805144028278	0.831116416287	ENSG00000156299	hsa:7074|	7074|	http://www.genome.jp/kegg-bin/show_pathway?hsa04014/hsa:7074%09red
HTLV-I infection	KEGG PATHWAY	hsa05166	1	261	0.846256866599	0.864262331846	ENSG00000082898	hsa:7514|	7514|	http://www.genome.jp/kegg-bin/show_pathway?hsa05166/hsa:7514%09red
Neuroactive ligand-receptor interaction	KEGG PATHWAY	hsa04080	1	275	0.860975794047	0.86773545782	ENSG00000171517	hsa:23566|	23566|	http://www.genome.jp/kegg-bin/show_pathway?hsa04080/hsa:23566%09red
Metabolic pathways	KEGG PATHWAY	hsa01100	6	1213	0.86773545782	0.86773545782	ENSG00000159082|ENSG00000101464|ENSG00000109586|ENSG00000112893|ENSG00000106392|ENSG00000138018	hsa:8867|hsa:128869|hsa:51809|hsa:4124|hsa:56913|hsa:85465|	8867|128869|51809|4124|56913|85465|	http://www.genome.jp/kegg-bin/show_pathway?hsa01100/hsa:56913%09red/hsa:4124%09red/hsa:85465%09red/hsa:8867%09red/hsa:51809%09red/hsa:128869%09red
--------------------
#Term	Database	ID	Input number	Background number	P-Value	Corrected P-Value	Input	KEGG_ID/KO	Entrez_ID	Hyperlink
--------------------
#Term	Database	ID	Input number	Background number	P-Value	Corrected P-Value	Input	KEGG_ID/KO	Entrez_ID	Hyperlink
--------------------
