# Supplementary material for: Comprehensive profile and contrastive analysis of circular RNA expression in cervical squamous carcinoma and adenocarcinoma
Source: PeerJ. 2023 Jan 26;11:e14759. doi: 10.7717/peerj.14759 (PMC9884480; doi:10.7717/peerj.14759)
Supplement: Supplemental Information 1 [file peerj-11-14759-s001.zip › Supp tables and figs 77018/File S7/A_1_vs_A_2.DEG_KEGG_pathway_enrichment_result.xls]

##Databases: KEGG PATHWAY
##Statistical test method: hypergeometric test / Fisher's exact test
##FDR correction method: Benjamini and Hochberg
#Term	Database	ID	Input number	Background number	P-Value	Corrected P-Value	Input	KEGG_ID/KO	Entrez_ID	Hyperlink
Ubiquitin mediated proteolysis	KEGG PATHWAY	hsa04120	69	137	0.000146638165546	0.0401788573595	ENSG00000100387|ENSG00000182247|ENSG00000113558|ENSG00000069869|ENSG00000114423|ENSG00000108094|ENSG00000258677|ENSG00000104517|ENSG00000078747|ENSG00000166266|ENSG00000114062|ENSG00000108395|ENSG00000132388|ENSG00000033800|ENSG00000094880|ENSG00000123124|ENSG00000174989|ENSG00000138641|ENSG00000189136|ENSG00000086758|ENSG00000130939|ENSG00000078043|ENSG00000012048|ENSG00000258210|ENSG00000036257…	hsa:9978|hsa:7325|hsa:6500|hsa:4734|hsa:868|hsa:8453|hsa:55284|hsa:51366|hsa:83737|hsa:8065|hsa:7337|hsa:4591|hsa:7326|hsa:8554|hsa:8697|hsa:11059|hsa:26259|hsa:8916|hsa:92912|hsa:10075|hsa:10277|hsa:9063|hsa:672|hsa:51434|hsa:8452|hsa:3093|hsa:64750|hsa:57154|hsa:54926|hsa:10477|hsa:4193|hsa:330|hsa:7329|hsa:9320|hsa:55294|hsa:4281|hsa:8925|hsa:23624|hsa:8454|hsa:92912|hsa:8945|hsa:55120|hsa:845…	9978|7325|6500|4734|868|8453|55284|51366|83737|8065|7337|4591|7326|8554|8697|11059|26259|8916|92912|10075|10277|9063|672|51434|8452|3093|64750|57154|54926|10477|4193|330|7329|9320|55294|4281|8925|23624|8454|92912|8945|55120|8450|10054|4214|8924|57448|7322|8451|26272|9817|26091|9690|89910|51434|867|23759|64326|51465|64750|118424|1642|9354|9039|23295|51433|29945|11060|55236|	http://www.genome.jp/kegg-bin/show_pathway?hsa04120/hsa:9063%09red/hsa:10277%09red/hsa:11060%09red/hsa:9978%09red/hsa:23624%09red/hsa:9817%09red/hsa:8697%09red/hsa:51366%09red/hsa:55120%09red/hsa:26272%09red/hsa:55284%09red/hsa:4281%09red/hsa:330%09red/hsa:51465%09red/hsa:83737%09red/hsa:26259%09red/hsa:867%09red/hsa:6500%09red/hsa:54926%09red/hsa:7326%09red/hsa:672%09red/hsa:8945%09red/hsa:7325%…
Endocytosis	KEGG PATHWAY	hsa04144	94	213	0.000433788951285	0.059429086326	ENSG00000047365|ENSG00000069869|ENSG00000186111|ENSG00000278530|ENSG00000163558|ENSG00000066777|ENSG00000178568|ENSG00000074319|ENSG00000108854|ENSG00000135679|ENSG00000196814|ENSG00000183020|ENSG00000102189|ENSG00000156011|ENSG00000167987|ENSG00000070831|ENSG00000066468|ENSG00000175387|ENSG00000105976|ENSG00000157985|ENSG00000142273|ENSG00000107862|ENSG00000103769|ENSG00000114423|ENSG00000078747…	hsa:116984|hsa:4734|hsa:23396|hsa:57132|hsa:5584|hsa:10565|hsa:2066|hsa:7251|hsa:64750|hsa:4193|hsa:89853|hsa:161|hsa:8411|hsa:23362|hsa:55048|hsa:998|hsa:2263|hsa:4087|hsa:4233|hsa:116987|hsa:23624|hsa:8729|hsa:9230|hsa:868|hsa:83737|hsa:84440|hsa:10938|hsa:30846|hsa:10015|hsa:80230|hsa:116987|hsa:3265|hsa:9525|hsa:23527|hsa:8394|hsa:27183|hsa:56288|hsa:9815|hsa:10564|hsa:5156|hsa:3815|hsa:64750…	116984|4734|23396|57132|5584|10565|2066|7251|64750|4193|89853|161|8411|23362|55048|998|2263|4087|4233|116987|23624|8729|9230|868|83737|84440|10938|30846|10015|80230|116987|3265|9525|23527|8394|27183|56288|9815|10564|5156|3815|64750|80223|51028|137492|7037|8027|7048|50807|2060|3480|30011|57154|377|26119|6714|8853|3949|51534|867|377|22905|9372|160|64145|9727|163|157|8218|9101|9765|9135|2868|11059|6…	http://www.genome.jp/kegg-bin/show_pathway?hsa04144/hsa:30011%09red/hsa:9146%09red/hsa:157%09red/hsa:64744%09red/hsa:3480%09red/hsa:8394%09red/hsa:55048%09red/hsa:2868%09red/hsa:9815%09red/hsa:9135%09red/hsa:3791%09red/hsa:11031%09red/hsa:8729%09red/hsa:7037%09red/hsa:5156%09red/hsa:57154%09red/hsa:11059%09red/hsa:51510%09red/hsa:84440%09red/hsa:4233%09red/hsa:26286%09red/hsa:5337%09red/hsa:9372%…
Renal cell carcinoma	KEGG PATHWAY	hsa05211	37	66	0.00114324510041	0.0895410448337	ENSG00000134954|ENSG00000100387|ENSG00000117461|ENSG00000117394|ENSG00000108094|ENSG00000154803|ENSG00000174775|ENSG00000268173|ENSG00000116016|ENSG00000100030|ENSG00000051382|ENSG00000132155|ENSG00000169032|ENSG00000149269|ENSG00000179295|ENSG00000100644|ENSG00000100485|ENSG00000005339|ENSG00000115904|ENSG00000100393|ENSG00000092969|ENSG00000121879|ENSG00000116473|ENSG00000070831|ENSG00000143437…	hsa:2113|hsa:9978|hsa:8503|hsa:6513|hsa:8453|hsa:201163|hsa:3265|hsa:5296|hsa:2034|hsa:5594|hsa:5291|hsa:5894|hsa:5604|hsa:5058|hsa:5781|hsa:3091|hsa:6655|hsa:1387|hsa:6654|hsa:2033|hsa:7042|hsa:5290|hsa:5906|hsa:998|hsa:405|hsa:10000|hsa:2549|hsa:2889|hsa:4233|hsa:3845|hsa:673|hsa:5293|hsa:112399|hsa:5062|hsa:54583|hsa:5063|hsa:208|	2113|9978|8503|6513|8453|201163|3265|5296|2034|5594|5291|5894|5604|5058|5781|3091|6655|1387|6654|2033|7042|5290|5906|998|405|10000|2549|2889|4233|3845|673|5293|112399|5062|54583|5063|208|	http://www.genome.jp/kegg-bin/show_pathway?hsa05211/hsa:5063%09red/hsa:2889%09red/hsa:10000%09red/hsa:405%09red/hsa:54583%09red/hsa:8503%09red/hsa:5062%09red/hsa:5906%09red/hsa:5781%09red/hsa:112399%09red/hsa:5058%09red/hsa:5604%09red/hsa:2549%09red/hsa:201163%09red/hsa:5291%09red/hsa:9978%09red/hsa:8453%09red/hsa:5594%09red/hsa:2034%09red/hsa:5290%09red/hsa:673%09red/hsa:5293%09red/hsa:5296%09re…
Thyroid hormone signaling pathway	KEGG PATHWAY	hsa04919	57	119	0.00130716853772	0.0895410448337	ENSG00000124151|ENSG00000074181|ENSG00000117461|ENSG00000198793|ENSG00000117394|ENSG00000112394|ENSG00000140396|ENSG00000166501|ENSG00000123066|ENSG00000268173|ENSG00000174437|ENSG00000069849|ENSG00000196591|ENSG00000144893|ENSG00000168036|ENSG00000100030|ENSG00000174775|ENSG00000183943|ENSG00000169032|ENSG00000171608|ENSG00000171720|ENSG00000100644|ENSG00000154229|ENSG00000180182|ENSG00000135679…	hsa:8202|hsa:4854|hsa:8503|hsa:2475|hsa:6513|hsa:117247|hsa:10499|hsa:5579|hsa:23389|hsa:5296|hsa:488|hsa:483|hsa:3066|hsa:116931|hsa:1499|hsa:5594|hsa:3265|hsa:5613|hsa:5604|hsa:5293|hsa:8841|hsa:3091|hsa:5578|hsa:9282|hsa:4193|hsa:113026|hsa:6772|hsa:1387|hsa:5336|hsa:6714|hsa:6548|hsa:9882|hsa:2033|hsa:9611|hsa:5290|hsa:5567|hsa:5894|hsa:8648|hsa:10000|hsa:2308|hsa:2099|hsa:23236|hsa:3685|hsa:…	8202|4854|8503|2475|6513|117247|10499|5579|23389|5296|488|483|3066|116931|1499|5594|3265|5613|5604|5293|8841|3091|5578|9282|4193|113026|6772|1387|5336|6714|6548|9882|2033|9611|5290|5567|5894|8648|10000|2308|2099|23236|3685|3845|9862|5291|4851|7249|25942|8850|2932|51196|9969|9440|5469|29079|208|	http://www.genome.jp/kegg-bin/show_pathway?hsa04919/hsa:116931%09red/hsa:8503%09red/hsa:10000%09red/hsa:5336%09red/hsa:9440%09red/hsa:2099%09red/hsa:10499%09red/hsa:5894%09red/hsa:483%09red/hsa:1387%09red/hsa:113026%09red/hsa:488%09red/hsa:5579%09red/hsa:5578%09red/hsa:117247%09red/hsa:5296%09red/hsa:29079%09red/hsa:8850%09red/hsa:7249%09red/hsa:9282%09red/hsa:8648%09red/hsa:5604%09red/hsa:3066%0…
Fanconi anemia pathway	KEGG PATHWAY	hsa03460	30	53	0.00287252814333	0.141116318139	ENSG00000115392|ENSG00000051180|ENSG00000144554|ENSG00000132383|ENSG00000136492|ENSG00000100038|ENSG00000139618|ENSG00000187790|ENSG00000078319|ENSG00000076242|ENSG00000108384|ENSG00000181544|ENSG00000175054|ENSG00000009413|ENSG00000012048|ENSG00000083093|ENSG00000170734|ENSG00000177302|ENSG00000122008|ENSG00000187953|ENSG00000175643|ENSG00000158169|ENSG00000164053|ENSG00000101751|ENSG00000140525…	hsa:55120|hsa:5888|hsa:2177|hsa:6117|hsa:83990|hsa:8940|hsa:675|hsa:57697|hsa:5395|hsa:4292|hsa:5889|hsa:2187|hsa:545|hsa:5980|hsa:672|hsa:79728|hsa:5429|hsa:7156|hsa:51426|hsa:5395|hsa:116028|hsa:2176|hsa:84126|hsa:11201|hsa:55215|hsa:5395|hsa:2175|hsa:80010|hsa:7398|hsa:51455|	55120|5888|2177|6117|83990|8940|675|57697|5395|4292|5889|2187|545|5980|672|79728|5429|7156|51426|5395|116028|2176|84126|11201|55215|5395|2175|80010|7398|51455|	http://www.genome.jp/kegg-bin/show_pathway?hsa03460/hsa:79728%09red/hsa:7398%09red/hsa:51426%09red/hsa:55120%09red/hsa:84126%09red/hsa:5395%09red/hsa:4292%09red/hsa:80010%09red/hsa:6117%09red/hsa:116028%09red/hsa:8940%09red/hsa:5889%09red/hsa:5888%09red/hsa:2187%09red/hsa:55215%09red/hsa:672%09red/hsa:11201%09red/hsa:675%09red/hsa:5980%09red/hsa:545%09red/hsa:57697%09red/hsa:5429%09red/hsa:51455%…
ErbB signaling pathway	KEGG PATHWAY	hsa04012	43	87	0.00309013835342	0.141116318139	ENSG00000117461|ENSG00000198793|ENSG00000173757|ENSG00000114423|ENSG00000169398|ENSG00000145349|ENSG00000108443|ENSG00000166501|ENSG00000268173|ENSG00000180370|ENSG00000148660|ENSG00000107643|ENSG00000100030|ENSG00000174775|ENSG00000169032|ENSG00000149269|ENSG00000141736|ENSG00000132155|ENSG00000100485|ENSG00000154229|ENSG00000148082|ENSG00000197122|ENSG00000115904|ENSG00000197943|ENSG00000121879…	hsa:8503|hsa:2475|hsa:6777|hsa:868|hsa:5747|hsa:817|hsa:6198|hsa:5579|hsa:5296|hsa:5062|hsa:818|hsa:5599|hsa:5594|hsa:3265|hsa:5604|hsa:5058|hsa:2064|hsa:5894|hsa:6655|hsa:5578|hsa:53358|hsa:6714|hsa:6654|hsa:5336|hsa:5290|hsa:867|hsa:10000|hsa:2549|hsa:2066|hsa:5291|hsa:6416|hsa:3845|hsa:673|hsa:5293|hsa:2932|hsa:2066|hsa:5602|hsa:27|hsa:5063|hsa:23624|hsa:8440|hsa:5602|hsa:208|	8503|2475|6777|868|5747|817|6198|5579|5296|5062|818|5599|5594|3265|5604|5058|2064|5894|6655|5578|53358|6714|6654|5336|5290|867|10000|2549|2066|5291|6416|3845|673|5293|2932|2066|5602|27|5063|23624|8440|5602|208|	http://www.genome.jp/kegg-bin/show_pathway?hsa04012/hsa:5063%09red/hsa:5062%09red/hsa:10000%09red/hsa:23624%09red/hsa:8503%09red/hsa:5579%09red/hsa:5578%09red/hsa:868%09red/hsa:27%09red/hsa:867%09red/hsa:5747%09red/hsa:2066%09red/hsa:2064%09red/hsa:5604%09red/hsa:2549%09red/hsa:5602%09red/hsa:5291%09red/hsa:5336%09red/hsa:5594%09red/hsa:6198%09red/hsa:5290%09red/hsa:673%09red/hsa:5293%09red/hsa:5…
Adherens junction	KEGG PATHWAY	hsa04520	37	73	0.00422121754621	0.16523051538	ENSG00000010810|ENSG00000177707|ENSG00000176105|ENSG00000035403|ENSG00000163513|ENSG00000152767|ENSG00000135341|ENSG00000168036|ENSG00000140575|ENSG00000077782|ENSG00000104067|ENSG00000175866|ENSG00000173482|ENSG00000039068|ENSG00000140443|ENSG00000149177|ENSG00000136153|ENSG00000141736|ENSG00000148498|ENSG00000044115|ENSG00000171105|ENSG00000005339|ENSG00000106299|ENSG00000197122|ENSG00000006607…	hsa:2534|hsa:25945|hsa:7525|hsa:7414|hsa:7048|hsa:9855|hsa:6885|hsa:1499|hsa:8826|hsa:2260|hsa:7082|hsa:10458|hsa:5797|hsa:999|hsa:3480|hsa:5795|hsa:4008|hsa:2064|hsa:56288|hsa:1495|hsa:3643|hsa:1387|hsa:8976|hsa:6714|hsa:9855|hsa:2033|hsa:2241|hsa:5818|hsa:998|hsa:10580|hsa:4087|hsa:4233|hsa:4008|hsa:5594|hsa:4301|hsa:4089|hsa:117178|	2534|25945|7525|7414|7048|9855|6885|1499|8826|2260|7082|10458|5797|999|3480|5795|4008|2064|56288|1495|3643|1387|8976|6714|9855|2033|2241|5818|998|10580|4087|4233|4008|5594|4301|4089|117178|	http://www.genome.jp/kegg-bin/show_pathway?hsa04520/hsa:3480%09red/hsa:2534%09red/hsa:5818%09red/hsa:7414%09red/hsa:117178%09red/hsa:4301%09red/hsa:4008%09red/hsa:2064%09red/hsa:10580%09red/hsa:4089%09red/hsa:4087%09red/hsa:9855%09red/hsa:5594%09red/hsa:6885%09red/hsa:999%09red/hsa:998%09red/hsa:25945%09red/hsa:6714%09red/hsa:5795%09red/hsa:5797%09red/hsa:7082%09red/hsa:7525%09red/hsa:2033%09red/…
Progesterone-mediated oocyte maturation	KEGG PATHWAY	hsa04914	41	86	0.00610249465237	0.194021630562	ENSG00000162104|ENSG00000117461|ENSG00000196510|ENSG00000107643|ENSG00000002822|ENSG00000169679|ENSG00000158402|ENSG00000152270|ENSG00000109339|ENSG00000268173|ENSG00000051382|ENSG00000164045|ENSG00000100030|ENSG00000183943|ENSG00000169032|ENSG00000140443|ENSG00000171608|ENSG00000072133|ENSG00000112062|ENSG00000132155|ENSG00000127955|ENSG00000258210|ENSG00000065135|ENSG00000177189|ENSG00000121879…	hsa:115|hsa:8503|hsa:51434|hsa:5599|hsa:8379|hsa:699|hsa:995|hsa:5140|hsa:5602|hsa:5296|hsa:5291|hsa:993|hsa:5594|hsa:5613|hsa:5604|hsa:3480|hsa:5293|hsa:27330|hsa:1432|hsa:5894|hsa:2773|hsa:51434|hsa:2773|hsa:6197|hsa:5290|hsa:5567|hsa:10000|hsa:5241|hsa:113|hsa:2771|hsa:112|hsa:6196|hsa:8697|hsa:3845|hsa:673|hsa:51433|hsa:8379|hsa:29945|hsa:5602|hsa:891|hsa:208|	115|8503|51434|5599|8379|699|995|5140|5602|5296|5291|993|5594|5613|5604|3480|5293|27330|1432|5894|2773|51434|2773|6197|5290|5567|10000|5241|113|2771|112|6196|8697|3845|673|51433|8379|29945|5602|891|208|	http://www.genome.jp/kegg-bin/show_pathway?hsa04914/hsa:5140%09red/hsa:3845%09red/hsa:10000%09red/hsa:3480%09red/hsa:27330%09red/hsa:8697%09red/hsa:8503%09red/hsa:8379%09red/hsa:5291%09red/hsa:112%09red/hsa:6196%09red/hsa:5604%09red/hsa:5602%09red/hsa:673%09red/hsa:993%09red/hsa:5594%09red/hsa:995%09red/hsa:891%09red/hsa:5290%09red/hsa:6197%09red/hsa:5293%09red/hsa:5296%09red/hsa:51434%09red/hsa:…
Regulation of actin cytoskeleton	KEGG PATHWAY	hsa04810	86	215	0.00637297326662	0.194021630562	ENSG00000145703|ENSG00000186111|ENSG00000117461|ENSG00000213949|ENSG00000268173|ENSG00000091409|ENSG00000129682|ENSG00000175866|ENSG00000084112|ENSG00000169032|ENSG00000131504|ENSG00000171608|ENSG00000115221|ENSG00000148180|ENSG00000132155|ENSG00000100485|ENSG00000115020|ENSG00000137710|ENSG00000284292|ENSG00000070831|ENSG00000182541|ENSG00000082781|ENSG00000066468|ENSG00000129675|ENSG00000092820…	hsa:10788|hsa:23396|hsa:8503|hsa:3672|hsa:5296|hsa:3655|hsa:2258|hsa:10458|hsa:54434|hsa:5604|hsa:1729|hsa:5293|hsa:3694|hsa:2934|hsa:5894|hsa:6655|hsa:200576|hsa:5962|hsa:10095|hsa:998|hsa:3985|hsa:3693|hsa:2263|hsa:9459|hsa:7430|hsa:5501|hsa:3676|hsa:81624|hsa:6093|hsa:4659|hsa:50649|hsa:4638|hsa:85464|hsa:10787|hsa:1730|hsa:8826|hsa:2260|hsa:3265|hsa:7414|hsa:8394|hsa:5305|hsa:5290|hsa:79784|h…	10788|23396|8503|3672|5296|3655|2258|10458|54434|5604|1729|5293|3694|2934|5894|6655|200576|5962|10095|998|3985|3693|2263|9459|7430|5501|3676|81624|6093|4659|50649|4638|85464|10787|1730|8826|2260|3265|7414|8394|5305|5290|79784|10109|5156|7409|3696|3683|3679|3684|324|3687|1793|5594|80310|5063|26999|2245|26999|5291|10095|4660|8976|6714|7410|7074|23365|55740|10152|89846|3685|5062|8516|5747|5500|6654|…	http://www.genome.jp/kegg-bin/show_pathway?hsa04810/hsa:200576%09red/hsa:8394%09red/hsa:5063%09red/hsa:3845%09red/hsa:10109%09red/hsa:8976%09red/hsa:3694%09red/hsa:3676%09red/hsa:5291%09red/hsa:5501%09red/hsa:5962%09red/hsa:7430%09red/hsa:5594%09red/hsa:1729%09red/hsa:55740%09red/hsa:7414%09red/hsa:8503%09red/hsa:54434%09red/hsa:26999%09red/hsa:85464%09red/hsa:10788%09red/hsa:5062%09red/hsa:4638%…
Pancreatic cancer	KEGG PATHWAY	hsa05212	33	66	0.00770481554844	0.211111946027	ENSG00000117461|ENSG00000107643|ENSG00000115415|ENSG00000051180|ENSG00000175387|ENSG00000109339|ENSG00000268173|ENSG00000051382|ENSG00000163513|ENSG00000139687|ENSG00000144118|ENSG00000100030|ENSG00000169032|ENSG00000171608|ENSG00000141736|ENSG00000132155|ENSG00000017797|ENSG00000104365|ENSG00000092969|ENSG00000121879|ENSG00000075651|ENSG00000070831|ENSG00000117020|ENSG00000168610|ENSG00000109320…	hsa:8503|hsa:5599|hsa:6772|hsa:5888|hsa:4087|hsa:5602|hsa:5296|hsa:5291|hsa:7048|hsa:5925|hsa:5899|hsa:5594|hsa:5604|hsa:5293|hsa:2064|hsa:5894|hsa:10928|hsa:3551|hsa:7042|hsa:5290|hsa:5337|hsa:998|hsa:10000|hsa:6774|hsa:4790|hsa:9459|hsa:3845|hsa:673|hsa:1869|hsa:675|hsa:4089|hsa:5602|hsa:208|	8503|5599|6772|5888|4087|5602|5296|5291|7048|5925|5899|5594|5604|5293|2064|5894|10928|3551|7042|5290|5337|998|10000|6774|4790|9459|3845|673|1869|675|4089|5602|208|	http://www.genome.jp/kegg-bin/show_pathway?hsa05212/hsa:3551%09red/hsa:8503%09red/hsa:10000%09red/hsa:5291%09red/hsa:5594%09red/hsa:5925%09red/hsa:10928%09red/hsa:2064%09red/hsa:5604%09red/hsa:5599%09red/hsa:5602%09red/hsa:4089%09red/hsa:4087%09red/hsa:5337%09red/hsa:9459%09red/hsa:5290%09red/hsa:673%09red/hsa:5293%09red/hsa:998%09red/hsa:4790%09red/hsa:675%09red/hsa:208%09red/hsa:5296%09red/hsa:…
Colorectal cancer	KEGG PATHWAY	hsa05210	31	62	0.00958819016925	0.238833100579	ENSG00000117461|ENSG00000107643|ENSG00000116062|ENSG00000171791|ENSG00000113318|ENSG00000168646|ENSG00000164305|ENSG00000109339|ENSG00000268173|ENSG00000051382|ENSG00000095002|ENSG00000163513|ENSG00000168036|ENSG00000100030|ENSG00000169032|ENSG00000171608|ENSG00000132155|ENSG00000157500|ENSG00000076242|ENSG00000103126|ENSG00000092969|ENSG00000121879|ENSG00000134982|ENSG00000117020|ENSG00000175387…	hsa:8503|hsa:5599|hsa:2956|hsa:596|hsa:4437|hsa:8313|hsa:836|hsa:5602|hsa:5296|hsa:5291|hsa:4436|hsa:7048|hsa:1499|hsa:5594|hsa:5604|hsa:5293|hsa:5894|hsa:26060|hsa:4292|hsa:8312|hsa:7042|hsa:5290|hsa:324|hsa:10000|hsa:4087|hsa:3845|hsa:673|hsa:2932|hsa:4089|hsa:5602|hsa:208|	8503|5599|2956|596|4437|8313|836|5602|5296|5291|4436|7048|1499|5594|5604|5293|5894|26060|4292|8312|7042|5290|324|10000|4087|3845|673|2932|4089|5602|208|	http://www.genome.jp/kegg-bin/show_pathway?hsa05210/hsa:8503%09red/hsa:10000%09red/hsa:596%09red/hsa:5291%09red/hsa:8312%09red/hsa:8313%09red/hsa:26060%09red/hsa:4437%09red/hsa:4436%09red/hsa:5604%09red/hsa:5602%09red/hsa:4089%09red/hsa:4087%09red/hsa:5594%09red/hsa:5290%09red/hsa:673%09red/hsa:5293%09red/hsa:5296%09red/hsa:208%09red/hsa:5599%09red/hsa:3845%09red/hsa:324%09red/hsa:4292%09red/hsa:…
Protein processing in endoplasmic reticulum	KEGG PATHWAY	hsa04141	68	168	0.0114621302149	0.256214519607	ENSG00000100387|ENSG00000182247|ENSG00000113558|ENSG00000131508|ENSG00000138674|ENSG00000136770|ENSG00000068912|ENSG00000112208|ENSG00000136731|ENSG00000089597|ENSG00000151092|ENSG00000067167|ENSG00000088833|ENSG00000109339|ENSG00000132388|ENSG00000128829|ENSG00000127191|ENSG00000101152|ENSG00000014216|ENSG00000101310|ENSG00000100934|ENSG00000213676|ENSG00000130939|ENSG00000113615|ENSG00000169223…	hsa:9978|hsa:7325|hsa:6500|hsa:7322|hsa:22872|hsa:64215|hsa:27248|hsa:9532|hsa:56886|hsa:23193|hsa:55768|hsa:23471|hsa:55968|hsa:5602|hsa:7326|hsa:440275|hsa:7186|hsa:80331|hsa:823|hsa:10483|hsa:10484|hsa:1388|hsa:10277|hsa:10427|hsa:10960|hsa:55666|hsa:9451|hsa:6184|hsa:11231|hsa:267|hsa:9695|hsa:10299|hsa:3306|hsa:10477|hsa:79139|hsa:9373|hsa:55741|hsa:22926|hsa:5034|hsa:596|hsa:8454|hsa:10905|…	9978|7325|6500|7322|22872|64215|27248|9532|56886|23193|55768|23471|55968|5602|7326|440275|7186|80331|823|10483|10484|1388|10277|10427|10960|55666|9451|6184|11231|267|9695|10299|3306|10477|79139|9373|55741|22926|5034|596|8454|10905|5599|4217|27102|22824|4287|2923|6745|54788|80267|51360|51465|2081|118424|7095|55757|5610|26270|821|10427|5611|6185|5887|3703|4780|5602|29979|	http://www.genome.jp/kegg-bin/show_pathway?hsa04141/hsa:4780%09red/hsa:10299%09red/hsa:6185%09red/hsa:6184%09red/hsa:10277%09red/hsa:596%09red/hsa:3703%09red/hsa:26270%09red/hsa:51360%09red/hsa:64215%09red/hsa:55741%09red/hsa:55768%09red/hsa:5610%09red/hsa:4287%09red/hsa:29979%09red/hsa:10960%09red/hsa:27248%09red/hsa:80267%09red/hsa:56886%09red/hsa:2923%09red/hsa:7095%09red/hsa:821%09red/hsa:559…
Phosphatidylinositol signaling system	KEGG PATHWAY	hsa04070	37	81	0.0144470947041	0.256214519607	ENSG00000154229|ENSG00000117461|ENSG00000186111|ENSG00000011405|ENSG00000078142|ENSG00000068383|ENSG00000143398|ENSG00000166501|ENSG00000268173|ENSG00000123104|ENSG00000101290|ENSG00000141401|ENSG00000122126|ENSG00000086544|ENSG00000159082|ENSG00000153933|ENSG00000051382|ENSG00000038210|ENSG00000171608|ENSG00000204084|ENSG00000163624|ENSG00000115020|ENSG00000161714|ENSG00000136267|ENSG00000171100…	hsa:5578|hsa:8503|hsa:23396|hsa:5286|hsa:5289|hsa:3632|hsa:8394|hsa:5579|hsa:5296|hsa:3709|hsa:8760|hsa:3613|hsa:4952|hsa:80271|hsa:8867|hsa:8526|hsa:5291|hsa:55300|hsa:5293|hsa:3633|hsa:1040|hsa:200576|hsa:113026|hsa:1607|hsa:4534|hsa:5305|hsa:3710|hsa:5290|hsa:3612|hsa:23236|hsa:160851|hsa:8821|hsa:51196|hsa:5297|hsa:5336|hsa:5728|hsa:5287|	5578|8503|23396|5286|5289|3632|8394|5579|5296|3709|8760|3613|4952|80271|8867|8526|5291|55300|5293|3633|1040|200576|113026|1607|4534|5305|3710|5290|3612|23236|160851|8821|51196|5297|5336|5728|5287|	http://www.genome.jp/kegg-bin/show_pathway?hsa04070/hsa:200576%09red/hsa:3709%09red/hsa:5289%09red/hsa:8503%09red/hsa:5287%09red/hsa:5286%09red/hsa:113026%09red/hsa:5579%09red/hsa:5578%09red/hsa:3633%09red/hsa:160851%09red/hsa:5728%09red/hsa:3632%09red/hsa:5336%09red/hsa:8760%09red/hsa:1040%09red/hsa:5290%09red/hsa:5291%09red/hsa:4952%09red/hsa:3710%09red/hsa:3612%09red/hsa:3613%09red/hsa:5296%09…
Cell cycle	KEGG PATHWAY	hsa04110	52	124	0.01519858305	0.256214519607	ENSG00000108953|ENSG00000100387|ENSG00000080839|ENSG00000113558|ENSG00000196510|ENSG00000166483|ENSG00000164815|ENSG00000149554|ENSG00000169679|ENSG00000158402|ENSG00000183765|ENSG00000258210|ENSG00000196591|ENSG00000135476|ENSG00000139687|ENSG00000108055|ENSG00000077935|ENSG00000164045|ENSG00000135336|ENSG00000134308|ENSG00000175387|ENSG00000002822|ENSG00000149311|ENSG00000103479|ENSG00000198176…	hsa:7531|hsa:9978|hsa:5933|hsa:6500|hsa:51434|hsa:7465|hsa:5001|hsa:1111|hsa:699|hsa:995|hsa:11200|hsa:51434|hsa:3066|hsa:9700|hsa:5925|hsa:9126|hsa:27127|hsa:993|hsa:23595|hsa:10971|hsa:4087|hsa:8379|hsa:472|hsa:5934|hsa:7027|hsa:4193|hsa:1387|hsa:4175|hsa:4999|hsa:2033|hsa:7042|hsa:8454|hsa:545|hsa:4173|hsa:701|hsa:8556|hsa:4998|hsa:990|hsa:7272|hsa:5591|hsa:10735|hsa:8697|hsa:2932|hsa:1022|hsa…	7531|9978|5933|6500|51434|7465|5001|1111|699|995|11200|51434|3066|9700|5925|9126|27127|993|23595|10971|4087|8379|472|5934|7027|4193|1387|4175|4999|2033|7042|8454|545|4173|701|8556|4998|990|7272|5591|10735|8697|2932|1022|1869|51433|8379|29945|4089|10274|8555|891|	http://www.genome.jp/kegg-bin/show_pathway?hsa04110/hsa:5001%09red/hsa:10274%09red/hsa:701%09red/hsa:9978%09red/hsa:9700%09red/hsa:23595%09red/hsa:8697%09red/hsa:10735%09red/hsa:8379%09red/hsa:7531%09red/hsa:5925%09red/hsa:4998%09red/hsa:4999%09red/hsa:1111%09red/hsa:6500%09red/hsa:5934%09red/hsa:4089%09red/hsa:8454%09red/hsa:10971%09red/hsa:993%09red/hsa:990%09red/hsa:5591%09red/hsa:2932%09red/h…
Proteoglycans in cancer	KEGG PATHWAY	hsa05205	79	204	0.015451094693	0.256214519607	ENSG00000166225|ENSG00000117461|ENSG00000198793|ENSG00000011422|ENSG00000114423|ENSG00000169398|ENSG00000145362|ENSG00000145349|ENSG00000136068|ENSG00000138193|ENSG00000164305|ENSG00000213639|ENSG00000085733|ENSG00000166501|ENSG00000092820|ENSG00000134318|ENSG00000268173|ENSG00000123104|ENSG00000148660|ENSG00000128052|ENSG00000090020|ENSG00000175387|ENSG00000150593|ENSG00000026508|ENSG00000168036…	hsa:10818|hsa:8503|hsa:2475|hsa:5329|hsa:868|hsa:5747|hsa:287|hsa:817|hsa:2317|hsa:51196|hsa:836|hsa:5500|hsa:2017|hsa:5579|hsa:7430|hsa:9475|hsa:5296|hsa:3709|hsa:818|hsa:3791|hsa:6548|hsa:4087|hsa:27250|hsa:960|hsa:1499|hsa:7074|hsa:1432|hsa:8826|hsa:2260|hsa:5291|hsa:5894|hsa:5613|hsa:5604|hsa:5594|hsa:3480|hsa:5058|hsa:3685|hsa:7042|hsa:4660|hsa:6774|hsa:3339|hsa:6655|hsa:5578|hsa:4193|hsa:53…	10818|8503|2475|5329|868|5747|287|817|2317|51196|836|5500|2017|5579|7430|9475|5296|3709|818|3791|6548|4087|27250|960|1499|7074|1432|8826|2260|5291|5894|5613|5604|5594|3480|5058|3685|7042|4660|6774|3339|6655|5578|4193|5336|6714|7410|6654|5962|23365|3710|5290|5567|998|10000|29102|6198|3693|5781|2099|2066|2064|2549|3091|4233|867|5501|3845|673|5293|3059|2066|287|3265|23624|6383|6093|4659|208|	http://www.genome.jp/kegg-bin/show_pathway?hsa05205/hsa:3709%09red/hsa:8503%09red/hsa:10000%09red/hsa:5336%09red/hsa:867%09red/hsa:3480%09red/hsa:23624%09red/hsa:5604%09red/hsa:1499%09red/hsa:5962%09red/hsa:836%09red/hsa:7430%09red/hsa:5594%09red/hsa:7074%09red/hsa:6774%09red/hsa:7410%09red/hsa:3791%09red/hsa:5579%09red/hsa:2549%09red/hsa:868%09red/hsa:4659%09red/hsa:5781%09red/hsa:3339%09red/hsa…
mTOR signaling pathway	KEGG PATHWAY	hsa04150	29	60	0.0165621185021	0.256214519607	ENSG00000117461|ENSG00000198793|ENSG00000164327|ENSG00000108443|ENSG00000166501|ENSG00000268173|ENSG00000051382|ENSG00000071242|ENSG00000100030|ENSG00000171608|ENSG00000141564|ENSG00000072133|ENSG00000100644|ENSG00000154229|ENSG00000132356|ENSG00000135930|ENSG00000135932|ENSG00000177189|ENSG00000104365|ENSG00000083750|ENSG00000121879|ENSG00000102547|ENSG00000117020|ENSG00000025039|ENSG00000103197…	hsa:8503|hsa:2475|hsa:253260|hsa:6198|hsa:5579|hsa:5296|hsa:5291|hsa:6196|hsa:5594|hsa:5293|hsa:57521|hsa:27330|hsa:3091|hsa:5578|hsa:5562|hsa:9470|hsa:51719|hsa:6197|hsa:3551|hsa:10325|hsa:5290|hsa:81617|hsa:10000|hsa:58528|hsa:7249|hsa:673|hsa:5728|hsa:9706|hsa:208|	8503|2475|253260|6198|5579|5296|5291|6196|5594|5293|57521|27330|3091|5578|5562|9470|51719|6197|3551|10325|5290|81617|10000|58528|7249|673|5728|9706|208|	http://www.genome.jp/kegg-bin/show_pathway?hsa04150/hsa:8503%09red/hsa:10000%09red/hsa:7249%09red/hsa:81617%09red/hsa:9706%09red/hsa:27330%09red/hsa:5579%09red/hsa:5578%09red/hsa:5291%09red/hsa:253260%09red/hsa:51719%09red/hsa:5728%09red/hsa:6196%09red/hsa:10325%09red/hsa:673%09red/hsa:58528%09red/hsa:3551%09red/hsa:5594%09red/hsa:6198%09red/hsa:5290%09red/hsa:6197%09red/hsa:5293%09red/hsa:57521%…
RNA transport	KEGG PATHWAY	hsa03013	64	163	0.0219519065016	0.256214519607	ENSG00000055163|ENSG00000074201|ENSG00000106263|ENSG00000120253|ENSG00000079134|ENSG00000107581|ENSG00000084623|ENSG00000082898|ENSG00000273749|ENSG00000104356|ENSG00000075151|ENSG00000124571|ENSG00000100462|ENSG00000145191|ENSG00000108424|ENSG00000047410|ENSG00000030066|ENSG00000163634|ENSG00000100401|ENSG00000100353|ENSG00000110321|ENSG00000102900|ENSG00000095319|ENSG00000163002|ENSG00000141543…	hsa:26999|hsa:1207|hsa:8662|hsa:348995|hsa:9984|hsa:8661|hsa:8668|hsa:7514|hsa:26999|hsa:10940|hsa:8672|hsa:57510|hsa:10419|hsa:8893|hsa:3837|hsa:7175|hsa:23279|hsa:80145|hsa:5905|hsa:8664|hsa:1982|hsa:9688|hsa:23511|hsa:129401|hsa:9775|hsa:22916|hsa:59343|hsa:23165|hsa:55746|hsa:79902|hsa:51808|hsa:11097|hsa:6612|hsa:26986|hsa:9470|hsa:7329|hsa:9631|hsa:65109|hsa:22985|hsa:8087|hsa:4928|hsa:7902…	26999|1207|8662|348995|9984|8661|8668|7514|26999|10940|8672|57510|10419|8893|3837|7175|23279|80145|5905|8664|1982|9688|23511|129401|9775|22916|59343|23165|55746|79902|51808|11097|6612|26986|9470|7329|9631|65109|22985|8087|4928|79023|1981|2332|55706|9818|57187|4927|96764|57122|11171|51095|4686|26019|10250|1983|51068|53371|22794|80336|1974|10073|3646|9972|	http://www.genome.jp/kegg-bin/show_pathway?hsa03013/hsa:23511%09red/hsa:59343%09red/hsa:1982%09red/hsa:1983%09red/hsa:10419%09red/hsa:96764%09red/hsa:57122%09red/hsa:4686%09red/hsa:22916%09red/hsa:55746%09red/hsa:23165%09red/hsa:10940%09red/hsa:10250%09red/hsa:57510%09red/hsa:23279%09red/hsa:1981%09red/hsa:55706%09red/hsa:7514%09red/hsa:22794%09red/hsa:9818%09red/hsa:51068%09red/hsa:5905%09red/hs…
Chronic myeloid leukemia	KEGG PATHWAY	hsa05220	33	73	0.0222257259613	0.256214519607	ENSG00000117461|ENSG00000173757|ENSG00000114423|ENSG00000175029|ENSG00000268173|ENSG00000196591|ENSG00000163513|ENSG00000139687|ENSG00000100030|ENSG00000174775|ENSG00000169032|ENSG00000171608|ENSG00000179295|ENSG00000132155|ENSG00000100485|ENSG00000135679|ENSG00000148082|ENSG00000115904|ENSG00000159692|ENSG00000104365|ENSG00000092969|ENSG00000121879|ENSG00000110395|ENSG00000117020|ENSG00000109320…	hsa:8503|hsa:6777|hsa:868|hsa:1488|hsa:5296|hsa:3066|hsa:7048|hsa:5925|hsa:5594|hsa:3265|hsa:5604|hsa:5293|hsa:5781|hsa:5894|hsa:6655|hsa:4193|hsa:53358|hsa:6654|hsa:1487|hsa:3551|hsa:7042|hsa:5290|hsa:867|hsa:10000|hsa:4790|hsa:5291|hsa:861|hsa:3845|hsa:673|hsa:1869|hsa:23624|hsa:4089|hsa:208|	8503|6777|868|1488|5296|3066|7048|5925|5594|3265|5604|5293|5781|5894|6655|4193|53358|6654|1487|3551|7042|5290|867|10000|4790|5291|861|3845|673|1869|23624|4089|208|	http://www.genome.jp/kegg-bin/show_pathway?hsa05220/hsa:8503%09red/hsa:10000%09red/hsa:23624%09red/hsa:4089%09red/hsa:5291%09red/hsa:868%09red/hsa:5781%09red/hsa:861%09red/hsa:867%09red/hsa:5604%09red/hsa:1487%09red/hsa:3066%09red/hsa:1488%09red/hsa:5925%09red/hsa:3551%09red/hsa:5594%09red/hsa:5290%09red/hsa:673%09red/hsa:5293%09red/hsa:4790%09red/hsa:6655%09red/hsa:6654%09red/hsa:208%09red/hsa:5…
Bacterial invasion of epithelial cells	KEGG PATHWAY	hsa05100	34	76	0.0228338333086	0.256214519607	ENSG00000117461|ENSG00000114423|ENSG00000169398|ENSG00000106299|ENSG00000085733|ENSG00000268173|ENSG00000114790|ENSG00000071205|ENSG00000168036|ENSG00000051382|ENSG00000035403|ENSG00000039068|ENSG00000130429|ENSG00000171608|ENSG00000044115|ENSG00000079805|ENSG00000125354|ENSG00000148082|ENSG00000197122|ENSG00000168385|ENSG00000198087|ENSG00000121879|ENSG00000110395|ENSG00000109458|ENSG00000163466…	hsa:8503|hsa:868|hsa:5747|hsa:8976|hsa:2017|hsa:5296|hsa:26084|hsa:79658|hsa:1499|hsa:5291|hsa:7414|hsa:999|hsa:10095|hsa:5293|hsa:1495|hsa:1785|hsa:23157|hsa:53358|hsa:6714|hsa:4735|hsa:23607|hsa:5290|hsa:867|hsa:2549|hsa:10109|hsa:1213|hsa:4233|hsa:998|hsa:8218|hsa:3059|hsa:10095|hsa:23624|hsa:55752|hsa:1793|	8503|868|5747|8976|2017|5296|26084|79658|1499|5291|7414|999|10095|5293|1495|1785|23157|53358|6714|4735|23607|5290|867|2549|10109|1213|4233|998|8218|3059|10095|23624|55752|1793|	http://www.genome.jp/kegg-bin/show_pathway?hsa05100/hsa:8503%09red/hsa:10109%09red/hsa:23624%09red/hsa:1213%09red/hsa:8218%09red/hsa:4233%09red/hsa:7414%09red/hsa:868%09red/hsa:5296%09red/hsa:10095%09red/hsa:867%09red/hsa:5747%09red/hsa:1785%09red/hsa:2549%09red/hsa:4735%09red/hsa:998%09red/hsa:5290%09red/hsa:5291%09red/hsa:999%09red/hsa:5293%09red/hsa:79658%09red/hsa:23157%09red/hsa:55752%09red/…
Mismatch repair	KEGG PATHWAY	hsa03430	14	23	0.0236367468608	0.256214519607	ENSG00000078319|ENSG00000076242|ENSG00000116062|ENSG00000077514|ENSG00000105486|ENSG00000035928|ENSG00000122512|ENSG00000119684|ENSG00000113318|ENSG00000163918|ENSG00000049541|ENSG00000132383|ENSG00000187953|ENSG00000095002	hsa:5395|hsa:4292|hsa:2956|hsa:10714|hsa:3978|hsa:5981|hsa:5395|hsa:27030|hsa:4437|hsa:5984|hsa:5982|hsa:6117|hsa:5395|hsa:4436|	5395|4292|2956|10714|3978|5981|5395|27030|4437|5984|5982|6117|5395|4436|	http://www.genome.jp/kegg-bin/show_pathway?hsa03430/hsa:5395%09red/hsa:3978%09red/hsa:2956%09red/hsa:4436%09red/hsa:6117%09red/hsa:27030%09red/hsa:5981%09red/hsa:5982%09red/hsa:4437%09red/hsa:5984%09red/hsa:4292%09red/hsa:10714%09red
Adrenergic signaling in cardiomyocytes	KEGG PATHWAY	hsa04261	59	149	0.0238889537012	0.256214519607	ENSG00000113575|ENSG00000162104|ENSG00000117461|ENSG00000160808|ENSG00000091428|ENSG00000183023|ENSG00000145349|ENSG00000213639|ENSG00000198626|ENSG00000100784|ENSG00000268173|ENSG00000087460|ENSG00000157388|ENSG00000148660|ENSG00000213676|ENSG00000078304|ENSG00000066027|ENSG00000118260|ENSG00000182389|ENSG00000175470|ENSG00000183943|ENSG00000051382|ENSG00000171608|ENSG00000151067|ENSG00000157613…	hsa:5515|hsa:115|hsa:8503|hsa:4634|hsa:11069|hsa:6546|hsa:817|hsa:5500|hsa:6262|hsa:9252|hsa:5296|hsa:2778|hsa:776|hsa:818|hsa:1388|hsa:5527|hsa:5525|hsa:1385|hsa:785|hsa:5520|hsa:5613|hsa:5291|hsa:5293|hsa:775|hsa:90993|hsa:1432|hsa:1385|hsa:5578|hsa:483|hsa:2776|hsa:2773|hsa:488|hsa:6548|hsa:2773|hsa:596|hsa:5290|hsa:2771|hsa:5567|hsa:5519|hsa:1386|hsa:5520|hsa:113|hsa:5516|hsa:23236|hsa:783|hs…	5515|115|8503|4634|11069|6546|817|5500|6262|9252|5296|2778|776|818|1388|5527|5525|1385|785|5520|5613|5291|5293|775|90993|1432|1385|5578|483|2776|2773|488|6548|2773|596|5290|2771|5567|5519|1386|5520|113|5516|23236|783|112|6332|64764|10000|7168|5501|493|781|7171|5594|490|55799|55012|208|	http://www.genome.jp/kegg-bin/show_pathway?hsa04261/hsa:64764%09red/hsa:8503%09red/hsa:10000%09red/hsa:596%09red/hsa:9252%09red/hsa:23236%09red/hsa:11069%09red/hsa:4634%09red/hsa:483%09red/hsa:90993%09red/hsa:488%09red/hsa:783%09red/hsa:5519%09red/hsa:5567%09red/hsa:5516%09red/hsa:5515%09red/hsa:785%09red/hsa:818%09red/hsa:781%09red/hsa:5290%09red/hsa:6546%09red/hsa:7168%09red/hsa:6548%09red/hsa:…
Long-term depression	KEGG PATHWAY	hsa04730	28	60	0.0251303331593	0.256214519607	ENSG00000113575|ENSG00000087258|ENSG00000166501|ENSG00000087460|ENSG00000185532|ENSG00000137713|ENSG00000123104|ENSG00000152402|ENSG00000196218|ENSG00000254087|ENSG00000100030|ENSG00000174775|ENSG00000169032|ENSG00000140443|ENSG00000132155|ENSG00000154229|ENSG00000156052|ENSG00000127955|ENSG00000116711|ENSG00000105499|ENSG00000065135|ENSG00000096433|ENSG00000114353|ENSG00000104695|ENSG00000182621…	hsa:5515|hsa:2775|hsa:5579|hsa:2778|hsa:5592|hsa:5519|hsa:3709|hsa:2977|hsa:6261|hsa:4067|hsa:5594|hsa:3265|hsa:5604|hsa:3480|hsa:5894|hsa:5578|hsa:2776|hsa:2773|hsa:5321|hsa:8605|hsa:2773|hsa:3710|hsa:2771|hsa:5516|hsa:23236|hsa:3845|hsa:673|hsa:2982|	5515|2775|5579|2778|5592|5519|3709|2977|6261|4067|5594|3265|5604|3480|5894|5578|2776|2773|5321|8605|2773|3710|2771|5516|23236|3845|673|2982|	http://www.genome.jp/kegg-bin/show_pathway?hsa04730/hsa:3709%09red/hsa:5321%09red/hsa:2982%09red/hsa:3480%09red/hsa:23236%09red/hsa:4067%09red/hsa:5579%09red/hsa:5578%09red/hsa:5519%09red/hsa:5516%09red/hsa:5515%09red/hsa:5604%09red/hsa:8605%09red/hsa:5594%09red/hsa:5592%09red/hsa:673%09red/hsa:3710%09red/hsa:3845%09red/hsa:2773%09red/hsa:2771%09red/hsa:2776%09red/hsa:2775%09red/hsa:2778%09red/hs…
Neurotrophin signaling pathway	KEGG PATHWAY	hsa04722	49	120	0.0252509264861	0.256214519607	ENSG00000166225|ENSG00000080815|ENSG00000117461|ENSG00000107643|ENSG00000148053|ENSG00000145349|ENSG00000090376|ENSG00000174775|ENSG00000109339|ENSG00000100784|ENSG00000268173|ENSG00000148660|ENSG00000171791|ENSG00000071242|ENSG00000197442|ENSG00000100030|ENSG00000134243|ENSG00000132155|ENSG00000169032|ENSG00000171608|ENSG00000198001|ENSG00000072133|ENSG00000179295|ENSG00000112062|ENSG00000107263…	hsa:10818|hsa:5663|hsa:8503|hsa:5599|hsa:4915|hsa:817|hsa:11213|hsa:3265|hsa:5602|hsa:9252|hsa:5296|hsa:818|hsa:596|hsa:6196|hsa:4217|hsa:5594|hsa:6272|hsa:5894|hsa:5604|hsa:5293|hsa:51135|hsa:27330|hsa:5781|hsa:1432|hsa:2889|hsa:6655|hsa:11108|hsa:53358|hsa:6654|hsa:6197|hsa:3551|hsa:5336|hsa:5290|hsa:5906|hsa:998|hsa:10000|hsa:10603|hsa:2549|hsa:4214|hsa:57498|hsa:4790|hsa:9500|hsa:5291|hsa:384…	10818|5663|8503|5599|4915|817|11213|3265|5602|9252|5296|818|596|6196|4217|5594|6272|5894|5604|5293|51135|27330|5781|1432|2889|6655|11108|53358|6654|6197|3551|5336|5290|5906|998|10000|10603|2549|4214|57498|4790|9500|5291|3845|673|2932|7531|5602|208|	http://www.genome.jp/kegg-bin/show_pathway?hsa04722/hsa:11213%09red/hsa:8503%09red/hsa:2889%09red/hsa:10000%09red/hsa:5336%09red/hsa:596%09red/hsa:9252%09red/hsa:27330%09red/hsa:9500%09red/hsa:4217%09red/hsa:7531%09red/hsa:5906%09red/hsa:5296%09red/hsa:5291%09red/hsa:5781%09red/hsa:5599%09red/hsa:6272%09red/hsa:5663%09red/hsa:5604%09red/hsa:2549%09red/hsa:5602%09red/hsa:673%09red/hsa:3551%09red/h…
mRNA surveillance pathway	KEGG PATHWAY	hsa03015	39	91	0.0252961001701	0.256214519607	ENSG00000113575|ENSG00000115421|ENSG00000103342|ENSG00000100813|ENSG00000213639|ENSG00000111605|ENSG00000157106|ENSG00000176102|ENSG00000078304|ENSG00000066027|ENSG00000175470|ENSG00000120705|ENSG00000070366|ENSG00000141543|ENSG00000114503|ENSG00000101654|ENSG00000111880|ENSG00000151461|ENSG00000133226|ENSG00000070756|ENSG00000160075|ENSG00000137713|ENSG00000125351|ENSG00000145216|ENSG00000090060…	hsa:5515|hsa:64895|hsa:2935|hsa:22985|hsa:5500|hsa:11052|hsa:23049|hsa:1479|hsa:5527|hsa:5525|hsa:5520|hsa:2107|hsa:23293|hsa:9775|hsa:22916|hsa:8731|hsa:8732|hsa:26019|hsa:10250|hsa:26986|hsa:29101|hsa:5519|hsa:65109|hsa:81608|hsa:56903|hsa:5520|hsa:8189|hsa:55339|hsa:9887|hsa:5516|hsa:4686|hsa:51692|hsa:53981|hsa:5501|hsa:10767|hsa:22794|hsa:80336|hsa:79869|hsa:55012|	5515|64895|2935|22985|5500|11052|23049|1479|5527|5525|5520|2107|23293|9775|22916|8731|8732|26019|10250|26986|29101|5519|65109|81608|56903|5520|8189|55339|9887|5516|4686|51692|53981|5501|10767|22794|80336|79869|55012|	http://www.genome.jp/kegg-bin/show_pathway?hsa03015/hsa:23049%09red/hsa:10250%09red/hsa:51692%09red/hsa:8189%09red/hsa:4686%09red/hsa:22916%09red/hsa:65109%09red/hsa:53981%09red/hsa:22794%09red/hsa:2107%09red/hsa:56903%09red/hsa:5519%09red/hsa:5516%09red/hsa:5515%09red/hsa:64895%09red/hsa:22985%09red/hsa:55339%09red/hsa:11052%09red/hsa:79869%09red/hsa:81608%09red/hsa:10767%09red/hsa:29101%09red/h…
RNA degradation	KEGG PATHWAY	hsa03018	33	74	0.0254263567795	0.256214519607	ENSG00000166889|ENSG00000198791|ENSG00000140694|ENSG00000088930|ENSG00000123737|ENSG00000039123|ENSG00000140395|ENSG00000088038|ENSG00000147905|ENSG00000171311|ENSG00000172795|ENSG00000110367|ENSG00000111596|ENSG00000152520|ENSG00000155508|ENSG00000083520|ENSG00000166938|ENSG00000075914|ENSG00000112941|ENSG00000070756|ENSG00000080802|ENSG00000113300|ENSG00000179335|ENSG00000125107|ENSG00000138035…	hsa:219988|hsa:29883|hsa:5073|hsa:22803|hsa:5393|hsa:23517|hsa:80349|hsa:4849|hsa:84186|hsa:51013|hsa:167227|hsa:1656|hsa:4848|hsa:255967|hsa:9337|hsa:22894|hsa:115752|hsa:23016|hsa:11044|hsa:26986|hsa:4850|hsa:57472|hsa:80153|hsa:23019|hsa:87178|hsa:3313|hsa:2027|hsa:80153|hsa:170506|hsa:5394|hsa:54464|hsa:25904|hsa:80336|	219988|29883|5073|22803|5393|23517|80349|4849|84186|51013|167227|1656|4848|255967|9337|22894|115752|23016|11044|26986|4850|57472|80153|23019|87178|3313|2027|80153|170506|5394|54464|25904|80336|	http://www.genome.jp/kegg-bin/show_pathway?hsa03018/hsa:11044%09red/hsa:87178%09red/hsa:9337%09red/hsa:57472%09red/hsa:80349%09red/hsa:1656%09red/hsa:2027%09red/hsa:5393%09red/hsa:5073%09red/hsa:3313%09red/hsa:22894%09red/hsa:115752%09red/hsa:5394%09red/hsa:80153%09red/hsa:167227%09red/hsa:84186%09red/hsa:4850%09red/hsa:23016%09red/hsa:25904%09red/hsa:54464%09red/hsa:23019%09red/hsa:26986%09red/h…
Endometrial cancer	KEGG PATHWAY	hsa05213	25	52	0.0259118600489	0.256214519607	ENSG00000117461|ENSG00000168646|ENSG00000268173|ENSG00000051382|ENSG00000168036|ENSG00000100030|ENSG00000174775|ENSG00000169032|ENSG00000039068|ENSG00000171608|ENSG00000044115|ENSG00000141736|ENSG00000132155|ENSG00000100485|ENSG00000076242|ENSG00000115904|ENSG00000103126|ENSG00000121879|ENSG00000134982|ENSG00000117020|ENSG00000133703|ENSG00000157764|ENSG00000082701|ENSG00000171862|ENSG00000105221	hsa:8503|hsa:8313|hsa:5296|hsa:5291|hsa:1499|hsa:5594|hsa:3265|hsa:5604|hsa:999|hsa:5293|hsa:1495|hsa:2064|hsa:5894|hsa:6655|hsa:4292|hsa:6654|hsa:8312|hsa:5290|hsa:324|hsa:10000|hsa:3845|hsa:673|hsa:2932|hsa:5728|hsa:208|	8503|8313|5296|5291|1499|5594|3265|5604|999|5293|1495|2064|5894|6655|4292|6654|8312|5290|324|10000|3845|673|2932|5728|208|	http://www.genome.jp/kegg-bin/show_pathway?hsa05213/hsa:8503%09red/hsa:10000%09red/hsa:8312%09red/hsa:8313%09red/hsa:5728%09red/hsa:2064%09red/hsa:5604%09red/hsa:673%09red/hsa:5594%09red/hsa:5290%09red/hsa:5291%09red/hsa:999%09red/hsa:5293%09red/hsa:5296%09red/hsa:6655%09red/hsa:6654%09red/hsa:208%09red/hsa:3845%09red/hsa:324%09red/hsa:4292%09red/hsa:2932%09red/hsa:3265%09red/hsa:1499%09red/hsa:5…
Oxytocin signaling pathway	KEGG PATHWAY	hsa04921	62	159	0.0262608954781	0.256214519607	ENSG00000162104|ENSG00000154229|ENSG00000117461|ENSG00000065534|ENSG00000087258|ENSG00000145349|ENSG00000213639|ENSG00000101096|ENSG00000166501|ENSG00000268173|ENSG00000087460|ENSG00000157388|ENSG00000123104|ENSG00000152402|ENSG00000148660|ENSG00000196218|ENSG00000100030|ENSG00000120910|ENSG00000174775|ENSG00000183943|ENSG00000169032|ENSG00000103319|ENSG00000171608|ENSG00000151067|ENSG00000077157…	hsa:115|hsa:5578|hsa:8503|hsa:4638|hsa:2775|hsa:817|hsa:5500|hsa:4773|hsa:5579|hsa:5296|hsa:2778|hsa:776|hsa:3709|hsa:2977|hsa:818|hsa:6261|hsa:5594|hsa:5533|hsa:3265|hsa:5613|hsa:5604|hsa:29904|hsa:5293|hsa:775|hsa:4660|hsa:5894|hsa:5530|hsa:5562|hsa:2776|hsa:2773|hsa:6262|hsa:6714|hsa:4772|hsa:2773|hsa:4775|hsa:5321|hsa:3710|hsa:5290|hsa:2771|hsa:5567|hsa:9475|hsa:113|hsa:23236|hsa:783|hsa:8605…	115|5578|8503|4638|2775|817|5500|4773|5579|5296|2778|776|3709|2977|818|6261|5594|5533|3265|5613|5604|29904|5293|775|4660|5894|5530|5562|2776|2773|6262|6714|4772|2773|4775|5321|3710|5290|2771|5567|9475|113|23236|783|8605|57118|112|6263|5291|4637|51422|5501|3845|781|4208|55799|2982|785|10645|6093|8536|4659|	http://www.genome.jp/kegg-bin/show_pathway?hsa04921/hsa:3709%09red/hsa:8503%09red/hsa:5321%09red/hsa:2982%09red/hsa:6261%09red/hsa:23236%09red/hsa:6093%09red/hsa:51422%09red/hsa:4772%09red/hsa:781%09red/hsa:5579%09red/hsa:4638%09red/hsa:5530%09red/hsa:4659%09red/hsa:5567%09red/hsa:4775%09red/hsa:785%09red/hsa:783%09red/hsa:4637%09red/hsa:4773%09red/hsa:5290%09red/hsa:5604%09red/hsa:10645%09red/hs…
HIF-1 signaling pathway	KEGG PATHWAY	hsa04066	44	106	0.0269503484147	0.256214519607	ENSG00000100387|ENSG00000117461|ENSG00000198793|ENSG00000114268|ENSG00000117394|ENSG00000108094|ENSG00000135930|ENSG00000145349|ENSG00000108443|ENSG00000152256|ENSG00000166501|ENSG00000225205|ENSG00000268173|ENSG00000148660|ENSG00000072274|ENSG00000100030|ENSG00000156515|ENSG00000169032|ENSG00000140443|ENSG00000171608|ENSG00000154188|ENSG00000168610|ENSG00000100644|ENSG00000099875|ENSG00000154229…	hsa:9978|hsa:8503|hsa:2475|hsa:5210|hsa:6513|hsa:8453|hsa:9470|hsa:817|hsa:6198|hsa:5163|hsa:5579|hsa:5163|hsa:5296|hsa:818|hsa:7037|hsa:5594|hsa:3098|hsa:5604|hsa:3480|hsa:5293|hsa:284|hsa:6774|hsa:3091|hsa:2872|hsa:5578|hsa:3643|hsa:1387|hsa:3460|hsa:596|hsa:2033|hsa:5336|hsa:5290|hsa:3570|hsa:405|hsa:10000|hsa:2027|hsa:2064|hsa:8569|hsa:4790|hsa:4843|hsa:5291|hsa:112399|hsa:54583|hsa:208|	9978|8503|2475|5210|6513|8453|9470|817|6198|5163|5579|5163|5296|818|7037|5594|3098|5604|3480|5293|284|6774|3091|2872|5578|3643|1387|3460|596|2033|5336|5290|3570|405|10000|2027|2064|8569|4790|4843|5291|112399|54583|208|	http://www.genome.jp/kegg-bin/show_pathway?hsa04066/hsa:4843%09red/hsa:8503%09red/hsa:10000%09red/hsa:8569%09red/hsa:596%09red/hsa:3480%09red/hsa:54583%09red/hsa:6513%09red/hsa:5579%09red/hsa:5578%09red/hsa:2027%09red/hsa:3098%09red/hsa:112399%09red/hsa:5210%09red/hsa:405%09red/hsa:2064%09red/hsa:5604%09red/hsa:284%09red/hsa:9978%09red/hsa:8453%09red/hsa:5336%09red/hsa:5594%09red/hsa:6198%09red/h…
Rap1 signaling pathway	KEGG PATHWAY	hsa04015	79	211	0.0272797503822	0.256214519607	ENSG00000162104|ENSG00000154229|ENSG00000117461|ENSG00000105738|ENSG00000087258|ENSG00000171105|ENSG00000184349|ENSG00000141293|ENSG00000174775|ENSG00000166501|ENSG00000087460|ENSG00000163558|ENSG00000171517|ENSG00000156299|ENSG00000168036|ENSG00000051382|ENSG00000128052|ENSG00000160293|ENSG00000152767|ENSG00000077420|ENSG00000268173|ENSG00000091428|ENSG00000184304|ENSG00000144118|ENSG00000100030…	hsa:115|hsa:5578|hsa:8503|hsa:23094|hsa:2775|hsa:3643|hsa:1946|hsa:8631|hsa:3265|hsa:5579|hsa:2778|hsa:5584|hsa:23566|hsa:7074|hsa:1499|hsa:5291|hsa:3791|hsa:7410|hsa:9855|hsa:54518|hsa:5296|hsa:11069|hsa:5587|hsa:5899|hsa:5594|hsa:2260|hsa:5894|hsa:5604|hsa:999|hsa:3480|hsa:5293|hsa:57568|hsa:9863|hsa:9223|hsa:80310|hsa:1432|hsa:2889|hsa:260425|hsa:83593|hsa:284|hsa:23683|hsa:2773|hsa:1902|hsa:6…	115|5578|8503|23094|2775|3643|1946|8631|3265|5579|2778|5584|23566|7074|1499|5291|3791|7410|9855|54518|5296|11069|5587|5899|5594|2260|5894|5604|999|3480|5293|57568|9863|9223|80310|1432|2889|260425|83593|284|23683|2773|1902|6714|9855|2773|3683|56288|5290|51735|889|7424|5906|998|10000|889|113|2263|5156|23236|2771|4254|112|1969|3815|83660|4233|3684|51735|3845|673|51196|2258|26037|7408|4301|2776|9771|…	http://www.genome.jp/kegg-bin/show_pathway?hsa04015/hsa:5584%09red/hsa:5587%09red/hsa:8503%09red/hsa:2889%09red/hsa:10000%09red/hsa:1946%09red/hsa:3815%09red/hsa:3480%09red/hsa:23236%09red/hsa:5291%09red/hsa:26037%09red/hsa:889%09red/hsa:57568%09red/hsa:2263%09red/hsa:1902%09red/hsa:80310%09red/hsa:7410%09red/hsa:23566%09red/hsa:51735%09red/hsa:5579%09red/hsa:5578%09red/hsa:83593%09red/hsa:2258%0…
Prostate cancer	KEGG PATHWAY	hsa05215	38	89	0.0280526846285	0.256214519607	ENSG00000117461|ENSG00000198793|ENSG00000171791|ENSG00000268173|ENSG00000051382|ENSG00000139687|ENSG00000168036|ENSG00000118260|ENSG00000077782|ENSG00000174775|ENSG00000169032|ENSG00000140443|ENSG00000171608|ENSG00000157613|ENSG00000141736|ENSG00000132155|ENSG00000095794|ENSG00000135679|ENSG00000005339|ENSG00000115904|ENSG00000104365|ENSG00000100393|ENSG00000121879|ENSG00000117020|ENSG00000150907…	hsa:8503|hsa:2475|hsa:596|hsa:5296|hsa:5291|hsa:5925|hsa:1499|hsa:1385|hsa:2260|hsa:3265|hsa:5604|hsa:3480|hsa:5293|hsa:90993|hsa:2064|hsa:5894|hsa:1385|hsa:4193|hsa:1387|hsa:6654|hsa:3551|hsa:2033|hsa:5290|hsa:10000|hsa:2308|hsa:2263|hsa:5156|hsa:4790|hsa:64764|hsa:6655|hsa:3845|hsa:673|hsa:2932|hsa:5594|hsa:1869|hsa:5728|hsa:80310|hsa:208|	8503|2475|596|5296|5291|5925|1499|1385|2260|3265|5604|3480|5293|90993|2064|5894|1385|4193|1387|6654|3551|2033|5290|10000|2308|2263|5156|4790|64764|6655|3845|673|2932|5594|1869|5728|80310|208|	http://www.genome.jp/kegg-bin/show_pathway?hsa05215/hsa:64764%09red/hsa:8503%09red/hsa:10000%09red/hsa:596%09red/hsa:3480%09red/hsa:90993%09red/hsa:5925%09red/hsa:5728%09red/hsa:2064%09red/hsa:5604%09red/hsa:5291%09red/hsa:1499%09red/hsa:3551%09red/hsa:5156%09red/hsa:5594%09red/hsa:5290%09red/hsa:673%09red/hsa:5293%09red/hsa:4790%09red/hsa:6655%09red/hsa:6654%09red/hsa:208%09red/hsa:5296%09red/hs…
Pathways in cancer	KEGG PATHWAY	hsa05200	116	327	0.0294218266022	0.260050983516	ENSG00000134954|ENSG00000198793|ENSG00000173757|ENSG00000116062|ENSG00000051180|ENSG00000174775|ENSG00000164305|ENSG00000268173|ENSG00000091409|ENSG00000168036|ENSG00000100030|ENSG00000078043|ENSG00000169032|ENSG00000039068|ENSG00000171608|ENSG00000100644|ENSG00000157500|ENSG00000135679|ENSG00000076242|ENSG00000104365|ENSG00000100393|ENSG00000197943|ENSG00000150630|ENSG00000107643|ENSG00000070831…	hsa:2113|hsa:2475|hsa:6777|hsa:2956|hsa:5888|hsa:3265|hsa:836|hsa:5296|hsa:3655|hsa:1499|hsa:5594|hsa:9063|hsa:5604|hsa:999|hsa:5293|hsa:3091|hsa:26060|hsa:4193|hsa:4292|hsa:3551|hsa:2033|hsa:5336|hsa:7424|hsa:5599|hsa:998|hsa:10000|hsa:2263|hsa:4087|hsa:4790|hsa:4843|hsa:4233|hsa:112399|hsa:23624|hsa:54583|hsa:5602|hsa:9978|hsa:7187|hsa:868|hsa:3911|hsa:596|hsa:4437|hsa:5602|hsa:7186|hsa:7175|hs…	2113|2475|6777|2956|5888|3265|836|5296|3655|1499|5594|9063|5604|999|5293|3091|26060|4193|4292|3551|2033|5336|7424|5599|998|10000|2263|4087|4790|4843|4233|112399|23624|54583|5602|9978|7187|868|3911|596|4437|5602|7186|7175|5899|2260|8031|5291|6774|3908|5578|2932|6688|5290|1438|324|5156|3909|3815|3910|2258|1869|5728|8503|8030|6513|8453|8313|1488|3066|7048|51684|3480|1495|2064|330|10928|5468|6654|428…	http://www.genome.jp/kegg-bin/show_pathway?hsa05200/hsa:3728%09red/hsa:3911%09red/hsa:3910%09red/hsa:3480%09red/hsa:3915%09red/hsa:8312%09red/hsa:8313%09red/hsa:405%09red/hsa:6688%09red/hsa:3815%09red/hsa:3655%09red/hsa:5156%09red/hsa:7424%09red/hsa:3845%09red/hsa:9978%09red/hsa:2034%09red/hsa:2033%09red/hsa:1387%09red/hsa:4233%09red/hsa:2737%09red/hsa:6513%09red/hsa:5894%09red/hsa:5337%09red/hsa…
Acute myeloid leukemia	KEGG PATHWAY	hsa05221	26	57	0.0363087472382	0.301536044868	ENSG00000117461|ENSG00000198793|ENSG00000173757|ENSG00000108443|ENSG00000268173|ENSG00000051382|ENSG00000100030|ENSG00000174775|ENSG00000169032|ENSG00000171608|ENSG00000079102|ENSG00000168610|ENSG00000132155|ENSG00000100485|ENSG00000066336|ENSG00000115904|ENSG00000104365|ENSG00000173801|ENSG00000121879|ENSG00000117020|ENSG00000109320|ENSG00000157404|ENSG00000159216|ENSG00000133703|ENSG00000157764…	hsa:8503|hsa:2475|hsa:6777|hsa:6198|hsa:5296|hsa:5291|hsa:5594|hsa:3265|hsa:5604|hsa:5293|hsa:862|hsa:6774|hsa:5894|hsa:6655|hsa:6688|hsa:6654|hsa:3551|hsa:3728|hsa:5290|hsa:10000|hsa:4790|hsa:3815|hsa:861|hsa:3845|hsa:673|hsa:208|	8503|2475|6777|6198|5296|5291|5594|3265|5604|5293|862|6774|5894|6655|6688|6654|3551|3728|5290|10000|4790|3815|861|3845|673|208|	http://www.genome.jp/kegg-bin/show_pathway?hsa05221/hsa:8503%09red/hsa:10000%09red/hsa:3815%09red/hsa:3728%09red/hsa:862%09red/hsa:861%09red/hsa:5604%09red/hsa:6688%09red/hsa:5291%09red/hsa:3551%09red/hsa:5594%09red/hsa:6198%09red/hsa:5290%09red/hsa:673%09red/hsa:5293%09red/hsa:4790%09red/hsa:6655%09red/hsa:6654%09red/hsa:208%09red/hsa:5296%09red/hsa:3845%09red/hsa:6777%09red/hsa:6774%09red/hsa:3…
Estrogen signaling pathway	KEGG PATHWAY	hsa04915	41	100	0.0363163849659	0.301536044868	ENSG00000162104|ENSG00000117461|ENSG00000087258|ENSG00000185591|ENSG00000268173|ENSG00000087460|ENSG00000123104|ENSG00000051382|ENSG00000213676|ENSG00000091831|ENSG00000115904|ENSG00000118260|ENSG00000204681|ENSG00000174775|ENSG00000183943|ENSG00000169032|ENSG00000171608|ENSG00000157613|ENSG00000096060|ENSG00000095794|ENSG00000187522|ENSG00000156052|ENSG00000127955|ENSG00000148082|ENSG00000197122…	hsa:115|hsa:8503|hsa:2775|hsa:6667|hsa:5296|hsa:2778|hsa:3709|hsa:5291|hsa:1388|hsa:2099|hsa:6654|hsa:1385|hsa:2550|hsa:3265|hsa:5613|hsa:5604|hsa:5293|hsa:90993|hsa:2289|hsa:1385|hsa:3306|hsa:2776|hsa:2773|hsa:53358|hsa:6714|hsa:2773|hsa:3710|hsa:5290|hsa:5567|hsa:1386|hsa:10000|hsa:113|hsa:23236|hsa:2771|hsa:112|hsa:64764|hsa:5894|hsa:6655|hsa:3845|hsa:5594|hsa:208|	115|8503|2775|6667|5296|2778|3709|5291|1388|2099|6654|1385|2550|3265|5613|5604|5293|90993|2289|1385|3306|2776|2773|53358|6714|2773|3710|5290|5567|1386|10000|113|23236|2771|112|64764|5894|6655|3845|5594|208|	http://www.genome.jp/kegg-bin/show_pathway?hsa04915/hsa:64764%09red/hsa:3709%09red/hsa:8503%09red/hsa:10000%09red/hsa:23236%09red/hsa:2099%09red/hsa:2289%09red/hsa:6667%09red/hsa:112%09red/hsa:5604%09red/hsa:5594%09red/hsa:115%09red/hsa:5290%09red/hsa:5291%09red/hsa:5293%09red/hsa:3710%09red/hsa:5296%09red/hsa:6655%09red/hsa:6654%09red/hsa:208%09red/hsa:3845%09red/hsa:6714%09red/hsa:5894%09red/hs…
Focal adhesion	KEGG PATHWAY	hsa04510	76	207	0.0402972463717	0.305494237122	ENSG00000137809|ENSG00000171502|ENSG00000065534|ENSG00000134318|ENSG00000169398|ENSG00000130702|ENSG00000171791|ENSG00000117461|ENSG00000136068|ENSG00000174775|ENSG00000226149|ENSG00000213639|ENSG00000100852|ENSG00000166501|ENSG00000213949|ENSG00000268173|ENSG00000180370|ENSG00000091409|ENSG00000107643|ENSG00000168036|ENSG00000077264|ENSG00000010810|ENSG00000100030|ENSG00000051382|ENSG00000132155…	hsa:22801|hsa:255631|hsa:4638|hsa:9475|hsa:5747|hsa:3911|hsa:596|hsa:8503|hsa:2317|hsa:3265|hsa:3908|hsa:5500|hsa:394|hsa:5579|hsa:3672|hsa:5296|hsa:5062|hsa:3655|hsa:5599|hsa:1499|hsa:5063|hsa:2534|hsa:5594|hsa:5291|hsa:5894|hsa:5604|hsa:23396|hsa:3480|hsa:5058|hsa:3915|hsa:3685|hsa:3694|hsa:80310|hsa:1289|hsa:4660|hsa:1729|hsa:2889|hsa:3908|hsa:5578|hsa:3791|hsa:330|hsa:53358|hsa:6714|hsa:7410|…	22801|255631|4638|9475|5747|3911|596|8503|2317|3265|3908|5500|394|5579|3672|5296|5062|3655|5599|1499|5063|2534|5594|5291|5894|5604|23396|3480|5058|3915|3685|3694|80310|1289|4660|1729|2889|3908|5578|3791|330|53358|6714|7410|6654|5290|7424|5906|998|10000|3693|5156|2064|7409|3696|3910|3679|4233|6093|8516|673|5293|2932|1793|5602|6655|7408|7414|5728|3676|3909|83660|5602|5501|4659|208|	http://www.genome.jp/kegg-bin/show_pathway?hsa04510/hsa:5063%09red/hsa:2889%09red/hsa:10000%09red/hsa:3911%09red/hsa:3910%09red/hsa:3480%09red/hsa:3694%09red/hsa:3676%09red/hsa:5291%09red/hsa:4233%09red/hsa:7414%09red/hsa:8503%09red/hsa:330%09red/hsa:7410%09red/hsa:2317%09red/hsa:2534%09red/hsa:5062%09red/hsa:5579%09red/hsa:4638%09red/hsa:3791%09red/hsa:4659%09red/hsa:5747%09red/hsa:3696%09red/hs…
T cell receptor signaling pathway	KEGG PATHWAY	hsa04660	42	104	0.0405663357104	0.305494237122	ENSG00000172575|ENSG00000117461|ENSG00000114423|ENSG00000010810|ENSG00000107968|ENSG00000172175|ENSG00000101096|ENSG00000268173|ENSG00000051382|ENSG00000131196|ENSG00000174775|ENSG00000135341|ENSG00000100351|ENSG00000176124|ENSG00000100030|ENSG00000120910|ENSG00000075711|ENSG00000149269|ENSG00000169032|ENSG00000171608|ENSG00000112062|ENSG00000132155|ENSG00000100485|ENSG00000138814|ENSG00000160293…	hsa:10125|hsa:8503|hsa:868|hsa:2534|hsa:1326|hsa:10892|hsa:4773|hsa:5296|hsa:5291|hsa:4772|hsa:3265|hsa:6885|hsa:9402|hsa:5788|hsa:5594|hsa:5533|hsa:1739|hsa:5058|hsa:5604|hsa:5293|hsa:1432|hsa:5894|hsa:6655|hsa:5530|hsa:7410|hsa:6654|hsa:4775|hsa:3551|hsa:5290|hsa:867|hsa:3702|hsa:10000|hsa:7409|hsa:4790|hsa:998|hsa:3845|hsa:2932|hsa:5062|hsa:23624|hsa:8440|hsa:5063|hsa:208|	10125|8503|868|2534|1326|10892|4773|5296|5291|4772|3265|6885|9402|5788|5594|5533|1739|5058|5604|5293|1432|5894|6655|5530|7410|6654|4775|3551|5290|867|3702|10000|7409|4790|998|3845|2932|5062|23624|8440|5063|208|	http://www.genome.jp/kegg-bin/show_pathway?hsa04660/hsa:5063%09red/hsa:3845%09red/hsa:10000%09red/hsa:7409%09red/hsa:3702%09red/hsa:10125%09red/hsa:9402%09red/hsa:4772%09red/hsa:8503%09red/hsa:7410%09red/hsa:2534%09red/hsa:5062%09red/hsa:868%09red/hsa:5530%09red/hsa:5533%09red/hsa:4775%09red/hsa:867%09red/hsa:5788%09red/hsa:4773%09red/hsa:5058%09red/hsa:5604%09red/hsa:5291%09red/hsa:3551%09red/hs…
Oocyte meiosis	KEGG PATHWAY	hsa04114	44	110	0.0409002882335	0.305494237122	ENSG00000113575|ENSG00000100387|ENSG00000113558|ENSG00000196510|ENSG00000169679|ENSG00000145349|ENSG00000158402|ENSG00000213639|ENSG00000137713|ENSG00000123104|ENSG00000148660|ENSG00000135476|ENSG00000078304|ENSG00000108055|ENSG00000077935|ENSG00000071242|ENSG00000100030|ENSG00000120910|ENSG00000183943|ENSG00000169032|ENSG00000140443|ENSG00000072133|ENSG00000138814|ENSG00000066027|ENSG00000134308…	hsa:5515|hsa:9978|hsa:6500|hsa:51434|hsa:699|hsa:817|hsa:995|hsa:5500|hsa:5519|hsa:3709|hsa:818|hsa:9700|hsa:5527|hsa:9126|hsa:27127|hsa:6196|hsa:5594|hsa:5533|hsa:5613|hsa:5604|hsa:3480|hsa:27330|hsa:5530|hsa:5525|hsa:10971|hsa:51434|hsa:6197|hsa:3710|hsa:8454|hsa:5567|hsa:8945|hsa:5241|hsa:113|hsa:5516|hsa:112|hsa:115|hsa:8697|hsa:5501|hsa:9748|hsa:6790|hsa:51433|hsa:29945|hsa:7531|hsa:891|	5515|9978|6500|51434|699|817|995|5500|5519|3709|818|9700|5527|9126|27127|6196|5594|5533|5613|5604|3480|27330|5530|5525|10971|51434|6197|3710|8454|5567|8945|5241|113|5516|112|115|8697|5501|9748|6790|51433|29945|7531|891|	http://www.genome.jp/kegg-bin/show_pathway?hsa04114/hsa:3709%09red/hsa:9978%09red/hsa:9700%09red/hsa:3480%09red/hsa:27330%09red/hsa:5501%09red/hsa:8697%09red/hsa:9748%09red/hsa:5519%09red/hsa:7531%09red/hsa:5530%09red/hsa:5533%09red/hsa:5567%09red/hsa:5516%09red/hsa:5515%09red/hsa:6500%09red/hsa:8945%09red/hsa:5604%09red/hsa:8454%09red/hsa:5594%09red/hsa:995%09red/hsa:891%09red/hsa:6196%09red/hsa…
Tight junction	KEGG PATHWAY	hsa04530	52	134	0.0412528714362	0.305494237122	ENSG00000113575|ENSG00000171132|ENSG00000073350|ENSG00000132849|ENSG00000175470|ENSG00000163558|ENSG00000085733|ENSG00000105289|ENSG00000104695|ENSG00000176105|ENSG00000137713|ENSG00000168036|ENSG00000027075|ENSG00000159023|ENSG00000088367|ENSG00000143375|ENSG00000104067|ENSG00000174775|ENSG00000133392|ENSG00000151276|ENSG00000100345|ENSG00000079819|ENSG00000081026|ENSG00000119139|ENSG00000187391…	hsa:5515|hsa:5581|hsa:3996|hsa:10207|hsa:5520|hsa:5584|hsa:2017|hsa:27134|hsa:5516|hsa:7525|hsa:5519|hsa:1499|hsa:5583|hsa:2035|hsa:2036|hsa:57530|hsa:7082|hsa:3265|hsa:4629|hsa:9223|hsa:4627|hsa:2037|hsa:260425|hsa:9414|hsa:9863|hsa:9218|hsa:2773|hsa:6714|hsa:2773|hsa:4628|hsa:56288|hsa:60412|hsa:2771|hsa:998|hsa:5520|hsa:8189|hsa:64398|hsa:154810|hsa:55870|hsa:9218|hsa:1495|hsa:79784|hsa:3845|h…	5515|5581|3996|10207|5520|5584|2017|27134|5516|7525|5519|1499|5583|2035|2036|57530|7082|3265|4629|9223|4627|2037|260425|9414|9863|9218|2773|6714|2773|4628|56288|60412|2771|998|5520|8189|64398|154810|55870|9218|1495|79784|3845|6709|3059|5578|5579|10000|4301|5728|8573|208|	http://www.genome.jp/kegg-bin/show_pathway?hsa04530/hsa:5584%09red/hsa:5581%09red/hsa:10000%09red/hsa:5583%09red/hsa:57530%09red/hsa:9218%09red/hsa:260425%09red/hsa:55870%09red/hsa:6709%09red/hsa:5579%09red/hsa:5578%09red/hsa:5519%09red/hsa:3996%09red/hsa:5516%09red/hsa:5515%09red/hsa:4301%09red/hsa:5728%09red/hsa:10207%09red/hsa:2037%09red/hsa:3059%09red/hsa:9223%09red/hsa:3265%09red/hsa:7082%09…
Non-small cell lung cancer	KEGG PATHWAY	hsa05223	25	56	0.04667003576	0.331633392408	ENSG00000117461|ENSG00000166501|ENSG00000268173|ENSG00000051382|ENSG00000139687|ENSG00000100030|ENSG00000174775|ENSG00000169032|ENSG00000171608|ENSG00000141736|ENSG00000132155|ENSG00000100485|ENSG00000154229|ENSG00000068028|ENSG00000189283|ENSG00000115904|ENSG00000197943|ENSG00000121879|ENSG00000117020|ENSG00000143924|ENSG00000133703|ENSG00000157764|ENSG00000101412|ENSG00000101109|ENSG00000105221	hsa:8503|hsa:5579|hsa:5296|hsa:5291|hsa:5925|hsa:5594|hsa:3265|hsa:5604|hsa:5293|hsa:2064|hsa:5894|hsa:6655|hsa:5578|hsa:83593|hsa:2272|hsa:6654|hsa:5336|hsa:5290|hsa:10000|hsa:27436|hsa:3845|hsa:673|hsa:1869|hsa:6789|hsa:208|	8503|5579|5296|5291|5925|5594|3265|5604|5293|2064|5894|6655|5578|83593|2272|6654|5336|5290|10000|27436|3845|673|1869|6789|208|	http://www.genome.jp/kegg-bin/show_pathway?hsa05223/hsa:8503%09red/hsa:10000%09red/hsa:5579%09red/hsa:5578%09red/hsa:5925%09red/hsa:2064%09red/hsa:5604%09red/hsa:2272%09red/hsa:5291%09red/hsa:6789%09red/hsa:5336%09red/hsa:5594%09red/hsa:5290%09red/hsa:673%09red/hsa:5293%09red/hsa:5296%09red/hsa:6655%09red/hsa:6654%09red/hsa:27436%09red/hsa:3845%09red/hsa:83593%09red/hsa:1869%09red/hsa:208%09red/h…
Fc gamma R-mediated phagocytosis	KEGG PATHWAY	hsa04666	37	91	0.0486338569198	0.331633392408	ENSG00000182541|ENSG00000117461|ENSG00000171132|ENSG00000186111|ENSG00000108443|ENSG00000166501|ENSG00000268173|ENSG00000051382|ENSG00000143398|ENSG00000153317|ENSG00000176124|ENSG00000100030|ENSG00000169032|ENSG00000130429|ENSG00000149269|ENSG00000148180|ENSG00000254087|ENSG00000154229|ENSG00000079805|ENSG00000106299|ENSG00000067113|ENSG00000160293|ENSG00000116711|ENSG00000284292|ENSG00000121879…	hsa:3985|hsa:8503|hsa:5581|hsa:23396|hsa:6198|hsa:5579|hsa:5296|hsa:5291|hsa:8394|hsa:50807|hsa:5788|hsa:5594|hsa:5604|hsa:10095|hsa:5058|hsa:2934|hsa:4067|hsa:5578|hsa:1785|hsa:8976|hsa:8611|hsa:7410|hsa:5321|hsa:10095|hsa:5290|hsa:5337|hsa:998|hsa:10000|hsa:10109|hsa:7409|hsa:8853|hsa:5894|hsa:273|hsa:5293|hsa:5336|hsa:7408|hsa:208|	3985|8503|5581|23396|6198|5579|5296|5291|8394|50807|5788|5594|5604|10095|5058|2934|4067|5578|1785|8976|8611|7410|5321|10095|5290|5337|998|10000|10109|7409|8853|5894|273|5293|5336|7408|208|	http://www.genome.jp/kegg-bin/show_pathway?hsa04666/hsa:8394%09red/hsa:8503%09red/hsa:5581%09red/hsa:10000%09red/hsa:4067%09red/hsa:7410%09red/hsa:273%09red/hsa:5321%09red/hsa:5579%09red/hsa:5578%09red/hsa:10109%09red/hsa:10095%09red/hsa:8853%09red/hsa:5788%09red/hsa:1785%09red/hsa:5058%09red/hsa:5604%09red/hsa:5337%09red/hsa:5336%09red/hsa:5594%09red/hsa:6198%09red/hsa:5290%09red/hsa:5291%09red/…
AMPK signaling pathway	KEGG PATHWAY	hsa04152	48	124	0.0495853962253	0.331633392408	ENSG00000113575|ENSG00000117461|ENSG00000198793|ENSG00000103769|ENSG00000278540|ENSG00000006831|ENSG00000108443|ENSG00000001626|ENSG00000113161|ENSG00000114268|ENSG00000051382|ENSG00000065882|ENSG00000078304|ENSG00000135341|ENSG00000268173|ENSG00000118260|ENSG00000104388|ENSG00000175470|ENSG00000103319|ENSG00000140443|ENSG00000171608|ENSG00000141564|ENSG00000157613|ENSG00000132170|ENSG00000254413…	hsa:5515|hsa:8503|hsa:2475|hsa:9230|hsa:31|hsa:79602|hsa:6198|hsa:1080|hsa:3156|hsa:5210|hsa:5291|hsa:23216|hsa:5527|hsa:6885|hsa:5296|hsa:1385|hsa:5862|hsa:5520|hsa:29904|hsa:3480|hsa:5293|hsa:57521|hsa:90993|hsa:5468|hsa:1375|hsa:1385|hsa:5562|hsa:5525|hsa:3643|hsa:51719|hsa:5519|hsa:32|hsa:5290|hsa:81617|hsa:5520|hsa:2308|hsa:5516|hsa:5213|hsa:10890|hsa:64764|hsa:51422|hsa:1374|hsa:10000|hsa:7…	5515|8503|2475|9230|31|79602|6198|1080|3156|5210|5291|23216|5527|6885|5296|1385|5862|5520|29904|3480|5293|57521|90993|5468|1375|1385|5562|5525|3643|51719|5519|32|5290|81617|5520|2308|5516|5213|10890|64764|51422|1374|10000|7249|10645|55012|948|208|	http://www.genome.jp/kegg-bin/show_pathway?hsa04152/hsa:64764%09red/hsa:3156%09red/hsa:8503%09red/hsa:10000%09red/hsa:51719%09red/hsa:81617%09red/hsa:3480%09red/hsa:51422%09red/hsa:23216%09red/hsa:90993%09red/hsa:5862%09red/hsa:6885%09red/hsa:5519%09red/hsa:32%09red/hsa:5516%09red/hsa:5515%09red/hsa:7249%09red/hsa:5210%09red/hsa:5213%09red/hsa:10645%09red/hsa:1375%09red/hsa:79602%09red/hsa:1080%0…
Glioma	KEGG PATHWAY	hsa05214	28	65	0.0496239747764	0.331633392408	ENSG00000117461|ENSG00000198793|ENSG00000145349|ENSG00000166501|ENSG00000268173|ENSG00000148660|ENSG00000139687|ENSG00000100030|ENSG00000174775|ENSG00000169032|ENSG00000140443|ENSG00000171608|ENSG00000132155|ENSG00000100485|ENSG00000154229|ENSG00000135679|ENSG00000148082|ENSG00000115904|ENSG00000197943|ENSG00000121879|ENSG00000117020|ENSG00000282278|ENSG00000051382|ENSG00000133703|ENSG00000157764…	hsa:8503|hsa:2475|hsa:817|hsa:5579|hsa:5296|hsa:818|hsa:5925|hsa:5594|hsa:3265|hsa:5604|hsa:3480|hsa:5293|hsa:5894|hsa:6655|hsa:5578|hsa:4193|hsa:53358|hsa:6654|hsa:5336|hsa:5290|hsa:10000|hsa:5156|hsa:5291|hsa:3845|hsa:673|hsa:1869|hsa:5728|hsa:208|	8503|2475|817|5579|5296|818|5925|5594|3265|5604|3480|5293|5894|6655|5578|4193|53358|6654|5336|5290|10000|5156|5291|3845|673|1869|5728|208|	http://www.genome.jp/kegg-bin/show_pathway?hsa05214/hsa:8503%09red/hsa:10000%09red/hsa:5156%09red/hsa:3480%09red/hsa:5579%09red/hsa:5578%09red/hsa:5925%09red/hsa:5728%09red/hsa:5604%09red/hsa:5291%09red/hsa:5336%09red/hsa:5594%09red/hsa:5290%09red/hsa:673%09red/hsa:5293%09red/hsa:5296%09red/hsa:6655%09red/hsa:6654%09red/hsa:208%09red/hsa:3845%09red/hsa:1869%09red/hsa:818%09red/hsa:817%09red/hsa:5…
TGF-beta signaling pathway	KEGG PATHWAY	hsa04350	33	80	0.052705149078	0.337082773536	ENSG00000113575|ENSG00000100387|ENSG00000080839|ENSG00000113558|ENSG00000185591|ENSG00000106799|ENSG00000108443|ENSG00000115170|ENSG00000153162|ENSG00000113658|ENSG00000163513|ENSG00000135503|ENSG00000100030|ENSG00000198742|ENSG00000108854|ENSG00000198176|ENSG00000005339|ENSG00000137713|ENSG00000170365|ENSG00000100393|ENSG00000092969|ENSG00000055130|ENSG00000104695|ENSG00000049323|ENSG00000175387…	hsa:5515|hsa:9978|hsa:5933|hsa:6500|hsa:6667|hsa:91|hsa:6198|hsa:90|hsa:654|hsa:4090|hsa:7048|hsa:91|hsa:5594|hsa:57154|hsa:64750|hsa:7027|hsa:1387|hsa:5519|hsa:4086|hsa:2033|hsa:7042|hsa:8454|hsa:5516|hsa:4052|hsa:4087|hsa:656|hsa:9372|hsa:9765|hsa:64750|hsa:4089|hsa:655|hsa:6093|hsa:659|	5515|9978|5933|6500|6667|91|6198|90|654|4090|7048|91|5594|57154|64750|7027|1387|5519|4086|2033|7042|8454|5516|4052|4087|656|9372|9765|64750|4089|655|6093|659|	http://www.genome.jp/kegg-bin/show_pathway?hsa04350/hsa:9372%09red/hsa:4052%09red/hsa:6667%09red/hsa:9765%09red/hsa:656%09red/hsa:5519%09red/hsa:5516%09red/hsa:5515%09red/hsa:6500%09red/hsa:659%09red/hsa:4086%09red/hsa:9978%09red/hsa:5594%09red/hsa:654%09red/hsa:655%09red/hsa:6198%09red/hsa:6093%09red/hsa:57154%09red/hsa:4089%09red/hsa:4087%09red/hsa:64750%09red/hsa:8454%09red/hsa:5933%09red/hsa:…
Hepatitis B	KEGG PATHWAY	hsa05161	55	146	0.0528998513214	0.337082773536	ENSG00000117461|ENSG00000173757|ENSG00000107643|ENSG00000171791|ENSG00000164305|ENSG00000101096|ENSG00000166501|ENSG00000268173|ENSG00000078668|ENSG00000051382|ENSG00000139687|ENSG00000213676|ENSG00000120899|ENSG00000118260|ENSG00000134308|ENSG00000072736|ENSG00000115267|ENSG00000174775|ENSG00000142166|ENSG00000169032|ENSG00000171608|ENSG00000157613|ENSG00000168610|ENSG00000142798|ENSG00000095794…	hsa:8503|hsa:6777|hsa:5599|hsa:596|hsa:836|hsa:4773|hsa:5579|hsa:5296|hsa:7419|hsa:5291|hsa:5925|hsa:1388|hsa:2185|hsa:1385|hsa:10971|hsa:4775|hsa:64135|hsa:3265|hsa:3454|hsa:5604|hsa:5293|hsa:90993|hsa:6774|hsa:3339|hsa:1385|hsa:5578|hsa:23586|hsa:6772|hsa:1387|hsa:6714|hsa:4772|hsa:843|hsa:3551|hsa:2033|hsa:7042|hsa:5290|hsa:1642|hsa:1386|hsa:10000|hsa:317|hsa:4214|hsa:6775|hsa:57506|hsa:4790|h…	8503|6777|5599|596|836|4773|5579|5296|7419|5291|5925|1388|2185|1385|10971|4775|64135|3265|3454|5604|5293|90993|6774|3339|1385|5578|23586|6772|1387|6714|4772|843|3551|2033|7042|5290|1642|1386|10000|317|4214|6775|57506|4790|64764|5894|5602|3845|5602|5594|1869|5728|4089|6416|208|	http://www.genome.jp/kegg-bin/show_pathway?hsa05161/hsa:64764%09red/hsa:317%09red/hsa:8503%09red/hsa:10000%09red/hsa:596%09red/hsa:1642%09red/hsa:7419%09red/hsa:843%09red/hsa:23586%09red/hsa:90993%09red/hsa:5579%09red/hsa:5578%09red/hsa:5925%09red/hsa:3454%09red/hsa:4775%09red/hsa:3339%09red/hsa:4772%09red/hsa:4773%09red/hsa:5728%09red/hsa:5290%09red/hsa:5604%09red/hsa:5599%09red/hsa:5602%09red/h…
Inositol phosphate metabolism	KEGG PATHWAY	hsa00562	26	61	0.0616493529312	0.383907334163	ENSG00000186111|ENSG00000011405|ENSG00000078142|ENSG00000068383|ENSG00000143398|ENSG00000051382|ENSG00000141401|ENSG00000122126|ENSG00000159082|ENSG00000086544|ENSG00000171608|ENSG00000204084|ENSG00000115020|ENSG00000161714|ENSG00000171100|ENSG00000150867|ENSG00000197943|ENSG00000121879|ENSG00000133731|ENSG00000182621|ENSG00000109452|ENSG00000038210|ENSG00000138193|ENSG00000241973|ENSG00000171862…	hsa:23396|hsa:5286|hsa:5289|hsa:3632|hsa:8394|hsa:5291|hsa:3613|hsa:4952|hsa:8867|hsa:80271|hsa:5293|hsa:3633|hsa:200576|hsa:113026|hsa:4534|hsa:5305|hsa:5336|hsa:5290|hsa:3612|hsa:23236|hsa:8821|hsa:55300|hsa:51196|hsa:5297|hsa:5728|hsa:5287|	23396|5286|5289|3632|8394|5291|3613|4952|8867|80271|5293|3633|200576|113026|4534|5305|5336|5290|3612|23236|8821|55300|51196|5297|5728|5287|	http://www.genome.jp/kegg-bin/show_pathway?hsa00562/hsa:200576%09red/hsa:5289%09red/hsa:5287%09red/hsa:5286%09red/hsa:113026%09red/hsa:5728%09red/hsa:3632%09red/hsa:5336%09red/hsa:3633%09red/hsa:5290%09red/hsa:5291%09red/hsa:4952%09red/hsa:5293%09red/hsa:3612%09red/hsa:3613%09red/hsa:23236%09red/hsa:5297%09red/hsa:51196%09red/hsa:8394%09red/hsa:80271%09red/hsa:8821%09red/hsa:55300%09red/hsa:8867%…
Fc epsilon RI signaling pathway	KEGG PATHWAY	hsa04664	29	70	0.0637804014221	0.388351777548	ENSG00000117461|ENSG00000171132|ENSG00000107643|ENSG00000010810|ENSG00000109339|ENSG00000268173|ENSG00000051382|ENSG00000254087|ENSG00000100030|ENSG00000174775|ENSG00000169032|ENSG00000171608|ENSG00000112062|ENSG00000132155|ENSG00000100485|ENSG00000154229|ENSG00000116711|ENSG00000105499|ENSG00000160293|ENSG00000115904|ENSG00000197943|ENSG00000121879|ENSG00000117020|ENSG00000134215|ENSG00000065559…	hsa:8503|hsa:5581|hsa:5599|hsa:2534|hsa:5602|hsa:5296|hsa:5291|hsa:4067|hsa:5594|hsa:3265|hsa:5604|hsa:5293|hsa:1432|hsa:5894|hsa:6655|hsa:5578|hsa:5321|hsa:8605|hsa:7410|hsa:6654|hsa:5336|hsa:5290|hsa:10000|hsa:7409|hsa:6416|hsa:3845|hsa:208|hsa:5602|hsa:5579|	8503|5581|5599|2534|5602|5296|5291|4067|5594|3265|5604|5293|1432|5894|6655|5578|5321|8605|7410|6654|5336|5290|10000|7409|6416|3845|208|5602|5579|	http://www.genome.jp/kegg-bin/show_pathway?hsa04664/hsa:8503%09red/hsa:5581%09red/hsa:10000%09red/hsa:7409%09red/hsa:2534%09red/hsa:4067%09red/hsa:7410%09red/hsa:5321%09red/hsa:5579%09red/hsa:5578%09red/hsa:5604%09red/hsa:5602%09red/hsa:8605%09red/hsa:5336%09red/hsa:5594%09red/hsa:5290%09red/hsa:5291%09red/hsa:5293%09red/hsa:5296%09red/hsa:6655%09red/hsa:6654%09red/hsa:208%09red/hsa:5599%09red/hs…
DNA replication	KEGG PATHWAY	hsa03030	17	36	0.0655006999245	0.390156343028	ENSG00000285625|ENSG00000146143|ENSG00000076003|ENSG00000014138|ENSG00000101868|ENSG00000077514|ENSG00000105486|ENSG00000035928|ENSG00000104738|ENSG00000100479|ENSG00000284491|ENSG00000136104|ENSG00000138346|ENSG00000163918|ENSG00000049541|ENSG00000198056|ENSG00000132383	hsa:5557|hsa:5558|hsa:4175|hsa:23649|hsa:5422|hsa:10714|hsa:3978|hsa:5981|hsa:4173|hsa:5427|hsa:10535|hsa:79621|hsa:1763|hsa:5984|hsa:5982|hsa:5557|hsa:6117|	5557|5558|4175|23649|5422|10714|3978|5981|4173|5427|10535|79621|1763|5984|5982|5557|6117|	http://www.genome.jp/kegg-bin/show_pathway?hsa03030/hsa:10535%09red/hsa:4175%09red/hsa:4173%09red/hsa:23649%09red/hsa:5427%09red/hsa:3978%09red/hsa:5422%09red/hsa:79621%09red/hsa:6117%09red/hsa:1763%09red/hsa:5557%09red/hsa:5981%09red/hsa:5982%09red/hsa:5558%09red/hsa:5984%09red/hsa:10714%09red
Homologous recombination	KEGG PATHWAY	hsa03440	14	28	0.0673627455149	0.392710473853	ENSG00000100038|ENSG00000104320|ENSG00000182185|ENSG00000108384|ENSG00000113522|ENSG00000051180|ENSG00000002016|ENSG00000139618|ENSG00000020922|ENSG00000177302|ENSG00000197275|ENSG00000283782|ENSG00000132383|ENSG00000077514	hsa:8940|hsa:4683|hsa:5890|hsa:5889|hsa:10111|hsa:5888|hsa:5893|hsa:675|hsa:4361|hsa:7156|hsa:8438|hsa:10111|hsa:6117|hsa:10714|	8940|4683|5890|5889|10111|5888|5893|675|4361|7156|8438|10111|6117|10714|	http://www.genome.jp/kegg-bin/show_pathway?hsa03440/hsa:10111%09red/hsa:8438%09red/hsa:4683%09red/hsa:675%09red/hsa:6117%09red/hsa:10714%09red/hsa:8940%09red/hsa:5889%09red/hsa:5888%09red/hsa:4361%09red/hsa:7156%09red/hsa:5893%09red/hsa:5890%09red
TNF signaling pathway	KEGG PATHWAY	hsa04668	42	110	0.0717646330481	0.406009472232	ENSG00000117461|ENSG00000131323|ENSG00000137275|ENSG00000078747|ENSG00000164305|ENSG00000109339|ENSG00000100784|ENSG00000268173|ENSG00000082512|ENSG00000127191|ENSG00000051382|ENSG00000107643|ENSG00000213676|ENSG00000135341|ENSG00000107968|ENSG00000118260|ENSG00000069399|ENSG00000169032|ENSG00000171608|ENSG00000187391|ENSG00000157613|ENSG00000055208|ENSG00000095794|ENSG00000023445|ENSG00000003402…	hsa:8503|hsa:7187|hsa:8737|hsa:83737|hsa:836|hsa:5602|hsa:9252|hsa:5296|hsa:7188|hsa:7186|hsa:5291|hsa:5599|hsa:1388|hsa:6885|hsa:1326|hsa:1385|hsa:602|hsa:5604|hsa:5293|hsa:9863|hsa:90993|hsa:23118|hsa:1385|hsa:330|hsa:8837|hsa:843|hsa:3551|hsa:5290|hsa:7424|hsa:1386|hsa:10000|hsa:10059|hsa:1432|hsa:4790|hsa:64764|hsa:5594|hsa:5602|hsa:4217|hsa:8809|hsa:257397|hsa:6416|hsa:208|	8503|7187|8737|83737|836|5602|9252|5296|7188|7186|5291|5599|1388|6885|1326|1385|602|5604|5293|9863|90993|23118|1385|330|8837|843|3551|5290|7424|1386|10000|10059|1432|4790|64764|5594|5602|4217|8809|257397|6416|208|	http://www.genome.jp/kegg-bin/show_pathway?hsa04668/hsa:64764%09red/hsa:3551%09red/hsa:8809%09red/hsa:8503%09red/hsa:10000%09red/hsa:9252%09red/hsa:843%09red/hsa:90993%09red/hsa:602%09red/hsa:83737%09red/hsa:8837%09red/hsa:7188%09red/hsa:5604%09red/hsa:5599%09red/hsa:5602%09red/hsa:7186%09red/hsa:7187%09red/hsa:10059%09red/hsa:257397%09red/hsa:5594%09red/hsa:6885%09red/hsa:23118%09red/hsa:5290%09…
GnRH signaling pathway	KEGG PATHWAY	hsa04912	36	92	0.0726075333554	0.406009472232	ENSG00000162104|ENSG00000107643|ENSG00000145349|ENSG00000166501|ENSG00000087460|ENSG00000105499|ENSG00000157388|ENSG00000123104|ENSG00000148660|ENSG00000120899|ENSG00000100030|ENSG00000174775|ENSG00000183943|ENSG00000169032|ENSG00000164742|ENSG00000151067|ENSG00000112062|ENSG00000132155|ENSG00000100485|ENSG00000154229|ENSG00000156052|ENSG00000116711|ENSG00000197122|ENSG00000115904|ENSG00000096433…	hsa:115|hsa:5599|hsa:817|hsa:5579|hsa:2778|hsa:8605|hsa:776|hsa:3709|hsa:818|hsa:2185|hsa:5594|hsa:3265|hsa:5613|hsa:5604|hsa:112|hsa:775|hsa:1432|hsa:5894|hsa:6655|hsa:5578|hsa:2776|hsa:5321|hsa:6714|hsa:6654|hsa:3710|hsa:5337|hsa:5567|hsa:998|hsa:113|hsa:4214|hsa:4216|hsa:6416|hsa:3845|hsa:23236|hsa:5602|hsa:5602|	115|5599|817|5579|2778|8605|776|3709|818|2185|5594|3265|5613|5604|112|775|1432|5894|6655|5578|2776|5321|6714|6654|3710|5337|5567|998|113|4214|4216|6416|3845|23236|5602|5602|	http://www.genome.jp/kegg-bin/show_pathway?hsa04912/hsa:3709%09red/hsa:5321%09red/hsa:23236%09red/hsa:5594%09red/hsa:5579%09red/hsa:5578%09red/hsa:4216%09red/hsa:5604%09red/hsa:5602%09red/hsa:2185%09red/hsa:8605%09red/hsa:5337%09red/hsa:998%09red/hsa:776%09red/hsa:775%09red/hsa:3710%09red/hsa:5599%09red/hsa:6655%09red/hsa:6654%09red/hsa:3845%09red/hsa:6714%09red/hsa:112%09red/hsa:6416%09red/hsa:1…
Prolactin signaling pathway	KEGG PATHWAY	hsa04917	29	72	0.079483906125	0.435571805565	ENSG00000117461|ENSG00000173757|ENSG00000107643|ENSG00000274211|ENSG00000109339|ENSG00000268173|ENSG00000051382|ENSG00000091831|ENSG00000100030|ENSG00000174775|ENSG00000096968|ENSG00000169032|ENSG00000171608|ENSG00000168610|ENSG00000132155|ENSG00000100485|ENSG00000115415|ENSG00000148082|ENSG00000197122|ENSG00000115904|ENSG00000121879|ENSG00000117020|ENSG00000112062|ENSG00000109320|ENSG00000133703…	hsa:8503|hsa:6777|hsa:5599|hsa:30837|hsa:5602|hsa:5296|hsa:5291|hsa:2099|hsa:5594|hsa:3265|hsa:3717|hsa:5604|hsa:5293|hsa:6774|hsa:5894|hsa:6655|hsa:6772|hsa:53358|hsa:6714|hsa:6654|hsa:5290|hsa:10000|hsa:1432|hsa:4790|hsa:3845|hsa:2932|hsa:8792|hsa:5602|hsa:208|	8503|6777|5599|30837|5602|5296|5291|2099|5594|3265|3717|5604|5293|6774|5894|6655|6772|53358|6714|6654|5290|10000|1432|4790|3845|2932|8792|5602|208|	http://www.genome.jp/kegg-bin/show_pathway?hsa04917/hsa:30837%09red/hsa:8503%09red/hsa:10000%09red/hsa:8792%09red/hsa:2099%09red/hsa:5604%09red/hsa:5599%09red/hsa:5602%09red/hsa:5594%09red/hsa:5290%09red/hsa:5291%09red/hsa:5293%09red/hsa:3717%09red/hsa:1432%09red/hsa:5296%09red/hsa:6655%09red/hsa:6654%09red/hsa:208%09red/hsa:4790%09red/hsa:3845%09red/hsa:6714%09red/hsa:6777%09red/hsa:6774%09red/h…
VEGF signaling pathway	KEGG PATHWAY	hsa04370	25	61	0.0869487365323	0.458442157604	ENSG00000117461|ENSG00000169398|ENSG00000101096|ENSG00000166501|ENSG00000268173|ENSG00000051382|ENSG00000100030|ENSG00000120910|ENSG00000174775|ENSG00000169032|ENSG00000128052|ENSG00000171608|ENSG00000112062|ENSG00000132155|ENSG00000138814|ENSG00000116711|ENSG00000197122|ENSG00000197943|ENSG00000121879|ENSG00000070831|ENSG00000117020|ENSG00000105499|ENSG00000133703|ENSG00000154229|ENSG00000105221	hsa:8503|hsa:5747|hsa:4773|hsa:5579|hsa:5296|hsa:5291|hsa:5594|hsa:5533|hsa:3265|hsa:5604|hsa:3791|hsa:5293|hsa:1432|hsa:5894|hsa:5530|hsa:5321|hsa:6714|hsa:5336|hsa:5290|hsa:998|hsa:10000|hsa:8605|hsa:3845|hsa:5578|hsa:208|	8503|5747|4773|5579|5296|5291|5594|5533|3265|5604|3791|5293|1432|5894|5530|5321|6714|5336|5290|998|10000|8605|3845|5578|208|	http://www.genome.jp/kegg-bin/show_pathway?hsa04370/hsa:8503%09red/hsa:5321%09red/hsa:10000%09red/hsa:5579%09red/hsa:5578%09red/hsa:5530%09red/hsa:5533%09red/hsa:5747%09red/hsa:4773%09red/hsa:3791%09red/hsa:5604%09red/hsa:8605%09red/hsa:5336%09red/hsa:5594%09red/hsa:5290%09red/hsa:5291%09red/hsa:5293%09red/hsa:5296%09red/hsa:208%09red/hsa:3845%09red/hsa:6714%09red/hsa:998%09red/hsa:1432%09red/hsa…
Long-term potentiation	KEGG PATHWAY	hsa04720	27	67	0.0878100840148	0.458442157604	ENSG00000145349|ENSG00000213639|ENSG00000166501|ENSG00000123104|ENSG00000148660|ENSG00000071242|ENSG00000100030|ENSG00000120910|ENSG00000174775|ENSG00000183943|ENSG00000169032|ENSG00000151067|ENSG00000072133|ENSG00000132155|ENSG00000138814|ENSG00000156052|ENSG00000005339|ENSG00000177189|ENSG00000100393|ENSG00000096433|ENSG00000142875|ENSG00000116473|ENSG00000182621|ENSG00000186298|ENSG00000133703…	hsa:817|hsa:5500|hsa:5579|hsa:3709|hsa:818|hsa:6196|hsa:5594|hsa:5533|hsa:3265|hsa:5613|hsa:5604|hsa:775|hsa:27330|hsa:5894|hsa:5530|hsa:2776|hsa:1387|hsa:6197|hsa:2033|hsa:3710|hsa:5567|hsa:5906|hsa:23236|hsa:5501|hsa:3845|hsa:673|hsa:5578|	817|5500|5579|3709|818|6196|5594|5533|3265|5613|5604|775|27330|5894|5530|2776|1387|6197|2033|3710|5567|5906|23236|5501|3845|673|5578|	http://www.genome.jp/kegg-bin/show_pathway?hsa04720/hsa:3709%09red/hsa:23236%09red/hsa:27330%09red/hsa:5579%09red/hsa:5578%09red/hsa:5530%09red/hsa:5533%09red/hsa:5906%09red/hsa:5604%09red/hsa:6197%09red/hsa:5594%09red/hsa:775%09red/hsa:6196%09red/hsa:673%09red/hsa:3710%09red/hsa:3845%09red/hsa:2776%09red/hsa:2033%09red/hsa:818%09red/hsa:1387%09red/hsa:5500%09red/hsa:5501%09red/hsa:5567%09red/hsa…
Platelet activation	KEGG PATHWAY	hsa04611	48	131	0.0886767677118	0.458442157604	ENSG00000162104|ENSG00000172575|ENSG00000171502|ENSG00000065534|ENSG00000010810|ENSG00000117461|ENSG00000163558|ENSG00000213639|ENSG00000268173|ENSG00000185532|ENSG00000087460|ENSG00000123104|ENSG00000152402|ENSG00000051382|ENSG00000077420|ENSG00000254087|ENSG00000100030|ENSG00000183943|ENSG00000171608|ENSG00000130635|ENSG00000112062|ENSG00000156052|ENSG00000127955|ENSG00000096433|ENSG00000197122…	hsa:115|hsa:10125|hsa:255631|hsa:4638|hsa:2534|hsa:8503|hsa:5584|hsa:5500|hsa:5296|hsa:5592|hsa:2778|hsa:3709|hsa:2977|hsa:5291|hsa:54518|hsa:4067|hsa:5594|hsa:5613|hsa:5293|hsa:1289|hsa:1432|hsa:2776|hsa:2773|hsa:3710|hsa:6714|hsa:2773|hsa:23365|hsa:5321|hsa:5336|hsa:5290|hsa:5567|hsa:5906|hsa:10000|hsa:9475|hsa:113|hsa:23236|hsa:2771|hsa:8605|hsa:112|hsa:8773|hsa:5501|hsa:2982|hsa:7408|hsa:6786…	115|10125|255631|4638|2534|8503|5584|5500|5296|5592|2778|3709|2977|5291|54518|4067|5594|5613|5293|1289|1432|2776|2773|3710|6714|2773|23365|5321|5336|5290|5567|5906|10000|9475|113|23236|2771|8605|112|8773|5501|2982|7408|6786|83660|6093|4659|208|	http://www.genome.jp/kegg-bin/show_pathway?hsa04611/hsa:5584%09red/hsa:3709%09red/hsa:8773%09red/hsa:8503%09red/hsa:5321%09red/hsa:10000%09red/hsa:2982%09red/hsa:10125%09red/hsa:23236%09red/hsa:6093%09red/hsa:4067%09red/hsa:2534%09red/hsa:4638%09red/hsa:4659%09red/hsa:112%09red/hsa:6786%09red/hsa:255631%09red/hsa:8605%09red/hsa:5336%09red/hsa:5594%09red/hsa:5592%09red/hsa:5290%09red/hsa:5291%09re…
Insulin signaling pathway	KEGG PATHWAY	hsa04910	51	141	0.0932322372701	0.46571755941	ENSG00000114302|ENSG00000117461|ENSG00000198793|ENSG00000114423|ENSG00000135930|ENSG00000108443|ENSG00000174775|ENSG00000152270|ENSG00000213639|ENSG00000109339|ENSG00000163558|ENSG00000268173|ENSG00000100504|ENSG00000051382|ENSG00000107643|ENSG00000076555|ENSG00000100030|ENSG00000156515|ENSG00000183943|ENSG00000169032|ENSG00000171608|ENSG00000141564|ENSG00000278540|ENSG00000107263|ENSG00000099875…	hsa:5576|hsa:8503|hsa:2475|hsa:868|hsa:9470|hsa:6198|hsa:3265|hsa:5140|hsa:5500|hsa:5602|hsa:5584|hsa:5296|hsa:5836|hsa:5291|hsa:5599|hsa:32|hsa:5594|hsa:3098|hsa:5613|hsa:5604|hsa:5293|hsa:57521|hsa:31|hsa:2889|hsa:2872|hsa:5562|hsa:3643|hsa:53358|hsa:6654|hsa:3551|hsa:23624|hsa:5290|hsa:5567|hsa:867|hsa:10000|hsa:10603|hsa:2308|hsa:5257|hsa:8569|hsa:5894|hsa:23265|hsa:51422|hsa:5501|hsa:3845|hs…	5576|8503|2475|868|9470|6198|3265|5140|5500|5602|5584|5296|5836|5291|5599|32|5594|3098|5613|5604|5293|57521|31|2889|2872|5562|3643|53358|6654|3551|23624|5290|5567|867|10000|10603|2308|5257|8569|5894|23265|51422|5501|3845|673|2932|6655|7249|10580|5602|208|	http://www.genome.jp/kegg-bin/show_pathway?hsa04910/hsa:5584%09red/hsa:5140%09red/hsa:2889%09red/hsa:10000%09red/hsa:8569%09red/hsa:867%09red/hsa:23624%09red/hsa:51422%09red/hsa:8503%09red/hsa:868%09red/hsa:32%09red/hsa:5257%09red/hsa:7249%09red/hsa:5576%09red/hsa:5604%09red/hsa:5599%09red/hsa:5602%09red/hsa:5291%09red/hsa:3551%09red/hsa:5594%09red/hsa:6198%09red/hsa:5290%09red/hsa:673%09red/hsa:…
Nucleotide excision repair	KEGG PATHWAY	hsa03420	20	47	0.0934834517065	0.46571755941	ENSG00000100387|ENSG00000136936|ENSG00000134899|ENSG00000158290|ENSG00000167986|ENSG00000100479|ENSG00000020426|ENSG00000225830|ENSG00000077514|ENSG00000119318|ENSG00000105486|ENSG00000035928|ENSG00000270181|ENSG00000134058|ENSG00000110768|ENSG00000163918|ENSG00000049541|ENSG00000132383|ENSG00000154767|ENSG00000139842	hsa:9978|hsa:7507|hsa:100533467|hsa:8450|hsa:1642|hsa:5427|hsa:4331|hsa:2074|hsa:10714|hsa:5887|hsa:3978|hsa:5981|hsa:100533467|hsa:1022|hsa:2965|hsa:5984|hsa:5982|hsa:6117|hsa:7508|hsa:8451|	9978|7507|100533467|8450|1642|5427|4331|2074|10714|5887|3978|5981|100533467|1022|2965|5984|5982|6117|7508|8451|	http://www.genome.jp/kegg-bin/show_pathway?hsa03420/hsa:7507%09red/hsa:1022%09red/hsa:3978%09red/hsa:5427%09red/hsa:8451%09red/hsa:7508%09red/hsa:2965%09red/hsa:2074%09red/hsa:6117%09red/hsa:100533467%09red/hsa:4331%09red/hsa:5887%09red/hsa:5981%09red/hsa:9978%09red/hsa:5982%09red/hsa:5984%09red/hsa:8450%09red/hsa:10714%09red/hsa:1642%09red
Axon guidance	KEGG PATHWAY	hsa04360	46	127	0.104781243629	0.512679656325	ENSG00000169398|ENSG00000162631|ENSG00000136040|ENSG00000174775|ENSG00000101096|ENSG00000145242|ENSG00000145715|ENSG00000154928|ENSG00000133216|ENSG00000184349|ENSG00000100030|ENSG00000120910|ENSG00000196935|ENSG00000112902|ENSG00000170381|ENSG00000010810|ENSG00000149269|ENSG00000044524|ENSG00000012171|ENSG00000107731|ENSG00000075223|ENSG00000001617|ENSG00000127955|ENSG00000076356|ENSG00000065135…	hsa:5747|hsa:22854|hsa:10154|hsa:3265|hsa:4773|hsa:2044|hsa:5921|hsa:2047|hsa:2048|hsa:1946|hsa:5594|hsa:5533|hsa:57522|hsa:9037|hsa:9723|hsa:2534|hsa:5058|hsa:2042|hsa:7869|hsa:219699|hsa:10512|hsa:6405|hsa:2773|hsa:5362|hsa:2773|hsa:4775|hsa:23365|hsa:2771|hsa:998|hsa:6091|hsa:3985|hsa:9475|hsa:10509|hsa:5364|hsa:4233|hsa:5063|hsa:3845|hsa:1969|hsa:2932|hsa:5530|hsa:9353|hsa:5062|hsa:23654|hsa:…	5747|22854|10154|3265|4773|2044|5921|2047|2048|1946|5594|5533|57522|9037|9723|2534|5058|2042|7869|219699|10512|6405|2773|5362|2773|4775|23365|2771|998|6091|3985|9475|10509|5364|4233|5063|3845|1969|2932|5530|9353|5062|23654|8440|6093|2043|	http://www.genome.jp/kegg-bin/show_pathway?hsa04360/hsa:5063%09red/hsa:5062%09red/hsa:5362%09red/hsa:5364%09red/hsa:10512%09red/hsa:9723%09red/hsa:2534%09red/hsa:5530%09red/hsa:5533%09red/hsa:5921%09red/hsa:4775%09red/hsa:5747%09red/hsa:4773%09red/hsa:6405%09red/hsa:2042%09red/hsa:2043%09red/hsa:2044%09red/hsa:2047%09red/hsa:10154%09red/hsa:9037%09red/hsa:22854%09red/hsa:10509%09red/hsa:5594%09re…
B cell receptor signaling pathway	KEGG PATHWAY	hsa04662	28	72	0.107894749495	0.518651953714	ENSG00000117461|ENSG00000174775|ENSG00000101096|ENSG00000166501|ENSG00000268173|ENSG00000051382|ENSG00000131196|ENSG00000254087|ENSG00000100030|ENSG00000120910|ENSG00000172175|ENSG00000169032|ENSG00000171608|ENSG00000132155|ENSG00000100485|ENSG00000138814|ENSG00000160293|ENSG00000115904|ENSG00000072736|ENSG00000104365|ENSG00000197943|ENSG00000121879|ENSG00000117020|ENSG00000134215|ENSG00000109320…	hsa:8503|hsa:3265|hsa:4773|hsa:5579|hsa:5296|hsa:5291|hsa:4772|hsa:4067|hsa:5594|hsa:5533|hsa:10892|hsa:5604|hsa:5293|hsa:5894|hsa:6655|hsa:5530|hsa:7410|hsa:6654|hsa:4775|hsa:3551|hsa:5336|hsa:5290|hsa:10000|hsa:7409|hsa:4790|hsa:3845|hsa:2932|hsa:208|	8503|3265|4773|5579|5296|5291|4772|4067|5594|5533|10892|5604|5293|5894|6655|5530|7410|6654|4775|3551|5336|5290|10000|7409|4790|3845|2932|208|	http://www.genome.jp/kegg-bin/show_pathway?hsa04662/hsa:8503%09red/hsa:7409%09red/hsa:10000%09red/hsa:4067%09red/hsa:7410%09red/hsa:5579%09red/hsa:5530%09red/hsa:5533%09red/hsa:4775%09red/hsa:4772%09red/hsa:4773%09red/hsa:5604%09red/hsa:3551%09red/hsa:5336%09red/hsa:5594%09red/hsa:5290%09red/hsa:5291%09red/hsa:5293%09red/hsa:5296%09red/hsa:6655%09red/hsa:6654%09red/hsa:208%09red/hsa:4790%09red/hs…
Dopaminergic synapse	KEGG PATHWAY	hsa04728	47	131	0.111677273217	0.52757884244	ENSG00000113575|ENSG00000134852|ENSG00000107643|ENSG00000087258|ENSG00000145349|ENSG00000213639|ENSG00000166501|ENSG00000087460|ENSG00000157388|ENSG00000123104|ENSG00000148660|ENSG00000268643|ENSG00000213676|ENSG00000078304|ENSG00000066027|ENSG00000118260|ENSG00000120910|ENSG00000175470|ENSG00000183943|ENSG00000151067|ENSG00000157613|ENSG00000112062|ENSG00000095794|ENSG00000138814|ENSG00000156052…	hsa:5515|hsa:9575|hsa:5599|hsa:2775|hsa:817|hsa:5500|hsa:5579|hsa:2778|hsa:776|hsa:3709|hsa:818|hsa:2931|hsa:1388|hsa:5527|hsa:5525|hsa:1385|hsa:5533|hsa:5520|hsa:5613|hsa:775|hsa:90993|hsa:1432|hsa:1385|hsa:5530|hsa:2776|hsa:2773|hsa:59345|hsa:5519|hsa:2773|hsa:3710|hsa:5567|hsa:1386|hsa:5520|hsa:5516|hsa:23236|hsa:2771|hsa:3799|hsa:64764|hsa:5501|hsa:2932|hsa:5578|hsa:5602|hsa:10000|hsa:2783|hs…	5515|9575|5599|2775|817|5500|5579|2778|776|3709|818|2931|1388|5527|5525|1385|5533|5520|5613|775|90993|1432|1385|5530|2776|2773|59345|5519|2773|3710|5567|1386|5520|5516|23236|2771|3799|64764|5501|2932|5578|5602|10000|2783|55012|5602|208|	http://www.genome.jp/kegg-bin/show_pathway?hsa04728/hsa:64764%09red/hsa:3709%09red/hsa:59345%09red/hsa:10000%09red/hsa:23236%09red/hsa:5519%09red/hsa:90993%09red/hsa:5579%09red/hsa:5578%09red/hsa:5530%09red/hsa:5533%09red/hsa:2931%09red/hsa:5516%09red/hsa:5515%09red/hsa:9575%09red/hsa:5602%09red/hsa:2932%09red/hsa:3799%09red/hsa:776%09red/hsa:775%09red/hsa:5525%09red/hsa:2783%09red/hsa:3710%09red…
Cholinergic synapse	KEGG PATHWAY	hsa04725	41	113	0.118045386019	0.547693650984	ENSG00000162104|ENSG00000117461|ENSG00000087258|ENSG00000010810|ENSG00000145349|ENSG00000166501|ENSG00000268173|ENSG00000157388|ENSG00000123104|ENSG00000148660|ENSG00000185760|ENSG00000096968|ENSG00000118260|ENSG00000078369|ENSG00000174775|ENSG00000183943|ENSG00000169032|ENSG00000171608|ENSG00000151067|ENSG00000157613|ENSG00000095794|ENSG00000154229|ENSG00000156052|ENSG00000127955|ENSG00000114450…	hsa:115|hsa:8503|hsa:2775|hsa:2534|hsa:817|hsa:5579|hsa:5296|hsa:776|hsa:3709|hsa:818|hsa:56479|hsa:3717|hsa:1385|hsa:2783|hsa:3265|hsa:5613|hsa:5604|hsa:5293|hsa:775|hsa:90993|hsa:1385|hsa:5578|hsa:2776|hsa:2773|hsa:59345|hsa:1136|hsa:2773|hsa:596|hsa:3710|hsa:5290|hsa:5567|hsa:10000|hsa:113|hsa:23236|hsa:2771|hsa:112|hsa:64764|hsa:5291|hsa:3845|hsa:5594|hsa:208|	115|8503|2775|2534|817|5579|5296|776|3709|818|56479|3717|1385|2783|3265|5613|5604|5293|775|90993|1385|5578|2776|2773|59345|1136|2773|596|3710|5290|5567|10000|113|23236|2771|112|64764|5291|3845|5594|208|	http://www.genome.jp/kegg-bin/show_pathway?hsa04725/hsa:64764%09red/hsa:3709%09red/hsa:59345%09red/hsa:8503%09red/hsa:10000%09red/hsa:596%09red/hsa:2534%09red/hsa:23236%09red/hsa:1136%09red/hsa:5579%09red/hsa:5578%09red/hsa:90993%09red/hsa:112%09red/hsa:56479%09red/hsa:5290%09red/hsa:5604%09red/hsa:5594%09red/hsa:776%09red/hsa:775%09red/hsa:2783%09red/hsa:5291%09red/hsa:5293%09red/hsa:3710%09red/…
Shigellosis	KEGG PATHWAY	hsa05131	24	61	0.119932916274	0.547693650984	ENSG00000131508|ENSG00000163466|ENSG00000131504|ENSG00000085733|ENSG00000109339|ENSG00000035403|ENSG00000107643|ENSG00000026508|ENSG00000100030|ENSG00000130429|ENSG00000112062|ENSG00000106299|ENSG00000197122|ENSG00000104365|ENSG00000284292|ENSG00000070831|ENSG00000134318|ENSG00000109320|ENSG00000166167|ENSG00000050748|ENSG00000180353|ENSG00000067900|ENSG00000150760|ENSG00000106100	hsa:7322|hsa:10109|hsa:1729|hsa:2017|hsa:5602|hsa:7414|hsa:5599|hsa:960|hsa:5594|hsa:10095|hsa:1432|hsa:8976|hsa:6714|hsa:3551|hsa:10095|hsa:998|hsa:9475|hsa:4790|hsa:8945|hsa:5602|hsa:3059|hsa:6093|hsa:1793|hsa:10392|	7322|10109|1729|2017|5602|7414|5599|960|5594|10095|1432|8976|6714|3551|10095|998|9475|4790|8945|5602|3059|6093|1793|10392|	http://www.genome.jp/kegg-bin/show_pathway?hsa05131/hsa:10109%09red/hsa:10392%09red/hsa:1729%09red/hsa:7414%09red/hsa:10095%09red/hsa:960%09red/hsa:8945%09red/hsa:7322%09red/hsa:5602%09red/hsa:3551%09red/hsa:5594%09red/hsa:6093%09red/hsa:998%09red/hsa:5599%09red/hsa:9475%09red/hsa:4790%09red/hsa:6714%09red/hsa:1432%09red/hsa:2017%09red/hsa:8976%09red/hsa:1793%09red/hsa:3059%09red
Ubiquinone and other terpenoid-quinone biosynthesis	KEGG PATHWAY	hsa00130	6	10	0.125339665728	0.563001121466	ENSG00000132423|ENSG00000181019|ENSG00000173085|ENSG00000115486|ENSG00000167186|ENSG00000110871	hsa:51805|hsa:1728|hsa:27235|hsa:2677|hsa:10229|hsa:84274|	51805|1728|27235|2677|10229|84274|	http://www.genome.jp/kegg-bin/show_pathway?hsa00130/hsa:84274%09red/hsa:2677%09red/hsa:51805%09red/hsa:10229%09red/hsa:1728%09red/hsa:27235%09red
Dilated cardiomyopathy	KEGG PATHWAY	hsa05414	33	90	0.136979858522	0.600603509496	ENSG00000162104|ENSG00000160808|ENSG00000213949|ENSG00000198626|ENSG00000226149|ENSG00000087460|ENSG00000157388|ENSG00000091409|ENSG00000182389|ENSG00000183943|ENSG00000138448|ENSG00000151067|ENSG00000196569|ENSG00000183023|ENSG00000174437|ENSG00000115221|ENSG00000092969|ENSG00000167460|ENSG00000142875|ENSG00000082781|ENSG00000121281|ENSG00000165995|ENSG00000164742|ENSG00000105855|ENSG00000135424…	hsa:115|hsa:4634|hsa:3672|hsa:6262|hsa:3908|hsa:2778|hsa:776|hsa:3655|hsa:785|hsa:5613|hsa:3685|hsa:775|hsa:3908|hsa:6546|hsa:488|hsa:3694|hsa:7042|hsa:7171|hsa:5567|hsa:3693|hsa:113|hsa:783|hsa:112|hsa:3696|hsa:3679|hsa:7168|hsa:1756|hsa:7273|hsa:8516|hsa:781|hsa:55799|hsa:3676|hsa:22801|	115|4634|3672|6262|3908|2778|776|3655|785|5613|3685|775|3908|6546|488|3694|7042|7171|5567|3693|113|783|112|3696|3679|7168|1756|7273|8516|781|55799|3676|22801|	http://www.genome.jp/kegg-bin/show_pathway?hsa05414/hsa:3676%09red/hsa:783%09red/hsa:22801%09red/hsa:488%09red/hsa:775%09red/hsa:112%09red/hsa:785%09red/hsa:4634%09red/hsa:781%09red/hsa:3696%09red/hsa:3694%09red/hsa:3693%09red/hsa:6546%09red/hsa:7168%09red/hsa:3655%09red/hsa:8516%09red/hsa:776%09red/hsa:3672%09red/hsa:55799%09red/hsa:3679%09red/hsa:3908%09red/hsa:1756%09red/hsa:7171%09red/hsa:277…
Dorso-ventral axis formation	KEGG PATHWAY	hsa04320	11	24	0.138094967512	0.600603509496	ENSG00000134954|ENSG00000074181|ENSG00000115904|ENSG00000134250|ENSG00000100030|ENSG00000133703|ENSG00000169032|ENSG00000134627|ENSG00000139083|ENSG00000197181|ENSG00000100485	hsa:2113|hsa:4854|hsa:6654|hsa:4851|hsa:5594|hsa:3845|hsa:5604|hsa:143689|hsa:2120|hsa:55124|hsa:6655|	2113|4854|6654|4851|5594|3845|5604|143689|2120|55124|6655|	http://www.genome.jp/kegg-bin/show_pathway?hsa04320/hsa:2113%09red/hsa:5594%09red/hsa:143689%09red/hsa:2120%09red/hsa:6655%09red/hsa:6654%09red/hsa:55124%09red/hsa:5604%09red/hsa:3845%09red/hsa:4854%09red/hsa:4851%09red
cGMP-PKG signaling pathway	KEGG PATHWAY	hsa04022	57	167	0.147078132412	0.6173587638	ENSG00000162104|ENSG00000138735|ENSG00000117461|ENSG00000171132|ENSG00000127955|ENSG00000152270|ENSG00000213639|ENSG00000101096|ENSG00000268173|ENSG00000185532|ENSG00000078668|ENSG00000157388|ENSG00000123104|ENSG00000152402|ENSG00000051382|ENSG00000213676|ENSG00000183023|ENSG00000118260|ENSG00000120910|ENSG00000169032|ENSG00000070961|ENSG00000151067|ENSG00000157613|ENSG00000132155|ENSG00000095794…	hsa:115|hsa:8654|hsa:8503|hsa:5581|hsa:2773|hsa:5140|hsa:5500|hsa:4773|hsa:5296|hsa:5592|hsa:7419|hsa:776|hsa:3709|hsa:2977|hsa:5291|hsa:1388|hsa:6546|hsa:1385|hsa:5533|hsa:5604|hsa:490|hsa:775|hsa:90993|hsa:5894|hsa:1385|hsa:5530|hsa:483|hsa:2776|hsa:3643|hsa:488|hsa:4772|hsa:2773|hsa:4775|hsa:3710|hsa:5290|hsa:2771|hsa:2982|hsa:1386|hsa:10000|hsa:9475|hsa:113|hsa:23236|hsa:9569|hsa:112|hsa:6476…	115|8654|8503|5581|2773|5140|5500|4773|5296|5592|7419|776|3709|2977|5291|1388|6546|1385|5533|5604|490|775|90993|5894|1385|5530|483|2776|3643|488|4772|2773|4775|3710|5290|2771|2982|1386|10000|9475|113|23236|9569|112|64764|5501|493|5293|4208|5594|4205|7408|4638|6093|1910|4659|208|	http://www.genome.jp/kegg-bin/show_pathway?hsa04022/hsa:64764%09red/hsa:3709%09red/hsa:9569%09red/hsa:5140%09red/hsa:5581%09red/hsa:10000%09red/hsa:8654%09red/hsa:23236%09red/hsa:6093%09red/hsa:7419%09red/hsa:483%09red/hsa:8503%09red/hsa:90993%09red/hsa:488%09red/hsa:5592%09red/hsa:4638%09red/hsa:5530%09red/hsa:4659%09red/hsa:4775%09red/hsa:2982%09red/hsa:1910%09red/hsa:4772%09red/hsa:4773%09red/…
Lysine degradation	KEGG PATHWAY	hsa00310	20	51	0.148501990076	0.6173587638	ENSG00000204371|ENSG00000147548|ENSG00000055609|ENSG00000105953|ENSG00000110066|ENSG00000005483|ENSG00000083444|ENSG00000109685|ENSG00000136169|ENSG00000143379|ENSG00000181090|ENSG00000084754|ENSG00000138796|ENSG00000181555|ENSG00000165671|ENSG00000129151|ENSG00000143149|ENSG00000185973|ENSG00000118058|ENSG00000116539	hsa:10919|hsa:54904|hsa:58508|hsa:55753|hsa:51111|hsa:55904|hsa:5351|hsa:7468|hsa:83852|hsa:9869|hsa:10919|hsa:3030|hsa:3033|hsa:29072|hsa:64324|hsa:8424|hsa:223|hsa:55217|hsa:4297|hsa:55870|	10919|54904|58508|55753|51111|55904|5351|7468|83852|9869|10919|3030|3033|29072|64324|8424|223|55217|4297|55870|	http://www.genome.jp/kegg-bin/show_pathway?hsa00310/hsa:5351%09red/hsa:54904%09red/hsa:55870%09red/hsa:223%09red/hsa:10919%09red/hsa:64324%09red/hsa:3033%09red/hsa:3030%09red/hsa:83852%09red/hsa:8424%09red/hsa:29072%09red/hsa:55904%09red/hsa:7468%09red/hsa:9869%09red/hsa:55753%09red/hsa:4297%09red/hsa:58508%09red/hsa:51111%09red/hsa:55217%09red
Endocrine and other factor-regulated calcium reabsorption	KEGG PATHWAY	hsa04961	19	48	0.148706855514	0.6173587638	ENSG00000162104|ENSG00000183023|ENSG00000183020|ENSG00000091831|ENSG00000006125|ENSG00000154229|ENSG00000070371|ENSG00000183943|ENSG00000142875|ENSG00000196961|ENSG00000141367|ENSG00000070961|ENSG00000166501|ENSG00000087460|ENSG00000182621|ENSG00000079805|ENSG00000069849|ENSG00000164742|ENSG00000156052	hsa:115|hsa:6546|hsa:161|hsa:2099|hsa:163|hsa:5578|hsa:8218|hsa:5613|hsa:5567|hsa:160|hsa:1213|hsa:490|hsa:5579|hsa:2778|hsa:23236|hsa:1785|hsa:483|hsa:112|hsa:2776|	115|6546|161|2099|163|5578|8218|5613|5567|160|1213|490|5579|2778|23236|1785|483|112|2776|	http://www.genome.jp/kegg-bin/show_pathway?hsa04961/hsa:5579%09red/hsa:161%09red/hsa:2776%09red/hsa:483%09red/hsa:5567%09red/hsa:2778%09red/hsa:6546%09red/hsa:23236%09red/hsa:2099%09red/hsa:1785%09red/hsa:112%09red/hsa:490%09red/hsa:8218%09red/hsa:163%09red/hsa:160%09red/hsa:5613%09red/hsa:1213%09red/hsa:5578%09red/hsa:115%09red
Hepatitis C	KEGG PATHWAY	hsa05160	46	133	0.158288526663	0.641058718181	ENSG00000113575|ENSG00000117461|ENSG00000131323|ENSG00000033800|ENSG00000137275|ENSG00000112062|ENSG00000111335|ENSG00000109339|ENSG00000089127|ENSG00000128829|ENSG00000127191|ENSG00000051382|ENSG00000107643|ENSG00000268173|ENSG00000100030|ENSG00000175470|ENSG00000174775|ENSG00000142166|ENSG00000172071|ENSG00000171608|ENSG00000104365|ENSG00000088888|ENSG00000132155|ENSG00000100485|ENSG00000107201…	hsa:5515|hsa:8503|hsa:7187|hsa:8554|hsa:8737|hsa:1432|hsa:4940|hsa:5602|hsa:4938|hsa:440275|hsa:7186|hsa:5291|hsa:5599|hsa:5296|hsa:5594|hsa:5520|hsa:3265|hsa:3454|hsa:9451|hsa:5293|hsa:3551|hsa:57506|hsa:5894|hsa:6655|hsa:23586|hsa:10197|hsa:6772|hsa:5519|hsa:6654|hsa:3949|hsa:5290|hsa:10000|hsa:27102|hsa:5516|hsa:6774|hsa:4790|hsa:3845|hsa:673|hsa:2932|hsa:3455|hsa:5610|hsa:5520|hsa:5465|hsa:56…	5515|8503|7187|8554|8737|1432|4940|5602|4938|440275|7186|5291|5599|5296|5594|5520|3265|3454|9451|5293|3551|57506|5894|6655|23586|10197|6772|5519|6654|3949|5290|10000|27102|5516|6774|4790|3845|673|2932|3455|5610|5520|5465|5602|3646|208|	http://www.genome.jp/kegg-bin/show_pathway?hsa05160/hsa:8503%09red/hsa:10000%09red/hsa:4940%09red/hsa:23586%09red/hsa:9451%09red/hsa:5519%09red/hsa:3454%09red/hsa:5516%09red/hsa:5515%09red/hsa:10197%09red/hsa:4938%09red/hsa:5599%09red/hsa:5602%09red/hsa:5291%09red/hsa:1432%09red/hsa:7186%09red/hsa:7187%09red/hsa:3551%09red/hsa:5594%09red/hsa:5465%09red/hsa:5290%09red/hsa:673%09red/hsa:5293%09red/…
Apoptosis	KEGG PATHWAY	hsa04210	31	86	0.163774125083	0.641058718181	ENSG00000114302|ENSG00000117461|ENSG00000137275|ENSG00000160049|ENSG00000149311|ENSG00000171791|ENSG00000164305|ENSG00000268173|ENSG00000127191|ENSG00000014216|ENSG00000051382|ENSG00000120910|ENSG00000183943|ENSG00000156709|ENSG00000171608|ENSG00000198001|ENSG00000090376|ENSG00000138814|ENSG00000023445|ENSG00000121858|ENSG00000003402|ENSG00000003400|ENSG00000104365|ENSG00000121879|ENSG00000142875…	hsa:5576|hsa:8503|hsa:8737|hsa:1676|hsa:472|hsa:596|hsa:836|hsa:5296|hsa:7186|hsa:823|hsa:5291|hsa:5533|hsa:5613|hsa:9131|hsa:5293|hsa:51135|hsa:11213|hsa:5530|hsa:330|hsa:8743|hsa:8837|hsa:843|hsa:3551|hsa:5290|hsa:5567|hsa:10000|hsa:317|hsa:8795|hsa:4790|hsa:1439|hsa:208|	5576|8503|8737|1676|472|596|836|5296|7186|823|5291|5533|5613|9131|5293|51135|11213|5530|330|8743|8837|843|3551|5290|5567|10000|317|8795|4790|1439|208|	http://www.genome.jp/kegg-bin/show_pathway?hsa04210/hsa:317%09red/hsa:11213%09red/hsa:8503%09red/hsa:10000%09red/hsa:596%09red/hsa:8795%09red/hsa:843%09red/hsa:330%09red/hsa:1676%09red/hsa:823%09red/hsa:5530%09red/hsa:5533%09red/hsa:8837%09red/hsa:5576%09red/hsa:9131%09red/hsa:8743%09red/hsa:7186%09red/hsa:3551%09red/hsa:5290%09red/hsa:5291%09red/hsa:5293%09red/hsa:4790%09red/hsa:208%09red/hsa:52…
Small cell lung cancer	KEGG PATHWAY	hsa05222	31	86	0.163774125083	0.641058718181	ENSG00000117461|ENSG00000131323|ENSG00000169398|ENSG00000130702|ENSG00000171791|ENSG00000125952|ENSG00000082512|ENSG00000127191|ENSG00000226149|ENSG00000268173|ENSG00000091409|ENSG00000139687|ENSG00000078043|ENSG00000051382|ENSG00000171608|ENSG00000196569|ENSG00000023445|ENSG00000189283|ENSG00000104365|ENSG00000121879|ENSG00000007171|ENSG00000135862|ENSG00000117020|ENSG00000120868|ENSG00000138448…	hsa:8503|hsa:7187|hsa:5747|hsa:3911|hsa:596|hsa:4149|hsa:7188|hsa:7186|hsa:3908|hsa:5296|hsa:3655|hsa:5925|hsa:9063|hsa:5291|hsa:5293|hsa:3908|hsa:330|hsa:2272|hsa:3551|hsa:5290|hsa:4843|hsa:3915|hsa:10000|hsa:317|hsa:3685|hsa:4790|hsa:3910|hsa:1869|hsa:5728|hsa:3909|hsa:208|	8503|7187|5747|3911|596|4149|7188|7186|3908|5296|3655|5925|9063|5291|5293|3908|330|2272|3551|5290|4843|3915|10000|317|3685|4790|3910|1869|5728|3909|208|	http://www.genome.jp/kegg-bin/show_pathway?hsa05222/hsa:9063%09red/hsa:317%09red/hsa:8503%09red/hsa:10000%09red/hsa:3911%09red/hsa:3910%09red/hsa:3915%09red/hsa:330%09red/hsa:5925%09red/hsa:4149%09red/hsa:5747%09red/hsa:5728%09red/hsa:7188%09red/hsa:2272%09red/hsa:596%09red/hsa:7186%09red/hsa:7187%09red/hsa:3655%09red/hsa:3551%09red/hsa:5290%09red/hsa:5291%09red/hsa:5293%09red/hsa:5296%09red/hsa:…
Salmonella infection	KEGG PATHWAY	hsa05132	31	86	0.163774125083	0.641058718181	ENSG00000163466|ENSG00000136068|ENSG00000123143|ENSG00000109339|ENSG00000144635|ENSG00000100030|ENSG00000104067|ENSG00000126214|ENSG00000130429|ENSG00000112062|ENSG00000106299|ENSG00000133026|ENSG00000159128|ENSG00000284292|ENSG00000007171|ENSG00000197102|ENSG00000107643|ENSG00000105357|ENSG00000134318|ENSG00000109320|ENSG00000256500|ENSG00000065243|ENSG00000070831|ENSG00000067900|ENSG00000100345…	hsa:10109|hsa:2317|hsa:5585|hsa:5602|hsa:51143|hsa:5594|hsa:7082|hsa:3831|hsa:10095|hsa:1432|hsa:8976|hsa:4628|hsa:3460|hsa:10095|hsa:4843|hsa:1778|hsa:5599|hsa:79784|hsa:9475|hsa:4790|hsa:3831|hsa:5586|hsa:998|hsa:6093|hsa:4627|hsa:7100|hsa:51143|hsa:23207|hsa:7879|hsa:79659|hsa:5602|	10109|2317|5585|5602|51143|5594|7082|3831|10095|1432|8976|4628|3460|10095|4843|1778|5599|79784|9475|4790|3831|5586|998|6093|4627|7100|51143|23207|7879|79659|5602|	http://www.genome.jp/kegg-bin/show_pathway?hsa05132/hsa:5585%09red/hsa:5586%09red/hsa:3831%09red/hsa:10109%09red/hsa:8976%09red/hsa:7100%09red/hsa:10095%09red/hsa:51143%09red/hsa:2317%09red/hsa:5602%09red/hsa:7879%09red/hsa:5594%09red/hsa:6093%09red/hsa:998%09red/hsa:4790%09red/hsa:79659%09red/hsa:9475%09red/hsa:5599%09red/hsa:7082%09red/hsa:1432%09red/hsa:3460%09red/hsa:23207%09red/hsa:1778%09re…
Epstein-Barr virus infection	KEGG PATHWAY	hsa05169	67	202	0.16993696122	0.649316263119	ENSG00000108953|ENSG00000117461|ENSG00000131323|ENSG00000069869|ENSG00000137275|ENSG00000048052|ENSG00000066336|ENSG00000082512|ENSG00000082898|ENSG00000171791|ENSG00000112062|ENSG00000175166|ENSG00000196498|ENSG00000109339|ENSG00000268173|ENSG00000128829|ENSG00000127191|ENSG00000104856|ENSG00000196591|ENSG00000107643|ENSG00000139687|ENSG00000172071|ENSG00000026508|ENSG00000254087|ENSG00000116815…	hsa:7531|hsa:8503|hsa:7187|hsa:4734|hsa:8737|hsa:9759|hsa:6688|hsa:7188|hsa:7514|hsa:596|hsa:1432|hsa:5708|hsa:9612|hsa:5602|hsa:5296|hsa:440275|hsa:7186|hsa:5971|hsa:3066|hsa:5599|hsa:5925|hsa:9451|hsa:960|hsa:4067|hsa:965|hsa:11128|hsa:2960|hsa:5613|hsa:5291|hsa:22938|hsa:9759|hsa:5293|hsa:5434|hsa:5705|hsa:6774|hsa:3306|hsa:4193|hsa:1387|hsa:9519|hsa:5431|hsa:5707|hsa:3551|hsa:2033|hsa:5336|hs…	7531|8503|7187|4734|8737|9759|6688|7188|7514|596|1432|5708|9612|5602|5296|440275|7186|5971|3066|5599|5925|9451|960|4067|965|11128|2960|5613|5291|22938|9759|5293|5434|5705|6774|3306|4193|1387|9519|5431|5707|3551|2033|5336|5290|5567|1386|10000|27102|6885|10213|23118|4790|2961|3683|5602|27044|2932|7874|5610|3516|3718|5430|10971|23586|6416|208|	http://www.genome.jp/kegg-bin/show_pathway?hsa05169/hsa:27044%09red/hsa:2960%09red/hsa:8503%09red/hsa:10000%09red/hsa:22938%09red/hsa:596%09red/hsa:5599%09red/hsa:3718%09red/hsa:23586%09red/hsa:4067%09red/hsa:7514%09red/hsa:6885%09red/hsa:7531%09red/hsa:5925%09red/hsa:6416%09red/hsa:5434%09red/hsa:2961%09red/hsa:965%09red/hsa:5430%09red/hsa:5431%09red/hsa:960%09red/hsa:7188%09red/hsa:4734%09red/h…
Arrhythmogenic right ventricular cardiomyopathy (ARVC)	KEGG PATHWAY	hsa05412	27	74	0.170623251622	0.649316263119	ENSG00000213949|ENSG00000226149|ENSG00000157388|ENSG00000091409|ENSG00000168036|ENSG00000182389|ENSG00000198626|ENSG00000044115|ENSG00000151067|ENSG00000196569|ENSG00000183023|ENSG00000124215|ENSG00000174437|ENSG00000115221|ENSG00000173801|ENSG00000165995|ENSG00000082781|ENSG00000138448|ENSG00000105855|ENSG00000135424|ENSG00000198947|ENSG00000096696|ENSG00000153956|ENSG00000157445|ENSG00000115232…	hsa:3672|hsa:3908|hsa:776|hsa:3655|hsa:1499|hsa:785|hsa:6262|hsa:1495|hsa:775|hsa:3908|hsa:6546|hsa:1000|hsa:488|hsa:3694|hsa:3728|hsa:783|hsa:3693|hsa:3685|hsa:3696|hsa:3679|hsa:1756|hsa:1832|hsa:781|hsa:55799|hsa:3676|hsa:22801|hsa:8516|	3672|3908|776|3655|1499|785|6262|1495|775|3908|6546|1000|488|3694|3728|783|3693|3685|3696|3679|1756|1832|781|55799|3676|22801|8516|	http://www.genome.jp/kegg-bin/show_pathway?hsa05412/hsa:3728%09red/hsa:3676%09red/hsa:22801%09red/hsa:488%09red/hsa:775%09red/hsa:785%09red/hsa:783%09red/hsa:1832%09red/hsa:781%09red/hsa:3696%09red/hsa:3694%09red/hsa:3693%09red/hsa:6546%09red/hsa:3655%09red/hsa:8516%09red/hsa:776%09red/hsa:3672%09red/hsa:55799%09red/hsa:3679%09red/hsa:1000%09red/hsa:3908%09red/hsa:1756%09red/hsa:3685%09red/hsa:62…
Ribosome biogenesis in eukaryotes	KEGG PATHWAY	hsa03008	30	84	0.178911194759	0.660962394693	ENSG00000141076|ENSG00000055044|ENSG00000088930|ENSG00000082898|ENSG00000011260|ENSG00000104356|ENSG00000108651|ENSG00000114127|ENSG00000253710|ENSG00000005189|ENSG00000182841|ENSG00000143748|ENSG00000076043|ENSG00000120158|ENSG00000126749|ENSG00000225648|ENSG00000106344|ENSG00000145375|ENSG00000113360|ENSG00000079313|ENSG00000124784|ENSG00000134697|ENSG00000163938|ENSG00000107937|ENSG00000135372…	hsa:84916|hsa:51602|hsa:22803|hsa:7514|hsa:51096|hsa:10940|hsa:55813|hsa:54464|hsa:9724|hsa:81691|hsa:27341|hsa:4931|hsa:25996|hsa:10171|hsa:10436|hsa:51119|hsa:55131|hsa:166378|hsa:29102|hsa:57455|hsa:83732|hsa:29889|hsa:26354|hsa:23560|hsa:55226|hsa:23160|hsa:51068|hsa:23195|hsa:1736|hsa:55127|	84916|51602|22803|7514|51096|10940|55813|54464|9724|81691|27341|4931|25996|10171|10436|51119|55131|166378|29102|57455|83732|29889|26354|23560|55226|23160|51068|23195|1736|55127|	http://www.genome.jp/kegg-bin/show_pathway?hsa03008/hsa:10436%09red/hsa:55226%09red/hsa:57455%09red/hsa:166378%09red/hsa:9724%09red/hsa:55127%09red/hsa:10940%09red/hsa:23160%09red/hsa:25996%09red/hsa:23560%09red/hsa:7514%09red/hsa:51068%09red/hsa:81691%09red/hsa:83732%09red/hsa:4931%09red/hsa:10171%09red/hsa:54464%09red/hsa:29102%09red/hsa:26354%09red/hsa:55131%09red/hsa:27341%09red/hsa:1736%09re…
One carbon pool by folate	KEGG PATHWAY	hsa00670	9	20	0.180277321004	0.660962394693	ENSG00000176974|ENSG00000159131|ENSG00000100714|ENSG00000177000|ENSG00000163738|ENSG00000103707|ENSG00000120254|ENSG00000144908|ENSG00000116984	hsa:6470|hsa:2618|hsa:4522|hsa:4524|hsa:441024|hsa:123263|hsa:25902|hsa:10840|hsa:4548|	6470|2618|4522|4524|441024|123263|25902|10840|4548|	http://www.genome.jp/kegg-bin/show_pathway?hsa00670/hsa:25902%09red/hsa:10840%09red/hsa:4522%09red/hsa:441024%09red/hsa:4524%09red/hsa:6470%09red/hsa:123263%09red/hsa:2618%09red/hsa:4548%09red
cAMP signaling pathway	KEGG PATHWAY	hsa04024	66	200	0.180920363511	0.660962394693	ENSG00000162104|ENSG00000117461|ENSG00000156299|ENSG00000107643|ENSG00000184588|ENSG00000145349|ENSG00000106571|ENSG00000152270|ENSG00000213639|ENSG00000186951|ENSG00000109339|ENSG00000268173|ENSG00000087460|ENSG00000157388|ENSG00000148660|ENSG00000131196|ENSG00000164161|ENSG00000125257|ENSG00000118260|ENSG00000204681|ENSG00000183943|ENSG00000169032|ENSG00000001626|ENSG00000149269|ENSG00000134215…	hsa:115|hsa:8503|hsa:7074|hsa:5599|hsa:5142|hsa:817|hsa:2737|hsa:5140|hsa:5500|hsa:5465|hsa:5602|hsa:5296|hsa:2778|hsa:776|hsa:818|hsa:4772|hsa:64399|hsa:10257|hsa:1385|hsa:2550|hsa:5613|hsa:5604|hsa:1080|hsa:5058|hsa:7409|hsa:775|hsa:90993|hsa:51|hsa:1385|hsa:11069|hsa:483|hsa:2773|hsa:1387|hsa:6262|hsa:488|hsa:7410|hsa:2773|hsa:64764|hsa:2033|hsa:5290|hsa:5337|hsa:5567|hsa:5906|hsa:10000|hsa:55…	115|8503|7074|5599|5142|817|2737|5140|5500|5465|5602|5296|2778|776|818|4772|64399|10257|1385|2550|5613|5604|1080|5058|7409|775|90993|51|1385|11069|483|2773|1387|6262|488|7410|2773|64764|2033|5290|5337|5567|5906|10000|55811|9475|113|6548|2771|112|4790|5144|5894|5291|6093|5501|493|673|5293|51196|5594|490|4301|5602|4659|208|	http://www.genome.jp/kegg-bin/show_pathway?hsa04024/hsa:10257%09red/hsa:5144%09red/hsa:7074%09red/hsa:5140%09red/hsa:10000%09red/hsa:11069%09red/hsa:5894%09red/hsa:483%09red/hsa:1387%09red/hsa:8503%09red/hsa:90993%09red/hsa:7410%09red/hsa:488%09red/hsa:1080%09red/hsa:5142%09red/hsa:4659%09red/hsa:5567%09red/hsa:4301%09red/hsa:4772%09red/hsa:6093%09red/hsa:5058%09red/hsa:5604%09red/hsa:5599%09red/…
ABC transporters	KEGG PATHWAY	hsa02010	17	44	0.185155274283	0.667533488863	ENSG00000238098|ENSG00000131269|ENSG00000108846|ENSG00000125257|ENSG00000179869|ENSG00000165029|ENSG00000154262|ENSG00000154263|ENSG00000150967|ENSG00000154265|ENSG00000118777|ENSG00000117528|ENSG00000001626|ENSG00000135776|ENSG00000173208|ENSG00000103222|ENSG00000114770	hsa:21|hsa:22|hsa:4363|hsa:10257|hsa:154664|hsa:19|hsa:23460|hsa:10349|hsa:23457|hsa:23461|hsa:9429|hsa:225|hsa:1080|hsa:23456|hsa:225|hsa:4363|hsa:94160|	21|22|4363|10257|154664|19|23460|10349|23457|23461|9429|225|1080|23456|225|4363|94160|	http://www.genome.jp/kegg-bin/show_pathway?hsa02010/hsa:225%09red/hsa:22%09red/hsa:19%09red/hsa:21%09red/hsa:1080%09red/hsa:23460%09red/hsa:10257%09red/hsa:10349%09red/hsa:94160%09red/hsa:23461%09red/hsa:9429%09red/hsa:4363%09red/hsa:23457%09red/hsa:23456%09red/hsa:154664%09red
Ras signaling pathway	KEGG PATHWAY	hsa04014	74	228	0.19682351563	0.700384977696	ENSG00000134954|ENSG00000172575|ENSG00000117461|ENSG00000156299|ENSG00000112685|ENSG00000017797|ENSG00000184349|ENSG00000113319|ENSG00000174775|ENSG00000114450|ENSG00000166501|ENSG00000145715|ENSG00000268173|ENSG00000180370|ENSG00000109339|ENSG00000051382|ENSG00000107643|ENSG00000121879|ENSG00000075391|ENSG00000144118|ENSG00000100030|ENSG00000078369|ENSG00000162924|ENSG00000183943|ENSG00000169032…	hsa:2113|hsa:10125|hsa:8503|hsa:7074|hsa:55770|hsa:10928|hsa:1946|hsa:5924|hsa:3265|hsa:59345|hsa:5579|hsa:5921|hsa:5296|hsa:5062|hsa:5602|hsa:5291|hsa:5599|hsa:5290|hsa:9462|hsa:5899|hsa:5594|hsa:2783|hsa:5966|hsa:5613|hsa:5604|hsa:3480|hsa:5058|hsa:284|hsa:5781|hsa:5894|hsa:6655|hsa:5578|hsa:83593|hsa:3791|hsa:3643|hsa:53358|hsa:8605|hsa:6654|hsa:3815|hsa:3551|hsa:5321|hsa:5336|hsa:8437|hsa:533…	2113|10125|8503|7074|55770|10928|1946|5924|3265|59345|5579|5921|5296|5062|5602|5291|5599|5290|9462|5899|5594|2783|5966|5613|5604|3480|5058|284|5781|5894|6655|5578|83593|3791|3643|53358|8605|6654|3815|3551|5321|5336|8437|5337|7424|5906|998|10000|5922|2263|5156|5567|4254|2549|4790|1969|10156|4233|9771|3845|5293|51196|4763|2258|8315|27|4301|5063|2260|6789|80310|5602|22821|208|	http://www.genome.jp/kegg-bin/show_pathway?hsa04014/hsa:3551%09red/hsa:59345%09red/hsa:5063%09red/hsa:5062%09red/hsa:10000%09red/hsa:5156%09red/hsa:3815%09red/hsa:3480%09red/hsa:10125%09red/hsa:5594%09red/hsa:5966%09red/hsa:9462%09red/hsa:8503%09red/hsa:8315%09red/hsa:5321%09red/hsa:5579%09red/hsa:5578%09red/hsa:5924%09red/hsa:5922%09red/hsa:27%09red/hsa:5906%09red/hsa:5781%09red/hsa:10928%09red/…
Gap junction	KEGG PATHWAY	hsa04540	31	89	0.204669670567	0.718967817118	ENSG00000162104|ENSG00000166501|ENSG00000185532|ENSG00000087460|ENSG00000123104|ENSG00000152402|ENSG00000115904|ENSG00000100030|ENSG00000104067|ENSG00000174775|ENSG00000183943|ENSG00000169032|ENSG00000132155|ENSG00000100485|ENSG00000154229|ENSG00000156052|ENSG00000127955|ENSG00000198121|ENSG00000197122|ENSG00000065135|ENSG00000096433|ENSG00000142875|ENSG00000121281|ENSG00000282278|ENSG00000182621…	hsa:115|hsa:5579|hsa:5592|hsa:2778|hsa:3709|hsa:2977|hsa:6654|hsa:5594|hsa:7082|hsa:3265|hsa:5613|hsa:5604|hsa:5894|hsa:6655|hsa:5578|hsa:2776|hsa:2773|hsa:1902|hsa:6714|hsa:2773|hsa:3710|hsa:5567|hsa:113|hsa:5156|hsa:23236|hsa:2771|hsa:112|hsa:3845|hsa:2982|hsa:1453|hsa:80310|	115|5579|5592|2778|3709|2977|6654|5594|7082|3265|5613|5604|5894|6655|5578|2776|2773|1902|6714|2773|3710|5567|113|5156|23236|2771|112|3845|2982|1453|80310|	http://www.genome.jp/kegg-bin/show_pathway?hsa04540/hsa:3709%09red/hsa:2982%09red/hsa:23236%09red/hsa:5579%09red/hsa:5578%09red/hsa:112%09red/hsa:5604%09red/hsa:5156%09red/hsa:5594%09red/hsa:5592%09red/hsa:7082%09red/hsa:3710%09red/hsa:6655%09red/hsa:1453%09red/hsa:80310%09red/hsa:3845%09red/hsa:6714%09red/hsa:2773%09red/hsa:2771%09red/hsa:2776%09red/hsa:6654%09red/hsa:2778%09red/hsa:1902%09red/h…
Hypertrophic cardiomyopathy (HCM)	KEGG PATHWAY	hsa05410	29	83	0.21021670334	0.729106034369	ENSG00000160808|ENSG00000213949|ENSG00000226149|ENSG00000157388|ENSG00000091409|ENSG00000182389|ENSG00000198626|ENSG00000151067|ENSG00000196569|ENSG00000132356|ENSG00000183023|ENSG00000174437|ENSG00000115221|ENSG00000092969|ENSG00000167460|ENSG00000165995|ENSG00000082781|ENSG00000138448|ENSG00000105855|ENSG00000135424|ENSG00000140416|ENSG00000198947|ENSG00000237298|ENSG00000106617|ENSG00000077943…	hsa:4634|hsa:3672|hsa:3908|hsa:776|hsa:3655|hsa:785|hsa:6262|hsa:775|hsa:3908|hsa:5562|hsa:6546|hsa:488|hsa:3694|hsa:7042|hsa:7171|hsa:783|hsa:3693|hsa:3685|hsa:3696|hsa:3679|hsa:7168|hsa:1756|hsa:7273|hsa:51422|hsa:8516|hsa:781|hsa:55799|hsa:3676|hsa:22801|	4634|3672|3908|776|3655|785|6262|775|3908|5562|6546|488|3694|7042|7171|783|3693|3685|3696|3679|7168|1756|7273|51422|8516|781|55799|3676|22801|	http://www.genome.jp/kegg-bin/show_pathway?hsa05410/hsa:3676%09red/hsa:783%09red/hsa:51422%09red/hsa:22801%09red/hsa:488%09red/hsa:775%09red/hsa:785%09red/hsa:4634%09red/hsa:781%09red/hsa:3696%09red/hsa:3694%09red/hsa:3693%09red/hsa:6546%09red/hsa:7168%09red/hsa:3655%09red/hsa:8516%09red/hsa:776%09red/hsa:3672%09red/hsa:55799%09red/hsa:3679%09red/hsa:3908%09red/hsa:1756%09red/hsa:7171%09red/hsa:3…
Melanoma	KEGG PATHWAY	hsa05218	25	71	0.221892439628	0.752036167385	ENSG00000117461|ENSG00000268173|ENSG00000051382|ENSG00000139687|ENSG00000100030|ENSG00000077782|ENSG00000174775|ENSG00000169032|ENSG00000039068|ENSG00000140443|ENSG00000171608|ENSG00000132155|ENSG00000135679|ENSG00000187098|ENSG00000121879|ENSG00000117020|ENSG00000282278|ENSG00000105976|ENSG00000133703|ENSG00000157764|ENSG00000129682|ENSG00000101412|ENSG00000171862|ENSG00000170962|ENSG00000105221	hsa:8503|hsa:5296|hsa:5291|hsa:5925|hsa:5594|hsa:2260|hsa:3265|hsa:5604|hsa:999|hsa:3480|hsa:5293|hsa:5894|hsa:4193|hsa:4286|hsa:5290|hsa:10000|hsa:5156|hsa:4233|hsa:3845|hsa:673|hsa:2258|hsa:1869|hsa:5728|hsa:80310|hsa:208|	8503|5296|5291|5925|5594|2260|3265|5604|999|3480|5293|5894|4193|4286|5290|10000|5156|4233|3845|673|2258|1869|5728|80310|208|	http://www.genome.jp/kegg-bin/show_pathway?hsa05218/hsa:8503%09red/hsa:10000%09red/hsa:3480%09red/hsa:4286%09red/hsa:5925%09red/hsa:2258%09red/hsa:5728%09red/hsa:5604%09red/hsa:5291%09red/hsa:5156%09red/hsa:5594%09red/hsa:5290%09red/hsa:673%09red/hsa:999%09red/hsa:5293%09red/hsa:5296%09red/hsa:208%09red/hsa:3845%09red/hsa:1869%09red/hsa:80310%09red/hsa:4233%09red/hsa:2260%09red/hsa:3265%09red/hsa…
Epithelial cell signaling in Helicobacter pylori infection	KEGG PATHWAY	hsa05120	24	68	0.224934819392	0.752036167385	ENSG00000107643|ENSG00000114573|ENSG00000164305|ENSG00000109339|ENSG00000185344|ENSG00000254087|ENSG00000104067|ENSG00000116039|ENSG00000149269|ENSG00000179295|ENSG00000112062|ENSG00000197943|ENSG00000197122|ENSG00000104365|ENSG00000155097|ENSG00000070831|ENSG00000109320|ENSG00000105976|ENSG00000151694|ENSG00000065559|ENSG00000047249|ENSG00000137845|ENSG00000050748|ENSG00000106100	hsa:5599|hsa:523|hsa:836|hsa:5602|hsa:23545|hsa:4067|hsa:7082|hsa:525|hsa:5058|hsa:5781|hsa:1432|hsa:5336|hsa:6714|hsa:3551|hsa:528|hsa:998|hsa:4790|hsa:4233|hsa:6868|hsa:6416|hsa:51606|hsa:102|hsa:5602|hsa:10392|	5599|523|836|5602|23545|4067|7082|525|5058|5781|1432|5336|6714|3551|528|998|4790|4233|6868|6416|51606|102|5602|10392|	http://www.genome.jp/kegg-bin/show_pathway?hsa05120/hsa:10392%09red/hsa:4067%09red/hsa:23545%09red/hsa:5781%09red/hsa:5058%09red/hsa:102%09red/hsa:5602%09red/hsa:3551%09red/hsa:5336%09red/hsa:6868%09red/hsa:998%09red/hsa:1432%09red/hsa:4790%09red/hsa:5599%09red/hsa:528%09red/hsa:6714%09red/hsa:525%09red/hsa:523%09red/hsa:7082%09red/hsa:836%09red/hsa:51606%09red/hsa:4233%09red/hsa:6416%09red
Toxoplasmosis	KEGG PATHWAY	hsa05145	40	120	0.232193913427	0.752036167385	ENSG00000117461|ENSG00000107643|ENSG00000087258|ENSG00000115415|ENSG00000130702|ENSG00000171791|ENSG00000164305|ENSG00000109339|ENSG00000226149|ENSG00000268173|ENSG00000091409|ENSG00000179583|ENSG00000100030|ENSG00000096968|ENSG00000051382|ENSG00000171608|ENSG00000198001|ENSG00000104365|ENSG00000055208|ENSG00000196569|ENSG00000187522|ENSG00000023445|ENSG00000127955|ENSG00000065135|ENSG00000159128…	hsa:8503|hsa:5599|hsa:2775|hsa:6772|hsa:3911|hsa:596|hsa:836|hsa:5602|hsa:3908|hsa:5296|hsa:3655|hsa:4261|hsa:5594|hsa:3717|hsa:5291|hsa:5293|hsa:51135|hsa:3551|hsa:23118|hsa:3908|hsa:3306|hsa:330|hsa:2773|hsa:2773|hsa:3460|hsa:3949|hsa:7042|hsa:5290|hsa:4843|hsa:2771|hsa:10000|hsa:6885|hsa:6774|hsa:4790|hsa:3910|hsa:1432|hsa:3915|hsa:3909|hsa:5602|hsa:208|	8503|5599|2775|6772|3911|596|836|5602|3908|5296|3655|4261|5594|3717|5291|5293|51135|3551|23118|3908|3306|330|2773|2773|3460|3949|7042|5290|4843|2771|10000|6885|6774|4790|3910|1432|3915|3909|5602|208|	http://www.genome.jp/kegg-bin/show_pathway?hsa05145/hsa:8503%09red/hsa:10000%09red/hsa:3911%09red/hsa:3910%09red/hsa:3915%09red/hsa:330%09red/hsa:5599%09red/hsa:5602%09red/hsa:596%09red/hsa:1432%09red/hsa:4261%09red/hsa:3551%09red/hsa:5594%09red/hsa:6885%09red/hsa:23118%09red/hsa:5290%09red/hsa:5291%09red/hsa:5293%09red/hsa:3949%09red/hsa:3717%09red/hsa:836%09red/hsa:4790%09red/hsa:208%09red/hsa:…
Non-homologous end-joining	KEGG PATHWAY	hsa03450	6	13	0.235471264867	0.752036167385	ENSG00000283782|ENSG00000253729|ENSG00000113522|ENSG00000020922|ENSG00000079246|ENSG00000166169	hsa:10111|hsa:5591|hsa:10111|hsa:4361|hsa:7520|hsa:27343|	10111|5591|10111|4361|7520|27343|	http://www.genome.jp/kegg-bin/show_pathway?hsa03450/hsa:7520%09red/hsa:10111%09red/hsa:4361%09red/hsa:27343%09red/hsa:5591%09red
Chagas disease (American trypanosomiasis)	KEGG PATHWAY	hsa05142	35	104	0.235509227714	0.752036167385	ENSG00000113575|ENSG00000117461|ENSG00000107643|ENSG00000087258|ENSG00000109339|ENSG00000268173|ENSG00000087460|ENSG00000051382|ENSG00000163513|ENSG00000100030|ENSG00000175470|ENSG00000171608|ENSG00000198001|ENSG00000112062|ENSG00000156052|ENSG00000127955|ENSG00000137713|ENSG00000003402|ENSG00000065135|ENSG00000159128|ENSG00000104365|ENSG00000092969|ENSG00000121879|ENSG00000114353|ENSG00000117020…	hsa:5515|hsa:8503|hsa:5599|hsa:2775|hsa:5602|hsa:5296|hsa:2778|hsa:5291|hsa:7048|hsa:5594|hsa:5520|hsa:5293|hsa:51135|hsa:1432|hsa:2776|hsa:2773|hsa:5519|hsa:8837|hsa:2773|hsa:3460|hsa:3551|hsa:7042|hsa:5290|hsa:2771|hsa:10000|hsa:718|hsa:5516|hsa:23236|hsa:4087|hsa:4790|hsa:4843|hsa:6416|hsa:5520|hsa:5602|hsa:208|	5515|8503|5599|2775|5602|5296|2778|5291|7048|5594|5520|5293|51135|1432|2776|2773|5519|8837|2773|3460|3551|7042|5290|2771|10000|718|5516|23236|4087|4790|4843|6416|5520|5602|208|	http://www.genome.jp/kegg-bin/show_pathway?hsa05142/hsa:8503%09red/hsa:10000%09red/hsa:23236%09red/hsa:5519%09red/hsa:8837%09red/hsa:5516%09red/hsa:5515%09red/hsa:5599%09red/hsa:5602%09red/hsa:4087%09red/hsa:3551%09red/hsa:5594%09red/hsa:5290%09red/hsa:5291%09red/hsa:5293%09red/hsa:1432%09red/hsa:4790%09red/hsa:718%09red/hsa:208%09red/hsa:5296%09red/hsa:2773%09red/hsa:5520%09red/hsa:2771%09red/hs…
Circadian rhythm	KEGG PATHWAY	hsa04710	12	31	0.237124194171	0.752036167385	ENSG00000100387|ENSG00000113558|ENSG00000118260|ENSG00000095794|ENSG00000005812|ENSG00000055130|ENSG00000166167|ENSG00000134852|ENSG00000141551|ENSG00000106617|ENSG00000069667|ENSG00000132356	hsa:9978|hsa:6500|hsa:1385|hsa:1385|hsa:26224|hsa:8454|hsa:8945|hsa:9575|hsa:1453|hsa:51422|hsa:6095|hsa:5562|	9978|6500|1385|1385|26224|8454|8945|9575|1453|51422|6095|5562|	http://www.genome.jp/kegg-bin/show_pathway?hsa04710/hsa:1453%09red/hsa:9575%09red/hsa:1385%09red/hsa:8454%09red/hsa:6095%09red/hsa:6500%09red/hsa:51422%09red/hsa:8945%09red/hsa:5562%09red/hsa:26224%09red/hsa:9978%09red
Propanoate metabolism	KEGG PATHWAY	hsa00640	11	28	0.238767912916	0.752036167385	ENSG00000198130|ENSG00000134333|ENSG00000111058|ENSG00000175198|ENSG00000076555|ENSG00000084754|ENSG00000172340|ENSG00000117054|ENSG00000114054|ENSG00000278540|ENSG00000136143	hsa:26275|hsa:3948|hsa:79611|hsa:5095|hsa:32|hsa:3030|hsa:8801|hsa:34|hsa:5096|hsa:31|hsa:8803|	26275|3948|79611|5095|32|3030|8801|34|5096|31|8803|	http://www.genome.jp/kegg-bin/show_pathway?hsa00640/hsa:31%09red/hsa:8803%09red/hsa:8801%09red/hsa:34%09red/hsa:32%09red/hsa:3030%09red/hsa:79611%09red/hsa:26275%09red/hsa:5096%09red/hsa:5095%09red/hsa:3948%09red
Viral carcinogenesis	KEGG PATHWAY	hsa05203	66	206	0.238785206433	0.752036167385	ENSG00000108953|ENSG00000080839|ENSG00000131323|ENSG00000173757|ENSG00000048052|ENSG00000149554|ENSG00000117461|ENSG00000164305|ENSG00000127191|ENSG00000082512|ENSG00000110768|ENSG00000163517|ENSG00000196591|ENSG00000139687|ENSG00000213676|ENSG00000268173|ENSG00000168214|ENSG00000254087|ENSG00000118260|ENSG00000134308|ENSG00000153767|ENSG00000134352|ENSG00000174775|ENSG00000183943|ENSG00000051382…	hsa:7531|hsa:5933|hsa:7187|hsa:6777|hsa:9759|hsa:1111|hsa:8503|hsa:836|hsa:7186|hsa:7188|hsa:2965|hsa:79885|hsa:3066|hsa:5925|hsa:1388|hsa:5296|hsa:3516|hsa:4067|hsa:1385|hsa:10971|hsa:2960|hsa:3572|hsa:3265|hsa:5613|hsa:5291|hsa:22938|hsa:8379|hsa:9759|hsa:5293|hsa:90993|hsa:2934|hsa:6672|hsa:6774|hsa:5934|hsa:4193|hsa:1387|hsa:6714|hsa:1739|hsa:23352|hsa:2961|hsa:2033|hsa:8841|hsa:5290|hsa:5567…	7531|5933|7187|6777|9759|1111|8503|836|7186|7188|2965|79885|3066|5925|1388|5296|3516|4067|1385|10971|2960|3572|3265|5613|5291|22938|8379|9759|5293|90993|2934|6672|6774|5934|4193|1387|6714|1739|23352|2961|2033|8841|5290|5567|7419|998|1386|5922|718|4790|64764|9519|1642|5594|1385|27044|3845|7337|8850|7874|5610|55869|5966|3718|8379|9093|	http://www.genome.jp/kegg-bin/show_pathway?hsa05203/hsa:64764%09red/hsa:8503%09red/hsa:1739%09red/hsa:22938%09red/hsa:23352%09red/hsa:9759%09red/hsa:3718%09red/hsa:5966%09red/hsa:2965%09red/hsa:90993%09red/hsa:8379%09red/hsa:7531%09red/hsa:4067%09red/hsa:5922%09red/hsa:1111%09red/hsa:8850%09red/hsa:2961%09red/hsa:2960%09red/hsa:55869%09red/hsa:6672%09red/hsa:7188%09red/hsa:1642%09red/hsa:7874%09r…
FoxO signaling pathway	KEGG PATHWAY	hsa04068	44	134	0.244526146232	0.758262697916	ENSG00000117461|ENSG00000107643|ENSG00000112062|ENSG00000109339|ENSG00000268173|ENSG00000051382|ENSG00000163513|ENSG00000115904|ENSG00000100030|ENSG00000174775|ENSG00000169032|ENSG00000140443|ENSG00000149311|ENSG00000168610|ENSG00000132155|ENSG00000103479|ENSG00000132356|ENSG00000135679|ENSG00000171105|ENSG00000005339|ENSG00000121858|ENSG00000104205|ENSG00000104365|ENSG00000100393|ENSG00000092969…	hsa:8503|hsa:5599|hsa:1432|hsa:5602|hsa:5296|hsa:5291|hsa:7048|hsa:6654|hsa:5594|hsa:3265|hsa:5604|hsa:3480|hsa:472|hsa:6774|hsa:5894|hsa:5934|hsa:5562|hsa:4193|hsa:3643|hsa:1387|hsa:8743|hsa:23678|hsa:3551|hsa:2033|hsa:7042|hsa:5290|hsa:6789|hsa:10000|hsa:2308|hsa:4087|hsa:9455|hsa:51422|hsa:3845|hsa:673|hsa:5293|hsa:7874|hsa:6655|hsa:9454|hsa:5728|hsa:4089|hsa:901|hsa:5602|hsa:891|hsa:208|	8503|5599|1432|5602|5296|5291|7048|6654|5594|3265|5604|3480|472|6774|5894|5934|5562|4193|3643|1387|8743|23678|3551|2033|7042|5290|6789|10000|2308|4087|9455|51422|3845|673|5293|7874|6655|9454|5728|4089|901|5602|891|208|	http://www.genome.jp/kegg-bin/show_pathway?hsa04068/hsa:8503%09red/hsa:10000%09red/hsa:3480%09red/hsa:5291%09red/hsa:51422%09red/hsa:901%09red/hsa:5728%09red/hsa:5604%09red/hsa:5599%09red/hsa:5602%09red/hsa:7874%09red/hsa:4089%09red/hsa:4087%09red/hsa:8743%09red/hsa:6789%09red/hsa:7042%09red/hsa:3551%09red/hsa:5594%09red/hsa:891%09red/hsa:5290%09red/hsa:673%09red/hsa:5293%09red/hsa:1432%09red/hsa…
Aminoacyl-tRNA biosynthesis	KEGG PATHWAY	hsa00970	23	66	0.246297007717	0.758262697916	ENSG00000166986|ENSG00000185418|ENSG00000103707|ENSG00000137513|ENSG00000134684|ENSG00000143374|ENSG00000117593|ENSG00000134905|ENSG00000145982|ENSG00000103356|ENSG00000065427|ENSG00000090861|ENSG00000110619|ENSG00000031698|ENSG00000136628|ENSG00000104835|ENSG00000113407|ENSG00000140105|ENSG00000113643|ENSG00000134440|ENSG00000133706|ENSG00000196305|ENSG00000067704	hsa:4141|hsa:123283|hsa:123263|hsa:79731|hsa:8565|hsa:6897|hsa:55157|hsa:79587|hsa:10667|hsa:124454|hsa:3735|hsa:16|hsa:833|hsa:6301|hsa:2058|hsa:54938|hsa:6897|hsa:7453|hsa:5917|hsa:4677|hsa:51520|hsa:3376|hsa:55699|	4141|123283|123263|79731|8565|6897|55157|79587|10667|124454|3735|16|833|6301|2058|54938|6897|7453|5917|4677|51520|3376|55699|	http://www.genome.jp/kegg-bin/show_pathway?hsa00970/hsa:6897%09red/hsa:124454%09red/hsa:79587%09red/hsa:55699%09red/hsa:8565%09red/hsa:51520%09red/hsa:4141%09red/hsa:7453%09red/hsa:3376%09red/hsa:123263%09red/hsa:6301%09red/hsa:3735%09red/hsa:79731%09red/hsa:4677%09red/hsa:10667%09red/hsa:55157%09red/hsa:123283%09red/hsa:54938%09red/hsa:5917%09red/hsa:833%09red/hsa:16%09red/hsa:2058%09red
Valine, leucine and isoleucine degradation	KEGG PATHWAY	hsa00280	16	44	0.250888761269	0.763816895419	ENSG00000198130|ENSG00000175198|ENSG00000078070|ENSG00000117054|ENSG00000083720|ENSG00000114054|ENSG00000138796|ENSG00000112972|ENSG00000106049|ENSG00000117305|ENSG00000084754|ENSG00000137992|ENSG00000143149|ENSG00000060982|ENSG00000128928|ENSG00000138029	hsa:26275|hsa:5095|hsa:56922|hsa:34|hsa:5019|hsa:5096|hsa:3033|hsa:3157|hsa:11112|hsa:3155|hsa:3030|hsa:1629|hsa:223|hsa:586|hsa:3712|hsa:3032|	26275|5095|56922|34|5019|5096|3033|3157|11112|3155|3030|1629|223|586|3712|3032|	http://www.genome.jp/kegg-bin/show_pathway?hsa00280/hsa:3712%09red/hsa:34%09red/hsa:223%09red/hsa:5019%09red/hsa:3032%09red/hsa:1629%09red/hsa:586%09red/hsa:26275%09red/hsa:5096%09red/hsa:11112%09red/hsa:5095%09red/hsa:3155%09red/hsa:3033%09red/hsa:56922%09red/hsa:3157%09red/hsa:3030%09red
Inflammatory mediator regulation of TRP channels	KEGG PATHWAY	hsa04750	33	99	0.257961865051	0.776720340923	ENSG00000162104|ENSG00000117461|ENSG00000171132|ENSG00000107643|ENSG00000145349|ENSG00000213639|ENSG00000109339|ENSG00000087460|ENSG00000105499|ENSG00000123104|ENSG00000148660|ENSG00000134716|ENSG00000183943|ENSG00000051382|ENSG00000171608|ENSG00000112062|ENSG00000154229|ENSG00000156052|ENSG00000197943|ENSG00000197122|ENSG00000027075|ENSG00000116711|ENSG00000096433|ENSG00000121879|ENSG00000142875…	hsa:115|hsa:8503|hsa:5581|hsa:5599|hsa:817|hsa:5500|hsa:5602|hsa:2778|hsa:8605|hsa:3709|hsa:818|hsa:1573|hsa:5613|hsa:5291|hsa:5293|hsa:1432|hsa:5578|hsa:2776|hsa:5336|hsa:6714|hsa:5583|hsa:5321|hsa:3710|hsa:5290|hsa:5567|hsa:113|hsa:23236|hsa:112|hsa:5501|hsa:5296|hsa:5602|hsa:7442|hsa:5579|	115|8503|5581|5599|817|5500|5602|2778|8605|3709|818|1573|5613|5291|5293|1432|5578|2776|5336|6714|5583|5321|3710|5290|5567|113|23236|112|5501|5296|5602|7442|5579|	http://www.genome.jp/kegg-bin/show_pathway?hsa04750/hsa:3709%09red/hsa:8503%09red/hsa:5581%09red/hsa:5583%09red/hsa:23236%09red/hsa:5321%09red/hsa:5579%09red/hsa:5578%09red/hsa:112%09red/hsa:5602%09red/hsa:8605%09red/hsa:5336%09red/hsa:3710%09red/hsa:5290%09red/hsa:5291%09red/hsa:5293%09red/hsa:5296%09red/hsa:5599%09red/hsa:1573%09red/hsa:6714%09red/hsa:7442%09red/hsa:1432%09red/hsa:2776%09red/hs…
Adipocytokine signaling pathway	KEGG PATHWAY	hsa04920	24	70	0.260962761024	0.777215179571	ENSG00000198793|ENSG00000117394|ENSG00000006831|ENSG00000186951|ENSG00000109339|ENSG00000127191|ENSG00000107643|ENSG00000076555|ENSG00000096968|ENSG00000179295|ENSG00000168610|ENSG00000132356|ENSG00000104365|ENSG00000123983|ENSG00000117020|ENSG00000254413|ENSG00000109320|ENSG00000050748|ENSG00000068366|ENSG00000106617|ENSG00000110090|ENSG00000110931|ENSG00000135218|ENSG00000105221	hsa:2475|hsa:6513|hsa:79602|hsa:5465|hsa:5602|hsa:7186|hsa:5599|hsa:32|hsa:3717|hsa:5781|hsa:6774|hsa:5562|hsa:3551|hsa:2181|hsa:10000|hsa:1375|hsa:4790|hsa:5602|hsa:2182|hsa:51422|hsa:1374|hsa:10645|hsa:948|hsa:208|	2475|6513|79602|5465|5602|7186|5599|32|3717|5781|6774|5562|3551|2181|10000|1375|4790|5602|2182|51422|1374|10645|948|208|	http://www.genome.jp/kegg-bin/show_pathway?hsa04920/hsa:10000%09red/hsa:1375%09red/hsa:1374%09red/hsa:51422%09red/hsa:2181%09red/hsa:5781%09red/hsa:948%09red/hsa:5602%09red/hsa:7186%09red/hsa:2182%09red/hsa:3551%09red/hsa:79602%09red/hsa:10645%09red/hsa:3717%09red/hsa:5599%09red/hsa:208%09red/hsa:4790%09red/hsa:6774%09red/hsa:32%09red/hsa:6513%09red/hsa:5562%09red/hsa:5465%09red/hsa:2475%09red
Thyroid cancer	KEGG PATHWAY	hsa05216	11	29	0.267452971796	0.783626517793	ENSG00000174775|ENSG00000108091|ENSG00000132170|ENSG00000100030|ENSG00000133703|ENSG00000157764|ENSG00000266412|ENSG00000169032|ENSG00000039068|ENSG00000168036|ENSG00000047410	hsa:3265|hsa:8030|hsa:5468|hsa:5594|hsa:3845|hsa:673|hsa:8031|hsa:5604|hsa:999|hsa:1499|hsa:7175|	3265|8030|5468|5594|3845|673|8031|5604|999|1499|7175|	http://www.genome.jp/kegg-bin/show_pathway?hsa05216/hsa:5594%09red/hsa:8031%09red/hsa:3265%09red/hsa:673%09red/hsa:999%09red/hsa:8030%09red/hsa:5604%09red/hsa:7175%09red/hsa:3845%09red/hsa:1499%09red/hsa:5468%09red
Butanoate metabolism	KEGG PATHWAY	hsa00650	10	26	0.27045044909	0.783626517793	ENSG00000237438|ENSG00000087299|ENSG00000161267|ENSG00000081760|ENSG00000112294|ENSG00000084754|ENSG00000138796|ENSG00000117305|ENSG00000083720|ENSG00000112972	hsa:116285|hsa:79944|hsa:622|hsa:65985|hsa:7915|hsa:3030|hsa:3033|hsa:3155|hsa:5019|hsa:3157|	116285|79944|622|65985|7915|3030|3033|3155|5019|3157|	http://www.genome.jp/kegg-bin/show_pathway?hsa00650/hsa:116285%09red/hsa:5019%09red/hsa:3155%09red/hsa:3033%09red/hsa:65985%09red/hsa:622%09red/hsa:7915%09red/hsa:79944%09red/hsa:3157%09red/hsa:3030%09red
Vasopressin-regulated water reabsorption	KEGG PATHWAY	hsa04962	16	45	0.274260667753	0.783626517793	ENSG00000162104|ENSG00000182158|ENSG00000103769|ENSG00000118260|ENSG00000183943|ENSG00000142875|ENSG00000135720|ENSG00000138036|ENSG00000197102|ENSG00000157613|ENSG00000132912|ENSG00000087460|ENSG00000187240|ENSG00000095794|ENSG00000164742|ENSG00000144635	hsa:115|hsa:64764|hsa:9230|hsa:1385|hsa:5613|hsa:5567|hsa:51143|hsa:51626|hsa:1778|hsa:90993|hsa:51164|hsa:2778|hsa:79659|hsa:1385|hsa:112|hsa:51143|	115|64764|9230|1385|5613|5567|51143|51626|1778|90993|51164|2778|79659|1385|112|51143|	http://www.genome.jp/kegg-bin/show_pathway?hsa04962/hsa:64764%09red/hsa:1778%09red/hsa:51143%09red/hsa:5567%09red/hsa:2778%09red/hsa:1385%09red/hsa:51626%09red/hsa:112%09red/hsa:51164%09red/hsa:115%09red/hsa:5613%09red/hsa:9230%09red/hsa:90993%09red/hsa:79659%09red
Steroid biosynthesis	KEGG PATHWAY	hsa00100	8	20	0.275426076769	0.783626517793	ENSG00000147383|ENSG00000285772|ENSG00000057252|ENSG00000019186|ENSG00000170271|ENSG00000104549|ENSG00000001630|ENSG00000079459	hsa:50814|hsa:1595|hsa:6646|hsa:1591|hsa:10826|hsa:6713|hsa:1595|hsa:2222|	50814|1595|6646|1591|10826|6713|1595|2222|	http://www.genome.jp/kegg-bin/show_pathway?hsa00100/hsa:10826%09red/hsa:6646%09red/hsa:1591%09red/hsa:2222%09red/hsa:50814%09red/hsa:1595%09red/hsa:6713%09red
Circadian entrainment	KEGG PATHWAY	hsa04713	32	97	0.278100918503	0.783626517793	ENSG00000162104|ENSG00000087258|ENSG00000145349|ENSG00000183943|ENSG00000100784|ENSG00000185532|ENSG00000087460|ENSG00000157388|ENSG00000152402|ENSG00000148660|ENSG00000196218|ENSG00000118260|ENSG00000078369|ENSG00000198626|ENSG00000151067|ENSG00000095794|ENSG00000154229|ENSG00000156052|ENSG00000127955|ENSG00000114450|ENSG00000065135|ENSG00000096433|ENSG00000142875|ENSG00000161912|ENSG00000121281…	hsa:115|hsa:2775|hsa:817|hsa:5613|hsa:9252|hsa:5592|hsa:2778|hsa:776|hsa:2977|hsa:818|hsa:6261|hsa:1385|hsa:2783|hsa:6262|hsa:775|hsa:1385|hsa:5578|hsa:2776|hsa:2773|hsa:59345|hsa:2773|hsa:3710|hsa:5567|hsa:55811|hsa:113|hsa:23236|hsa:2771|hsa:112|hsa:6263|hsa:2982|hsa:5594|hsa:5579|	115|2775|817|5613|9252|5592|2778|776|2977|818|6261|1385|2783|6262|775|1385|5578|2776|2773|59345|2773|3710|5567|55811|113|23236|2771|112|6263|2982|5594|5579|	http://www.genome.jp/kegg-bin/show_pathway?hsa04713/hsa:59345%09red/hsa:2982%09red/hsa:9252%09red/hsa:6261%09red/hsa:23236%09red/hsa:5592%09red/hsa:5579%09red/hsa:5578%09red/hsa:5567%09red/hsa:5594%09red/hsa:776%09red/hsa:775%09red/hsa:2783%09red/hsa:3710%09red/hsa:55811%09red/hsa:2773%09red/hsa:2771%09red/hsa:2776%09red/hsa:818%09red/hsa:2775%09red/hsa:817%09red/hsa:2778%09red/hsa:1385%09red/hsa…
MAPK signaling pathway	KEGG PATHWAY	hsa04010	80	257	0.282802327922	0.783626517793	ENSG00000172575|ENSG00000133703|ENSG00000107643|ENSG00000148053|ENSG00000077782|ENSG00000113319|ENSG00000136068|ENSG00000125952|ENSG00000164305|ENSG00000100485|ENSG00000158711|ENSG00000166501|ENSG00000100784|ENSG00000145715|ENSG00000127191|ENSG00000157388|ENSG00000073803|ENSG00000109339|ENSG00000163513|ENSG00000135341|ENSG00000182389|ENSG00000071242|ENSG00000107968|ENSG00000100030|ENSG00000120910…	hsa:10125|hsa:3845|hsa:5599|hsa:4915|hsa:2260|hsa:5924|hsa:2317|hsa:4149|hsa:836|hsa:6655|hsa:2005|hsa:5579|hsa:9252|hsa:5921|hsa:7186|hsa:776|hsa:9175|hsa:5602|hsa:7048|hsa:6885|hsa:785|hsa:6196|hsa:1326|hsa:5594|hsa:5533|hsa:4775|hsa:3265|hsa:5613|hsa:5604|hsa:8550|hsa:5058|hsa:4217|hsa:775|hsa:1432|hsa:27330|hsa:57551|hsa:23118|hsa:23162|hsa:2872|hsa:5530|hsa:8491|hsa:5321|hsa:8605|hsa:4772|hs…	10125|3845|5599|4915|2260|5924|2317|4149|836|6655|2005|5579|9252|5921|7186|776|9175|5602|7048|6885|785|6196|1326|5594|5533|4775|3265|5613|5604|8550|5058|4217|775|1432|27330|57551|23118|23162|2872|5530|8491|5321|8605|4772|6654|6197|5578|3551|7042|5971|6789|5567|5906|998|1386|10000|5922|2263|5156|4214|783|5778|4216|4790|5894|5602|9448|673|781|3306|4763|2258|5062|55799|80824|8569|51347|6416|4208|208|	http://www.genome.jp/kegg-bin/show_pathway?hsa04010/hsa:2005%09red/hsa:2263%09red/hsa:5062%09red/hsa:9448%09red/hsa:10000%09red/hsa:5156%09red/hsa:8569%09red/hsa:9252%09red/hsa:10125%09red/hsa:27330%09red/hsa:23162%09red/hsa:57551%09red/hsa:51347%09red/hsa:2317%09red/hsa:6885%09red/hsa:5579%09red/hsa:5578%09red/hsa:5924%09red/hsa:4216%09red/hsa:5922%09red/hsa:5530%09red/hsa:5533%09red/hsa:6416%09…
Aldosterone-regulated sodium reabsorption	KEGG PATHWAY	hsa04960	14	39	0.283135128691	0.783626517793	ENSG00000151623|ENSG00000171105|ENSG00000117461|ENSG00000100030|ENSG00000133703|ENSG00000121879|ENSG00000154229|ENSG00000171608|ENSG00000166501|ENSG00000268173|ENSG00000069849|ENSG00000051382|ENSG00000111319|ENSG00000166828	hsa:4306|hsa:3643|hsa:8503|hsa:5594|hsa:3845|hsa:5290|hsa:5578|hsa:5293|hsa:5579|hsa:5296|hsa:483|hsa:5291|hsa:6337|hsa:6340|	4306|3643|8503|5594|3845|5290|5578|5293|5579|5296|483|5291|6337|6340|	http://www.genome.jp/kegg-bin/show_pathway?hsa04960/hsa:5579%09red/hsa:5578%09red/hsa:5594%09red/hsa:8503%09red/hsa:483%09red/hsa:5291%09red/hsa:5290%09red/hsa:4306%09red/hsa:5293%09red/hsa:5296%09red/hsa:3845%09red/hsa:6340%09red/hsa:6337%09red/hsa:3643%09red
Melanogenesis	KEGG PATHWAY	hsa04916	33	101	0.289742999459	0.793895818517	ENSG00000162104|ENSG00000087258|ENSG00000145349|ENSG00000166501|ENSG00000087460|ENSG00000148660|ENSG00000168036|ENSG00000118260|ENSG00000187098|ENSG00000174775|ENSG00000183943|ENSG00000169032|ENSG00000157613|ENSG00000132155|ENSG00000095794|ENSG00000154229|ENSG00000156052|ENSG00000127955|ENSG00000005339|ENSG00000065135|ENSG00000182158|ENSG00000100393|ENSG00000142875|ENSG00000121281|ENSG00000182621…	hsa:115|hsa:2775|hsa:817|hsa:5579|hsa:2778|hsa:818|hsa:1499|hsa:1385|hsa:4286|hsa:3265|hsa:5613|hsa:5604|hsa:90993|hsa:5894|hsa:1385|hsa:5578|hsa:2776|hsa:2773|hsa:1387|hsa:2773|hsa:64764|hsa:2033|hsa:5567|hsa:113|hsa:23236|hsa:2771|hsa:4254|hsa:112|hsa:3815|hsa:3845|hsa:2932|hsa:5594|hsa:1910|	115|2775|817|5579|2778|818|1499|1385|4286|3265|5613|5604|90993|5894|1385|5578|2776|2773|1387|2773|64764|2033|5567|113|23236|2771|4254|112|3815|3845|2932|5594|1910|	http://www.genome.jp/kegg-bin/show_pathway?hsa04916/hsa:64764%09red/hsa:3815%09red/hsa:23236%09red/hsa:4286%09red/hsa:90993%09red/hsa:5579%09red/hsa:5578%09red/hsa:112%09red/hsa:1910%09red/hsa:5604%09red/hsa:1499%09red/hsa:5594%09red/hsa:2932%09red/hsa:5613%09red/hsa:3845%09red/hsa:2773%09red/hsa:2771%09red/hsa:2776%09red/hsa:818%09red/hsa:2033%09red/hsa:2775%09red/hsa:817%09red/hsa:2778%09red/hs…
Insulin secretion	KEGG PATHWAY	hsa04911	28	86	0.315250665442	0.855234478525	ENSG00000162104|ENSG00000117394|ENSG00000091428|ENSG00000145349|ENSG00000183943|ENSG00000087460|ENSG00000157388|ENSG00000148660|ENSG00000213676|ENSG00000118260|ENSG00000198626|ENSG00000151067|ENSG00000157613|ENSG00000095794|ENSG00000154229|ENSG00000069849|ENSG00000156052|ENSG00000096433|ENSG00000142875|ENSG00000115966|ENSG00000176406|ENSG00000121281|ENSG00000182621|ENSG00000164742|ENSG00000182158…	hsa:115|hsa:6513|hsa:11069|hsa:817|hsa:5613|hsa:2778|hsa:776|hsa:818|hsa:1388|hsa:1385|hsa:6262|hsa:775|hsa:90993|hsa:1385|hsa:5578|hsa:483|hsa:2776|hsa:3710|hsa:5567|hsa:1386|hsa:9699|hsa:113|hsa:23236|hsa:112|hsa:64764|hsa:54795|hsa:3782|hsa:5579|	115|6513|11069|817|5613|2778|776|818|1388|1385|6262|775|90993|1385|5578|483|2776|3710|5567|1386|9699|113|23236|112|64764|54795|3782|5579|	http://www.genome.jp/kegg-bin/show_pathway?hsa04911/hsa:64764%09red/hsa:23236%09red/hsa:11069%09red/hsa:483%09red/hsa:90993%09red/hsa:5579%09red/hsa:5578%09red/hsa:112%09red/hsa:3782%09red/hsa:6513%09red/hsa:776%09red/hsa:775%09red/hsa:3710%09red/hsa:9699%09red/hsa:2776%09red/hsa:1388%09red/hsa:818%09red/hsa:1386%09red/hsa:817%09red/hsa:2778%09red/hsa:1385%09red/hsa:54795%09red/hsa:113%09red/hsa:…
Glycosphingolipid biosynthesis - ganglio series	KEGG PATHWAY	hsa00604	6	15	0.320692907074	0.861469181747	ENSG00000170266|ENSG00000115525|ENSG00000111728|ENSG00000049860|ENSG00000213614|ENSG00000257524	hsa:2720|hsa:8869|hsa:6489|hsa:3074|hsa:3073|hsa:30815|	2720|8869|6489|3074|3073|30815|	http://www.genome.jp/kegg-bin/show_pathway?hsa00604/hsa:2720%09red/hsa:6489%09red/hsa:8869%09red/hsa:3074%09red/hsa:3073%09red/hsa:30815%09red
Synthesis and degradation of ketone bodies	KEGG PATHWAY	hsa00072	4	9	0.326275015849	0.867954896531	ENSG00000112972|ENSG00000161267|ENSG00000117305|ENSG00000083720	hsa:3157|hsa:622|hsa:3155|hsa:5019|	3157|622|3155|5019|	http://www.genome.jp/kegg-bin/show_pathway?hsa00072/hsa:3155%09red/hsa:3157%09red/hsa:622%09red/hsa:5019%09red
Bladder cancer	KEGG PATHWAY	hsa05219	13	38	0.34334542496	0.904583138836	ENSG00000139687|ENSG00000100030|ENSG00000133703|ENSG00000157764|ENSG00000174775|ENSG00000169032|ENSG00000039068|ENSG00000101412|ENSG00000100784|ENSG00000196730|ENSG00000141736|ENSG00000132155|ENSG00000135679	hsa:5925|hsa:5594|hsa:3845|hsa:673|hsa:3265|hsa:5604|hsa:999|hsa:1869|hsa:9252|hsa:1612|hsa:2064|hsa:5894|hsa:4193|	5925|5594|3845|673|3265|5604|999|1869|9252|1612|2064|5894|4193|	http://www.genome.jp/kegg-bin/show_pathway?hsa05219/hsa:9252%09red/hsa:5594%09red/hsa:3265%09red/hsa:673%09red/hsa:1612%09red/hsa:2064%09red/hsa:5604%09red/hsa:5894%09red/hsa:3845%09red/hsa:4193%09red/hsa:1869%09red/hsa:999%09red/hsa:5925%09red
Type II diabetes mellitus	KEGG PATHWAY	hsa04930	16	48	0.348187646051	0.908603952553	ENSG00000171105|ENSG00000117461|ENSG00000198793|ENSG00000107643|ENSG00000100030|ENSG00000104365|ENSG00000171608|ENSG00000121879|ENSG00000156515|ENSG00000171132|ENSG00000109339|ENSG00000151067|ENSG00000268173|ENSG00000157388|ENSG00000050748|ENSG00000051382	hsa:3643|hsa:8503|hsa:2475|hsa:5599|hsa:5594|hsa:3551|hsa:5293|hsa:5290|hsa:3098|hsa:5581|hsa:5602|hsa:775|hsa:5296|hsa:776|hsa:5602|hsa:5291|	3643|8503|2475|5599|5594|3551|5293|5290|3098|5581|5602|775|5296|776|5602|5291|	http://www.genome.jp/kegg-bin/show_pathway?hsa04930/hsa:3551%09red/hsa:5594%09red/hsa:8503%09red/hsa:776%09red/hsa:775%09red/hsa:5290%09red/hsa:5291%09red/hsa:5293%09red/hsa:5599%09red/hsa:5296%09red/hsa:3098%09red/hsa:5602%09red/hsa:2475%09red/hsa:3643%09red/hsa:5581%09red
Glycosaminoglycan degradation	KEGG PATHWAY	hsa00531	7	19	0.356615084767	0.913924418283	ENSG00000170266|ENSG00000135677|ENSG00000113273|ENSG00000213614|ENSG00000049860|ENSG00000108784|ENSG00000165102	hsa:2720|hsa:2799|hsa:411|hsa:3073|hsa:3074|hsa:4669|hsa:138050|	2720|2799|411|3073|3074|4669|138050|	http://www.genome.jp/kegg-bin/show_pathway?hsa00531/hsa:2799%09red/hsa:4669%09red/hsa:2720%09red/hsa:411%09red/hsa:138050%09red/hsa:3074%09red/hsa:3073%09red
Gastric acid secretion	KEGG PATHWAY	hsa04971	24	75	0.359272468445	0.913924418283	ENSG00000177807|ENSG00000162104|ENSG00000065534|ENSG00000145349|ENSG00000166501|ENSG00000087460|ENSG00000069849|ENSG00000123104|ENSG00000148660|ENSG00000183943|ENSG00000154229|ENSG00000156052|ENSG00000147606|ENSG00000127955|ENSG00000090020|ENSG00000065135|ENSG00000096433|ENSG00000142875|ENSG00000121281|ENSG00000182621|ENSG00000114353|ENSG00000164742|ENSG00000092820|ENSG00000001626	hsa:3766|hsa:115|hsa:4638|hsa:817|hsa:5579|hsa:2778|hsa:483|hsa:3709|hsa:818|hsa:5613|hsa:5578|hsa:2776|hsa:115111|hsa:2773|hsa:6548|hsa:2773|hsa:3710|hsa:5567|hsa:113|hsa:23236|hsa:2771|hsa:112|hsa:7430|hsa:1080|	3766|115|4638|817|5579|2778|483|3709|818|5613|5578|2776|115111|2773|6548|2773|3710|5567|113|23236|2771|112|7430|1080|	http://www.genome.jp/kegg-bin/show_pathway?hsa04971/hsa:3709%09red/hsa:23236%09red/hsa:7430%09red/hsa:483%09red/hsa:5579%09red/hsa:4638%09red/hsa:5567%09red/hsa:6548%09red/hsa:1080%09red/hsa:5578%09red/hsa:3710%09red/hsa:2773%09red/hsa:2771%09red/hsa:2776%09red/hsa:818%09red/hsa:817%09red/hsa:2778%09red/hsa:113%09red/hsa:112%09red/hsa:115%09red/hsa:5613%09red/hsa:3766%09red/hsa:115111%09red
Lysosome	KEGG PATHWAY	hsa04142	38	122	0.360232982389	0.913924418283	ENSG00000105612|ENSG00000103174|ENSG00000141337|ENSG00000157823|ENSG00000113273|ENSG00000164733|ENSG00000213614|ENSG00000177628|ENSG00000103365|ENSG00000134262|ENSG00000166747|ENSG00000185344|ENSG00000134243|ENSG00000144455|ENSG00000135677|ENSG00000131238|ENSG00000040531|ENSG00000185896|ENSG00000138760|ENSG00000170266|ENSG00000005893|ENSG00000141367|ENSG00000132842|ENSG00000150967|ENSG00000109861…	hsa:1777|hsa:51172|hsa:22901|hsa:10239|hsa:411|hsa:1508|hsa:3073|hsa:2629|hsa:23062|hsa:10717|hsa:164|hsa:23545|hsa:6272|hsa:285362|hsa:2799|hsa:5538|hsa:1497|hsa:3916|hsa:950|hsa:2720|hsa:3920|hsa:1213|hsa:8546|hsa:23457|hsa:1075|hsa:79158|hsa:256471|hsa:4126|hsa:4669|hsa:138050|hsa:3074|hsa:8218|hsa:4891|hsa:51606|hsa:23431|hsa:4864|hsa:26088|hsa:23163|	1777|51172|22901|10239|411|1508|3073|2629|23062|10717|164|23545|6272|285362|2799|5538|1497|3916|950|2720|3920|1213|8546|23457|1075|79158|256471|4126|4669|138050|3074|8218|4891|51606|23431|4864|26088|23163|	http://www.genome.jp/kegg-bin/show_pathway?hsa04142/hsa:4864%09red/hsa:2799%09red/hsa:8546%09red/hsa:1075%09red/hsa:23062%09red/hsa:8218%09red/hsa:23163%09red/hsa:10717%09red/hsa:26088%09red/hsa:23545%09red/hsa:4891%09red/hsa:2720%09red/hsa:5538%09red/hsa:6272%09red/hsa:164%09red/hsa:1508%09red/hsa:411%09red/hsa:22901%09red/hsa:2629%09red/hsa:3920%09red/hsa:256471%09red/hsa:1213%09red/hsa:3916%09…
Wnt signaling pathway	KEGG PATHWAY	hsa04310	43	140	0.377631592437	0.949275746125	ENSG00000080815|ENSG00000100387|ENSG00000113558|ENSG00000107643|ENSG00000163637|ENSG00000154229|ENSG00000145349|ENSG00000168646|ENSG00000101096|ENSG00000166501|ENSG00000175029|ENSG00000148660|ENSG00000135341|ENSG00000168036|ENSG00000120910|ENSG00000134982|ENSG00000183943|ENSG00000162738|ENSG00000163904|ENSG00000178585|ENSG00000138814|ENSG00000005339|ENSG00000131196|ENSG00000072736|ENSG00000159692…	hsa:5663|hsa:9978|hsa:6500|hsa:5599|hsa:166336|hsa:5578|hsa:817|hsa:8313|hsa:4773|hsa:5579|hsa:1488|hsa:818|hsa:6885|hsa:1499|hsa:5533|hsa:324|hsa:5613|hsa:57216|hsa:59343|hsa:56998|hsa:5530|hsa:1387|hsa:4772|hsa:4775|hsa:1487|hsa:8312|hsa:2033|hsa:8454|hsa:5567|hsa:79718|hsa:9475|hsa:4040|hsa:23236|hsa:81839|hsa:8945|hsa:4040|hsa:2932|hsa:57680|hsa:23002|hsa:6907|hsa:4089|hsa:5602|hsa:5602|	5663|9978|6500|5599|166336|5578|817|8313|4773|5579|1488|818|6885|1499|5533|324|5613|57216|59343|56998|5530|1387|4772|4775|1487|8312|2033|8454|5567|79718|9475|4040|23236|81839|8945|4040|2932|57680|23002|6907|4089|5602|5602|	http://www.genome.jp/kegg-bin/show_pathway?hsa04310/hsa:59343%09red/hsa:23002%09red/hsa:9978%09red/hsa:23236%09red/hsa:6500%09red/hsa:4040%09red/hsa:1387%09red/hsa:8312%09red/hsa:8313%09red/hsa:6885%09red/hsa:5579%09red/hsa:5578%09red/hsa:5530%09red/hsa:5533%09red/hsa:4775%09red/hsa:5663%09red/hsa:4772%09red/hsa:4773%09red/hsa:8945%09red/hsa:5602%09red/hsa:1487%09red/hsa:4089%09red/hsa:8454%09red…
Base excision repair	KEGG PATHWAY	hsa03410	11	33	0.390360154236	0.972351656914	ENSG00000109674|ENSG00000139372|ENSG00000250802|ENSG00000105486|ENSG00000077514|ENSG00000129484|ENSG00000073050|ENSG00000100479|ENSG00000076248|ENSG00000102699|ENSG00000166169	hsa:55247|hsa:6996|hsa:3146|hsa:3978|hsa:10714|hsa:10038|hsa:7515|hsa:5427|hsa:7374|hsa:143|hsa:27343|	55247|6996|3146|3978|10714|10038|7515|5427|7374|143|27343|	http://www.genome.jp/kegg-bin/show_pathway?hsa03410/hsa:6996%09red/hsa:7374%09red/hsa:3978%09red/hsa:5427%09red/hsa:3146%09red/hsa:143%09red/hsa:10038%09red/hsa:27343%09red/hsa:55247%09red/hsa:7515%09red/hsa:10714%09red
Signaling pathways regulating pluripotency of stem cells	KEGG PATHWAY	hsa04550	43	142	0.408387900487	1.0	ENSG00000117461|ENSG00000113594|ENSG00000106799|ENSG00000115170|ENSG00000268173|ENSG00000083168|ENSG00000051382|ENSG00000080345|ENSG00000135503|ENSG00000168036|ENSG00000100030|ENSG00000077782|ENSG00000143379|ENSG00000174775|ENSG00000096968|ENSG00000169032|ENSG00000140443|ENSG00000171608|ENSG00000168610|ENSG00000132155|ENSG00000140836|ENSG00000163104|ENSG00000170365|ENSG00000156374|ENSG00000103126…	hsa:8503|hsa:3977|hsa:91|hsa:90|hsa:5296|hsa:7994|hsa:5291|hsa:55183|hsa:91|hsa:1499|hsa:5594|hsa:2260|hsa:9869|hsa:3265|hsa:3717|hsa:5604|hsa:3480|hsa:5293|hsa:6774|hsa:5894|hsa:463|hsa:56916|hsa:4086|hsa:84108|hsa:8312|hsa:5290|hsa:3572|hsa:324|hsa:10000|hsa:6498|hsa:2263|hsa:8313|hsa:4087|hsa:6929|hsa:3845|hsa:2932|hsa:1432|hsa:4090|hsa:3718|hsa:4211|hsa:4089|hsa:659|hsa:208|	8503|3977|91|90|5296|7994|5291|55183|91|1499|5594|2260|9869|3265|3717|5604|3480|5293|6774|5894|463|56916|4086|84108|8312|5290|3572|324|10000|6498|2263|8313|4087|6929|3845|2932|1432|4090|3718|4211|4089|659|208|	http://www.genome.jp/kegg-bin/show_pathway?hsa04550/hsa:56916%09red/hsa:8503%09red/hsa:10000%09red/hsa:3977%09red/hsa:3480%09red/hsa:5291%09red/hsa:3718%09red/hsa:8312%09red/hsa:8313%09red/hsa:55183%09red/hsa:463%09red/hsa:84108%09red/hsa:9869%09red/hsa:3572%09red/hsa:7994%09red/hsa:5604%09red/hsa:4089%09red/hsa:4086%09red/hsa:4087%09red/hsa:1499%09red/hsa:5594%09red/hsa:3265%09red/hsa:5290%09red…
Amino sugar and nucleotide sugar metabolism	KEGG PATHWAY	hsa00520	15	47	0.408969431239	1.0	ENSG00000049860|ENSG00000140650|ENSG00000159921|ENSG00000112699|ENSG00000198380|ENSG00000156515|ENSG00000163281|ENSG00000156958|ENSG00000213614|ENSG00000169299|ENSG00000100417|ENSG00000079739|ENSG00000169764|ENSG00000157353|ENSG00000095380	hsa:3074|hsa:5373|hsa:10020|hsa:2762|hsa:2673|hsa:3098|hsa:10007|hsa:2585|hsa:3073|hsa:55276|hsa:5372|hsa:5236|hsa:7360|hsa:197258|hsa:54187|	3074|5373|10020|2762|2673|3098|10007|2585|3073|55276|5372|5236|7360|197258|54187|	http://www.genome.jp/kegg-bin/show_pathway?hsa00520/hsa:10007%09red/hsa:7360%09red/hsa:197258%09red/hsa:2762%09red/hsa:2673%09red/hsa:5372%09red/hsa:2585%09red/hsa:5236%09red/hsa:54187%09red/hsa:3098%09red/hsa:5373%09red/hsa:55276%09red/hsa:3074%09red/hsa:10020%09red/hsa:3073%09red
Influenza A	KEGG PATHWAY	hsa05164	53	177	0.420104460506	1.0	ENSG00000117461|ENSG00000107643|ENSG00000082898|ENSG00000105323|ENSG00000137648|ENSG00000111335|ENSG00000109339|ENSG00000268173|ENSG00000128829|ENSG00000089127|ENSG00000051382|ENSG00000179583|ENSG00000114030|ENSG00000096968|ENSG00000100030|ENSG00000115267|ENSG00000142166|ENSG00000169032|ENSG00000172071|ENSG00000171608|ENSG00000184012|ENSG00000198001|ENSG00000088888|ENSG00000132155|ENSG00000187522…	hsa:8503|hsa:5599|hsa:7514|hsa:11100|hsa:56649|hsa:4940|hsa:5602|hsa:5296|hsa:440275|hsa:4938|hsa:5291|hsa:4261|hsa:3836|hsa:3717|hsa:5594|hsa:64135|hsa:3454|hsa:5604|hsa:9451|hsa:5293|hsa:7113|hsa:51135|hsa:57506|hsa:5894|hsa:3306|hsa:5611|hsa:23586|hsa:6772|hsa:1387|hsa:8743|hsa:3267|hsa:3460|hsa:3551|hsa:2033|hsa:4928|hsa:5290|hsa:103|hsa:1386|hsa:10000|hsa:27102|hsa:1432|hsa:8795|hsa:4790|hsa…	8503|5599|7514|11100|56649|4940|5602|5296|440275|4938|5291|4261|3836|3717|5594|64135|3454|5604|9451|5293|7113|51135|57506|5894|3306|5611|23586|6772|1387|8743|3267|3460|3551|2033|4928|5290|103|1386|10000|27102|1432|8795|4790|6416|2932|5578|5610|5579|4599|7706|5602|3455|208|	http://www.genome.jp/kegg-bin/show_pathway?hsa05164/hsa:3836%09red/hsa:10000%09red/hsa:4940%09red/hsa:8795%09red/hsa:23586%09red/hsa:8503%09red/hsa:4928%09red/hsa:7514%09red/hsa:5579%09red/hsa:5578%09red/hsa:3454%09red/hsa:3455%09red/hsa:103%09red/hsa:5290%09red/hsa:4938%09red/hsa:5604%09red/hsa:5599%09red/hsa:5602%09red/hsa:11100%09red/hsa:8743%09red/hsa:4261%09red/hsa:3551%09red/hsa:5594%09red/…
Glutamatergic synapse	KEGG PATHWAY	hsa04724	35	116	0.43025848166	1.0	ENSG00000162104|ENSG00000111371|ENSG00000087258|ENSG00000166501|ENSG00000087460|ENSG00000157388|ENSG00000123104|ENSG00000179603|ENSG00000100030|ENSG00000120910|ENSG00000183943|ENSG00000100077|ENSG00000144935|ENSG00000196277|ENSG00000138814|ENSG00000156052|ENSG00000164418|ENSG00000127955|ENSG00000114450|ENSG00000105499|ENSG00000151067|ENSG00000065135|ENSG00000116711|ENSG00000096433|ENSG00000115419…	hsa:115|hsa:81539|hsa:2775|hsa:5579|hsa:2778|hsa:776|hsa:3709|hsa:2918|hsa:5594|hsa:5533|hsa:5613|hsa:157|hsa:7220|hsa:2917|hsa:5530|hsa:2776|hsa:2898|hsa:2773|hsa:59345|hsa:8605|hsa:775|hsa:2773|hsa:5321|hsa:3710|hsa:2744|hsa:5337|hsa:5567|hsa:113|hsa:23236|hsa:2771|hsa:112|hsa:9455|hsa:5578|hsa:9454|hsa:2783|	115|81539|2775|5579|2778|776|3709|2918|5594|5533|5613|157|7220|2917|5530|2776|2898|2773|59345|8605|775|2773|5321|3710|2744|5337|5567|113|23236|2771|112|9455|5578|9454|2783|	http://www.genome.jp/kegg-bin/show_pathway?hsa04724/hsa:3709%09red/hsa:59345%09red/hsa:5321%09red/hsa:157%09red/hsa:23236%09red/hsa:81539%09red/hsa:5579%09red/hsa:5578%09red/hsa:5530%09red/hsa:5533%09red/hsa:5567%09red/hsa:2744%09red/hsa:7220%09red/hsa:8605%09red/hsa:5337%09red/hsa:5594%09red/hsa:776%09red/hsa:775%09red/hsa:2898%09red/hsa:2783%09red/hsa:3710%09red/hsa:9454%09red/hsa:9455%09red/hs…
Mucin type O-Glycan biosynthesis	KEGG PATHWAY	hsa00512	10	31	0.434033502667	1.0	ENSG00000141429|ENSG00000110328|ENSG00000187210|ENSG00000139629|ENSG00000109586|ENSG00000164574|ENSG00000106392|ENSG00000143641|ENSG00000158089|ENSG00000158470	hsa:2589|hsa:374378|hsa:2650|hsa:11226|hsa:51809|hsa:55568|hsa:56913|hsa:2590|hsa:79623|hsa:9334|	2589|374378|2650|11226|51809|55568|56913|2590|79623|9334|	http://www.genome.jp/kegg-bin/show_pathway?hsa00512/hsa:2589%09red/hsa:2650%09red/hsa:56913%09red/hsa:55568%09red/hsa:79623%09red/hsa:9334%09red/hsa:2590%09red/hsa:51809%09red/hsa:11226%09red/hsa:374378%09red
Notch signaling pathway	KEGG PATHWAY	hsa04330	15	48	0.435828381471	1.0	ENSG00000080815|ENSG00000133961|ENSG00000005339|ENSG00000161021|ENSG00000151694|ENSG00000134250|ENSG00000159692|ENSG00000100393|ENSG00000114166|ENSG00000100603|ENSG00000196498|ENSG00000168214|ENSG00000175029|ENSG00000074181|ENSG00000196591	hsa:5663|hsa:8650|hsa:1387|hsa:9794|hsa:6868|hsa:4851|hsa:1487|hsa:2033|hsa:8850|hsa:22938|hsa:9612|hsa:3516|hsa:1488|hsa:4854|hsa:3066|	5663|8650|1387|9794|6868|4851|1487|2033|8850|22938|9612|3516|1488|4854|3066|	http://www.genome.jp/kegg-bin/show_pathway?hsa04330/hsa:9612%09red/hsa:8650%09red/hsa:2033%09red/hsa:22938%09red/hsa:8850%09red/hsa:6868%09red/hsa:1387%09red/hsa:9794%09red/hsa:5663%09red/hsa:4854%09red/hsa:1487%09red/hsa:3066%09red/hsa:1488%09red/hsa:3516%09red/hsa:4851%09red
Thyroid hormone synthesis	KEGG PATHWAY	hsa04918	22	72	0.439241816361	1.0	ENSG00000162104|ENSG00000166501|ENSG00000104687|ENSG00000087460|ENSG00000069849|ENSG00000123104|ENSG00000125482|ENSG00000213676|ENSG00000118260|ENSG00000183943|ENSG00000157613|ENSG00000095794|ENSG00000154229|ENSG00000156052|ENSG00000096433|ENSG00000142875|ENSG00000115966|ENSG00000121281|ENSG00000182621|ENSG00000164742|ENSG00000182158|ENSG00000127022	hsa:115|hsa:5579|hsa:2936|hsa:2778|hsa:483|hsa:3709|hsa:7270|hsa:1388|hsa:1385|hsa:5613|hsa:90993|hsa:1385|hsa:5578|hsa:2776|hsa:3710|hsa:5567|hsa:1386|hsa:113|hsa:23236|hsa:112|hsa:64764|hsa:821|	115|5579|2936|2778|483|3709|7270|1388|1385|5613|90993|1385|5578|2776|3710|5567|1386|113|23236|112|64764|821|	http://www.genome.jp/kegg-bin/show_pathway?hsa04918/hsa:5579%09red/hsa:3709%09red/hsa:2936%09red/hsa:3710%09red/hsa:2776%09red/hsa:1388%09red/hsa:821%09red/hsa:5567%09red/hsa:1386%09red/hsa:2778%09red/hsa:1385%09red/hsa:7270%09red/hsa:23236%09red/hsa:113%09red/hsa:112%09red/hsa:115%09red/hsa:483%09red/hsa:5613%09red/hsa:64764%09red/hsa:90993%09red/hsa:5578%09red
Pathogenic Escherichia coli infection	KEGG PATHWAY	hsa05130	17	55	0.440816280795	1.0	ENSG00000106299|ENSG00000168036|ENSG00000163466|ENSG00000130429|ENSG00000010810|ENSG00000134308|ENSG00000284292|ENSG00000187554|ENSG00000039068|ENSG00000070831|ENSG00000092820|ENSG00000085733|ENSG00000180353|ENSG00000134318|ENSG00000071051|ENSG00000067900|ENSG00000154229	hsa:8976|hsa:1499|hsa:10109|hsa:10095|hsa:2534|hsa:10971|hsa:10095|hsa:7100|hsa:999|hsa:998|hsa:7430|hsa:2017|hsa:3059|hsa:9475|hsa:8440|hsa:6093|hsa:5578|	8976|1499|10109|10095|2534|10971|10095|7100|999|998|7430|2017|3059|9475|8440|6093|5578|	http://www.genome.jp/kegg-bin/show_pathway?hsa05130/hsa:5578%09red/hsa:7100%09red/hsa:10109%09red/hsa:9475%09red/hsa:2017%09red/hsa:2534%09red/hsa:999%09red/hsa:998%09red/hsa:8976%09red/hsa:6093%09red/hsa:10095%09red/hsa:7430%09red/hsa:1499%09red/hsa:8440%09red/hsa:3059%09red/hsa:10971%09red
Chemokine signaling pathway	KEGG PATHWAY	hsa04062	56	189	0.44344559241	1.0	ENSG00000162104|ENSG00000117461|ENSG00000173757|ENSG00000115415|ENSG00000169398|ENSG00000114450|ENSG00000166501|ENSG00000268173|ENSG00000125388|ENSG00000051382|ENSG00000268643|ENSG00000120899|ENSG00000115904|ENSG00000254087|ENSG00000096968|ENSG00000100030|ENSG00000078369|ENSG00000174775|ENSG00000183943|ENSG00000169032|ENSG00000149269|ENSG00000164742|ENSG00000106299|ENSG00000132155|ENSG00000100485…	hsa:115|hsa:8503|hsa:6777|hsa:6772|hsa:5747|hsa:59345|hsa:5579|hsa:5296|hsa:2868|hsa:5291|hsa:2931|hsa:2185|hsa:6654|hsa:4067|hsa:3717|hsa:5594|hsa:2783|hsa:3265|hsa:5613|hsa:5604|hsa:5058|hsa:112|hsa:8976|hsa:5894|hsa:6655|hsa:57580|hsa:2773|hsa:53358|hsa:6714|hsa:7410|hsa:2773|hsa:3551|hsa:56288|hsa:5290|hsa:5567|hsa:5906|hsa:998|hsa:3702|hsa:10000|hsa:9475|hsa:113|hsa:23236|hsa:2771|hsa:6774|h…	115|8503|6777|6772|5747|59345|5579|5296|2868|5291|2931|2185|6654|4067|3717|5594|2783|3265|5613|5604|5058|112|8976|5894|6655|57580|2773|53358|6714|7410|2773|3551|56288|5290|5567|5906|998|3702|10000|9475|113|23236|2771|6774|7409|4790|1235|7074|157|3845|673|5293|2932|3718|6093|208|	http://www.genome.jp/kegg-bin/show_pathway?hsa04062/hsa:59345%09red/hsa:8503%09red/hsa:3845%09red/hsa:10000%09red/hsa:1235%09red/hsa:157%09red/hsa:3702%09red/hsa:23236%09red/hsa:6093%09red/hsa:3718%09red/hsa:4067%09red/hsa:7410%09red/hsa:5579%09red/hsa:2868%09red/hsa:112%09red/hsa:5747%09red/hsa:7074%09red/hsa:5290%09red/hsa:5058%09red/hsa:5604%09red/hsa:5291%09red/hsa:2185%09red/hsa:57580%09red/…
Basal transcription factors	KEGG PATHWAY	hsa03022	14	45	0.446873352517	1.0	ENSG00000141384|ENSG00000130699|ENSG00000064313|ENSG00000028839|ENSG00000020426|ENSG00000270647|ENSG00000153767|ENSG00000006704|ENSG00000197265|ENSG00000134058|ENSG00000120656|ENSG00000110768|ENSG00000162227|ENSG00000147133	hsa:6875|hsa:6874|hsa:6873|hsa:9519|hsa:4331|hsa:8148|hsa:2960|hsa:9569|hsa:2961|hsa:1022|hsa:6883|hsa:2965|hsa:10629|hsa:6872|	6875|6874|6873|9519|4331|8148|2960|9569|2961|1022|6883|2965|10629|6872|	http://www.genome.jp/kegg-bin/show_pathway?hsa03022/hsa:9569%09red/hsa:1022%09red/hsa:6875%09red/hsa:6874%09red/hsa:6883%09red/hsa:2960%09red/hsa:6873%09red/hsa:6872%09red/hsa:9519%09red/hsa:10629%09red/hsa:2965%09red/hsa:8148%09red/hsa:2961%09red/hsa:4331%09red
Morphine addiction	KEGG PATHWAY	hsa05032	28	93	0.448459516799	1.0	ENSG00000073417|ENSG00000171408|ENSG00000087258|ENSG00000112541|ENSG00000152270|ENSG00000166501|ENSG00000087460|ENSG00000125388|ENSG00000162104|ENSG00000078369|ENSG00000204681|ENSG00000183943|ENSG00000100077|ENSG00000154678|ENSG00000154229|ENSG00000127955|ENSG00000114450|ENSG00000184588|ENSG00000065135|ENSG00000142875|ENSG00000121281|ENSG00000114353|ENSG00000164742|ENSG00000115252|ENSG00000113448…	hsa:5151|hsa:27115|hsa:2775|hsa:10846|hsa:5140|hsa:5579|hsa:2778|hsa:2868|hsa:115|hsa:2783|hsa:2550|hsa:5613|hsa:157|hsa:5137|hsa:5578|hsa:2773|hsa:59345|hsa:5142|hsa:2773|hsa:5567|hsa:113|hsa:2771|hsa:112|hsa:5136|hsa:5144|hsa:2564|hsa:5150|hsa:2556|	5151|27115|2775|10846|5140|5579|2778|2868|115|2783|2550|5613|157|5137|5578|2773|59345|5142|2773|5567|113|2771|112|5136|5144|2564|5150|2556|	http://www.genome.jp/kegg-bin/show_pathway?hsa05032/hsa:5144%09red/hsa:59345%09red/hsa:5140%09red/hsa:5142%09red/hsa:157%09red/hsa:27115%09red/hsa:5579%09red/hsa:5578%09red/hsa:10846%09red/hsa:5151%09red/hsa:2868%09red/hsa:5567%09red/hsa:5136%09red/hsa:2564%09red/hsa:5137%09red/hsa:5150%09red/hsa:2783%09red/hsa:2773%09red/hsa:2771%09red/hsa:2775%09red/hsa:2778%09red/hsa:113%09red/hsa:112%09red/hs…
Osteoclast differentiation	KEGG PATHWAY	hsa04380	39	131	0.4515727937	1.0	ENSG00000117461|ENSG00000107643|ENSG00000010810|ENSG00000101096|ENSG00000109339|ENSG00000127191|ENSG00000268173|ENSG00000051382|ENSG00000163513|ENSG00000135341|ENSG00000118260|ENSG00000120910|ENSG00000142166|ENSG00000169032|ENSG00000171608|ENSG00000104856|ENSG00000055208|ENSG00000095794|ENSG00000138814|ENSG00000115415|ENSG00000092969|ENSG00000132170|ENSG00000131196|ENSG00000187098|ENSG00000159128…	hsa:8503|hsa:5599|hsa:2534|hsa:4773|hsa:5602|hsa:7186|hsa:5296|hsa:5291|hsa:7048|hsa:6885|hsa:1385|hsa:5533|hsa:3454|hsa:5604|hsa:5293|hsa:5971|hsa:23118|hsa:1385|hsa:5530|hsa:6772|hsa:7042|hsa:5468|hsa:4772|hsa:4286|hsa:3460|hsa:3551|hsa:6688|hsa:5336|hsa:5290|hsa:10000|hsa:1432|hsa:4790|hsa:1540|hsa:8878|hsa:8792|hsa:5594|hsa:5602|hsa:3455|hsa:208|	8503|5599|2534|4773|5602|7186|5296|5291|7048|6885|1385|5533|3454|5604|5293|5971|23118|1385|5530|6772|7042|5468|4772|4286|3460|3551|6688|5336|5290|10000|1432|4790|1540|8878|8792|5594|5602|3455|208|	http://www.genome.jp/kegg-bin/show_pathway?hsa04380/hsa:8503%09red/hsa:10000%09red/hsa:8792%09red/hsa:2534%09red/hsa:4286%09red/hsa:1540%09red/hsa:5530%09red/hsa:5533%09red/hsa:3454%09red/hsa:3455%09red/hsa:4772%09red/hsa:4773%09red/hsa:5604%09red/hsa:5599%09red/hsa:5602%09red/hsa:6688%09red/hsa:8878%09red/hsa:7186%09red/hsa:3551%09red/hsa:5336%09red/hsa:5594%09red/hsa:6885%09red/hsa:23118%09red/…
Other glycan degradation	KEGG PATHWAY	hsa00511	6	18	0.453496951596	1.0	ENSG00000170266|ENSG00000213614|ENSG00000167280|ENSG00000177628|ENSG00000049860|ENSG00000109323	hsa:2720|hsa:3073|hsa:64772|hsa:2629|hsa:3074|hsa:4126|	2720|3073|64772|2629|3074|4126|	http://www.genome.jp/kegg-bin/show_pathway?hsa00511/hsa:64772%09red/hsa:2720%09red/hsa:2629%09red/hsa:4126%09red/hsa:3074%09red/hsa:3073%09red
Purine metabolism	KEGG PATHWAY	hsa00230	52	176	0.454418846261	1.0	ENSG00000073417|ENSG00000138735|ENSG00000159131|ENSG00000171408|ENSG00000155085|ENSG00000101868|ENSG00000079739|ENSG00000112541|ENSG00000146143|ENSG00000152270|ENSG00000141698|ENSG00000181222|ENSG00000152402|ENSG00000170502|ENSG00000162104|ENSG00000014138|ENSG00000143156|ENSG00000148606|ENSG00000133805|ENSG00000197594|ENSG00000099817|ENSG00000154678|ENSG00000101911|ENSG00000163655|ENSG00000137054…	hsa:5151|hsa:8654|hsa:2618|hsa:27115|hsa:221264|hsa:5422|hsa:5236|hsa:10846|hsa:5558|hsa:5140|hsa:115024|hsa:5430|hsa:2977|hsa:53343|hsa:115|hsa:23649|hsa:29922|hsa:11128|hsa:272|hsa:5167|hsa:5434|hsa:5137|hsa:5634|hsa:8833|hsa:64425|hsa:2272|hsa:5142|hsa:5431|hsa:957|hsa:22978|hsa:5150|hsa:5427|hsa:87178|hsa:159|hsa:55811|hsa:113|hsa:112|hsa:84172|hsa:5136|hsa:5144|hsa:5557|hsa:58497|hsa:10714|h…	5151|8654|2618|27115|221264|5422|5236|10846|5558|5140|115024|5430|2977|53343|115|23649|29922|11128|272|5167|5434|5137|5634|8833|64425|2272|5142|5431|957|22978|5150|5427|87178|159|55811|113|112|84172|5136|5144|5557|58497|10714|5557|2982|318|55276|2984|9061|158|25885|6240|	http://www.genome.jp/kegg-bin/show_pathway?hsa00230/hsa:5144%09red/hsa:2984%09red/hsa:9061%09red/hsa:221264%09red/hsa:5140%09red/hsa:159%09red/hsa:8654%09red/hsa:5430%09red/hsa:318%09red/hsa:5427%09red/hsa:25885%09red/hsa:27115%09red/hsa:158%09red/hsa:53343%09red/hsa:272%09red/hsa:10714%09red/hsa:10846%09red/hsa:5137%09red/hsa:5434%09red/hsa:64425%09red/hsa:23649%09red/hsa:8833%09red/hsa:5431%09r…
Vascular smooth muscle contraction	KEGG PATHWAY	hsa04270	36	121	0.457162757116	1.0	ENSG00000162104|ENSG00000171132|ENSG00000122786|ENSG00000213639|ENSG00000065534|ENSG00000166501|ENSG00000185532|ENSG00000087460|ENSG00000157388|ENSG00000123104|ENSG00000152402|ENSG00000027075|ENSG00000100030|ENSG00000183943|ENSG00000169032|ENSG00000133392|ENSG00000151067|ENSG00000077157|ENSG00000132155|ENSG00000154229|ENSG00000156052|ENSG00000116711|ENSG00000105499|ENSG00000096433|ENSG00000196914…	hsa:115|hsa:5581|hsa:800|hsa:5500|hsa:4638|hsa:5579|hsa:5592|hsa:2778|hsa:776|hsa:3709|hsa:2977|hsa:5583|hsa:5594|hsa:5613|hsa:5604|hsa:4629|hsa:775|hsa:4660|hsa:5894|hsa:5578|hsa:2776|hsa:5321|hsa:8605|hsa:3710|hsa:23365|hsa:5567|hsa:9475|hsa:113|hsa:23236|hsa:112|hsa:4637|hsa:5501|hsa:673|hsa:2982|hsa:6093|hsa:4659|	115|5581|800|5500|4638|5579|5592|2778|776|3709|2977|5583|5594|5613|5604|4629|775|4660|5894|5578|2776|5321|8605|3710|23365|5567|9475|113|23236|112|4637|5501|673|2982|6093|4659|	http://www.genome.jp/kegg-bin/show_pathway?hsa04270/hsa:3709%09red/hsa:5581%09red/hsa:2982%09red/hsa:23236%09red/hsa:5592%09red/hsa:5579%09red/hsa:4638%09red/hsa:4659%09red/hsa:112%09red/hsa:5321%09red/hsa:5583%09red/hsa:4637%09red/hsa:800%09red/hsa:5604%09red/hsa:8605%09red/hsa:5594%09red/hsa:776%09red/hsa:775%09red/hsa:5578%09red/hsa:6093%09red/hsa:673%09red/hsa:3710%09red/hsa:23365%09red/hsa:9…
N-Glycan biosynthesis	KEGG PATHWAY	hsa00510	15	49	0.462657178028	1.0	ENSG00000000419|ENSG00000120697|ENSG00000159063|ENSG00000089597|ENSG00000198162|ENSG00000073849|ENSG00000086848|ENSG00000163902|ENSG00000112893|ENSG00000033170|ENSG00000118705|ENSG00000134910|ENSG00000144057|ENSG00000152127|ENSG00000071073	hsa:8813|hsa:29880|hsa:79053|hsa:23193|hsa:10905|hsa:6480|hsa:79796|hsa:6184|hsa:4124|hsa:2530|hsa:6185|hsa:3703|hsa:84620|hsa:4249|hsa:11320|	8813|29880|79053|23193|10905|6480|79796|6184|4124|2530|6185|3703|84620|4249|11320|	http://www.genome.jp/kegg-bin/show_pathway?hsa00510/hsa:10905%09red/hsa:6185%09red/hsa:23193%09red/hsa:8813%09red/hsa:79796%09red/hsa:2530%09red/hsa:4249%09red/hsa:3703%09red/hsa:79053%09red/hsa:6184%09red/hsa:4124%09red/hsa:84620%09red/hsa:29880%09red/hsa:6480%09red/hsa:11320%09red
Leukocyte transendothelial migration	KEGG PATHWAY	hsa04670	35	118	0.464887639032	1.0	ENSG00000117461|ENSG00000091428|ENSG00000169398|ENSG00000100852|ENSG00000166501|ENSG00000268173|ENSG00000051382|ENSG00000160293|ENSG00000168036|ENSG00000035403|ENSG00000171608|ENSG00000044115|ENSG00000179295|ENSG00000112062|ENSG00000154229|ENSG00000068028|ENSG00000127955|ENSG00000115232|ENSG00000065135|ENSG00000197943|ENSG00000121879|ENSG00000114353|ENSG00000116473|ENSG00000070831|ENSG00000113263…	hsa:8503|hsa:11069|hsa:5747|hsa:394|hsa:5579|hsa:5296|hsa:5291|hsa:7410|hsa:1499|hsa:7414|hsa:5293|hsa:1495|hsa:5781|hsa:1432|hsa:5578|hsa:83593|hsa:2773|hsa:3676|hsa:2773|hsa:5336|hsa:5290|hsa:2771|hsa:5906|hsa:998|hsa:3702|hsa:7408|hsa:9475|hsa:7409|hsa:3683|hsa:7430|hsa:3684|hsa:2185|hsa:4301|hsa:5175|hsa:6093|	8503|11069|5747|394|5579|5296|5291|7410|1499|7414|5293|1495|5781|1432|5578|83593|2773|3676|2773|5336|5290|2771|5906|998|3702|7408|9475|7409|3683|7430|3684|2185|4301|5175|6093|	http://www.genome.jp/kegg-bin/show_pathway?hsa04670/hsa:8503%09red/hsa:3702%09red/hsa:11069%09red/hsa:7430%09red/hsa:7414%09red/hsa:7410%09red/hsa:2185%09red/hsa:5579%09red/hsa:5578%09red/hsa:5906%09red/hsa:5781%09red/hsa:4301%09red/hsa:5747%09red/hsa:6093%09red/hsa:5175%09red/hsa:5336%09red/hsa:3676%09red/hsa:998%09red/hsa:5290%09red/hsa:5291%09red/hsa:5293%09red/hsa:5296%09red/hsa:9475%09red/hs…
Pyrimidine metabolism	KEGG PATHWAY	hsa00240	31	105	0.479707438921	1.0	ENSG00000155085|ENSG00000101868|ENSG00000171793|ENSG00000146143|ENSG00000129187|ENSG00000141698|ENSG00000181222|ENSG00000014138|ENSG00000143156|ENSG00000148606|ENSG00000198431|ENSG00000099817|ENSG00000114491|ENSG00000143179|ENSG00000137054|ENSG00000047315|ENSG00000187097|ENSG00000076685|ENSG00000047230|ENSG00000197763|ENSG00000100479|ENSG00000138035|ENSG00000188641|ENSG00000125630|ENSG00000285625…	hsa:221264|hsa:5422|hsa:1503|hsa:5558|hsa:1635|hsa:115024|hsa:5430|hsa:23649|hsa:29922|hsa:11128|hsa:7296|hsa:5434|hsa:7372|hsa:7371|hsa:64425|hsa:5431|hsa:957|hsa:22978|hsa:56474|hsa:114112|hsa:5427|hsa:87178|hsa:1806|hsa:84172|hsa:5557|hsa:10714|hsa:5557|hsa:139596|hsa:318|hsa:25885|hsa:6240|	221264|5422|1503|5558|1635|115024|5430|23649|29922|11128|7296|5434|7372|7371|64425|5431|957|22978|56474|114112|5427|87178|1806|84172|5557|10714|5557|139596|318|25885|6240|	http://www.genome.jp/kegg-bin/show_pathway?hsa00240/hsa:1635%09red/hsa:87178%09red/hsa:23649%09red/hsa:7296%09red/hsa:318%09red/hsa:10714%09red/hsa:56474%09red/hsa:1503%09red/hsa:25885%09red/hsa:5434%09red/hsa:64425%09red/hsa:221264%09red/hsa:5430%09red/hsa:5431%09red/hsa:115024%09red/hsa:5557%09red/hsa:5558%09red/hsa:6240%09red/hsa:139596%09red/hsa:114112%09red/hsa:84172%09red/hsa:29922%09red/hs…
Hippo signaling pathway	KEGG PATHWAY	hsa04390	45	154	0.487106961982	1.0	ENSG00000113575|ENSG00000108953|ENSG00000073350|ENSG00000187079|ENSG00000168646|ENSG00000114978|ENSG00000213639|ENSG00000072415|ENSG00000153162|ENSG00000163513|ENSG00000151748|ENSG00000126016|ENSG00000163558|ENSG00000134308|ENSG00000018408|ENSG00000150457|ENSG00000039068|ENSG00000137693|ENSG00000044115|ENSG00000131023|ENSG00000168036|ENSG00000132849|ENSG00000175470|ENSG00000137713|ENSG00000170365…	hsa:5515|hsa:7531|hsa:3996|hsa:7003|hsa:8313|hsa:55233|hsa:5500|hsa:64398|hsa:654|hsa:7048|hsa:60485|hsa:154796|hsa:5584|hsa:10971|hsa:25937|hsa:26524|hsa:999|hsa:10413|hsa:1495|hsa:9113|hsa:1499|hsa:10207|hsa:5520|hsa:5519|hsa:4086|hsa:1739|hsa:8312|hsa:56288|hsa:7042|hsa:324|hsa:5520|hsa:5516|hsa:7159|hsa:4087|hsa:656|hsa:8945|hsa:5501|hsa:2932|hsa:92597|hsa:4771|hsa:122786|hsa:1453|hsa:4089|hs…	5515|7531|3996|7003|8313|55233|5500|64398|654|7048|60485|154796|5584|10971|25937|26524|999|10413|1495|9113|1499|10207|5520|5519|4086|1739|8312|56288|7042|324|5520|5516|7159|4087|656|8945|5501|2932|92597|4771|122786|1453|4089|655|659|	http://www.genome.jp/kegg-bin/show_pathway?hsa04390/hsa:5584%09red/hsa:10413%09red/hsa:25937%09red/hsa:122786%09red/hsa:8312%09red/hsa:8313%09red/hsa:7531%09red/hsa:5519%09red/hsa:3996%09red/hsa:26524%09red/hsa:5515%09red/hsa:4771%09red/hsa:8945%09red/hsa:10207%09red/hsa:4089%09red/hsa:4086%09red/hsa:4087%09red/hsa:9113%09red/hsa:7042%09red/hsa:55233%09red/hsa:654%09red/hsa:655%09red/hsa:656%09re…
Measles	KEGG PATHWAY	hsa05162	39	134	0.500668665153	1.0	ENSG00000117461|ENSG00000173757|ENSG00000114423|ENSG00000010810|ENSG00000204628|ENSG00000111335|ENSG00000096968|ENSG00000268173|ENSG00000128829|ENSG00000089127|ENSG00000117335|ENSG00000051382|ENSG00000135341|ENSG00000115267|ENSG00000142166|ENSG00000172071|ENSG00000171608|ENSG00000198001|ENSG00000088888|ENSG00000187522|ENSG00000107201|ENSG00000115415|ENSG00000121858|ENSG00000159128|ENSG00000121879…	hsa:8503|hsa:6777|hsa:868|hsa:2534|hsa:10399|hsa:4940|hsa:3717|hsa:5296|hsa:440275|hsa:4938|hsa:4179|hsa:5291|hsa:6885|hsa:64135|hsa:3454|hsa:9451|hsa:5293|hsa:51135|hsa:57506|hsa:3306|hsa:23586|hsa:6772|hsa:8743|hsa:3460|hsa:5290|hsa:103|hsa:10000|hsa:27102|hsa:6774|hsa:23118|hsa:8795|hsa:4790|hsa:2932|hsa:5610|hsa:6504|hsa:3718|hsa:4599|hsa:3455|hsa:208|	8503|6777|868|2534|10399|4940|3717|5296|440275|4938|4179|5291|6885|64135|3454|9451|5293|51135|57506|3306|23586|6772|8743|3460|5290|103|10000|27102|6774|23118|8795|4790|2932|5610|6504|3718|4599|3455|208|	http://www.genome.jp/kegg-bin/show_pathway?hsa05162/hsa:8503%09red/hsa:10000%09red/hsa:4940%09red/hsa:2534%09red/hsa:8795%09red/hsa:3718%09red/hsa:23586%09red/hsa:10399%09red/hsa:868%09red/hsa:3454%09red/hsa:6504%09red/hsa:5290%09red/hsa:4938%09red/hsa:103%09red/hsa:8743%09red/hsa:9451%09red/hsa:6885%09red/hsa:23118%09red/hsa:64135%09red/hsa:5291%09red/hsa:5293%09red/hsa:3717%09red/hsa:4790%09red…
Fatty acid metabolism	KEGG PATHWAY	hsa01212	14	47	0.502165768053	1.0	ENSG00000012660|ENSG00000068366|ENSG00000076555|ENSG00000123983|ENSG00000117054|ENSG00000084754|ENSG00000110090|ENSG00000138796|ENSG00000131238|ENSG00000278540|ENSG00000254413|ENSG00000116353|ENSG00000161533|ENSG00000138029	hsa:60481|hsa:2182|hsa:32|hsa:2181|hsa:34|hsa:3030|hsa:1374|hsa:3033|hsa:5538|hsa:31|hsa:1375|hsa:51102|hsa:51|hsa:3032|	60481|2182|32|2181|34|3030|1374|3033|5538|31|1375|51102|51|3032|	http://www.genome.jp/kegg-bin/show_pathway?hsa01212/hsa:31%09red/hsa:32%09red/hsa:34%09red/hsa:51%09red/hsa:3032%09red/hsa:60481%09red/hsa:3030%09red/hsa:1374%09red/hsa:5538%09red/hsa:51102%09red/hsa:3033%09red/hsa:2181%09red/hsa:1375%09red/hsa:2182%09red
Vibrio cholerae infection	KEGG PATHWAY	hsa05110	16	54	0.502977249195	1.0	ENSG00000162104|ENSG00000155097|ENSG00000185344|ENSG00000114573|ENSG00000064651|ENSG00000197943|ENSG00000104067|ENSG00000183943|ENSG00000142875|ENSG00000116039|ENSG00000001626|ENSG00000047249|ENSG00000166501|ENSG00000087460|ENSG00000154229|ENSG00000119139	hsa:115|hsa:528|hsa:23545|hsa:523|hsa:6558|hsa:5336|hsa:7082|hsa:5613|hsa:5567|hsa:525|hsa:1080|hsa:51606|hsa:5579|hsa:2778|hsa:5578|hsa:9414|	115|528|23545|523|6558|5336|7082|5613|5567|525|1080|51606|5579|2778|5578|9414|	http://www.genome.jp/kegg-bin/show_pathway?hsa05110/hsa:5579%09red/hsa:5336%09red/hsa:6558%09red/hsa:7082%09red/hsa:51606%09red/hsa:2778%09red/hsa:23545%09red/hsa:5567%09red/hsa:115%09red/hsa:528%09red/hsa:5613%09red/hsa:9414%09red/hsa:525%09red/hsa:523%09red/hsa:5578%09red/hsa:1080%09red
Serotonergic synapse	KEGG PATHWAY	hsa04726	33	114	0.516453850781	1.0	ENSG00000087258|ENSG00000165841|ENSG00000142192|ENSG00000164305|ENSG00000166501|ENSG00000087460|ENSG00000157388|ENSG00000123104|ENSG00000161905|ENSG00000134716|ENSG00000100030|ENSG00000078369|ENSG00000174775|ENSG00000183943|ENSG00000169032|ENSG00000144935|ENSG00000151067|ENSG00000132155|ENSG00000154229|ENSG00000156052|ENSG00000127955|ENSG00000114450|ENSG00000105499|ENSG00000065135|ENSG00000116711…	hsa:2775|hsa:1557|hsa:351|hsa:836|hsa:5579|hsa:2778|hsa:776|hsa:3709|hsa:246|hsa:1573|hsa:5594|hsa:2783|hsa:3265|hsa:5613|hsa:5604|hsa:7220|hsa:775|hsa:5894|hsa:5578|hsa:2776|hsa:2773|hsa:59345|hsa:8605|hsa:2773|hsa:5321|hsa:3710|hsa:1557|hsa:5567|hsa:23236|hsa:2771|hsa:1562|hsa:3845|hsa:673|	2775|1557|351|836|5579|2778|776|3709|246|1573|5594|2783|3265|5613|5604|7220|775|5894|5578|2776|2773|59345|8605|2773|5321|3710|1557|5567|23236|2771|1562|3845|673|	http://www.genome.jp/kegg-bin/show_pathway?hsa04726/hsa:3709%09red/hsa:59345%09red/hsa:7220%09red/hsa:23236%09red/hsa:351%09red/hsa:5321%09red/hsa:5579%09red/hsa:5578%09red/hsa:5604%09red/hsa:8605%09red/hsa:5594%09red/hsa:776%09red/hsa:775%09red/hsa:2783%09red/hsa:673%09red/hsa:3710%09red/hsa:3845%09red/hsa:246%09red/hsa:1562%09red/hsa:1573%09red/hsa:1557%09red/hsa:2773%09red/hsa:836%09red/hsa:27…
Citrate cycle (TCA cycle)	KEGG PATHWAY	hsa00020	9	30	0.516600222607	1.0	ENSG00000286001|ENSG00000242086|ENSG00000185485|ENSG00000105953|ENSG00000014641|ENSG00000172340|ENSG00000150768|ENSG00000166411|ENSG00000136143	hsa:6389|hsa:6389|hsa:6389|hsa:55753|hsa:4190|hsa:8801|hsa:1737|hsa:3419|hsa:8803|	6389|6389|6389|55753|4190|8801|1737|3419|8803|	http://www.genome.jp/kegg-bin/show_pathway?hsa00020/hsa:8803%09red/hsa:8801%09red/hsa:6389%09red/hsa:4190%09red/hsa:55753%09red/hsa:1737%09red/hsa:3419%09red
SNARE interactions in vesicular transport	KEGG PATHWAY	hsa04130	10	34	0.532398656835	1.0	ENSG00000135823|ENSG00000092531|ENSG00000136874|ENSG00000079950|ENSG00000124222|ENSG00000162236|ENSG00000111450|ENSG00000106089|ENSG00000124333|ENSG00000108587	hsa:10228|hsa:8773|hsa:55014|hsa:8417|hsa:8675|hsa:6811|hsa:2054|hsa:112755|hsa:6845|hsa:9527|	10228|8773|55014|8417|8675|6811|2054|112755|6845|9527|	http://www.genome.jp/kegg-bin/show_pathway?hsa04130/hsa:112755%09red/hsa:8773%09red/hsa:8417%09red/hsa:6845%09red/hsa:55014%09red/hsa:10228%09red/hsa:2054%09red/hsa:9527%09red/hsa:6811%09red/hsa:8675%09red
Glycosaminoglycan biosynthesis - chondroitin sulfate / dermatan sulfate	KEGG PATHWAY	hsa00532	6	20	0.538862196705	1.0	ENSG00000169826|ENSG00000103489|ENSG00000136213|ENSG00000111962|ENSG00000147408|ENSG00000182022	hsa:55454|hsa:64131|hsa:55501|hsa:10090|hsa:55790|hsa:51363|	55454|64131|55501|10090|55790|51363|	http://www.genome.jp/kegg-bin/show_pathway?hsa00532/hsa:55790%09red/hsa:55501%09red/hsa:55454%09red/hsa:64131%09red/hsa:10090%09red/hsa:51363%09red
Fatty acid biosynthesis	KEGG PATHWAY	hsa00061	4	13	0.545833959105	1.0	ENSG00000076555|ENSG00000068366|ENSG00000123983|ENSG00000278540	hsa:32|hsa:2182|hsa:2181|hsa:31|	32|2182|2181|31|	http://www.genome.jp/kegg-bin/show_pathway?hsa00061/hsa:31%09red/hsa:32%09red/hsa:2181%09red/hsa:2182%09red
Transcriptional misregulation in cancer	KEGG PATHWAY	hsa05202	51	179	0.546122209594	1.0	ENSG00000185630|ENSG00000169398|ENSG00000185591|ENSG00000167081|ENSG00000125952|ENSG00000158711|ENSG00000082258|ENSG00000132170|ENSG00000196591|ENSG00000163513|ENSG00000119508|ENSG00000141380|ENSG00000109685|ENSG00000270647|ENSG00000171988|ENSG00000162924|ENSG00000140443|ENSG00000149311|ENSG00000184012|ENSG00000151702|ENSG00000172493|ENSG00000118058|ENSG00000066336|ENSG00000135679|ENSG00000023445…	hsa:5090|hsa:5747|hsa:6667|hsa:5090|hsa:4149|hsa:2005|hsa:905|hsa:5468|hsa:3066|hsa:7048|hsa:8013|hsa:6760|hsa:7468|hsa:8148|hsa:221037|hsa:5966|hsa:3480|hsa:472|hsa:7113|hsa:2313|hsa:4299|hsa:4297|hsa:6688|hsa:4193|hsa:330|hsa:5327|hsa:4086|hsa:8861|hsa:862|hsa:3728|hsa:9611|hsa:5218|hsa:2120|hsa:2308|hsa:64083|hsa:4790|hsa:6929|hsa:4233|hsa:3684|hsa:6935|hsa:861|hsa:25942|hsa:4300|hsa:55589|hsa…	5090|5747|6667|5090|4149|2005|905|5468|3066|7048|8013|6760|7468|8148|221037|5966|3480|472|7113|2313|4299|4297|6688|4193|330|5327|4086|8861|862|3728|9611|5218|2120|2308|64083|4790|6929|4233|3684|6935|861|25942|4300|55589|2530|4211|904|466|7403|4208|2138|	http://www.genome.jp/kegg-bin/show_pathway?hsa05202/hsa:2005%09red/hsa:5327%09red/hsa:3728%09red/hsa:2530%09red/hsa:3480%09red/hsa:8013%09red/hsa:4300%09red/hsa:5966%09red/hsa:6760%09red/hsa:466%09red/hsa:6667%09red/hsa:6935%09red/hsa:5218%09red/hsa:64083%09red/hsa:862%09red/hsa:861%09red/hsa:904%09red/hsa:5747%09red/hsa:2120%09red/hsa:221037%09red/hsa:5090%09red/hsa:3066%09red/hsa:4086%09red/hsa…
Cysteine and methionine metabolism	KEGG PATHWAY	hsa00270	11	38	0.546578258114	1.0	ENSG00000145293|ENSG00000119772|ENSG00000125166|ENSG00000037757|ENSG00000038274|ENSG00000134333|ENSG00000014641|ENSG00000099810|ENSG00000130816|ENSG00000123505|ENSG00000116984	hsa:58478|hsa:1788|hsa:2806|hsa:84245|hsa:27430|hsa:3948|hsa:4190|hsa:4507|hsa:1786|hsa:262|hsa:4548|	58478|1788|2806|84245|27430|3948|4190|4507|1786|262|4548|	http://www.genome.jp/kegg-bin/show_pathway?hsa00270/hsa:1788%09red/hsa:3948%09red/hsa:1786%09red/hsa:2806%09red/hsa:84245%09red/hsa:262%09red/hsa:4190%09red/hsa:27430%09red/hsa:4548%09red/hsa:4507%09red/hsa:58478%09red
RIG-I-like receptor signaling pathway	KEGG PATHWAY	hsa04622	20	70	0.549442403257	1.0	ENSG00000171889|ENSG00000131323|ENSG00000137275|ENSG00000083799|ENSG00000003400|ENSG00000104365|ENSG00000107201|ENSG00000115267|ENSG00000112062|ENSG00000107643|ENSG00000095015|ENSG00000135341|ENSG00000198933|ENSG00000109339|ENSG00000127191|ENSG00000121060|ENSG00000136560|ENSG00000050748|ENSG00000088888|ENSG00000109320	hsa:3467|hsa:7187|hsa:8737|hsa:1540|hsa:843|hsa:3551|hsa:23586|hsa:64135|hsa:1432|hsa:5599|hsa:4214|hsa:6885|hsa:9755|hsa:5602|hsa:7186|hsa:7706|hsa:10010|hsa:5602|hsa:57506|hsa:4790|	3467|7187|8737|1540|843|3551|23586|64135|1432|5599|4214|6885|9755|5602|7186|7706|10010|5602|57506|4790|	http://www.genome.jp/kegg-bin/show_pathway?hsa04622/hsa:3551%09red/hsa:3467%09red/hsa:10010%09red/hsa:64135%09red/hsa:7186%09red/hsa:1432%09red/hsa:4790%09red/hsa:57506%09red/hsa:5599%09red/hsa:7706%09red/hsa:4214%09red/hsa:9755%09red/hsa:5602%09red/hsa:843%09red/hsa:23586%09red/hsa:8737%09red/hsa:1540%09red/hsa:7187%09red/hsa:6885%09red
Spliceosome	KEGG PATHWAY	hsa03040	37	130	0.54980612827	1.0	ENSG00000115524|ENSG00000174243|ENSG00000079134|ENSG00000100813|ENSG00000108883|ENSG00000087365|ENSG00000109606|ENSG00000153187|ENSG00000119707|ENSG00000240682|ENSG00000141759|ENSG00000100603|ENSG00000141543|ENSG00000114503|ENSG00000112249|ENSG00000187522|ENSG00000198231|ENSG00000196504|ENSG00000077312|ENSG00000168883|ENSG00000168438|ENSG00000086589|ENSG00000021776|ENSG00000136527|ENSG00000125676…	hsa:23451|hsa:9416|hsa:9984|hsa:22985|hsa:9343|hsa:10992|hsa:1665|hsa:3192|hsa:58517|hsa:100534599|hsa:10907|hsa:22938|hsa:9775|hsa:22916|hsa:23020|hsa:3306|hsa:11325|hsa:55660|hsa:6626|hsa:10713|hsa:51362|hsa:55696|hsa:9716|hsa:6434|hsa:57187|hsa:23450|hsa:9129|hsa:4686|hsa:9128|hsa:6426|hsa:9879|hsa:10915|hsa:153527|hsa:1659|hsa:24148|hsa:6429|hsa:4670|	23451|9416|9984|22985|9343|10992|1665|3192|58517|100534599|10907|22938|9775|22916|23020|3306|11325|55660|6626|10713|51362|55696|9716|6434|57187|23450|9129|4686|9128|6426|9879|10915|153527|1659|24148|6429|4670|	http://www.genome.jp/kegg-bin/show_pathway?hsa03040/hsa:22938%09red/hsa:100534599%09red/hsa:153527%09red/hsa:4686%09red/hsa:22916%09red/hsa:1659%09red/hsa:1665%09red/hsa:51362%09red/hsa:10713%09red/hsa:55696%09red/hsa:10907%09red/hsa:23450%09red/hsa:4670%09red/hsa:6626%09red/hsa:6426%09red/hsa:57187%09red/hsa:9879%09red/hsa:22985%09red/hsa:9343%09red/hsa:9716%09red/hsa:9984%09red/hsa:55660%09red/…
Galactose metabolism	KEGG PATHWAY	hsa00052	9	31	0.550262673126	1.0	ENSG00000170266|ENSG00000079739|ENSG00000156515|ENSG00000156958|ENSG00000169299|ENSG00000152556|ENSG00000169764|ENSG00000214013|ENSG00000143891	hsa:2720|hsa:5236|hsa:3098|hsa:2585|hsa:55276|hsa:5213|hsa:7360|hsa:2595|hsa:130589|	2720|5236|3098|2585|55276|5213|7360|2595|130589|	http://www.genome.jp/kegg-bin/show_pathway?hsa00052/hsa:7360%09red/hsa:130589%09red/hsa:2720%09red/hsa:2585%09red/hsa:5213%09red/hsa:5236%09red/hsa:2595%09red/hsa:3098%09red/hsa:55276%09red
Glycosaminoglycan biosynthesis - heparan sulfate / heparin	KEGG PATHWAY	hsa00534	7	24	0.555601301963	1.0	ENSG00000164100|ENSG00000151348|ENSG00000103489|ENSG00000153936|ENSG00000012232|ENSG00000070614|ENSG00000138604	hsa:9348|hsa:2132|hsa:64131|hsa:9653|hsa:2137|hsa:3340|hsa:26035|	9348|2132|64131|9653|2137|3340|26035|	http://www.genome.jp/kegg-bin/show_pathway?hsa00534/hsa:2137%09red/hsa:64131%09red/hsa:2132%09red/hsa:26035%09red/hsa:3340%09red/hsa:9348%09red/hsa:9653%09red
HTLV-I infection	KEGG PATHWAY	hsa05166	74	261	0.56075740521	1.0	ENSG00000134954|ENSG00000162104|ENSG00000117461|ENSG00000173757|ENSG00000117394|ENSG00000094880|ENSG00000149554|ENSG00000082898|ENSG00000066336|ENSG00000071564|ENSG00000183765|ENSG00000101096|ENSG00000158711|ENSG00000268173|ENSG00000078668|ENSG00000051382|ENSG00000163513|ENSG00000139687|ENSG00000120837|ENSG00000185697|ENSG00000031823|ENSG00000118260|ENSG00000120910|ENSG00000134470|ENSG00000258210…	hsa:2113|hsa:115|hsa:8503|hsa:6777|hsa:6513|hsa:8697|hsa:1111|hsa:7514|hsa:6688|hsa:6929|hsa:11200|hsa:4773|hsa:2005|hsa:5296|hsa:7419|hsa:5291|hsa:7048|hsa:5925|hsa:4801|hsa:4603|hsa:8498|hsa:1385|hsa:5533|hsa:3601|hsa:51434|hsa:3265|hsa:5613|hsa:4087|hsa:472|hsa:5971|hsa:5293|hsa:1385|hsa:5530|hsa:4605|hsa:1499|hsa:1387|hsa:9519|hsa:4772|hsa:1739|hsa:4775|hsa:3551|hsa:2033|hsa:7042|hsa:5290|hsa…	2113|115|8503|6777|6513|8697|1111|7514|6688|6929|11200|4773|2005|5296|7419|5291|7048|5925|4801|4603|8498|1385|5533|3601|51434|3265|5613|4087|472|5971|5293|1385|5530|4605|1499|1387|9519|4772|1739|4775|3551|2033|7042|5290|545|5567|5599|324|701|10000|113|5156|4214|466|112|4790|1386|3683|51434|5427|10714|3845|8295|8850|2932|821|1869|3718|51433|29945|4089|83660|6416|208|	http://www.genome.jp/kegg-bin/show_pathway?hsa05166/hsa:3601%09red/hsa:2005%09red/hsa:8503%09red/hsa:3845%09red/hsa:10000%09red/hsa:1111%09red/hsa:115%09red/hsa:4801%09red/hsa:8697%09red/hsa:8295%09red/hsa:3718%09red/hsa:7419%09red/hsa:1387%09red/hsa:466%09red/hsa:7514%09red/hsa:10714%09red/hsa:8498%09red/hsa:5925%09red/hsa:5530%09red/hsa:5533%09red/hsa:5567%09red/hsa:8850%09red/hsa:701%09red/hsa…
Primary bile acid biosynthesis	KEGG PATHWAY	hsa00120	5	17	0.56415300232	1.0	ENSG00000116171|ENSG00000273294|ENSG00000172817|ENSG00000133835|ENSG00000146233	hsa:6342|hsa:23600|hsa:9420|hsa:3295|hsa:51302|	6342|23600|9420|3295|51302|	http://www.genome.jp/kegg-bin/show_pathway?hsa00120/hsa:51302%09red/hsa:23600%09red/hsa:9420%09red/hsa:6342%09red/hsa:3295%09red
Selenocompound metabolism	KEGG PATHWAY	hsa00450	5	17	0.56415300232	1.0	ENSG00000197763|ENSG00000116984|ENSG00000198431|ENSG00000166986|ENSG00000138801	hsa:114112|hsa:4548|hsa:7296|hsa:4141|hsa:9061|	114112|4548|7296|4141|9061|	http://www.genome.jp/kegg-bin/show_pathway?hsa00450/hsa:7296%09red/hsa:9061%09red/hsa:4141%09red/hsa:114112%09red/hsa:4548%09red
Pantothenate and CoA biosynthesis	KEGG PATHWAY	hsa00770	5	17	0.56415300232	1.0	ENSG00000120137|ENSG00000125779|ENSG00000188641|ENSG00000060982|ENSG00000197594	hsa:79646|hsa:80025|hsa:1806|hsa:586|hsa:5167|	79646|80025|1806|586|5167|	http://www.genome.jp/kegg-bin/show_pathway?hsa00770/hsa:586%09red/hsa:79646%09red/hsa:80025%09red/hsa:5167%09red/hsa:1806%09red
Jak-STAT signaling pathway	KEGG PATHWAY	hsa04630	44	156	0.570088999415	1.0	ENSG00000117461|ENSG00000113594|ENSG00000033800|ENSG00000114423|ENSG00000174564|ENSG00000274211|ENSG00000103522|ENSG00000142166|ENSG00000268173|ENSG00000112964|ENSG00000051382|ENSG00000136738|ENSG00000145623|ENSG00000096968|ENSG00000081985|ENSG00000078043|ENSG00000134470|ENSG00000173757|ENSG00000171608|ENSG00000198369|ENSG00000179295|ENSG00000168610|ENSG00000100485|ENSG00000131724|ENSG00000115415…	hsa:8503|hsa:3977|hsa:8554|hsa:868|hsa:53833|hsa:30837|hsa:50615|hsa:3454|hsa:5296|hsa:2690|hsa:5291|hsa:8027|hsa:9180|hsa:3717|hsa:3595|hsa:9063|hsa:3601|hsa:6777|hsa:5293|hsa:200734|hsa:5781|hsa:6774|hsa:6655|hsa:3597|hsa:6772|hsa:1387|hsa:10254|hsa:6654|hsa:3460|hsa:3718|hsa:2033|hsa:5290|hsa:3570|hsa:1438|hsa:3572|hsa:867|hsa:10000|hsa:3566|hsa:6775|hsa:1439|hsa:3467|hsa:23624|hsa:3455|hsa:20…	8503|3977|8554|868|53833|30837|50615|3454|5296|2690|5291|8027|9180|3717|3595|9063|3601|6777|5293|200734|5781|6774|6655|3597|6772|1387|10254|6654|3460|3718|2033|5290|3570|1438|3572|867|10000|3566|6775|1439|3467|23624|3455|208|	http://www.genome.jp/kegg-bin/show_pathway?hsa04630/hsa:3601%09red/hsa:9063%09red/hsa:30837%09red/hsa:10254%09red/hsa:8503%09red/hsa:10000%09red/hsa:3977%09red/hsa:23624%09red/hsa:3566%09red/hsa:3718%09red/hsa:9180%09red/hsa:50615%09red/hsa:3717%09red/hsa:3595%09red/hsa:3597%09red/hsa:868%09red/hsa:5781%09red/hsa:3454%09red/hsa:3455%09red/hsa:867%09red/hsa:3572%09red/hsa:53833%09red/hsa:3570%09re…
Pentose phosphate pathway	KEGG PATHWAY	hsa00030	8	28	0.570098956548	1.0	ENSG00000130313|ENSG00000163931|ENSG00000169299|ENSG00000142657|ENSG00000079739|ENSG00000101911|ENSG00000177156|ENSG00000152556	hsa:25796|hsa:7086|hsa:55276|hsa:5226|hsa:5236|hsa:5634|hsa:6888|hsa:5213|	25796|7086|55276|5226|5236|5634|6888|5213|	http://www.genome.jp/kegg-bin/show_pathway?hsa00030/hsa:5236%09red/hsa:7086%09red/hsa:6888%09red/hsa:5634%09red/hsa:5226%09red/hsa:25796%09red/hsa:5213%09red/hsa:55276%09red
Retrograde endocannabinoid signaling	KEGG PATHWAY	hsa04723	29	103	0.571771397849	1.0	ENSG00000162104|ENSG00000107643|ENSG00000087258|ENSG00000166501|ENSG00000157388|ENSG00000123104|ENSG00000100030|ENSG00000078369|ENSG00000183943|ENSG00000151067|ENSG00000112062|ENSG00000161048|ENSG00000154229|ENSG00000156052|ENSG00000127955|ENSG00000114450|ENSG00000065135|ENSG00000079841|ENSG00000096433|ENSG00000164535|ENSG00000142875|ENSG00000121281|ENSG00000182621|ENSG00000114353|ENSG00000164742…	hsa:115|hsa:5599|hsa:2775|hsa:5579|hsa:776|hsa:3709|hsa:5594|hsa:2783|hsa:5613|hsa:775|hsa:1432|hsa:222236|hsa:5578|hsa:2776|hsa:2773|hsa:59345|hsa:2773|hsa:22999|hsa:3710|hsa:221955|hsa:5567|hsa:113|hsa:23236|hsa:2771|hsa:112|hsa:5602|hsa:2564|hsa:2556|hsa:5602|	115|5599|2775|5579|776|3709|5594|2783|5613|775|1432|222236|5578|2776|2773|59345|2773|22999|3710|221955|5567|113|23236|2771|112|5602|2564|2556|5602|	http://www.genome.jp/kegg-bin/show_pathway?hsa04723/hsa:3709%09red/hsa:59345%09red/hsa:23236%09red/hsa:221955%09red/hsa:5594%09red/hsa:5579%09red/hsa:5578%09red/hsa:5567%09red/hsa:5602%09red/hsa:2564%09red/hsa:776%09red/hsa:775%09red/hsa:2783%09red/hsa:3710%09red/hsa:5599%09red/hsa:222236%09red/hsa:2773%09red/hsa:1432%09red/hsa:2771%09red/hsa:2776%09red/hsa:2775%09red/hsa:113%09red/hsa:112%09red/…
Regulation of autophagy	KEGG PATHWAY	hsa04140	11	39	0.576283236424	1.0	ENSG00000085978|ENSG00000144848|ENSG00000168397|ENSG00000078142|ENSG00000152348|ENSG00000197548|ENSG00000196455|ENSG00000126581|ENSG00000083290|ENSG00000125703|ENSG00000132356	hsa:55054|hsa:64422|hsa:23192|hsa:5289|hsa:83734|hsa:10533|hsa:30849|hsa:8678|hsa:9706|hsa:84938|hsa:5562|	55054|64422|23192|5289|83734|10533|30849|8678|9706|84938|5562|	http://www.genome.jp/kegg-bin/show_pathway?hsa04140/hsa:83734%09red/hsa:5289%09red/hsa:23192%09red/hsa:30849%09red/hsa:9706%09red/hsa:64422%09red/hsa:8678%09red/hsa:5562%09red/hsa:10533%09red/hsa:84938%09red/hsa:55054%09red
NOD-like receptor signaling pathway	KEGG PATHWAY	hsa04621	16	57	0.577942627365	1.0	ENSG00000091592|ENSG00000023445|ENSG00000135341|ENSG00000107643|ENSG00000104365|ENSG00000100030|ENSG00000050748|ENSG00000165416|ENSG00000157625|ENSG00000109339|ENSG00000105483|ENSG00000055208|ENSG00000112851|ENSG00000112062|ENSG00000106100|ENSG00000109320	hsa:22861|hsa:330|hsa:6885|hsa:5599|hsa:3551|hsa:5594|hsa:5602|hsa:10910|hsa:257397|hsa:5602|hsa:22900|hsa:23118|hsa:55914|hsa:1432|hsa:10392|hsa:4790|	22861|330|6885|5599|3551|5594|5602|10910|257397|5602|22900|23118|55914|1432|10392|4790|	http://www.genome.jp/kegg-bin/show_pathway?hsa04621/hsa:22861%09red/hsa:3551%09red/hsa:1432%09red/hsa:5594%09red/hsa:6885%09red/hsa:23118%09red/hsa:257397%09red/hsa:22900%09red/hsa:5599%09red/hsa:4790%09red/hsa:10392%09red/hsa:5602%09red/hsa:55914%09red/hsa:10910%09red/hsa:330%09red
Terpenoid backbone biosynthesis	KEGG PATHWAY	hsa00900	6	21	0.579314828566	1.0	ENSG00000148459|ENSG00000117682|ENSG00000113161|ENSG00000112972|ENSG00000254673|ENSG00000110921	hsa:23590|hsa:79947|hsa:3156|hsa:3157|hsa:2339|hsa:4598|	23590|79947|3156|3157|2339|4598|	http://www.genome.jp/kegg-bin/show_pathway?hsa00900/hsa:2339%09red/hsa:4598%09red/hsa:3157%09red/hsa:3156%09red/hsa:23590%09red/hsa:79947%09red
Amphetamine addiction	KEGG PATHWAY	hsa05031	19	68	0.584059685369	1.0	ENSG00000213676|ENSG00000182158|ENSG00000118260|ENSG00000120910|ENSG00000186298|ENSG00000154229|ENSG00000145349|ENSG00000115966|ENSG00000183943|ENSG00000148660|ENSG00000213639|ENSG00000166501|ENSG00000151067|ENSG00000157613|ENSG00000087460|ENSG00000157388|ENSG00000142875|ENSG00000095794|ENSG00000138814	hsa:1388|hsa:64764|hsa:1385|hsa:5533|hsa:5501|hsa:5578|hsa:817|hsa:1386|hsa:5613|hsa:818|hsa:5500|hsa:5579|hsa:775|hsa:90993|hsa:2778|hsa:776|hsa:5567|hsa:1385|hsa:5530|	1388|64764|1385|5533|5501|5578|817|1386|5613|818|5500|5579|775|90993|2778|776|5567|1385|5530|	http://www.genome.jp/kegg-bin/show_pathway?hsa05031/hsa:5579%09red/hsa:64764%09red/hsa:5533%09red/hsa:1388%09red/hsa:5578%09red/hsa:1386%09red/hsa:817%09red/hsa:2778%09red/hsa:1385%09red/hsa:5500%09red/hsa:818%09red/hsa:5501%09red/hsa:775%09red/hsa:5567%09red/hsa:776%09red/hsa:5613%09red/hsa:90993%09red/hsa:5530%09red
p53 signaling pathway	KEGG PATHWAY	hsa04115	19	68	0.584059685369	1.0	ENSG00000113328|ENSG00000164054|ENSG00000134057|ENSG00000149547|ENSG00000103197|ENSG00000149554|ENSG00000198625|ENSG00000175054|ENSG00000149212|ENSG00000183765|ENSG00000164305|ENSG00000149311|ENSG00000171862|ENSG00000120868|ENSG00000143207|ENSG00000138764|ENSG00000170836|ENSG00000120889|ENSG00000135679	hsa:900|hsa:51246|hsa:891|hsa:9538|hsa:7249|hsa:1111|hsa:4194|hsa:545|hsa:143686|hsa:11200|hsa:836|hsa:472|hsa:5728|hsa:317|hsa:64326|hsa:901|hsa:8493|hsa:8795|hsa:4193|	900|51246|891|9538|7249|1111|4194|545|143686|11200|836|472|5728|317|64326|901|8493|8795|4193|	http://www.genome.jp/kegg-bin/show_pathway?hsa04115/hsa:5728%09red/hsa:836%09red/hsa:1111%09red/hsa:891%09red/hsa:900%09red/hsa:901%09red/hsa:64326%09red/hsa:7249%09red/hsa:51246%09red/hsa:11200%09red/hsa:4194%09red/hsa:317%09red/hsa:8493%09red/hsa:143686%09red/hsa:4193%09red/hsa:9538%09red/hsa:8795%09red/hsa:545%09red/hsa:472%09red
Glycosphingolipid biosynthesis - globo series	KEGG PATHWAY	hsa00603	4	14	0.595008937193	1.0	ENSG00000213614|ENSG00000111728|ENSG00000049860|ENSG00000183778	hsa:3073|hsa:6489|hsa:3074|hsa:10317|	3073|6489|3074|10317|	http://www.genome.jp/kegg-bin/show_pathway?hsa00603/hsa:10317%09red/hsa:3074%09red/hsa:3073%09red/hsa:6489%09red
Sphingolipid metabolism	KEGG PATHWAY	hsa00600	13	47	0.598019318311	1.0	ENSG00000170266|ENSG00000166224|ENSG00000198964|ENSG00000067113|ENSG00000172292|ENSG00000163082|ENSG00000164023|ENSG00000118276|ENSG00000154227|ENSG00000119537|ENSG00000100596|ENSG00000177628|ENSG00000148154	hsa:2720|hsa:8879|hsa:259230|hsa:8611|hsa:253782|hsa:130367|hsa:166929|hsa:9331|hsa:204219|hsa:2531|hsa:9517|hsa:2629|hsa:7357|	2720|8879|259230|8611|253782|130367|166929|9331|204219|2531|9517|2629|7357|	http://www.genome.jp/kegg-bin/show_pathway?hsa00600/hsa:166929%09red/hsa:7357%09red/hsa:2531%09red/hsa:9331%09red/hsa:2629%09red/hsa:204219%09red/hsa:259230%09red/hsa:8611%09red/hsa:2720%09red/hsa:8879%09red/hsa:9517%09red/hsa:130367%09red/hsa:253782%09red
Pyruvate metabolism	KEGG PATHWAY	hsa00620	11	40	0.60512932846	1.0	ENSG00000065833|ENSG00000170634|ENSG00000063854|ENSG00000134333|ENSG00000076555|ENSG00000082212|ENSG00000014641|ENSG00000137106|ENSG00000150768|ENSG00000278540|ENSG00000143149	hsa:4199|hsa:98|hsa:3029|hsa:3948|hsa:32|hsa:4200|hsa:4190|hsa:9380|hsa:1737|hsa:31|hsa:223|	4199|98|3029|3948|32|4200|4190|9380|1737|31|223|	http://www.genome.jp/kegg-bin/show_pathway?hsa00620/hsa:31%09red/hsa:32%09red/hsa:3029%09red/hsa:223%09red/hsa:3948%09red/hsa:4190%09red/hsa:9380%09red/hsa:1737%09red/hsa:4200%09red/hsa:98%09red/hsa:4199%09red
Ovarian steroidogenesis	KEGG PATHWAY	hsa04913	14	51	0.607721184451	1.0	ENSG00000162104|ENSG00000171105|ENSG00000105499|ENSG00000261235|ENSG00000130164|ENSG00000116711|ENSG00000183943|ENSG00000142875|ENSG00000140443|ENSG00000121281|ENSG00000153162|ENSG00000087460|ENSG00000134716|ENSG00000164742	hsa:115|hsa:3643|hsa:8605|hsa:3294|hsa:3949|hsa:5321|hsa:5613|hsa:5567|hsa:3480|hsa:113|hsa:654|hsa:2778|hsa:1573|hsa:112|	115|3643|8605|3294|3949|5321|5613|5567|3480|113|654|2778|1573|112|	http://www.genome.jp/kegg-bin/show_pathway?hsa04913/hsa:3480%09red/hsa:654%09red/hsa:5321%09red/hsa:5567%09red/hsa:2778%09red/hsa:3949%09red/hsa:115%09red/hsa:113%09red/hsa:112%09red/hsa:3294%09red/hsa:1573%09red/hsa:5613%09red/hsa:8605%09red/hsa:3643%09red
Peroxisome	KEGG PATHWAY	hsa04146	22	81	0.629958264943	1.0	ENSG00000018510|ENSG00000127980|ENSG00000215193|ENSG00000005469|ENSG00000100372|ENSG00000120915|ENSG00000107537|ENSG00000133835|ENSG00000124587|ENSG00000110921|ENSG00000161533|ENSG00000116171|ENSG00000123983|ENSG00000131373|ENSG00000117305|ENSG00000173208|ENSG00000007171|ENSG00000068366|ENSG00000117528|ENSG00000273294|ENSG00000116906|ENSG00000064763	hsa:8540|hsa:5189|hsa:55670|hsa:54677|hsa:10478|hsa:2053|hsa:5264|hsa:3295|hsa:5190|hsa:4598|hsa:51|hsa:6342|hsa:2181|hsa:26061|hsa:3155|hsa:225|hsa:4843|hsa:2182|hsa:225|hsa:23600|hsa:8443|hsa:55711|	8540|5189|55670|54677|10478|2053|5264|3295|5190|4598|51|6342|2181|26061|3155|225|4843|2182|225|23600|8443|55711|	http://www.genome.jp/kegg-bin/show_pathway?hsa04146/hsa:225%09red/hsa:5264%09red/hsa:4843%09red/hsa:10478%09red/hsa:26061%09red/hsa:51%09red/hsa:4598%09red/hsa:54677%09red/hsa:8540%09red/hsa:23600%09red/hsa:2053%09red/hsa:3155%09red/hsa:55670%09red/hsa:5190%09red/hsa:6342%09red/hsa:5189%09red/hsa:55711%09red/hsa:8443%09red/hsa:3295%09red/hsa:2181%09red/hsa:2182%09red
Glycerophospholipid metabolism	KEGG PATHWAY	hsa00564	25	92	0.63269778174	1.0	ENSG00000115159|ENSG00000087157|ENSG00000172954|ENSG00000120992|ENSG00000111666|ENSG00000067113|ENSG00000134324|ENSG00000123684|ENSG00000158669|ENSG00000101290|ENSG00000163624|ENSG00000143797|ENSG00000172197|ENSG00000136267|ENSG00000105499|ENSG00000116711|ENSG00000152642|ENSG00000075651|ENSG00000138018|ENSG00000102780|ENSG00000101577|ENSG00000134255|ENSG00000139163|ENSG00000153933|ENSG00000116906	hsa:2820|hsa:9489|hsa:253558|hsa:10434|hsa:56994|hsa:8611|hsa:23175|hsa:9926|hsa:137964|hsa:8760|hsa:1040|hsa:129642|hsa:154141|hsa:1607|hsa:8605|hsa:5321|hsa:23171|hsa:5337|hsa:85465|hsa:160851|hsa:9663|hsa:10390|hsa:55224|hsa:8526|hsa:8443|	2820|9489|253558|10434|56994|8611|23175|9926|137964|8760|1040|129642|154141|1607|8605|5321|23171|5337|85465|160851|9663|10390|55224|8526|8443|	http://www.genome.jp/kegg-bin/show_pathway?hsa00564/hsa:10434%09red/hsa:55224%09red/hsa:9926%09red/hsa:10390%09red/hsa:154141%09red/hsa:2820%09red/hsa:5321%09red/hsa:160851%09red/hsa:8605%09red/hsa:5337%09red/hsa:8760%09red/hsa:23171%09red/hsa:23175%09red/hsa:253558%09red/hsa:1040%09red/hsa:129642%09red/hsa:137964%09red/hsa:1607%09red/hsa:9489%09red/hsa:85465%09red/hsa:9663%09red/hsa:8443%09red/h…
Pancreatic secretion	KEGG PATHWAY	hsa04972	26	96	0.639633324084	1.0	ENSG00000162104|ENSG00000041353|ENSG00000162341|ENSG00000240038|ENSG00000166501|ENSG00000087460|ENSG00000069849|ENSG00000123104|ENSG00000182621|ENSG00000198626|ENSG00000001626|ENSG00000064651|ENSG00000144935|ENSG00000137975|ENSG00000105514|ENSG00000154229|ENSG00000156052|ENSG00000174437|ENSG00000090020|ENSG00000096433|ENSG00000116473|ENSG00000121281|ENSG00000080493|ENSG00000164742|ENSG00000058668…	hsa:115|hsa:5874|hsa:219931|hsa:280|hsa:5579|hsa:2778|hsa:483|hsa:3709|hsa:23236|hsa:6262|hsa:1080|hsa:6558|hsa:7220|hsa:9635|hsa:9545|hsa:5578|hsa:2776|hsa:488|hsa:6548|hsa:3710|hsa:5906|hsa:113|hsa:8671|hsa:112|hsa:493|hsa:490|	115|5874|219931|280|5579|2778|483|3709|23236|6262|1080|6558|7220|9635|9545|5578|2776|488|6548|3710|5906|113|8671|112|493|490|	http://www.genome.jp/kegg-bin/show_pathway?hsa04972/hsa:3709%09red/hsa:23236%09red/hsa:9545%09red/hsa:483%09red/hsa:488%09red/hsa:5579%09red/hsa:5578%09red/hsa:5906%09red/hsa:7220%09red/hsa:6548%09red/hsa:219931%09red/hsa:9635%09red/hsa:1080%09red/hsa:3710%09red/hsa:493%09red/hsa:490%09red/hsa:5874%09red/hsa:2776%09red/hsa:2778%09red/hsa:113%09red/hsa:112%09red/hsa:6262%09red/hsa:115%09red/hsa:65…
Carbohydrate digestion and absorption	KEGG PATHWAY	hsa04973	12	45	0.64129891751	1.0	ENSG00000117461|ENSG00000171608|ENSG00000121879|ENSG00000156515|ENSG00000240038|ENSG00000117020|ENSG00000166501|ENSG00000268173|ENSG00000157388|ENSG00000051382|ENSG00000069849|ENSG00000105221	hsa:8503|hsa:5293|hsa:5290|hsa:3098|hsa:280|hsa:10000|hsa:5579|hsa:5296|hsa:776|hsa:5291|hsa:483|hsa:208|	8503|5293|5290|3098|280|10000|5579|5296|776|5291|483|208|	http://www.genome.jp/kegg-bin/show_pathway?hsa04973/hsa:5579%09red/hsa:8503%09red/hsa:776%09red/hsa:208%09red/hsa:5290%09red/hsa:5291%09red/hsa:5293%09red/hsa:10000%09red/hsa:5296%09red/hsa:280%09red/hsa:3098%09red/hsa:483%09red
PI3K-Akt signaling pathway	KEGG PATHWAY	hsa04151	96	347	0.646387148228	1.0	ENSG00000198793|ENSG00000123143|ENSG00000213949|ENSG00000268173|ENSG00000091409|ENSG00000184349|ENSG00000129682|ENSG00000078369|ENSG00000169032|ENSG00000141564|ENSG00000115221|ENSG00000157613|ENSG00000132155|ENSG00000100485|ENSG00000135679|ENSG00000198121|ENSG00000137713|ENSG00000104205|ENSG00000104365|ENSG00000160712|ENSG00000150630|ENSG00000221914|ENSG00000082781|ENSG00000066468|ENSG00000109320…	hsa:2475|hsa:5585|hsa:3672|hsa:5296|hsa:3655|hsa:1946|hsa:2258|hsa:2783|hsa:5604|hsa:57521|hsa:3694|hsa:90993|hsa:5894|hsa:6655|hsa:4193|hsa:1902|hsa:5519|hsa:23678|hsa:3551|hsa:3570|hsa:7424|hsa:5520|hsa:3693|hsa:2263|hsa:4790|hsa:4233|hsa:7249|hsa:3696|hsa:2932|hsa:3676|hsa:55012|hsa:7531|hsa:3911|hsa:596|hsa:1388|hsa:1385|hsa:2260|hsa:5520|hsa:3265|hsa:3454|hsa:3915|hsa:284|hsa:1289|hsa:3908|h…	2475|5585|3672|5296|3655|1946|2258|2783|5604|57521|3694|90993|5894|6655|4193|1902|5519|23678|3551|3570|7424|5520|3693|2263|4790|4233|7249|3696|2932|3676|55012|7531|3911|596|1388|1385|2260|5520|3265|3454|3915|284|1289|3908|5578|59345|5290|672|23239|5516|1969|3815|3910|3679|8516|5594|5728|80310|5515|8503|5156|2690|5291|3480|5934|5562|9470|23566|6654|3566|3685|64764|3718|3909|255631|5747|6198|3908|5…	http://www.genome.jp/kegg-bin/show_pathway?hsa04151/hsa:3911%09red/hsa:3910%09red/hsa:3480%09red/hsa:3915%09red/hsa:7531%09red/hsa:7249%09red/hsa:3791%09red/hsa:3815%09red/hsa:3655%09red/hsa:5156%09red/hsa:6198%09red/hsa:7424%09red/hsa:3845%09red/hsa:80310%09red/hsa:1388%09red/hsa:1386%09red/hsa:1385%09red/hsa:4233%09red/hsa:5894%09red/hsa:3643%09red/hsa:64764%09red/hsa:23239%09red/hsa:59345%09re…
Huntington's disease	KEGG PATHWAY	hsa05016	50	183	0.648280131378	1.0	ENSG00000127946|ENSG00000169375|ENSG00000106459|ENSG00000114446|ENSG00000185591|ENSG00000186010|ENSG00000183020|ENSG00000196961|ENSG00000164305|ENSG00000090266|ENSG00000132912|ENSG00000078668|ENSG00000119661|ENSG00000196591|ENSG00000089902|ENSG00000178741|ENSG00000141384|ENSG00000130699|ENSG00000118260|ENSG00000023228|ENSG00000185485|ENSG00000119421|ENSG00000141367|ENSG00000099817|ENSG00000157613…	hsa:3092|hsa:25942|hsa:4899|hsa:55081|hsa:6667|hsa:51079|hsa:161|hsa:160|hsa:836|hsa:4708|hsa:51164|hsa:7419|hsa:83544|hsa:3066|hsa:23186|hsa:9377|hsa:6875|hsa:6874|hsa:1385|hsa:4719|hsa:6389|hsa:4702|hsa:1213|hsa:5434|hsa:90993|hsa:5468|hsa:1385|hsa:2776|hsa:509|hsa:1387|hsa:9519|hsa:5431|hsa:6389|hsa:6389|hsa:2033|hsa:7385|hsa:4711|hsa:317|hsa:23236|hsa:3064|hsa:55567|hsa:163|hsa:8218|hsa:7019|…	3092|25942|4899|55081|6667|51079|161|160|836|4708|51164|7419|83544|3066|23186|9377|6875|6874|1385|4719|6389|4702|1213|5434|90993|5468|1385|2776|509|1387|9519|5431|6389|6389|2033|7385|4711|317|23236|3064|55567|163|8218|7019|64764|4705|55567|5430|4729|506|	http://www.genome.jp/kegg-bin/show_pathway?hsa05016/hsa:9377%09red/hsa:64764%09red/hsa:317%09red/hsa:1385%09red/hsa:6875%09red/hsa:6874%09red/hsa:23236%09red/hsa:1213%09red/hsa:8218%09red/hsa:7419%09red/hsa:90993%09red/hsa:4899%09red/hsa:6667%09red/hsa:5434%09red/hsa:6389%09red/hsa:5430%09red/hsa:5431%09red/hsa:83544%09red/hsa:7019%09red/hsa:51164%09red/hsa:3064%09red/hsa:160%09red/hsa:3066%09red…
Fatty acid elongation	KEGG PATHWAY	hsa00062	6	23	0.65436038713	1.0	ENSG00000012660|ENSG00000084754|ENSG00000138796|ENSG00000131238|ENSG00000116353|ENSG00000138029	hsa:60481|hsa:3030|hsa:3033|hsa:5538|hsa:51102|hsa:3032|	60481|3030|3033|5538|51102|3032|	http://www.genome.jp/kegg-bin/show_pathway?hsa00062/hsa:3032%09red/hsa:3033%09red/hsa:3030%09red/hsa:5538%09red/hsa:51102%09red/hsa:60481%09red
Bile secretion	KEGG PATHWAY	hsa04976	19	72	0.668586298437	1.0	ENSG00000257062|ENSG00000162104|ENSG00000117394|ENSG00000125257|ENSG00000130164|ENSG00000113161|ENSG00000188687|ENSG00000257046|ENSG00000142875|ENSG00000118777|ENSG00000001626|ENSG00000183943|ENSG00000134538|ENSG00000121281|ENSG00000087460|ENSG00000080493|ENSG00000069849|ENSG00000164742|ENSG00000090020	hsa:338821|hsa:115|hsa:6513|hsa:10257|hsa:3949|hsa:3156|hsa:57835|hsa:28234|hsa:5567|hsa:9429|hsa:1080|hsa:5613|hsa:10599|hsa:113|hsa:2778|hsa:8671|hsa:483|hsa:112|hsa:6548|	338821|115|6513|10257|3949|3156|57835|28234|5567|9429|1080|5613|10599|113|2778|8671|483|112|6548|	http://www.genome.jp/kegg-bin/show_pathway?hsa04976/hsa:10257%09red/hsa:338821%09red/hsa:3156%09red/hsa:1080%09red/hsa:5567%09red/hsa:6513%09red/hsa:2778%09red/hsa:3949%09red/hsa:28234%09red/hsa:113%09red/hsa:112%09red/hsa:9429%09red/hsa:115%09red/hsa:483%09red/hsa:5613%09red/hsa:8671%09red/hsa:6548%09red/hsa:57835%09red/hsa:10599%09red
Cocaine addiction	KEGG PATHWAY	hsa05030	13	50	0.673270701732	1.0	ENSG00000213676|ENSG00000065135|ENSG00000127955|ENSG00000118260|ENSG00000183943|ENSG00000142875|ENSG00000182158|ENSG00000115966|ENSG00000157613|ENSG00000087460|ENSG00000114353|ENSG00000095794|ENSG00000109320	hsa:1388|hsa:2773|hsa:2773|hsa:1385|hsa:5613|hsa:5567|hsa:64764|hsa:1386|hsa:90993|hsa:2778|hsa:2771|hsa:1385|hsa:4790|	1388|2773|2773|1385|5613|5567|64764|1386|90993|2778|2771|1385|4790|	http://www.genome.jp/kegg-bin/show_pathway?hsa05030/hsa:64764%09red/hsa:2773%09red/hsa:2771%09red/hsa:1388%09red/hsa:1386%09red/hsa:2778%09red/hsa:1385%09red/hsa:4790%09red/hsa:5567%09red/hsa:5613%09red/hsa:90993%09red
Amoebiasis	KEGG PATHWAY	hsa05146	29	109	0.675279533612	1.0	ENSG00000171502|ENSG00000169398|ENSG00000130702|ENSG00000117461|ENSG00000164305|ENSG00000166501|ENSG00000087460|ENSG00000226149|ENSG00000268173|ENSG00000035403|ENSG00000183943|ENSG00000051382|ENSG00000171608|ENSG00000130635|ENSG00000196569|ENSG00000154229|ENSG00000156052|ENSG00000092969|ENSG00000121879|ENSG00000007171|ENSG00000197641|ENSG00000142875|ENSG00000182621|ENSG00000109320|ENSG00000112769…	hsa:255631|hsa:5747|hsa:3911|hsa:8503|hsa:836|hsa:5579|hsa:2778|hsa:3908|hsa:5296|hsa:7414|hsa:5613|hsa:5291|hsa:5293|hsa:1289|hsa:3908|hsa:5578|hsa:2776|hsa:7042|hsa:5290|hsa:4843|hsa:5275|hsa:5567|hsa:23236|hsa:4790|hsa:3910|hsa:3684|hsa:3915|hsa:7879|hsa:3909|	255631|5747|3911|8503|836|5579|2778|3908|5296|7414|5613|5291|5293|1289|3908|5578|2776|7042|5290|4843|5275|5567|23236|4790|3910|3684|3915|7879|3909|	http://www.genome.jp/kegg-bin/show_pathway?hsa05146/hsa:8503%09red/hsa:3911%09red/hsa:3910%09red/hsa:3915%09red/hsa:23236%09red/hsa:7414%09red/hsa:5579%09red/hsa:5578%09red/hsa:5275%09red/hsa:5747%09red/hsa:255631%09red/hsa:7879%09red/hsa:5290%09red/hsa:5291%09red/hsa:5293%09red/hsa:5296%09red/hsa:4790%09red/hsa:3908%09red/hsa:3909%09red/hsa:836%09red/hsa:2776%09red/hsa:2778%09red/hsa:3684%09red/…
NF-kappa B signaling pathway	KEGG PATHWAY	hsa04064	24	91	0.680234278636	1.0	ENSG00000131323|ENSG00000137275|ENSG00000171791|ENSG00000172175|ENSG00000166501|ENSG00000082512|ENSG00000127191|ENSG00000135341|ENSG00000254087|ENSG00000082805|ENSG00000149311|ENSG00000198001|ENSG00000055208|ENSG00000107201|ENSG00000023445|ENSG00000103275|ENSG00000003402|ENSG00000104365|ENSG00000197943|ENSG00000104856|ENSG00000141655|ENSG00000109320|ENSG00000157625|ENSG00000121060	hsa:7187|hsa:8737|hsa:596|hsa:10892|hsa:5579|hsa:7188|hsa:7186|hsa:6885|hsa:4067|hsa:23085|hsa:472|hsa:51135|hsa:23118|hsa:23586|hsa:330|hsa:7329|hsa:8837|hsa:3551|hsa:5336|hsa:5971|hsa:8792|hsa:4790|hsa:257397|hsa:7706|	7187|8737|596|10892|5579|7188|7186|6885|4067|23085|472|51135|23118|23586|330|7329|8837|3551|5336|5971|8792|4790|257397|7706|	http://www.genome.jp/kegg-bin/show_pathway?hsa04064/hsa:257397%09red/hsa:8792%09red/hsa:596%09red/hsa:23586%09red/hsa:23085%09red/hsa:4067%09red/hsa:5579%09red/hsa:330%09red/hsa:8837%09red/hsa:7188%09red/hsa:7186%09red/hsa:7187%09red/hsa:7329%09red/hsa:3551%09red/hsa:5336%09red/hsa:6885%09red/hsa:23118%09red/hsa:4790%09red/hsa:5971%09red/hsa:472%09red/hsa:7706%09red/hsa:10892%09red/hsa:8737%09red…
Riboflavin metabolism	KEGG PATHWAY	hsa00740	3	12	0.683510543706	1.0	ENSG00000090013|ENSG00000162836|ENSG00000197594	hsa:645|hsa:51205|hsa:5167|	645|51205|5167|	http://www.genome.jp/kegg-bin/show_pathway?hsa00740/hsa:51205%09red/hsa:5167%09red/hsa:645%09red
Vitamin digestion and absorption	KEGG PATHWAY	hsa04977	6	24	0.688601120414	1.0	ENSG00000108846|ENSG00000117479|ENSG00000138074|ENSG00000168216|ENSG00000103222|ENSG00000107611	hsa:4363|hsa:10560|hsa:8884|hsa:55788|hsa:4363|hsa:8029|	4363|10560|8884|55788|4363|8029|	http://www.genome.jp/kegg-bin/show_pathway?hsa04977/hsa:4363%09red/hsa:10560%09red/hsa:55788%09red/hsa:8029%09red/hsa:8884%09red
Prion diseases	KEGG PATHWAY	hsa05020	9	36	0.701120540342	1.0	ENSG00000134250|ENSG00000100030|ENSG00000106804|ENSG00000183943|ENSG00000169032|ENSG00000010810|ENSG00000168439|ENSG00000142875|ENSG00000135862	hsa:4851|hsa:5594|hsa:727|hsa:5613|hsa:5604|hsa:2534|hsa:10963|hsa:5567|hsa:3915|	4851|5594|727|5613|5604|2534|10963|5567|3915|	http://www.genome.jp/kegg-bin/show_pathway?hsa05020/hsa:5594%09red/hsa:2534%09red/hsa:3915%09red/hsa:5567%09red/hsa:5604%09red/hsa:5613%09red/hsa:727%09red/hsa:4851%09red/hsa:10963%09red
Fatty acid degradation	KEGG PATHWAY	hsa00071	11	44	0.709962165295	1.0	ENSG00000068366|ENSG00000123983|ENSG00000084754|ENSG00000110090|ENSG00000138796|ENSG00000117054|ENSG00000167969|ENSG00000143149|ENSG00000254413|ENSG00000161533|ENSG00000138029	hsa:2182|hsa:2181|hsa:3030|hsa:1374|hsa:3033|hsa:34|hsa:1632|hsa:223|hsa:1375|hsa:51|hsa:3032|	2182|2181|3030|1374|3033|34|1632|223|1375|51|3032|	http://www.genome.jp/kegg-bin/show_pathway?hsa00071/hsa:34%09red/hsa:51%09red/hsa:223%09red/hsa:3032%09red/hsa:3033%09red/hsa:3030%09red/hsa:1374%09red/hsa:1632%09red/hsa:2181%09red/hsa:1375%09red/hsa:2182%09red
Natural killer cell mediated cytotoxicity	KEGG PATHWAY	hsa04650	35	134	0.720110319874	1.0	ENSG00000117461|ENSG00000010810|ENSG00000174775|ENSG00000164305|ENSG00000121858|ENSG00000166501|ENSG00000268173|ENSG00000051382|ENSG00000131196|ENSG00000120899|ENSG00000100030|ENSG00000120910|ENSG00000149269|ENSG00000142166|ENSG00000169032|ENSG00000171608|ENSG00000120889|ENSG00000179295|ENSG00000132155|ENSG00000100485|ENSG00000138814|ENSG00000148082|ENSG00000160293|ENSG00000115904|ENSG00000189430…	hsa:8503|hsa:2534|hsa:3265|hsa:836|hsa:8743|hsa:5579|hsa:5296|hsa:5291|hsa:4772|hsa:2185|hsa:5594|hsa:5533|hsa:5058|hsa:3454|hsa:5604|hsa:5293|hsa:8795|hsa:5781|hsa:5894|hsa:6655|hsa:5530|hsa:53358|hsa:7410|hsa:6654|hsa:9437|hsa:3460|hsa:5336|hsa:5290|hsa:7409|hsa:3683|hsa:3845|hsa:673|hsa:5578|hsa:4773|hsa:3455|	8503|2534|3265|836|8743|5579|5296|5291|4772|2185|5594|5533|5058|3454|5604|5293|8795|5781|5894|6655|5530|53358|7410|6654|9437|3460|5336|5290|7409|3683|3845|673|5578|4773|3455|	http://www.genome.jp/kegg-bin/show_pathway?hsa04650/hsa:8503%09red/hsa:7409%09red/hsa:2534%09red/hsa:8795%09red/hsa:7410%09red/hsa:5579%09red/hsa:5578%09red/hsa:5530%09red/hsa:5533%09red/hsa:5781%09red/hsa:3454%09red/hsa:3455%09red/hsa:4772%09red/hsa:4773%09red/hsa:5058%09red/hsa:5604%09red/hsa:5291%09red/hsa:2185%09red/hsa:8743%09red/hsa:5336%09red/hsa:5594%09red/hsa:5290%09red/hsa:673%09red/hsa…
Glycosylphosphatidylinositol(GPI)-anchor biosynthesis	KEGG PATHWAY	hsa00563	6	25	0.720521076842	1.0	ENSG00000142892|ENSG00000197121|ENSG00000069943|ENSG00000101464|ENSG00000197563|ENSG00000163964	hsa:10026|hsa:80055|hsa:9488|hsa:128869|hsa:23556|hsa:54965|	10026|80055|9488|128869|23556|54965|	http://www.genome.jp/kegg-bin/show_pathway?hsa00563/hsa:23556%09red/hsa:54965%09red/hsa:80055%09red/hsa:9488%09red/hsa:128869%09red/hsa:10026%09red
Glyoxylate and dicarboxylate metabolism	KEGG PATHWAY	hsa00630	6	25	0.720521076842	1.0	ENSG00000176974|ENSG00000175198|ENSG00000014641|ENSG00000114054|ENSG00000137106|ENSG00000183077	hsa:6470|hsa:5095|hsa:4190|hsa:5096|hsa:9380|hsa:125061|	6470|5095|4190|5096|9380|125061|	http://www.genome.jp/kegg-bin/show_pathway?hsa00630/hsa:125061%09red/hsa:5096%09red/hsa:6470%09red/hsa:5095%09red/hsa:4190%09red/hsa:9380%09red
Herpes simplex infection	KEGG PATHWAY	hsa05168	49	186	0.729013663	1.0	ENSG00000067066|ENSG00000131323|ENSG00000107643|ENSG00000088888|ENSG00000164305|ENSG00000213639|ENSG00000113558|ENSG00000111335|ENSG00000109339|ENSG00000089127|ENSG00000128829|ENSG00000127191|ENSG00000162227|ENSG00000141384|ENSG00000130699|ENSG00000135341|ENSG00000096968|ENSG00000134852|ENSG00000115267|ENSG00000142166|ENSG00000172071|ENSG00000082512|ENSG00000096063|ENSG00000179295|ENSG00000055208…	hsa:6672|hsa:7187|hsa:5599|hsa:57506|hsa:836|hsa:5500|hsa:6500|hsa:4940|hsa:5602|hsa:4938|hsa:440275|hsa:7186|hsa:10629|hsa:6875|hsa:6874|hsa:6885|hsa:3717|hsa:9575|hsa:64135|hsa:3454|hsa:9451|hsa:7188|hsa:6732|hsa:5781|hsa:23118|hsa:23586|hsa:6772|hsa:1387|hsa:9519|hsa:3460|hsa:3551|hsa:2033|hsa:8454|hsa:9569|hsa:5818|hsa:27102|hsa:718|hsa:1936|hsa:54926|hsa:4790|hsa:6426|hsa:5501|hsa:727|hsa:78…	6672|7187|5599|57506|836|5500|6500|4940|5602|4938|440275|7186|10629|6875|6874|6885|3717|9575|64135|3454|9451|7188|6732|5781|23118|23586|6772|1387|9519|3460|3551|2033|8454|9569|5818|27102|718|1936|54926|4790|6426|5501|727|7874|5610|5430|6429|5602|3455|	http://www.genome.jp/kegg-bin/show_pathway?hsa05168/hsa:9569%09red/hsa:6875%09red/hsa:6874%09red/hsa:4940%09red/hsa:5501%09red/hsa:1936%09red/hsa:23586%09red/hsa:727%09red/hsa:6429%09red/hsa:5781%09red/hsa:3454%09red/hsa:3455%09red/hsa:6426%09red/hsa:6500%09red/hsa:54926%09red/hsa:9575%09red/hsa:4938%09red/hsa:5602%09red/hsa:7874%09red/hsa:8454%09red/hsa:7186%09red/hsa:7187%09red/hsa:3551%09red/h…
ECM-receptor interaction	KEGG PATHWAY	hsa04512	22	87	0.738088218749	1.0	ENSG00000171502|ENSG00000130702|ENSG00000213949|ENSG00000226149|ENSG00000135862|ENSG00000026508|ENSG00000091409|ENSG00000115221|ENSG00000130635|ENSG00000142798|ENSG00000196569|ENSG00000072571|ENSG00000082781|ENSG00000053747|ENSG00000138448|ENSG00000105855|ENSG00000112769|ENSG00000135424|ENSG00000077943|ENSG00000115232|ENSG00000137809|ENSG00000135218	hsa:255631|hsa:3911|hsa:3672|hsa:3908|hsa:3915|hsa:960|hsa:3655|hsa:3694|hsa:1289|hsa:3339|hsa:3908|hsa:3161|hsa:3693|hsa:3909|hsa:3685|hsa:3696|hsa:3910|hsa:3679|hsa:8516|hsa:3676|hsa:22801|hsa:948|	255631|3911|3672|3908|3915|960|3655|3694|1289|3339|3908|3161|3693|3909|3685|3696|3910|3679|8516|3676|22801|948|	http://www.genome.jp/kegg-bin/show_pathway?hsa04512/hsa:3685%09red/hsa:8516%09red/hsa:3161%09red/hsa:3672%09red/hsa:3911%09red/hsa:3910%09red/hsa:3339%09red/hsa:3679%09red/hsa:1289%09red/hsa:960%09red/hsa:3696%09red/hsa:3694%09red/hsa:948%09red/hsa:3693%09red/hsa:255631%09red/hsa:3915%09red/hsa:22801%09red/hsa:3655%09red/hsa:3676%09red/hsa:3908%09red/hsa:3909%09red
Carbon metabolism	KEGG PATHWAY	hsa01200	27	106	0.742739686165	1.0	ENSG00000176974|ENSG00000198130|ENSG00000105953|ENSG00000082212|ENSG00000130313|ENSG00000014641|ENSG00000172340|ENSG00000117054|ENSG00000142657|ENSG00000177156|ENSG00000185485|ENSG00000156515|ENSG00000114054|ENSG00000101911|ENSG00000065833|ENSG00000125166|ENSG00000286001|ENSG00000242086|ENSG00000175198|ENSG00000084754|ENSG00000108515|ENSG00000166411|ENSG00000152556|ENSG00000163931|ENSG00000177000…	hsa:6470|hsa:26275|hsa:55753|hsa:4200|hsa:25796|hsa:4190|hsa:8801|hsa:34|hsa:5226|hsa:6888|hsa:6389|hsa:3098|hsa:5096|hsa:5634|hsa:4199|hsa:2806|hsa:6389|hsa:6389|hsa:5095|hsa:3030|hsa:2027|hsa:3419|hsa:5213|hsa:7086|hsa:4524|hsa:1737|hsa:8803|	6470|26275|55753|4200|25796|4190|8801|34|5226|6888|6389|3098|5096|5634|4199|2806|6389|6389|5095|3030|2027|3419|5213|7086|4524|1737|8803|	http://www.genome.jp/kegg-bin/show_pathway?hsa01200/hsa:5213%09red/hsa:26275%09red/hsa:2806%09red/hsa:2027%09red/hsa:6389%09red/hsa:5096%09red/hsa:5095%09red/hsa:4200%09red/hsa:4524%09red/hsa:3419%09red/hsa:6888%09red/hsa:3098%09red/hsa:55753%09red/hsa:1737%09red/hsa:7086%09red/hsa:8803%09red/hsa:8801%09red/hsa:34%09red/hsa:3030%09red/hsa:5634%09red/hsa:5226%09red/hsa:25796%09red/hsa:6470%09red/h…
Toll-like receptor signaling pathway	KEGG PATHWAY	hsa04620	27	106	0.742739686165	1.0	ENSG00000117461|ENSG00000131323|ENSG00000137275|ENSG00000078902|ENSG00000109339|ENSG00000268173|ENSG00000051382|ENSG00000107643|ENSG00000135341|ENSG00000107968|ENSG00000100030|ENSG00000142166|ENSG00000169032|ENSG00000171608|ENSG00000198001|ENSG00000055208|ENSG00000115415|ENSG00000104365|ENSG00000121879|ENSG00000117020|ENSG00000112062|ENSG00000109320|ENSG00000065559|ENSG00000187554|ENSG00000050748…	hsa:8503|hsa:7187|hsa:8737|hsa:54472|hsa:5602|hsa:5296|hsa:5291|hsa:5599|hsa:6885|hsa:1326|hsa:5594|hsa:3454|hsa:5604|hsa:5293|hsa:51135|hsa:23118|hsa:6772|hsa:3551|hsa:5290|hsa:10000|hsa:1432|hsa:4790|hsa:6416|hsa:7100|hsa:5602|hsa:3455|hsa:208|	8503|7187|8737|54472|5602|5296|5291|5599|6885|1326|5594|3454|5604|5293|51135|23118|6772|3551|5290|10000|1432|4790|6416|7100|5602|3455|208|	http://www.genome.jp/kegg-bin/show_pathway?hsa04620/hsa:8503%09red/hsa:10000%09red/hsa:54472%09red/hsa:7100%09red/hsa:3454%09red/hsa:3455%09red/hsa:5604%09red/hsa:5599%09red/hsa:5602%09red/hsa:7187%09red/hsa:3551%09red/hsa:5594%09red/hsa:6885%09red/hsa:23118%09red/hsa:5290%09red/hsa:5291%09red/hsa:5293%09red/hsa:5296%09red/hsa:208%09red/hsa:4790%09red/hsa:1326%09red/hsa:1432%09red/hsa:6772%09red/…
Non-alcoholic fatty liver disease (NAFLD)	KEGG PATHWAY	hsa04932	39	151	0.749167164725	1.0	ENSG00000117461|ENSG00000107643|ENSG00000006831|ENSG00000078747|ENSG00000186010|ENSG00000164305|ENSG00000186951|ENSG00000109339|ENSG00000268173|ENSG00000127191|ENSG00000051382|ENSG00000268643|ENSG00000178741|ENSG00000140740|ENSG00000197442|ENSG00000023228|ENSG00000185485|ENSG00000119421|ENSG00000172071|ENSG00000171608|ENSG00000132356|ENSG00000171105|ENSG00000286001|ENSG00000242086|ENSG00000104365…	hsa:8503|hsa:5599|hsa:79602|hsa:83737|hsa:51079|hsa:836|hsa:5465|hsa:5602|hsa:5296|hsa:7186|hsa:5291|hsa:2931|hsa:9377|hsa:7385|hsa:4217|hsa:4719|hsa:6389|hsa:4702|hsa:9451|hsa:5293|hsa:5562|hsa:3643|hsa:6389|hsa:6389|hsa:3551|hsa:5290|hsa:3570|hsa:4708|hsa:998|hsa:4711|hsa:10000|hsa:4790|hsa:51422|hsa:2081|hsa:2932|hsa:4705|hsa:4729|hsa:5602|hsa:208|	8503|5599|79602|83737|51079|836|5465|5602|5296|7186|5291|2931|9377|7385|4217|4719|6389|4702|9451|5293|5562|3643|6389|6389|3551|5290|3570|4708|998|4711|10000|4790|51422|2081|2932|4705|4729|5602|208|	http://www.genome.jp/kegg-bin/show_pathway?hsa04932/hsa:9377%09red/hsa:8503%09red/hsa:10000%09red/hsa:79602%09red/hsa:51422%09red/hsa:83737%09red/hsa:6389%09red/hsa:5599%09red/hsa:5602%09red/hsa:4711%09red/hsa:7186%09red/hsa:4719%09red/hsa:3551%09red/hsa:5293%09red/hsa:2081%09red/hsa:5290%09red/hsa:5291%09red/hsa:9451%09red/hsa:998%09red/hsa:7385%09red/hsa:4790%09red/hsa:208%09red/hsa:5296%09red/…
Tuberculosis	KEGG PATHWAY	hsa05152	46	179	0.773229354546	1.0	ENSG00000107643|ENSG00000078142|ENSG00000145349|ENSG00000164305|ENSG00000109339|ENSG00000148660|ENSG00000120837|ENSG00000179583|ENSG00000185344|ENSG00000118260|ENSG00000120910|ENSG00000172175|ENSG00000096968|ENSG00000198001|ENSG00000185896|ENSG00000047249|ENSG00000112062|ENSG00000132155|ENSG00000095794|ENSG00000138814|ENSG00000115415|ENSG00000005339|ENSG00000102189|ENSG00000197122|ENSG00000005893…	hsa:5599|hsa:5289|hsa:817|hsa:836|hsa:5602|hsa:818|hsa:4801|hsa:4261|hsa:23545|hsa:1385|hsa:5533|hsa:10892|hsa:3717|hsa:51135|hsa:3916|hsa:51606|hsa:1432|hsa:5894|hsa:1385|hsa:5530|hsa:6772|hsa:1387|hsa:8411|hsa:6714|hsa:3920|hsa:843|hsa:3460|hsa:596|hsa:2033|hsa:7042|hsa:23365|hsa:10000|hsa:3313|hsa:718|hsa:22925|hsa:4790|hsa:4843|hsa:3684|hsa:3687|hsa:4802|hsa:5594|hsa:7879|hsa:8625|hsa:5602|hs…	5599|5289|817|836|5602|818|4801|4261|23545|1385|5533|10892|3717|51135|3916|51606|1432|5894|1385|5530|6772|1387|8411|6714|3920|843|3460|596|2033|7042|23365|10000|3313|718|22925|4790|4843|3684|3687|4802|5594|7879|8625|5602|317|208|	http://www.genome.jp/kegg-bin/show_pathway?hsa05152/hsa:5289%09red/hsa:10000%09red/hsa:596%09red/hsa:4802%09red/hsa:317%09red/hsa:3916%09red/hsa:843%09red/hsa:23545%09red/hsa:5530%09red/hsa:5533%09red/hsa:3313%09red/hsa:51606%09red/hsa:5602%09red/hsa:8625%09red/hsa:7879%09red/hsa:4261%09red/hsa:8411%09red/hsa:5594%09red/hsa:22925%09red/hsa:10892%09red/hsa:3717%09red/hsa:1432%09red/hsa:4790%09red/…
Ether lipid metabolism	KEGG PATHWAY	hsa00565	10	43	0.774839218443	1.0	ENSG00000168092|ENSG00000105499|ENSG00000007168|ENSG00000018510|ENSG00000116711|ENSG00000134255|ENSG00000075651|ENSG00000067113|ENSG00000111666|ENSG00000138018	hsa:5050|hsa:8605|hsa:5048|hsa:8540|hsa:5321|hsa:10390|hsa:5337|hsa:8611|hsa:56994|hsa:85465|	5050|8605|5048|8540|5321|10390|5337|8611|56994|85465|	http://www.genome.jp/kegg-bin/show_pathway?hsa00565/hsa:5337%09red/hsa:5321%09red/hsa:56994%09red/hsa:8540%09red/hsa:85465%09red/hsa:5048%09red/hsa:10390%09red/hsa:8605%09red/hsa:5050%09red/hsa:8611%09red
Glycerolipid metabolism	KEGG PATHWAY	hsa00561	13	55	0.778873298812	1.0	ENSG00000172197|ENSG00000134324|ENSG00000067113|ENSG00000101577|ENSG00000172954|ENSG00000158669|ENSG00000153933|ENSG00000136267|ENSG00000117448|ENSG00000143149|ENSG00000166035|ENSG00000102780|ENSG00000143797	hsa:154141|hsa:23175|hsa:8611|hsa:9663|hsa:253558|hsa:137964|hsa:8526|hsa:1607|hsa:10327|hsa:223|hsa:3990|hsa:160851|hsa:129642|	154141|23175|8611|9663|253558|137964|8526|1607|10327|223|3990|160851|129642|	http://www.genome.jp/kegg-bin/show_pathway?hsa00561/hsa:3990%09red/hsa:129642%09red/hsa:223%09red/hsa:160851%09red/hsa:137964%09red/hsa:1607%09red/hsa:23175%09red/hsa:10327%09red/hsa:9663%09red/hsa:154141%09red/hsa:8526%09red/hsa:253558%09red/hsa:8611%09red
Butirosin and neomycin biosynthesis	KEGG PATHWAY	hsa00524	1	5	0.780192367747	1.0	ENSG00000156515	hsa:3098|	3098|	http://www.genome.jp/kegg-bin/show_pathway?hsa00524/hsa:3098%09red
Cyanoamino acid metabolism	KEGG PATHWAY	hsa00460	1	5	0.780192367747	1.0	ENSG00000176974	hsa:6470|	6470|	http://www.genome.jp/kegg-bin/show_pathway?hsa00460/hsa:6470%09red
Phenylalanine, tyrosine and tryptophan biosynthesis	KEGG PATHWAY	hsa00400	1	5	0.780192367747	1.0	ENSG00000125166	hsa:2806|	2806|	http://www.genome.jp/kegg-bin/show_pathway?hsa00400/hsa:2806%09red
Protein export	KEGG PATHWAY	hsa03060	5	23	0.781333922696	1.0	ENSG00000100883|ENSG00000184903|ENSG00000025796|ENSG00000008952|ENSG00000167881	hsa:6729|hsa:83943|hsa:11231|hsa:7095|hsa:6730|	6729|83943|11231|7095|6730|	http://www.genome.jp/kegg-bin/show_pathway?hsa03060/hsa:6729%09red/hsa:6730%09red/hsa:11231%09red/hsa:83943%09red/hsa:7095%09red
Synaptic vesicle cycle	KEGG PATHWAY	hsa04721	15	63	0.782621785192	1.0	ENSG00000183020|ENSG00000185344|ENSG00000006125|ENSG00000114573|ENSG00000141367|ENSG00000070371|ENSG00000155097|ENSG00000198722|ENSG00000196961|ENSG00000116039|ENSG00000111450|ENSG00000106089|ENSG00000047249|ENSG00000079841|ENSG00000079805	hsa:161|hsa:23545|hsa:163|hsa:523|hsa:1213|hsa:8218|hsa:528|hsa:10497|hsa:160|hsa:525|hsa:2054|hsa:112755|hsa:51606|hsa:22999|hsa:1785|	161|23545|163|523|1213|8218|528|10497|160|525|2054|112755|51606|22999|1785|	http://www.genome.jp/kegg-bin/show_pathway?hsa04721/hsa:23545%09red/hsa:112755%09red/hsa:160%09red/hsa:51606%09red/hsa:161%09red/hsa:1785%09red/hsa:8218%09red/hsa:1213%09red/hsa:163%09red/hsa:528%09red/hsa:2054%09red/hsa:22999%09red/hsa:525%09red/hsa:523%09red/hsa:10497%09red
GABAergic synapse	KEGG PATHWAY	hsa04727	22	90	0.783972090151	1.0	ENSG00000162104|ENSG00000111371|ENSG00000087258|ENSG00000166501|ENSG00000157388|ENSG00000078369|ENSG00000204681|ENSG00000183943|ENSG00000151067|ENSG00000171723|ENSG00000154229|ENSG00000127955|ENSG00000114450|ENSG00000197122|ENSG00000065135|ENSG00000115419|ENSG00000142875|ENSG00000121281|ENSG00000114353|ENSG00000164742|ENSG00000102287|ENSG00000011677	hsa:115|hsa:81539|hsa:2775|hsa:5579|hsa:776|hsa:2783|hsa:2550|hsa:5613|hsa:775|hsa:10243|hsa:5578|hsa:2773|hsa:59345|hsa:6714|hsa:2773|hsa:2744|hsa:5567|hsa:113|hsa:2771|hsa:112|hsa:2564|hsa:2556|	115|81539|2775|5579|776|2783|2550|5613|775|10243|5578|2773|59345|6714|2773|2744|5567|113|2771|112|2564|2556|	http://www.genome.jp/kegg-bin/show_pathway?hsa04727/hsa:5579%09red/hsa:2773%09red/hsa:59345%09red/hsa:776%09red/hsa:775%09red/hsa:2775%09red/hsa:2783%09red/hsa:2564%09red/hsa:2744%09red/hsa:113%09red/hsa:112%09red/hsa:5567%09red/hsa:81539%09red/hsa:115%09red/hsa:5613%09red/hsa:6714%09red/hsa:2771%09red/hsa:2550%09red/hsa:10243%09red/hsa:2556%09red/hsa:5578%09red
Sulfur metabolism	KEGG PATHWAY	hsa00920	2	10	0.785160167536	1.0	ENSG00000137767|ENSG00000138801	hsa:58472|hsa:9061|	58472|9061|	http://www.genome.jp/kegg-bin/show_pathway?hsa00920/hsa:9061%09red/hsa:58472%09red
Proteasome	KEGG PATHWAY	hsa03050	10	44	0.795146549216	1.0	ENSG00000131467|ENSG00000161057|ENSG00000143106|ENSG00000173692|ENSG00000100804|ENSG00000175166|ENSG00000008018|ENSG00000115233|ENSG00000101182|ENSG00000068878	hsa:10197|hsa:5705|hsa:5686|hsa:5707|hsa:5693|hsa:5708|hsa:5689|hsa:10213|hsa:5688|hsa:23198|	10197|5705|5686|5707|5693|5708|5689|10213|5688|23198|	http://www.genome.jp/kegg-bin/show_pathway?hsa03050/hsa:5689%09red/hsa:23198%09red/hsa:10197%09red/hsa:10213%09red/hsa:5707%09red/hsa:5708%09red/hsa:5688%09red/hsa:5686%09red/hsa:5705%09red/hsa:5693%09red
Hedgehog signaling pathway	KEGG PATHWAY	hsa04340	12	52	0.795893982639	1.0	ENSG00000164161|ENSG00000112210|ENSG00000259316|ENSG00000106571|ENSG00000142875|ENSG00000166167|ENSG00000107882|ENSG00000183943|ENSG00000151292|ENSG00000082701|ENSG00000169118|ENSG00000141551	hsa:64399|hsa:51715|hsa:53944|hsa:2737|hsa:5567|hsa:8945|hsa:51684|hsa:5613|hsa:1456|hsa:2932|hsa:53944|hsa:1453|	64399|51715|53944|2737|5567|8945|51684|5613|1456|2932|53944|1453|	http://www.genome.jp/kegg-bin/show_pathway?hsa04340/hsa:51715%09red/hsa:2932%09red/hsa:53944%09red/hsa:2737%09red/hsa:5567%09red/hsa:8945%09red/hsa:51684%09red/hsa:1456%09red/hsa:5613%09red/hsa:64399%09red/hsa:1453%09red
RNA polymerase	KEGG PATHWAY	hsa03020	7	32	0.798724002158	1.0	ENSG00000137054|ENSG00000047315|ENSG00000148606|ENSG00000099817|ENSG00000181222|ENSG00000068654|ENSG00000125630	hsa:64425|hsa:5431|hsa:11128|hsa:5434|hsa:5430|hsa:25885|hsa:84172|	64425|5431|11128|5434|5430|25885|84172|	http://www.genome.jp/kegg-bin/show_pathway?hsa03020/hsa:25885%09red/hsa:5434%09red/hsa:64425%09red/hsa:5430%09red/hsa:5431%09red/hsa:84172%09red/hsa:11128%09red
Fructose and mannose metabolism	KEGG PATHWAY	hsa00051	7	32	0.798724002158	1.0	ENSG00000114268|ENSG00000140650|ENSG00000112699|ENSG00000156515|ENSG00000100417|ENSG00000157353|ENSG00000152556	hsa:5210|hsa:5373|hsa:2762|hsa:3098|hsa:5372|hsa:197258|hsa:5213|	5210|5373|2762|3098|5372|197258|5213|	http://www.genome.jp/kegg-bin/show_pathway?hsa00051/hsa:197258%09red/hsa:2762%09red/hsa:5373%09red/hsa:5372%09red/hsa:5210%09red/hsa:5213%09red/hsa:3098%09red
Nicotinate and nicotinamide metabolism	KEGG PATHWAY	hsa00760	6	28	0.802229293696	1.0	ENSG00000173614|ENSG00000106733|ENSG00000197594|ENSG00000076685|ENSG00000141698|ENSG00000112992	hsa:64802|hsa:54981|hsa:5167|hsa:22978|hsa:115024|hsa:23530|	64802|54981|5167|22978|115024|23530|	http://www.genome.jp/kegg-bin/show_pathway?hsa00760/hsa:23530%09red/hsa:64802%09red/hsa:115024%09red/hsa:22978%09red/hsa:54981%09red/hsa:5167%09red
Linoleic acid metabolism	KEGG PATHWAY	hsa00591	6	29	0.824927166267	1.0	ENSG00000165841|ENSG00000105499|ENSG00000116711|ENSG00000276490|ENSG00000134716|ENSG00000161905	hsa:1557|hsa:8605|hsa:5321|hsa:1557|hsa:1573|hsa:246|	1557|8605|5321|1557|1573|246|	http://www.genome.jp/kegg-bin/show_pathway?hsa00591/hsa:1557%09red/hsa:246%09red/hsa:5321%09red/hsa:1573%09red/hsa:8605%09red
Vitamin B6 metabolism	KEGG PATHWAY	hsa00750	1	6	0.829246711141	1.0	ENSG00000160209	hsa:8566|	8566|	http://www.genome.jp/kegg-bin/show_pathway?hsa00750/hsa:8566%09red
Salivary secretion	KEGG PATHWAY	hsa04970	21	90	0.834960181962	1.0	ENSG00000162104|ENSG00000198838|ENSG00000058668|ENSG00000090020|ENSG00000154229|ENSG00000096433|ENSG00000183943|ENSG00000142875|ENSG00000070961|ENSG00000064651|ENSG00000166501|ENSG00000164116|ENSG00000121281|ENSG00000185532|ENSG00000087460|ENSG00000182621|ENSG00000123104|ENSG00000152402|ENSG00000069849|ENSG00000164742|ENSG00000156052	hsa:115|hsa:6263|hsa:493|hsa:6548|hsa:5578|hsa:3710|hsa:5613|hsa:5567|hsa:490|hsa:6558|hsa:5579|hsa:2982|hsa:113|hsa:5592|hsa:2778|hsa:23236|hsa:3709|hsa:2977|hsa:483|hsa:112|hsa:2776|	115|6263|493|6548|5578|3710|5613|5567|490|6558|5579|2982|113|5592|2778|23236|3709|2977|483|112|2776|	http://www.genome.jp/kegg-bin/show_pathway?hsa04970/hsa:5579%09red/hsa:3709%09red/hsa:2776%09red/hsa:5592%09red/hsa:5567%09red/hsa:2982%09red/hsa:2778%09red/hsa:3710%09red/hsa:23236%09red/hsa:2977%09red/hsa:113%09red/hsa:112%09red/hsa:490%09red/hsa:6263%09red/hsa:6558%09red/hsa:493%09red/hsa:5613%09red/hsa:6548%09red/hsa:483%09red/hsa:5578%09red/hsa:115%09red
Pertussis	KEGG PATHWAY	hsa05133	17	75	0.844066754344	1.0	ENSG00000127955|ENSG00000007171|ENSG00000182326|ENSG00000169896|ENSG00000065135|ENSG00000100030|ENSG00000106804|ENSG00000114353|ENSG00000107643|ENSG00000164305|ENSG00000198001|ENSG00000109339|ENSG00000125730|ENSG00000112062|ENSG00000050748|ENSG00000106100|ENSG00000109320	hsa:2773|hsa:4843|hsa:716|hsa:3684|hsa:2773|hsa:5594|hsa:727|hsa:2771|hsa:5599|hsa:836|hsa:51135|hsa:5602|hsa:718|hsa:1432|hsa:5602|hsa:10392|hsa:4790|	2773|4843|716|3684|2773|5594|727|2771|5599|836|51135|5602|718|1432|5602|10392|4790|	http://www.genome.jp/kegg-bin/show_pathway?hsa05133/hsa:2773%09red/hsa:836%09red/hsa:5594%09red/hsa:3684%09red/hsa:4790%09red/hsa:5599%09red/hsa:718%09red/hsa:2771%09red/hsa:10392%09red/hsa:5602%09red/hsa:4843%09red/hsa:1432%09red/hsa:727%09red/hsa:51135%09red/hsa:716%09red
2-Oxocarboxylic acid metabolism	KEGG PATHWAY	hsa01210	3	17	0.856339317026	1.0	ENSG00000166411|ENSG00000125166|ENSG00000060982	hsa:3419|hsa:2806|hsa:586|	3419|2806|586|	http://www.genome.jp/kegg-bin/show_pathway?hsa01210/hsa:3419%09red/hsa:2806%09red/hsa:586%09red
Alanine, aspartate and glutamate metabolism	KEGG PATHWAY	hsa00250	7	35	0.858112014935	1.0	ENSG00000114021|ENSG00000125166|ENSG00000115419|ENSG00000112294|ENSG00000035687|ENSG00000198380|ENSG00000239900	hsa:56954|hsa:2806|hsa:2744|hsa:7915|hsa:159|hsa:2673|hsa:158|	56954|2806|2744|7915|159|2673|158|	http://www.genome.jp/kegg-bin/show_pathway?hsa00250/hsa:2806%09red/hsa:159%09red/hsa:158%09red/hsa:2673%09red/hsa:2744%09red/hsa:56954%09red/hsa:7915%09red
Other types of O-glycan biosynthesis	KEGG PATHWAY	hsa00514	6	31	0.864054743304	1.0	ENSG00000130714|ENSG00000147162|ENSG00000163378|ENSG00000073849|ENSG00000187676|ENSG00000144057	hsa:10585|hsa:8473|hsa:285203|hsa:6480|hsa:145173|hsa:84620|	10585|8473|285203|6480|145173|84620|	http://www.genome.jp/kegg-bin/show_pathway?hsa00514/hsa:285203%09red/hsa:8473%09red/hsa:145173%09red/hsa:84620%09red/hsa:10585%09red/hsa:6480%09red
Alzheimer's disease	KEGG PATHWAY	hsa05010	40	168	0.877098153339	1.0	ENSG00000080815|ENSG00000182240|ENSG00000142192|ENSG00000186010|ENSG00000164305|ENSG00000090266|ENSG00000157388|ENSG00000123104|ENSG00000014216|ENSG00000182621|ENSG00000178741|ENSG00000140740|ENSG00000119912|ENSG00000130414|ENSG00000100030|ENSG00000120910|ENSG00000185485|ENSG00000119421|ENSG00000172071|ENSG00000151067|ENSG00000138814|ENSG00000156052|ENSG00000165629|ENSG00000174437|ENSG00000286001…	hsa:5663|hsa:25825|hsa:351|hsa:51079|hsa:836|hsa:4708|hsa:776|hsa:3709|hsa:823|hsa:23236|hsa:9377|hsa:7385|hsa:3416|hsa:4705|hsa:5594|hsa:5533|hsa:6389|hsa:4702|hsa:9451|hsa:775|hsa:5530|hsa:2776|hsa:509|hsa:488|hsa:6389|hsa:6389|hsa:3710|hsa:4711|hsa:317|hsa:4729|hsa:8883|hsa:6263|hsa:6868|hsa:2081|hsa:2932|hsa:4035|hsa:22926|hsa:4719|hsa:102|hsa:506|	5663|25825|351|51079|836|4708|776|3709|823|23236|9377|7385|3416|4705|5594|5533|6389|4702|9451|775|5530|2776|509|488|6389|6389|3710|4711|317|4729|8883|6263|6868|2081|2932|4035|22926|4719|102|506|	http://www.genome.jp/kegg-bin/show_pathway?hsa05010/hsa:9377%09red/hsa:3709%09red/hsa:317%09red/hsa:23236%09red/hsa:351%09red/hsa:25825%09red/hsa:488%09red/hsa:2081%09red/hsa:823%09red/hsa:5530%09red/hsa:5533%09red/hsa:6389%09red/hsa:102%09red/hsa:5663%09red/hsa:3416%09red/hsa:4711%09red/hsa:2932%09red/hsa:22926%09red/hsa:4719%09red/hsa:6868%09red/hsa:5594%09red/hsa:776%09red/hsa:775%09red/hsa:94…
Cardiac muscle contraction	KEGG PATHWAY	hsa04260	17	78	0.878772448766	1.0	ENSG00000178741|ENSG00000183023|ENSG00000140740|ENSG00000160808|ENSG00000174437|ENSG00000090020|ENSG00000182389|ENSG00000167460|ENSG00000153956|ENSG00000198626|ENSG00000165995|ENSG00000198689|ENSG00000157445|ENSG00000151067|ENSG00000140416|ENSG00000157388|ENSG00000069849	hsa:9377|hsa:6546|hsa:7385|hsa:4634|hsa:488|hsa:6548|hsa:785|hsa:7171|hsa:781|hsa:6262|hsa:783|hsa:10479|hsa:55799|hsa:775|hsa:7168|hsa:776|hsa:483|	9377|6546|7385|4634|488|6548|785|7171|781|6262|783|10479|55799|775|7168|776|483|	http://www.genome.jp/kegg-bin/show_pathway?hsa04260/hsa:9377%09red/hsa:7385%09red/hsa:7171%09red/hsa:776%09red/hsa:775%09red/hsa:55799%09red/hsa:785%09red/hsa:4634%09red/hsa:783%09red/hsa:6262%09red/hsa:483%09red/hsa:6546%09red/hsa:7168%09red/hsa:6548%09red/hsa:10479%09red/hsa:781%09red/hsa:488%09red
Calcium signaling pathway	KEGG PATHWAY	hsa04020	43	180	0.880553348229	1.0	ENSG00000162104|ENSG00000154229|ENSG00000138193|ENSG00000198626|ENSG00000145349|ENSG00000065534|ENSG00000166501|ENSG00000087460|ENSG00000078668|ENSG00000157388|ENSG00000123104|ENSG00000148660|ENSG00000196218|ENSG00000120899|ENSG00000109689|ENSG00000120910|ENSG00000183943|ENSG00000178568|ENSG00000086544|ENSG00000151067|ENSG00000154678|ENSG00000141736|ENSG00000138814|ENSG00000156052|ENSG00000161714…	hsa:115|hsa:5578|hsa:51196|hsa:6262|hsa:817|hsa:4638|hsa:5579|hsa:2778|hsa:7419|hsa:776|hsa:3709|hsa:818|hsa:6261|hsa:2185|hsa:57620|hsa:5533|hsa:5613|hsa:2066|hsa:80271|hsa:775|hsa:5137|hsa:2064|hsa:5530|hsa:2776|hsa:113026|hsa:6546|hsa:5336|hsa:488|hsa:3710|hsa:5567|hsa:113|hsa:5156|hsa:23236|hsa:5257|hsa:5136|hsa:6263|hsa:4843|hsa:5026|hsa:493|hsa:2066|hsa:490|hsa:6786|hsa:1910|	115|5578|51196|6262|817|4638|5579|2778|7419|776|3709|818|6261|2185|57620|5533|5613|2066|80271|775|5137|2064|5530|2776|113026|6546|5336|488|3710|5567|113|5156|23236|5257|5136|6263|4843|5026|493|2066|490|6786|1910|	http://www.genome.jp/kegg-bin/show_pathway?hsa04020/hsa:3709%09red/hsa:57620%09red/hsa:5156%09red/hsa:5026%09red/hsa:7419%09red/hsa:113026%09red/hsa:488%09red/hsa:5579%09red/hsa:4638%09red/hsa:5530%09red/hsa:5533%09red/hsa:6261%09red/hsa:5257%09red/hsa:1910%09red/hsa:2066%09red/hsa:6786%09red/hsa:2064%09red/hsa:6546%09red/hsa:2185%09red/hsa:5336%09red/hsa:776%09red/hsa:5137%09red/hsa:5136%09red/h…
Proximal tubule bicarbonate reclamation	KEGG PATHWAY	hsa04964	4	23	0.882919736842	1.0	ENSG00000080493|ENSG00000014641|ENSG00000115419|ENSG00000069849	hsa:8671|hsa:4190|hsa:2744|hsa:483|	8671|4190|2744|483|	http://www.genome.jp/kegg-bin/show_pathway?hsa04964/hsa:8671%09red/hsa:2744%09red/hsa:4190%09red/hsa:483%09red
Inflammatory bowel disease (IBD)	KEGG PATHWAY	hsa05321	14	67	0.891965125417	1.0	ENSG00000115415|ENSG00000131196|ENSG00000115604|ENSG00000159128|ENSG00000138378|ENSG00000092969|ENSG00000187554|ENSG00000077238|ENSG00000103522|ENSG00000081985|ENSG00000168610|ENSG00000069667|ENSG00000175387|ENSG00000109320	hsa:6772|hsa:4772|hsa:8809|hsa:3460|hsa:6775|hsa:7042|hsa:7100|hsa:3566|hsa:50615|hsa:3595|hsa:6774|hsa:6095|hsa:4087|hsa:4790|	6772|4772|8809|3460|6775|7042|7100|3566|50615|3595|6774|6095|4087|4790|	http://www.genome.jp/kegg-bin/show_pathway?hsa05321/hsa:3595%09red/hsa:6774%09red/hsa:6775%09red/hsa:6772%09red/hsa:3460%09red/hsa:4772%09red/hsa:8809%09red/hsa:7100%09red/hsa:4790%09red/hsa:3566%09red/hsa:6095%09red/hsa:50615%09red/hsa:4087%09red/hsa:7042%09red
Legionellosis	KEGG PATHWAY	hsa05134	11	55	0.897991421831	1.0	ENSG00000138069|ENSG00000169896|ENSG00000112339|ENSG00000013441|ENSG00000187554|ENSG00000164305|ENSG00000120868|ENSG00000125730|ENSG00000099968|ENSG00000187522|ENSG00000109320	hsa:5861|hsa:3684|hsa:10767|hsa:1195|hsa:7100|hsa:836|hsa:317|hsa:718|hsa:23786|hsa:3306|hsa:4790|	5861|3684|10767|1195|7100|836|317|718|23786|3306|4790|	http://www.genome.jp/kegg-bin/show_pathway?hsa05134/hsa:836%09red/hsa:23786%09red/hsa:10767%09red/hsa:3306%09red/hsa:317%09red/hsa:3684%09red/hsa:4790%09red/hsa:718%09red/hsa:7100%09red/hsa:1195%09red/hsa:5861%09red
Folate biosynthesis	KEGG PATHWAY	hsa00790	2	14	0.901559178359	1.0	ENSG00000151552|ENSG00000124615	hsa:5860|hsa:4337|	5860|4337|	http://www.genome.jp/kegg-bin/show_pathway?hsa00790/hsa:4337%09red/hsa:5860%09red
Viral myocarditis	KEGG PATHWAY	hsa05416	12	60	0.905833773647	1.0	ENSG00000196352|ENSG00000005844|ENSG00000114867|ENSG00000198947|ENSG00000075151|ENSG00000110321|ENSG00000164305|ENSG00000143322|ENSG00000226149|ENSG00000154639|ENSG00000196569|ENSG00000010810	hsa:1604|hsa:3683|hsa:1981|hsa:1756|hsa:8672|hsa:1982|hsa:836|hsa:27|hsa:3908|hsa:1525|hsa:3908|hsa:2534|	1604|3683|1981|1756|8672|1982|836|27|3908|1525|3908|2534|	http://www.genome.jp/kegg-bin/show_pathway?hsa05416/hsa:836%09red/hsa:1525%09red/hsa:27%09red/hsa:1982%09red/hsa:1756%09red/hsa:2534%09red/hsa:1604%09red/hsa:8672%09red/hsa:3683%09red/hsa:3908%09red/hsa:1981%09red
Starch and sucrose metabolism	KEGG PATHWAY	hsa00500	11	56	0.908406809978	1.0	ENSG00000197594|ENSG00000165434|ENSG00000156515|ENSG00000079739|ENSG00000240038|ENSG00000114480|ENSG00000169299|ENSG00000169764|ENSG00000214013|ENSG00000162688|ENSG00000100504	hsa:5167|hsa:283209|hsa:3098|hsa:5236|hsa:280|hsa:2632|hsa:55276|hsa:7360|hsa:2595|hsa:178|hsa:5836|	5167|283209|3098|5236|280|2632|55276|7360|2595|178|5836|	http://www.genome.jp/kegg-bin/show_pathway?hsa00500/hsa:178%09red/hsa:7360%09red/hsa:2632%09red/hsa:5836%09red/hsa:283209%09red/hsa:5236%09red/hsa:2595%09red/hsa:3098%09red/hsa:55276%09red/hsa:280%09red/hsa:5167%09red
PPAR signaling pathway	KEGG PATHWAY	hsa03320	14	69	0.911096347566	1.0	ENSG00000167114|ENSG00000065833|ENSG00000068366|ENSG00000132170|ENSG00000095637|ENSG00000123983|ENSG00000110090|ENSG00000117054|ENSG00000186951|ENSG00000113396|ENSG00000254413|ENSG00000161533|ENSG00000135218|ENSG00000116171	hsa:10999|hsa:4199|hsa:2182|hsa:5468|hsa:10580|hsa:2181|hsa:1374|hsa:34|hsa:5465|hsa:28965|hsa:1375|hsa:51|hsa:948|hsa:6342|	10999|4199|2182|5468|10580|2181|1374|34|5465|28965|1375|51|948|6342|	http://www.genome.jp/kegg-bin/show_pathway?hsa03320/hsa:34%09red/hsa:51%09red/hsa:28965%09red/hsa:1375%09red/hsa:1374%09red/hsa:948%09red/hsa:10580%09red/hsa:6342%09red/hsa:5465%09red/hsa:10999%09red/hsa:5468%09red/hsa:2181%09red/hsa:4199%09red/hsa:2182%09red
beta-Alanine metabolism	KEGG PATHWAY	hsa00410	5	30	0.917082838284	1.0	ENSG00000143149|ENSG00000198130|ENSG00000117054|ENSG00000084754|ENSG00000188641	hsa:223|hsa:26275|hsa:34|hsa:3030|hsa:1806|	223|26275|34|3030|1806|	http://www.genome.jp/kegg-bin/show_pathway?hsa00410/hsa:3030%09red/hsa:1806%09red/hsa:34%09red/hsa:223%09red/hsa:26275%09red
Leishmaniasis	KEGG PATHWAY	hsa05140	15	74	0.917857206809	1.0	ENSG00000198001|ENSG00000007171|ENSG00000135341|ENSG00000169896|ENSG00000115415|ENSG00000100030|ENSG00000092969|ENSG00000125730|ENSG00000096968|ENSG00000159128|ENSG00000166501|ENSG00000115232|ENSG00000055208|ENSG00000112062|ENSG00000109320	hsa:51135|hsa:4843|hsa:6885|hsa:3684|hsa:6772|hsa:5594|hsa:7042|hsa:718|hsa:3717|hsa:3460|hsa:5579|hsa:3676|hsa:23118|hsa:1432|hsa:4790|	51135|4843|6885|3684|6772|5594|7042|718|3717|3460|5579|3676|23118|1432|4790|	http://www.genome.jp/kegg-bin/show_pathway?hsa05140/hsa:5579%09red/hsa:3676%09red/hsa:5594%09red/hsa:6772%09red/hsa:3460%09red/hsa:23118%09red/hsa:3717%09red/hsa:3684%09red/hsa:4790%09red/hsa:718%09red/hsa:7042%09red/hsa:4843%09red/hsa:1432%09red/hsa:51135%09red/hsa:6885%09red
Biosynthesis of unsaturated fatty acids	KEGG PATHWAY	hsa01040	3	21	0.928464009893	1.0	ENSG00000012660|ENSG00000161533|ENSG00000084754	hsa:60481|hsa:51|hsa:3030|	60481|51|3030|	http://www.genome.jp/kegg-bin/show_pathway?hsa01040/hsa:3030%09red/hsa:60481%09red/hsa:51%09red
Sulfur relay system	KEGG PATHWAY	hsa04122	1	10	0.937822412323	1.0	ENSG00000124615	hsa:4337|	4337|	http://www.genome.jp/kegg-bin/show_pathway?hsa04122/hsa:4337%09red
Collecting duct acid secretion	KEGG PATHWAY	hsa04966	4	27	0.938358941166	1.0	ENSG00000116039|ENSG00000155097|ENSG00000185344|ENSG00000114573	hsa:525|hsa:528|hsa:23545|hsa:523|	525|528|23545|523|	http://www.genome.jp/kegg-bin/show_pathway?hsa04966/hsa:23545%09red/hsa:525%09red/hsa:523%09red/hsa:528%09red
Amyotrophic lateral sclerosis (ALS)	KEGG PATHWAY	hsa05014	9	51	0.9411698769	1.0	ENSG00000003393|ENSG00000197442|ENSG00000120910|ENSG00000171791|ENSG00000164305|ENSG00000120868|ENSG00000112062|ENSG00000138814|ENSG00000136986	hsa:57679|hsa:4217|hsa:5533|hsa:596|hsa:836|hsa:317|hsa:1432|hsa:5530|hsa:79139|	57679|4217|5533|596|836|317|1432|5530|79139|	http://www.genome.jp/kegg-bin/show_pathway?hsa05014/hsa:57679%09red/hsa:836%09red/hsa:5530%09red/hsa:5533%09red/hsa:596%09red/hsa:79139%09red/hsa:4217%09red/hsa:317%09red/hsa:1432%09red
Renin-angiotensin system	KEGG PATHWAY	hsa04614	2	17	0.946755447552	1.0	ENSG00000113441|ENSG00000123213	hsa:4012|hsa:57486|	4012|57486|	http://www.genome.jp/kegg-bin/show_pathway?hsa04614/hsa:57486%09red/hsa:4012%09red
Nitrogen metabolism	KEGG PATHWAY	hsa00910	2	17	0.946755447552	1.0	ENSG00000185015|ENSG00000178538	hsa:377677|hsa:767|	377677|767|	http://www.genome.jp/kegg-bin/show_pathway?hsa00910/hsa:767%09red/hsa:377677%09red
African trypanosomiasis	KEGG PATHWAY	hsa05143	5	34	0.955134513414	1.0	ENSG00000154229|ENSG00000112769|ENSG00000182621|ENSG00000166501|ENSG00000156052	hsa:5578|hsa:3910|hsa:23236|hsa:5579|hsa:2776|	5578|3910|23236|5579|2776|	http://www.genome.jp/kegg-bin/show_pathway?hsa05143/hsa:5579%09red/hsa:3910%09red/hsa:2776%09red/hsa:23236%09red/hsa:5578%09red
Glycine, serine and threonine metabolism	KEGG PATHWAY	hsa00260	6	40	0.961701321337	1.0	ENSG00000176974|ENSG00000171766|ENSG00000023330|ENSG00000137106|ENSG00000167720|ENSG00000100116	hsa:6470|hsa:2628|hsa:211|hsa:9380|hsa:63826|hsa:23464|	6470|2628|211|9380|63826|23464|	http://www.genome.jp/kegg-bin/show_pathway?hsa00260/hsa:23464%09red/hsa:63826%09red/hsa:2628%09red/hsa:6470%09red/hsa:9380%09red/hsa:211%09red
Tryptophan metabolism	KEGG PATHWAY	hsa00380	6	40	0.961701321337	1.0	ENSG00000105953|ENSG00000115919|ENSG00000084754|ENSG00000138796|ENSG00000183077|ENSG00000143149	hsa:55753|hsa:8942|hsa:3030|hsa:3033|hsa:125061|hsa:223|	55753|8942|3030|3033|125061|223|	http://www.genome.jp/kegg-bin/show_pathway?hsa00380/hsa:125061%09red/hsa:223%09red/hsa:3033%09red/hsa:3030%09red/hsa:8942%09red/hsa:55753%09red
alpha-Linolenic acid metabolism	KEGG PATHWAY	hsa00592	3	25	0.965837103387	1.0	ENSG00000116711|ENSG00000161533|ENSG00000105499	hsa:5321|hsa:51|hsa:8605|	5321|51|8605|	http://www.genome.jp/kegg-bin/show_pathway?hsa00592/hsa:8605%09red/hsa:5321%09red/hsa:51%09red
Porphyrin and chlorophyll metabolism	KEGG PATHWAY	hsa00860	6	41	0.967096997401	1.0	ENSG00000103356|ENSG00000023330|ENSG00000188690|ENSG00000090013|ENSG00000136628|ENSG00000006695	hsa:124454|hsa:211|hsa:7390|hsa:645|hsa:2058|hsa:1352|	124454|211|7390|645|2058|1352|	http://www.genome.jp/kegg-bin/show_pathway?hsa00860/hsa:645%09red/hsa:124454%09red/hsa:1352%09red/hsa:7390%09red/hsa:211%09red/hsa:2058%09red
Primary immunodeficiency	KEGG PATHWAY	hsa05340	5	36	0.967435909772	1.0	ENSG00000064490|ENSG00000076248|ENSG00000179583|ENSG00000105639|ENSG00000176124	hsa:8625|hsa:7374|hsa:4261|hsa:3718|hsa:5788|	8625|7374|4261|3718|5788|	http://www.genome.jp/kegg-bin/show_pathway?hsa05340/hsa:3718%09red/hsa:7374%09red/hsa:8625%09red/hsa:5788%09red/hsa:4261%09red
Hematopoietic cell lineage	KEGG PATHWAY	hsa04640	16	88	0.969895033754	1.0	ENSG00000196352|ENSG00000157404|ENSG00000026508|ENSG00000072274|ENSG00000169896|ENSG00000115232|ENSG00000273189|ENSG00000160712|ENSG00000198223|ENSG00000116824|ENSG00000284969|ENSG00000213949|ENSG00000049130|ENSG00000077238|ENSG00000135218|ENSG00000091409	hsa:1604|hsa:3815|hsa:960|hsa:7037|hsa:3684|hsa:3676|hsa:2323|hsa:3570|hsa:1438|hsa:914|hsa:966|hsa:3672|hsa:4254|hsa:3566|hsa:948|hsa:3655|	1604|3815|960|7037|3684|3676|2323|3570|1438|914|966|3672|4254|3566|948|3655|	http://www.genome.jp/kegg-bin/show_pathway?hsa04640/hsa:3676%09red/hsa:914%09red/hsa:3672%09red/hsa:966%09red/hsa:3815%09red/hsa:3570%09red/hsa:948%09red/hsa:3684%09red/hsa:2323%09red/hsa:1604%09red/hsa:1438%09red/hsa:960%09red/hsa:3566%09red/hsa:7037%09red/hsa:4254%09red/hsa:3655%09red
Glycosphingolipid biosynthesis - lacto and neolacto series	KEGG PATHWAY	hsa00601	3	26	0.971751276086	1.0	ENSG00000111728|ENSG00000183778|ENSG00000064225	hsa:6489|hsa:10317|hsa:10402|	6489|10317|10402|	http://www.genome.jp/kegg-bin/show_pathway?hsa00601/hsa:10402%09red/hsa:10317%09red/hsa:6489%09red
Taste transduction	KEGG PATHWAY	hsa04742	8	53	0.975995900595	1.0	ENSG00000115252|ENSG00000096433|ENSG00000183943|ENSG00000142875|ENSG00000111319|ENSG00000087460|ENSG00000164742|ENSG00000166828	hsa:5136|hsa:3710|hsa:5613|hsa:5567|hsa:6337|hsa:2778|hsa:112|hsa:6340|	5136|3710|5613|5567|6337|2778|112|6340|	http://www.genome.jp/kegg-bin/show_pathway?hsa04742/hsa:5136%09red/hsa:5567%09red/hsa:2778%09red/hsa:3710%09red/hsa:112%09red/hsa:5613%09red/hsa:6337%09red/hsa:6340%09red
Malaria	KEGG PATHWAY	hsa05144	7	49	0.979102673645	1.0	ENSG00000005844|ENSG00000105976|ENSG00000092969|ENSG00000123384|ENSG00000261371|ENSG00000169439|ENSG00000135218	hsa:3683|hsa:4233|hsa:7042|hsa:4035|hsa:5175|hsa:6383|hsa:948|	3683|4233|7042|4035|5175|6383|948|	http://www.genome.jp/kegg-bin/show_pathway?hsa05144/hsa:6383%09red/hsa:4035%09red/hsa:3683%09red/hsa:948%09red/hsa:4233%09red/hsa:7042%09red/hsa:5175%09red
Complement and coagulation cascades	KEGG PATHWAY	hsa04610	11	69	0.98075146736	1.0	ENSG00000196352|ENSG00000011422|ENSG00000125730|ENSG00000106804|ENSG00000104368|ENSG00000284969|ENSG00000000971|ENSG00000003436|ENSG00000285330|ENSG00000117335|ENSG00000182326	hsa:1604|hsa:5329|hsa:718|hsa:727|hsa:5327|hsa:966|hsa:3075|hsa:7035|hsa:3426|hsa:4179|hsa:716|	1604|5329|718|727|5327|966|3075|7035|3426|4179|716|	http://www.genome.jp/kegg-bin/show_pathway?hsa04610/hsa:7035%09red/hsa:5327%09red/hsa:966%09red/hsa:3075%09red/hsa:5329%09red/hsa:4179%09red/hsa:718%09red/hsa:1604%09red/hsa:727%09red/hsa:3426%09red/hsa:716%09red
Basal cell carcinoma	KEGG PATHWAY	hsa05217	8	55	0.982009510518	1.0	ENSG00000164161|ENSG00000168036|ENSG00000103126|ENSG00000106571|ENSG00000168646|ENSG00000134982|ENSG00000107882|ENSG00000082701	hsa:64399|hsa:1499|hsa:8312|hsa:2737|hsa:8313|hsa:324|hsa:51684|hsa:2932|	64399|1499|8312|2737|8313|324|51684|2932|	http://www.genome.jp/kegg-bin/show_pathway?hsa05217/hsa:2932%09red/hsa:8312%09red/hsa:2737%09red/hsa:51684%09red/hsa:64399%09red/hsa:1499%09red/hsa:324%09red/hsa:8313%09red
Glycosaminoglycan biosynthesis - keratan sulfate	KEGG PATHWAY	hsa00533	1	15	0.982415750695	1.0	ENSG00000033170	hsa:2530|	2530|	http://www.genome.jp/kegg-bin/show_pathway?hsa00533/hsa:2530%09red
Mineral absorption	KEGG PATHWAY	hsa04978	7	51	0.984587668938	1.0	ENSG00000183023|ENSG00000092439|ENSG00000070961|ENSG00000136868|ENSG00000165240|ENSG00000110911|ENSG00000069849	hsa:6546|hsa:54822|hsa:490|hsa:1317|hsa:538|hsa:4891|hsa:483|	6546|54822|490|1317|538|4891|483|	http://www.genome.jp/kegg-bin/show_pathway?hsa04978/hsa:4891%09red/hsa:1317%09red/hsa:490%09red/hsa:483%09red/hsa:6546%09red/hsa:538%09red/hsa:54822%09red
Glycolysis / Gluconeogenesis	KEGG PATHWAY	hsa00010	10	66	0.984827074422	1.0	ENSG00000134333|ENSG00000079739|ENSG00000156515|ENSG00000169299|ENSG00000117448|ENSG00000108515|ENSG00000143149|ENSG00000152556|ENSG00000143891|ENSG00000150768	hsa:3948|hsa:5236|hsa:3098|hsa:55276|hsa:10327|hsa:2027|hsa:223|hsa:5213|hsa:130589|hsa:1737|	3948|5236|3098|55276|10327|2027|223|5213|130589|1737|	http://www.genome.jp/kegg-bin/show_pathway?hsa00010/hsa:2027%09red/hsa:223%09red/hsa:130589%09red/hsa:3948%09red/hsa:5236%09red/hsa:55276%09red/hsa:5213%09red/hsa:3098%09red/hsa:1737%09red/hsa:10327%09red
Histidine metabolism	KEGG PATHWAY	hsa00340	2	23	0.985185079418	1.0	ENSG00000143149|ENSG00000150540	hsa:223|hsa:3176|	223|3176|	http://www.genome.jp/kegg-bin/show_pathway?hsa00340/hsa:3176%09red/hsa:223%09red
Fat digestion and absorption	KEGG PATHWAY	hsa04975	5	41	0.985865009592	1.0	ENSG00000167114|ENSG00000067113|ENSG00000135218|ENSG00000125166|ENSG00000165029	hsa:10999|hsa:8611|hsa:948|hsa:2806|hsa:19|	10999|8611|948|2806|19|	http://www.genome.jp/kegg-bin/show_pathway?hsa04975/hsa:10999%09red/hsa:2806%09red/hsa:948%09red/hsa:19%09red/hsa:8611%09red
Staphylococcus aureus infection	KEGG PATHWAY	hsa05150	8	57	0.986601431017	1.0	ENSG00000005844|ENSG00000182326|ENSG00000169896|ENSG00000266729|ENSG00000106804|ENSG00000125730|ENSG00000000971|ENSG00000285330	hsa:3683|hsa:716|hsa:3684|hsa:1828|hsa:727|hsa:718|hsa:3075|hsa:3426|	3683|716|3684|1828|727|718|3075|3426|	http://www.genome.jp/kegg-bin/show_pathway?hsa05150/hsa:3075%09red/hsa:1828%09red/hsa:3683%09red/hsa:3684%09red/hsa:3426%09red/hsa:718%09red/hsa:727%09red/hsa:716%09red
Arachidonic acid metabolism	KEGG PATHWAY	hsa00590	9	62	0.986614446055	1.0	ENSG00000165841|ENSG00000105499|ENSG00000116711|ENSG00000120915|ENSG00000276490|ENSG00000124212|ENSG00000110958|ENSG00000134716|ENSG00000161905	hsa:1557|hsa:8605|hsa:5321|hsa:2053|hsa:1557|hsa:5740|hsa:10728|hsa:1573|hsa:246|	1557|8605|5321|2053|1557|5740|10728|1573|246|	http://www.genome.jp/kegg-bin/show_pathway?hsa00590/hsa:5321%09red/hsa:5740%09red/hsa:2053%09red/hsa:246%09red/hsa:1573%09red/hsa:10728%09red/hsa:1557%09red/hsa:8605%09red
Alcoholism	KEGG PATHWAY	hsa05034	35	180	0.988800188414	1.0	ENSG00000133703|ENSG00000087258|ENSG00000048052|ENSG00000148053|ENSG00000213639|ENSG00000114450|ENSG00000087460|ENSG00000163517|ENSG00000196591|ENSG00000213676|ENSG00000115904|ENSG00000285547|ENSG00000118260|ENSG00000078369|ENSG00000174775|ENSG00000169032|ENSG00000068024|ENSG00000157613|ENSG00000171720|ENSG00000132155|ENSG00000095794|ENSG00000127955|ENSG00000148082|ENSG00000065135|ENSG00000099284…	hsa:3845|hsa:2775|hsa:9759|hsa:4915|hsa:5500|hsa:59345|hsa:2778|hsa:79885|hsa:3066|hsa:1388|hsa:6654|hsa:55869|hsa:1385|hsa:2783|hsa:3265|hsa:5604|hsa:9759|hsa:90993|hsa:8841|hsa:5894|hsa:1385|hsa:2773|hsa:53358|hsa:2773|hsa:55506|hsa:2771|hsa:1386|hsa:64764|hsa:5594|hsa:6655|hsa:5501|hsa:9555|hsa:673|hsa:8520|hsa:10645|	3845|2775|9759|4915|5500|59345|2778|79885|3066|1388|6654|55869|1385|2783|3265|5604|9759|90993|8841|5894|1385|2773|53358|2773|55506|2771|1386|64764|5594|6655|5501|9555|673|8520|10645|	http://www.genome.jp/kegg-bin/show_pathway?hsa05034/hsa:64764%09red/hsa:59345%09red/hsa:90993%09red/hsa:55869%09red/hsa:5604%09red/hsa:3066%09red/hsa:8520%09red/hsa:4915%09red/hsa:10645%09red/hsa:5594%09red/hsa:2783%09red/hsa:673%09red/hsa:55506%09red/hsa:6655%09red/hsa:6654%09red/hsa:9555%09red/hsa:3845%09red/hsa:9759%09red/hsa:2773%09red/hsa:2771%09red/hsa:1388%09red/hsa:2775%09red/hsa:1386%09r…
Cytosolic DNA-sensing pathway	KEGG PATHWAY	hsa04623	9	64	0.989979308499	1.0	ENSG00000164430|ENSG00000137275|ENSG00000148606|ENSG00000160710|ENSG00000099817|ENSG00000104365|ENSG00000088888|ENSG00000107201|ENSG00000109320	hsa:115004|hsa:8737|hsa:11128|hsa:103|hsa:5434|hsa:3551|hsa:57506|hsa:23586|hsa:4790|	115004|8737|11128|103|5434|3551|57506|23586|4790|	http://www.genome.jp/kegg-bin/show_pathway?hsa04623/hsa:3551%09red/hsa:5434%09red/hsa:4790%09red/hsa:57506%09red/hsa:103%09red/hsa:115004%09red/hsa:11128%09red/hsa:23586%09red/hsa:8737%09red
Biosynthesis of amino acids	KEGG PATHWAY	hsa01230	11	74	0.990138231834	1.0	ENSG00000176974|ENSG00000177156|ENSG00000125166|ENSG00000038274|ENSG00000163931|ENSG00000060982|ENSG00000108515|ENSG00000101911|ENSG00000166411|ENSG00000152556|ENSG00000116984	hsa:6470|hsa:6888|hsa:2806|hsa:27430|hsa:7086|hsa:586|hsa:2027|hsa:5634|hsa:3419|hsa:5213|hsa:4548|	6470|6888|2806|27430|7086|586|2027|5634|3419|5213|4548|	http://www.genome.jp/kegg-bin/show_pathway?hsa01230/hsa:2806%09red/hsa:2027%09red/hsa:6888%09red/hsa:586%09red/hsa:7086%09red/hsa:5634%09red/hsa:6470%09red/hsa:5213%09red/hsa:27430%09red/hsa:3419%09red/hsa:4548%09red
Antigen processing and presentation	KEGG PATHWAY	hsa04612	12	79	0.990342490465	1.0	ENSG00000131467|ENSG00000120837|ENSG00000170606|ENSG00000179583|ENSG00000118260|ENSG00000164733|ENSG00000127022|ENSG00000066136|ENSG00000064490|ENSG00000167004|ENSG00000095794|ENSG00000187522	hsa:10197|hsa:4801|hsa:3308|hsa:4261|hsa:1385|hsa:1508|hsa:821|hsa:4802|hsa:8625|hsa:2923|hsa:1385|hsa:3306|	10197|4801|3308|4261|1385|1508|821|4802|8625|2923|1385|3306|	http://www.genome.jp/kegg-bin/show_pathway?hsa04612/hsa:2923%09red/hsa:821%09red/hsa:1508%09red/hsa:3306%09red/hsa:1385%09red/hsa:4802%09red/hsa:10197%09red/hsa:8625%09red/hsa:3308%09red/hsa:4801%09red/hsa:4261%09red
Parkinson's disease	KEGG PATHWAY	hsa05012	26	143	0.990519792174	1.0	ENSG00000165629|ENSG00000186010|ENSG00000164305|ENSG00000090266|ENSG00000132388|ENSG00000078668|ENSG00000178741|ENSG00000140740|ENSG00000023228|ENSG00000185485|ENSG00000119421|ENSG00000183943|ENSG00000127955|ENSG00000065135|ENSG00000286001|ENSG00000242086|ENSG00000114353|ENSG00000142875|ENSG00000136521|ENSG00000120868|ENSG00000064692|ENSG00000198833|ENSG00000160087|ENSG00000130414|ENSG00000265257…	hsa:509|hsa:51079|hsa:836|hsa:4708|hsa:7326|hsa:7419|hsa:9377|hsa:7385|hsa:4719|hsa:6389|hsa:4702|hsa:5613|hsa:2773|hsa:2773|hsa:6389|hsa:6389|hsa:2771|hsa:5567|hsa:4711|hsa:317|hsa:9627|hsa:51465|hsa:118424|hsa:4705|hsa:4729|hsa:506|	509|51079|836|4708|7326|7419|9377|7385|4719|6389|4702|5613|2773|2773|6389|6389|2771|5567|4711|317|9627|51465|118424|4705|4729|506|	http://www.genome.jp/kegg-bin/show_pathway?hsa05012/hsa:9377%09red/hsa:317%09red/hsa:7419%09red/hsa:51465%09red/hsa:6389%09red/hsa:7326%09red/hsa:4711%09red/hsa:4719%09red/hsa:4708%09red/hsa:7385%09red/hsa:506%09red/hsa:509%09red/hsa:2773%09red/hsa:836%09red/hsa:2771%09red/hsa:51079%09red/hsa:118424%09red/hsa:4702%09red/hsa:4705%09red/hsa:5567%09red/hsa:5613%09red/hsa:4729%09red/hsa:9627%09red
Phenylalanine metabolism	KEGG PATHWAY	hsa00360	1	18	0.991759202364	1.0	ENSG00000125166	hsa:2806|	2806|	http://www.genome.jp/kegg-bin/show_pathway?hsa00360/hsa:2806%09red
MicroRNAs in cancer	KEGG PATHWAY	hsa05206	62	297	0.992507865918	1.0	ENSG00000074181|ENSG00000169554|ENSG00000171132|ENSG00000048052|ENSG00000171791|ENSG00000005339|ENSG00000158402|ENSG00000174775|ENSG00000164305|ENSG00000169946|ENSG00000166501|ENSG00000100784|ENSG00000282278|ENSG00000268173|ENSG00000171862|ENSG00000150593|ENSG00000026508|ENSG00000164045|ENSG00000019186|ENSG00000100030|ENSG00000108846|ENSG00000198625|ENSG00000169032|ENSG00000068024|ENSG00000149311…	hsa:4854|hsa:9839|hsa:5581|hsa:9759|hsa:596|hsa:1387|hsa:995|hsa:3265|hsa:836|hsa:23414|hsa:5579|hsa:9252|hsa:5156|hsa:5296|hsa:5728|hsa:27250|hsa:960|hsa:993|hsa:1591|hsa:5594|hsa:4363|hsa:4194|hsa:5604|hsa:9759|hsa:472|hsa:57521|hsa:1786|hsa:6774|hsa:5894|hsa:6655|hsa:5578|hsa:4193|hsa:900|hsa:7329|hsa:7042|hsa:6654|hsa:5962|hsa:8626|hsa:3551|hsa:2033|hsa:5336|hsa:5290|hsa:2744|hsa:324|hsa:4851…	4854|9839|5581|9759|596|1387|995|3265|836|23414|5579|9252|5156|5296|5728|27250|960|993|1591|5594|4363|4194|5604|9759|472|57521|1786|6774|5894|6655|5578|4193|900|7329|7042|6654|5962|8626|3551|2033|5336|5290|2744|324|4851|4233|2064|4790|1788|7168|2146|6935|3845|672|7430|2475|1869|9493|6768|4363|6093|659|	http://www.genome.jp/kegg-bin/show_pathway?hsa05206/hsa:3551%09red/hsa:5581%09red/hsa:5156%09red/hsa:596%09red/hsa:9252%09red/hsa:5962%09red/hsa:6768%09red/hsa:7430%09red/hsa:5894%09red/hsa:6935%09red/hsa:5579%09red/hsa:5578%09red/hsa:1788%09red/hsa:5296%09red/hsa:900%09red/hsa:2744%09red/hsa:1786%09red/hsa:960%09red/hsa:2146%09red/hsa:5728%09red/hsa:6093%09red/hsa:2064%09red/hsa:5604%09red/hsa:8…
Arginine and proline metabolism	KEGG PATHWAY	hsa00330	8	61	0.992698137676	1.0	ENSG00000171766|ENSG00000125166|ENSG00000007171|ENSG00000065154|ENSG00000115419|ENSG00000143149|ENSG00000123505|ENSG00000122884	hsa:2628|hsa:2806|hsa:4843|hsa:4942|hsa:2744|hsa:223|hsa:262|hsa:5033|	2628|2806|4843|4942|2744|223|262|5033|	http://www.genome.jp/kegg-bin/show_pathway?hsa00330/hsa:2806%09red/hsa:5033%09red/hsa:223%09red/hsa:4942%09red/hsa:2744%09red/hsa:2628%09red/hsa:262%09red/hsa:4843%09red
Protein digestion and absorption	KEGG PATHWAY	hsa04974	13	89	0.995167689327	1.0	ENSG00000183023|ENSG00000171502|ENSG00000187955|ENSG00000168003|ENSG00000123643|ENSG00000112394|ENSG00000182871|ENSG00000111799|ENSG00000285542|ENSG00000130635|ENSG00000069849|ENSG00000092068|ENSG00000137509	hsa:6546|hsa:255631|hsa:7373|hsa:6520|hsa:206358|hsa:117247|hsa:80781|hsa:1303|hsa:6519|hsa:1289|hsa:483|hsa:23428|hsa:5547|	6546|255631|7373|6520|206358|117247|80781|1303|6519|1289|483|23428|5547|	http://www.genome.jp/kegg-bin/show_pathway?hsa04974/hsa:23428%09red/hsa:6519%09red/hsa:6546%09red/hsa:7373%09red/hsa:80781%09red/hsa:5547%09red/hsa:117247%09red/hsa:1289%09red/hsa:206358%09red/hsa:1303%09red/hsa:255631%09red/hsa:6520%09red/hsa:483%09red
Cell adhesion molecules (CAMs)	KEGG PATHWAY	hsa04514	25	145	0.995180903746	1.0	ENSG00000021645|ENSG00000177707|ENSG00000173482|ENSG00000176124|ENSG00000116815|ENSG00000091409|ENSG00000039068|ENSG00000162631|ENSG00000169760|ENSG00000124215|ENSG00000115232|ENSG00000150637|ENSG00000090863|ENSG00000110400|ENSG00000138448|ENSG00000105855|ENSG00000005844|ENSG00000169896|ENSG00000077943|ENSG00000134258|ENSG00000179915|ENSG00000116824|ENSG00000261371|ENSG00000169439|ENSG00000067141	hsa:9369|hsa:25945|hsa:5797|hsa:5788|hsa:965|hsa:3655|hsa:999|hsa:22854|hsa:22871|hsa:1000|hsa:3676|hsa:10666|hsa:2734|hsa:5818|hsa:3685|hsa:3696|hsa:3683|hsa:3684|hsa:8516|hsa:79679|hsa:9378|hsa:914|hsa:5175|hsa:6383|hsa:4756|	9369|25945|5797|5788|965|3655|999|22854|22871|1000|3676|10666|2734|5818|3685|3696|3683|3684|8516|79679|9378|914|5175|6383|4756|	http://www.genome.jp/kegg-bin/show_pathway?hsa04514/hsa:3676%09red/hsa:9378%09red/hsa:6383%09red/hsa:4756%09red/hsa:965%09red/hsa:5788%09red/hsa:3696%09red/hsa:79679%09red/hsa:5175%09red/hsa:22854%09red/hsa:3655%09red/hsa:8516%09red/hsa:22871%09red/hsa:999%09red/hsa:9369%09red/hsa:10666%09red/hsa:25945%09red/hsa:1000%09red/hsa:5797%09red/hsa:3683%09red/hsa:3685%09red/hsa:3684%09red/hsa:5818%09red…
Phagosome	KEGG PATHWAY	hsa04145	27	155	0.995686160981	1.0	ENSG00000072274|ENSG00000082781|ENSG00000114573|ENSG00000117758|ENSG00000078142|ENSG00000079950|ENSG00000144635|ENSG00000185344|ENSG00000116039|ENSG00000185896|ENSG00000047249|ENSG00000115020|ENSG00000102189|ENSG00000005893|ENSG00000155097|ENSG00000197102|ENSG00000158270|ENSG00000125730|ENSG00000185359|ENSG00000153246|ENSG00000138448|ENSG00000169896|ENSG00000135720|ENSG00000127022|ENSG00000075785…	hsa:7037|hsa:3693|hsa:523|hsa:23673|hsa:5289|hsa:8417|hsa:51143|hsa:23545|hsa:525|hsa:3916|hsa:51606|hsa:200576|hsa:8411|hsa:3920|hsa:528|hsa:1778|hsa:81035|hsa:718|hsa:9146|hsa:22925|hsa:3685|hsa:3684|hsa:51143|hsa:821|hsa:7879|hsa:79659|hsa:948|	7037|3693|523|23673|5289|8417|51143|23545|525|3916|51606|200576|8411|3920|528|1778|81035|718|9146|22925|3685|3684|51143|821|7879|79659|948|	http://www.genome.jp/kegg-bin/show_pathway?hsa04145/hsa:200576%09red/hsa:8411%09red/hsa:5289%09red/hsa:9146%09red/hsa:3916%09red/hsa:23545%09red/hsa:821%09red/hsa:948%09red/hsa:51143%09red/hsa:3693%09red/hsa:7037%09red/hsa:7879%09red/hsa:23673%09red/hsa:22925%09red/hsa:8417%09red/hsa:79659%09red/hsa:3920%09red/hsa:718%09red/hsa:528%09red/hsa:525%09red/hsa:523%09red/hsa:81035%09red/hsa:51606%09red…
Oxidative phosphorylation	KEGG PATHWAY	hsa00190	22	133	0.995982510563	1.0	ENSG00000114573|ENSG00000186010|ENSG00000090266|ENSG00000006695|ENSG00000107902|ENSG00000178741|ENSG00000140740|ENSG00000185344|ENSG00000023228|ENSG00000286001|ENSG00000119421|ENSG00000116039|ENSG00000165629|ENSG00000185485|ENSG00000242086|ENSG00000155097|ENSG00000136521|ENSG00000130414|ENSG00000047249|ENSG00000265257|ENSG00000110955|ENSG00000138777	hsa:523|hsa:51079|hsa:4708|hsa:1352|hsa:64077|hsa:9377|hsa:7385|hsa:23545|hsa:4719|hsa:6389|hsa:4702|hsa:525|hsa:509|hsa:6389|hsa:6389|hsa:528|hsa:4711|hsa:4705|hsa:51606|hsa:4729|hsa:506|hsa:27068|	523|51079|4708|1352|64077|9377|7385|23545|4719|6389|4702|525|509|6389|6389|528|4711|4705|51606|4729|506|27068|	http://www.genome.jp/kegg-bin/show_pathway?hsa00190/hsa:9377%09red/hsa:4708%09red/hsa:509%09red/hsa:51079%09red/hsa:27068%09red/hsa:1352%09red/hsa:51606%09red/hsa:6389%09red/hsa:4702%09red/hsa:4705%09red/hsa:7385%09red/hsa:23545%09red/hsa:64077%09red/hsa:506%09red/hsa:528%09red/hsa:4711%09red/hsa:4729%09red/hsa:525%09red/hsa:523%09red/hsa:4719%09red
Pentose and glucuronate interconversions	KEGG PATHWAY	hsa00040	3	36	0.996135277672	1.0	ENSG00000169764|ENSG00000165475|ENSG00000117448	hsa:7360|hsa:51084|hsa:10327|	7360|51084|10327|	http://www.genome.jp/kegg-bin/show_pathway?hsa00040/hsa:7360%09red/hsa:10327%09red/hsa:51084%09red
Glutathione metabolism	KEGG PATHWAY	hsa00480	5	49	0.996574041281	1.0	ENSG00000104687|ENSG00000085871|ENSG00000142657|ENSG00000167325|ENSG00000001084	hsa:2936|hsa:4258|hsa:5226|hsa:6240|hsa:2729|	2936|4258|5226|6240|2729|	http://www.genome.jp/kegg-bin/show_pathway?hsa00480/hsa:2729%09red/hsa:2936%09red/hsa:4258%09red/hsa:6240%09red/hsa:5226%09red
Drug metabolism - other enzymes	KEGG PATHWAY	hsa00983	4	46	0.998099669912	1.0	ENSG00000163655|ENSG00000114491|ENSG00000143179|ENSG00000188641	hsa:8833|hsa:7372|hsa:7371|hsa:1806|	8833|7372|7371|1806|	http://www.genome.jp/kegg-bin/show_pathway?hsa00983/hsa:8833%09red/hsa:1806%09red/hsa:7371%09red/hsa:7372%09red
Retinol metabolism	KEGG PATHWAY	hsa00830	7	64	0.998146911143	1.0	ENSG00000108242|ENSG00000003137|ENSG00000072042|ENSG00000162496|ENSG00000165092|ENSG00000042445|ENSG00000128918	hsa:1562|hsa:56603|hsa:51109|hsa:9249|hsa:216|hsa:54884|hsa:8854|	1562|56603|51109|9249|216|54884|8854|	http://www.genome.jp/kegg-bin/show_pathway?hsa00830/hsa:9249%09red/hsa:54884%09red/hsa:8854%09red/hsa:1562%09red/hsa:56603%09red/hsa:51109%09red/hsa:216%09red
Maturity onset diabetes of the young	KEGG PATHWAY	hsa04950	1	25	0.998594599187	1.0	ENSG00000116833	hsa:2494|	2494|	http://www.genome.jp/kegg-bin/show_pathway?hsa04950/hsa:2494%09red
Metabolic pathways	KEGG PATHWAY	hsa01100	289	1213	0.998683715168	1.0	ENSG00000176974|ENSG00000087157|ENSG00000122884|ENSG00000146143|ENSG00000186111|ENSG00000060982|ENSG00000138796|ENSG00000213614|ENSG00000117054|ENSG00000111666|ENSG00000100417|ENSG00000006695|ENSG00000167186|ENSG00000138029|ENSG00000072042|ENSG00000120697|ENSG00000141401|ENSG00000133731|ENSG00000111058|ENSG00000114054|ENSG00000164023|ENSG00000120915|ENSG00000131238|ENSG00000139629|ENSG00000135677…	hsa:6470|hsa:9489|hsa:5033|hsa:5558|hsa:23396|hsa:586|hsa:3033|hsa:3073|hsa:34|hsa:56994|hsa:5372|hsa:1352|hsa:10229|hsa:3032|hsa:51109|hsa:29880|hsa:3613|hsa:3612|hsa:79611|hsa:5096|hsa:166929|hsa:2053|hsa:5538|hsa:11226|hsa:2799|hsa:4507|hsa:5434|hsa:5213|hsa:7372|hsa:5286|hsa:3633|hsa:5634|hsa:1040|hsa:8821|hsa:54965|hsa:6342|hsa:154141|hsa:124454|hsa:1607|hsa:8611|hsa:5431|hsa:6389|hsa:2650|h…	6470|9489|5033|5558|23396|586|3033|3073|34|56994|5372|1352|10229|3032|51109|29880|3613|3612|79611|5096|166929|2053|5538|11226|2799|4507|5434|5213|7372|5286|3633|5634|1040|8821|54965|6342|154141|124454|1607|8611|5431|6389|2650|55568|5336|56603|1557|411|2585|3295|7915|85465|23236|8801|84172|4843|2182|55790|51809|5373|4522|2530|3948|9331|4524|5297|622|51606|56913|6185|3030|51102|8854|8803|26275|8879…	http://www.genome.jp/kegg-bin/show_pathway?hsa01100/hsa:8394%09red/hsa:79646%09red/hsa:1352%09red/hsa:2632%09red/hsa:159%09red/hsa:158%09red/hsa:2530%09red/hsa:2531%09red/hsa:166929%09red/hsa:8540%09red/hsa:129642%09red/hsa:54187%09red/hsa:10826%09red/hsa:9488%09red/hsa:26275%09red/hsa:441024%09red/hsa:10905%09red/hsa:1503%09red/hsa:54802%09red/hsa:10026%09red/hsa:8813%09red/hsa:79796%09red/hsa:5…
Ascorbate and aldarate metabolism	KEGG PATHWAY	hsa00053	1	27	0.999152212744	1.0	ENSG00000143149	hsa:223|	223|	http://www.genome.jp/kegg-bin/show_pathway?hsa00053/hsa:223%09red
Steroid hormone biosynthesis	KEGG PATHWAY	hsa00140	5	57	0.99923259434	1.0	ENSG00000088002|ENSG00000261235|ENSG00000172817|ENSG00000145545|ENSG00000128039	hsa:6820|hsa:3294|hsa:9420|hsa:6715|hsa:79644|	6820|3294|9420|6715|79644|	http://www.genome.jp/kegg-bin/show_pathway?hsa00140/hsa:79644%09red/hsa:9420%09red/hsa:3294%09red/hsa:6820%09red/hsa:6715%09red
Nicotine addiction	KEGG PATHWAY	hsa05033	2	40	0.999677920207	1.0	ENSG00000011677|ENSG00000102287	hsa:2556|hsa:2564|	2556|2564|	http://www.genome.jp/kegg-bin/show_pathway?hsa05033/hsa:2564%09red/hsa:2556%09red
Rheumatoid arthritis	KEGG PATHWAY	hsa05323	9	91	0.999871942496	1.0	ENSG00000005844|ENSG00000092969|ENSG00000185344|ENSG00000114573|ENSG00000155097|ENSG00000116039|ENSG00000047249|ENSG00000154188|ENSG00000141655	hsa:3683|hsa:7042|hsa:23545|hsa:523|hsa:528|hsa:525|hsa:51606|hsa:284|hsa:8792|	3683|7042|23545|523|528|525|51606|284|8792|	http://www.genome.jp/kegg-bin/show_pathway?hsa05323/hsa:23545%09red/hsa:8792%09red/hsa:51606%09red/hsa:3683%09red/hsa:7042%09red/hsa:528%09red/hsa:284%09red/hsa:525%09red/hsa:523%09red
Tyrosine metabolism	KEGG PATHWAY	hsa00350	1	35	0.999887779662	1.0	ENSG00000125166	hsa:2806|	2806|	http://www.genome.jp/kegg-bin/show_pathway?hsa00350/hsa:2806%09red
Intestinal immune network for IgA production	KEGG PATHWAY	hsa04672	2	49	0.999960370518	1.0	ENSG00000134470|ENSG00000115232	hsa:3601|hsa:3676|	3601|3676|	http://www.genome.jp/kegg-bin/show_pathway?hsa04672/hsa:3601%09red/hsa:3676%09red
Chemical carcinogenesis	KEGG PATHWAY	hsa05204	6	80	0.999968903225	1.0	ENSG00000085871|ENSG00000196502|ENSG00000165841|ENSG00000108242|ENSG00000276490|ENSG00000143437	hsa:4258|hsa:6817|hsa:1557|hsa:1562|hsa:1557|hsa:405|	4258|6817|1557|1562|1557|405|	http://www.genome.jp/kegg-bin/show_pathway?hsa05204/hsa:1562%09red/hsa:1557%09red/hsa:4258%09red/hsa:6817%09red/hsa:405%09red
Type I diabetes mellitus	KEGG PATHWAY	hsa04940	1	45	0.999991047638	1.0	ENSG00000003147	hsa:3382|	3382|	http://www.genome.jp/kegg-bin/show_pathway?hsa04940/hsa:3382%09red
Cytokine-cytokine receptor interaction	KEGG PATHWAY	hsa04060	39	265	0.999991885472	1.0	ENSG00000113594|ENSG00000106799|ENSG00000174564|ENSG00000115170|ENSG00000103522|ENSG00000112964|ENSG00000163513|ENSG00000135503|ENSG00000145623|ENSG00000081985|ENSG00000134470|ENSG00000146072|ENSG00000142166|ENSG00000128052|ENSG00000056736|ENSG00000141655|ENSG00000131724|ENSG00000272980|ENSG00000121858|ENSG00000159128|ENSG00000092969|ENSG00000160712|ENSG00000198223|ENSG00000134352|ENSG00000077238…	hsa:3977|hsa:91|hsa:53833|hsa:90|hsa:50615|hsa:2690|hsa:7048|hsa:91|hsa:9180|hsa:3595|hsa:3601|hsa:27242|hsa:3454|hsa:3791|hsa:55540|hsa:8792|hsa:3597|hsa:1235|hsa:8743|hsa:3460|hsa:7042|hsa:3570|hsa:1438|hsa:3572|hsa:3566|hsa:5156|hsa:7424|hsa:4254|hsa:8795|hsa:1439|hsa:3815|hsa:4233|hsa:8809|hsa:3467|hsa:2323|hsa:655|hsa:3455|hsa:659|hsa:80301|	3977|91|53833|90|50615|2690|7048|91|9180|3595|3601|27242|3454|3791|55540|8792|3597|1235|8743|3460|7042|3570|1438|3572|3566|5156|7424|4254|8795|1439|3815|4233|8809|3467|2323|655|3455|659|80301|	http://www.genome.jp/kegg-bin/show_pathway?hsa04060/hsa:3601%09red/hsa:53833%09red/hsa:3977%09red/hsa:3815%09red/hsa:3566%09red/hsa:8795%09red/hsa:9180%09red/hsa:4233%09red/hsa:50615%09red/hsa:3595%09red/hsa:3597%09red/hsa:80301%09red/hsa:3454%09red/hsa:3455%09red/hsa:1235%09red/hsa:8792%09red/hsa:3791%09red/hsa:3572%09red/hsa:8743%09red/hsa:5156%09red/hsa:55540%09red/hsa:655%09red/hsa:659%09red/…
Drug metabolism - cytochrome P450	KEGG PATHWAY	hsa00982	3	68	0.999996352426	1.0	ENSG00000085871|ENSG00000276490|ENSG00000165841	hsa:4258|hsa:1557|hsa:1557|	4258|1557|1557|	http://www.genome.jp/kegg-bin/show_pathway?hsa00982/hsa:1557%09red/hsa:4258%09red
Ribosome	KEGG PATHWAY	hsa03010	8	134	0.999999990145	1.0	ENSG00000240370|ENSG00000132313|ENSG00000083845|ENSG00000114686|ENSG00000241962|ENSG00000112651|ENSG00000243927|ENSG00000082515	hsa:6137|hsa:51318|hsa:6193|hsa:11222|hsa:51263|hsa:51069|hsa:64968|hsa:29093|	6137|51318|6193|11222|51263|51069|64968|29093|	http://www.genome.jp/kegg-bin/show_pathway?hsa03010/hsa:64968%09red/hsa:51069%09red/hsa:51318%09red/hsa:11222%09red/hsa:6193%09red/hsa:29093%09red/hsa:6137%09red/hsa:51263%09red
Metabolism of xenobiotics by cytochrome P450	KEGG PATHWAY	hsa00980	1	74	0.999999994178	1.0	ENSG00000085871	hsa:4258|	4258|	http://www.genome.jp/kegg-bin/show_pathway?hsa00980/hsa:4258%09red
Systemic lupus erythematosus	KEGG PATHWAY	hsa05322	6	136	0.999999999749	1.0	ENSG00000113648|ENSG00000182326|ENSG00000099284|ENSG00000106804|ENSG00000125730|ENSG00000116747	hsa:9555|hsa:716|hsa:55506|hsa:727|hsa:718|hsa:6738|	9555|716|55506|727|718|6738|	http://www.genome.jp/kegg-bin/show_pathway?hsa05322/hsa:55506%09red/hsa:718%09red/hsa:9555%09red/hsa:6738%09red/hsa:727%09red/hsa:716%09red
Neuroactive ligand-receptor interaction	KEGG PATHWAY	hsa04080	16	275	1.0	1.0	ENSG00000179603|ENSG00000164418|ENSG00000198121|ENSG00000083454|ENSG00000080644|ENSG00000102287|ENSG00000182771|ENSG00000148498|ENSG00000204681|ENSG00000113580|ENSG00000196689|ENSG00000196277|ENSG00000171517|ENSG00000112964|ENSG00000011677|ENSG00000151617	hsa:2918|hsa:2898|hsa:1902|hsa:5026|hsa:1136|hsa:2564|hsa:2894|hsa:56288|hsa:2550|hsa:2908|hsa:7442|hsa:2917|hsa:23566|hsa:2690|hsa:2556|hsa:1910|	2918|2898|1902|5026|1136|2564|2894|56288|2550|2908|7442|2917|23566|2690|2556|1910|	http://www.genome.jp/kegg-bin/show_pathway?hsa04080/hsa:7442%09red/hsa:2564%09red/hsa:2690%09red/hsa:2898%09red/hsa:2894%09red/hsa:5026%09red/hsa:1902%09red/hsa:1910%09red/hsa:2918%09red/hsa:2908%09red/hsa:56288%09red/hsa:23566%09red/hsa:2550%09red/hsa:1136%09red/hsa:2556%09red/hsa:2917%09red
Olfactory transduction	KEGG PATHWAY	hsa04740	8	405	1.0	1.0	ENSG00000145349|ENSG00000183943|ENSG00000142875|ENSG00000100077|ENSG00000154678|ENSG00000185532|ENSG00000137975|ENSG00000148660	hsa:817|hsa:5613|hsa:5567|hsa:157|hsa:5137|hsa:5592|hsa:9635|hsa:818|	817|5613|5567|157|5137|5592|9635|818|	http://www.genome.jp/kegg-bin/show_pathway?hsa04740/hsa:9635%09red/hsa:5137%09red/hsa:818%09red/hsa:157%09red/hsa:817%09red/hsa:5567%09red/hsa:5613%09red/hsa:5592%09red
--------------------
#Term	Database	ID	Input number	Background number	P-Value	Corrected P-Value	Input	KEGG_ID/KO	Entrez_ID	Hyperlink
--------------------
#Term	Database	ID	Input number	Background number	P-Value	Corrected P-Value	Input	KEGG_ID/KO	Entrez_ID	Hyperlink
--------------------
