# Supplementary material for: Comprehensive profile and contrastive analysis of circular RNA expression in cervical squamous carcinoma and adenocarcinoma
Source: PeerJ. 2023 Jan 26;11:e14759. doi: 10.7717/peerj.14759 (PMC9884480; doi:10.7717/peerj.14759)
Supplement: Supplemental Information 1 [file peerj-11-14759-s001.zip › Supp tables and figs 77018/File S7/AS_1_vs_AS_2.DEG_KEGG_pathway_enrichment_result.xls]

##Databases: KEGG PATHWAY
##Statistical test method: hypergeometric test / Fisher's exact test
##FDR correction method: Benjamini and Hochberg
#Term	Database	ID	Input number	Background number	P-Value	Corrected P-Value	Input	KEGG_ID/KO	Entrez_ID	Hyperlink
Ubiquitin mediated proteolysis	KEGG PATHWAY	hsa04120	70	137	0.000165251325253	0.0456093657698	ENSG00000258677|ENSG00000182247|ENSG00000113558|ENSG00000131508|ENSG00000114423|ENSG00000108094|ENSG00000115392|ENSG00000104517|ENSG00000078747|ENSG00000166266|ENSG00000114062|ENSG00000184182|ENSG00000175063|ENSG00000140367|ENSG00000176248|ENSG00000108395|ENSG00000004897|ENSG00000132388|ENSG00000033800|ENSG00000094880|ENSG00000123124|ENSG00000174989|ENSG00000138641|ENSG00000158290|ENSG00000086758…	hsa:55284|hsa:7325|hsa:6500|hsa:7322|hsa:868|hsa:8453|hsa:55120|hsa:51366|hsa:83737|hsa:8065|hsa:7337|hsa:140739|hsa:7320|hsa:92912|hsa:29882|hsa:4591|hsa:996|hsa:7326|hsa:8554|hsa:8697|hsa:11059|hsa:26259|hsa:8916|hsa:8450|hsa:10075|hsa:10277|hsa:6502|hsa:9063|hsa:64682|hsa:51434|hsa:8452|hsa:3093|hsa:65264|hsa:57154|hsa:54926|hsa:10477|hsa:4193|hsa:51434|hsa:9320|hsa:55294|hsa:4281|hsa:8925|hsa…	55284|7325|6500|7322|868|8453|55120|51366|83737|8065|7337|140739|7320|92912|29882|4591|996|7326|8554|8697|11059|26259|8916|8450|10075|10277|6502|9063|64682|51434|8452|3093|65264|57154|54926|10477|4193|51434|9320|55294|4281|8925|23624|8454|92912|8945|672|10054|4214|8924|57448|1642|9817|26091|7320|9690|89910|329|867|10055|64326|9354|118424|23291|23295|51433|29945|11060|64750|92912|	http://www.genome.jp/kegg-bin/show_pathway?hsa04120/hsa:9063%09red/hsa:64682%09red/hsa:65264%09red/hsa:10277%09red/hsa:11060%09red/hsa:23624%09red/hsa:9817%09red/hsa:8697%09red/hsa:51366%09red/hsa:55120%09red/hsa:6502%09red/hsa:4281%09red/hsa:55284%09red/hsa:83737%09red/hsa:29882%09red/hsa:26259%09red/hsa:867%09red/hsa:6500%09red/hsa:54926%09red/hsa:7326%09red/hsa:672%09red/hsa:8945%09red/hsa:732…
Cell cycle	KEGG PATHWAY	hsa04110	59	124	0.00189269290297	0.127015954605	ENSG00000108953|ENSG00000164815|ENSG00000080839|ENSG00000113558|ENSG00000196510|ENSG00000166483|ENSG00000002822|ENSG00000169679|ENSG00000112118|ENSG00000158402|ENSG00000183765|ENSG00000176248|ENSG00000004897|ENSG00000072501|ENSG00000258210|ENSG00000196591|ENSG00000135476|ENSG00000139687|ENSG00000108055|ENSG00000077935|ENSG00000164045|ENSG00000114126|ENSG00000145604|ENSG00000134308|ENSG00000153107…	hsa:7531|hsa:5001|hsa:5933|hsa:6500|hsa:51434|hsa:7465|hsa:8379|hsa:699|hsa:4172|hsa:995|hsa:11200|hsa:29882|hsa:996|hsa:8243|hsa:51434|hsa:3066|hsa:9700|hsa:5925|hsa:9126|hsa:27127|hsa:993|hsa:7029|hsa:6502|hsa:10971|hsa:64682|hsa:4087|hsa:1111|hsa:472|hsa:5934|hsa:7027|hsa:4193|hsa:1387|hsa:4175|hsa:5000|hsa:2033|hsa:4174|hsa:8454|hsa:545|hsa:4173|hsa:4999|hsa:701|hsa:8556|hsa:3065|hsa:4998|hsa…	7531|5001|5933|6500|51434|7465|8379|699|4172|995|11200|29882|996|8243|51434|3066|9700|5925|9126|27127|993|7029|6502|10971|64682|4087|1111|472|5934|7027|4193|1387|4175|5000|2033|4174|8454|545|4173|4999|701|8556|3065|4998|7709|8697|5591|10735|7272|2932|1022|51433|8379|29945|4089|10274|8555|891|23595|	http://www.genome.jp/kegg-bin/show_pathway?hsa04110/hsa:5001%09red/hsa:5000%09red/hsa:10274%09red/hsa:64682%09red/hsa:9700%09red/hsa:51433%09red/hsa:8697%09red/hsa:10735%09red/hsa:8379%09red/hsa:7531%09red/hsa:5925%09red/hsa:4998%09red/hsa:4999%09red/hsa:1111%09red/hsa:29882%09red/hsa:701%09red/hsa:6500%09red/hsa:545%09red/hsa:6502%09red/hsa:3065%09red/hsa:4089%09red/hsa:2932%09red/hsa:8454%09red…
Fanconi anemia pathway	KEGG PATHWAY	hsa03460	31	53	0.00225924082355	0.127015954605	ENSG00000115392|ENSG00000122512|ENSG00000112039|ENSG00000144554|ENSG00000132383|ENSG00000136492|ENSG00000135945|ENSG00000117748|ENSG00000122008|ENSG00000187790|ENSG00000078319|ENSG00000076242|ENSG00000108384|ENSG00000130997|ENSG00000175054|ENSG00000009413|ENSG00000012048|ENSG00000170734|ENSG00000177302|ENSG00000051180|ENSG00000187953|ENSG00000175643|ENSG00000158169|ENSG00000083093|ENSG00000101751…	hsa:55120|hsa:5395|hsa:2178|hsa:2177|hsa:6117|hsa:83990|hsa:51455|hsa:6118|hsa:51426|hsa:57697|hsa:5395|hsa:4292|hsa:5889|hsa:353497|hsa:545|hsa:5980|hsa:672|hsa:5429|hsa:7156|hsa:5888|hsa:5395|hsa:116028|hsa:2176|hsa:79728|hsa:11201|hsa:55215|hsa:675|hsa:2175|hsa:2187|hsa:7398|hsa:22909|	55120|5395|2178|2177|6117|83990|51455|6118|51426|57697|5395|4292|5889|353497|545|5980|672|5429|7156|5888|5395|116028|2176|79728|11201|55215|675|2175|2187|7398|22909|	http://www.genome.jp/kegg-bin/show_pathway?hsa03460/hsa:79728%09red/hsa:7398%09red/hsa:51426%09red/hsa:55120%09red/hsa:5395%09red/hsa:4292%09red/hsa:6117%09red/hsa:116028%09red/hsa:5889%09red/hsa:5888%09red/hsa:2187%09red/hsa:55215%09red/hsa:6118%09red/hsa:353497%09red/hsa:22909%09red/hsa:672%09red/hsa:11201%09red/hsa:675%09red/hsa:5980%09red/hsa:545%09red/hsa:57697%09red/hsa:5429%09red/hsa:51455…
Progesterone-mediated oocyte maturation	KEGG PATHWAY	hsa04914	44	86	0.00240869251436	0.127015954605	ENSG00000162104|ENSG00000117461|ENSG00000196510|ENSG00000107643|ENSG00000172572|ENSG00000002822|ENSG00000169679|ENSG00000158402|ENSG00000152270|ENSG00000176248|ENSG00000109339|ENSG00000004897|ENSG00000214575|ENSG00000051382|ENSG00000164045|ENSG00000100030|ENSG00000153107|ENSG00000183943|ENSG00000169032|ENSG00000140443|ENSG00000171608|ENSG00000072133|ENSG00000112062|ENSG00000132155|ENSG00000127955…	hsa:115|hsa:8503|hsa:51434|hsa:5599|hsa:5139|hsa:8379|hsa:699|hsa:995|hsa:5140|hsa:29882|hsa:5602|hsa:996|hsa:64506|hsa:5291|hsa:993|hsa:5594|hsa:64682|hsa:5613|hsa:5604|hsa:3480|hsa:5293|hsa:27330|hsa:1432|hsa:5894|hsa:2773|hsa:51434|hsa:2773|hsa:6197|hsa:5290|hsa:5567|hsa:10000|hsa:5241|hsa:113|hsa:112|hsa:6196|hsa:8697|hsa:3845|hsa:673|hsa:51433|hsa:8379|hsa:29945|hsa:5602|hsa:891|hsa:208|	115|8503|51434|5599|5139|8379|699|995|5140|29882|5602|996|64506|5291|993|5594|64682|5613|5604|3480|5293|27330|1432|5894|2773|51434|2773|6197|5290|5567|10000|5241|113|112|6196|8697|3845|673|51433|8379|29945|5602|891|208|	http://www.genome.jp/kegg-bin/show_pathway?hsa04914/hsa:64682%09red/hsa:5140%09red/hsa:3845%09red/hsa:10000%09red/hsa:3480%09red/hsa:27330%09red/hsa:8697%09red/hsa:8503%09red/hsa:8379%09red/hsa:64506%09red/hsa:112%09red/hsa:5290%09red/hsa:5604%09red/hsa:5602%09red/hsa:673%09red/hsa:993%09red/hsa:5594%09red/hsa:996%09red/hsa:995%09red/hsa:891%09red/hsa:5139%09red/hsa:6197%09red/hsa:5293%09red/hsa:…
Lysine degradation	KEGG PATHWAY	hsa00310	30	51	0.00247459373154	0.127015954605	ENSG00000110066|ENSG00000072210|ENSG00000075239|ENSG00000136169|ENSG00000138796|ENSG00000165671|ENSG00000104885|ENSG00000055609|ENSG00000005483|ENSG00000083444|ENSG00000111275|ENSG00000143379|ENSG00000181090|ENSG00000188266|ENSG00000181555|ENSG00000152952|ENSG00000164904|ENSG00000118058|ENSG00000129151|ENSG00000147548|ENSG00000130309|ENSG00000175309|ENSG00000084754|ENSG00000008311|ENSG00000116539…	hsa:51111|hsa:224|hsa:38|hsa:83852|hsa:3033|hsa:64324|hsa:84444|hsa:58508|hsa:55904|hsa:5351|hsa:217|hsa:9869|hsa:10919|hsa:123688|hsa:29072|hsa:5352|hsa:501|hsa:4297|hsa:8424|hsa:54904|hsa:79709|hsa:85007|hsa:3030|hsa:10157|hsa:55870|hsa:6419|hsa:80854|hsa:55753|hsa:7468|hsa:39|	51111|224|38|83852|3033|64324|84444|58508|55904|5351|217|9869|10919|123688|29072|5352|501|4297|8424|54904|79709|85007|3030|10157|55870|6419|80854|55753|7468|39|	http://www.genome.jp/kegg-bin/show_pathway?hsa00310/hsa:5351%09red/hsa:79709%09red/hsa:8424%09red/hsa:29072%09red/hsa:55904%09red/hsa:4297%09red/hsa:217%09red/hsa:83852%09red/hsa:54904%09red/hsa:10157%09red/hsa:58508%09red/hsa:80854%09red/hsa:224%09red/hsa:5352%09red/hsa:64324%09red/hsa:7468%09red/hsa:85007%09red/hsa:501%09red/hsa:55753%09red/hsa:55870%09red/hsa:84444%09red/hsa:123688%09red/hsa:1…
Protein processing in endoplasmic reticulum	KEGG PATHWAY	hsa04141	74	168	0.00276121640447	0.127015954605	ENSG00000182247|ENSG00000113558|ENSG00000131508|ENSG00000138674|ENSG00000104723|ENSG00000068912|ENSG00000136770|ENSG00000136731|ENSG00000089597|ENSG00000151092|ENSG00000051108|ENSG00000116406|ENSG00000197930|ENSG00000109339|ENSG00000132388|ENSG00000128829|ENSG00000112208|ENSG00000155660|ENSG00000101310|ENSG00000077232|ENSG00000213676|ENSG00000066427|ENSG00000120725|ENSG00000130939|ENSG00000239264…	hsa:7325|hsa:6500|hsa:7322|hsa:22872|hsa:7991|hsa:27248|hsa:64215|hsa:56886|hsa:23193|hsa:55768|hsa:9709|hsa:80267|hsa:30001|hsa:5602|hsa:7326|hsa:440275|hsa:9532|hsa:9601|hsa:10483|hsa:54431|hsa:1388|hsa:4287|hsa:64374|hsa:10277|hsa:81567|hsa:10427|hsa:23471|hsa:9451|hsa:6184|hsa:22926|hsa:56681|hsa:10299|hsa:573|hsa:10484|hsa:3306|hsa:10477|hsa:824|hsa:9373|hsa:55741|hsa:51009|hsa:5034|hsa:6400…	7325|6500|7322|22872|7991|27248|64215|56886|23193|55768|9709|80267|30001|5602|7326|440275|9532|9601|10483|54431|1388|4287|64374|10277|81567|10427|23471|9451|6184|22926|56681|10299|573|10484|3306|10477|824|9373|55741|51009|5034|6400|9632|8454|10905|3301|5611|5599|267|4217|27102|8720|55666|201595|6745|3998|11231|29979|2081|118424|55757|29927|5610|51360|821|10427|10130|6185|5887|3703|4780|79139|5602…	http://www.genome.jp/kegg-bin/show_pathway?hsa04141/hsa:4780%09red/hsa:9601%09red/hsa:9709%09red/hsa:6185%09red/hsa:6184%09red/hsa:573%09red/hsa:3703%09red/hsa:4287%09red/hsa:10299%09red/hsa:51360%09red/hsa:64215%09red/hsa:55741%09red/hsa:55768%09red/hsa:9373%09red/hsa:64374%09red/hsa:29979%09red/hsa:27248%09red/hsa:2081%09red/hsa:51009%09red/hsa:56886%09red/hsa:824%09red/hsa:10277%09red/hsa:821%…
Thyroid hormone signaling pathway	KEGG PATHWAY	hsa04919	55	119	0.00421418032987	0.166159110149	ENSG00000074181|ENSG00000117461|ENSG00000198793|ENSG00000112394|ENSG00000196591|ENSG00000140396|ENSG00000166501|ENSG00000123066|ENSG00000164758|ENSG00000069849|ENSG00000051382|ENSG00000144893|ENSG00000116478|ENSG00000091831|ENSG00000101333|ENSG00000100030|ENSG00000183943|ENSG00000169032|ENSG00000171608|ENSG00000100644|ENSG00000154229|ENSG00000180182|ENSG00000135679|ENSG00000161714|ENSG00000115415…	hsa:4854|hsa:8503|hsa:2475|hsa:117247|hsa:3066|hsa:10499|hsa:5579|hsa:23389|hsa:90390|hsa:483|hsa:5291|hsa:116931|hsa:3065|hsa:2099|hsa:5332|hsa:5594|hsa:5613|hsa:5604|hsa:5293|hsa:3091|hsa:5578|hsa:9282|hsa:4193|hsa:113026|hsa:6772|hsa:1387|hsa:5336|hsa:488|hsa:6548|hsa:9882|hsa:2033|hsa:9611|hsa:5290|hsa:5567|hsa:5894|hsa:8648|hsa:10000|hsa:2308|hsa:9440|hsa:1499|hsa:23236|hsa:842|hsa:3685|hsa:…	4854|8503|2475|117247|3066|10499|5579|23389|90390|483|5291|116931|3065|2099|5332|5594|5613|5604|5293|3091|5578|9282|4193|113026|6772|1387|5336|488|6548|9882|2033|9611|5290|5567|5894|8648|10000|2308|9440|1499|23236|842|3685|3845|9862|5214|7249|25942|8850|2932|9969|9440|5469|29079|208|	http://www.genome.jp/kegg-bin/show_pathway?hsa04919/hsa:116931%09red/hsa:8503%09red/hsa:4854%09red/hsa:10000%09red/hsa:5336%09red/hsa:9440%09red/hsa:2099%09red/hsa:10499%09red/hsa:5894%09red/hsa:483%09red/hsa:842%09red/hsa:113026%09red/hsa:488%09red/hsa:5579%09red/hsa:5578%09red/hsa:117247%09red/hsa:29079%09red/hsa:8850%09red/hsa:5214%09red/hsa:7249%09red/hsa:9282%09red/hsa:8648%09red/hsa:5604%09…
Oocyte meiosis	KEGG PATHWAY	hsa04114	50	110	0.00779430105926	0.268903386545	ENSG00000113575|ENSG00000108953|ENSG00000113558|ENSG00000196510|ENSG00000105568|ENSG00000169679|ENSG00000145349|ENSG00000158402|ENSG00000213639|ENSG00000004897|ENSG00000072501|ENSG00000258210|ENSG00000123104|ENSG00000214575|ENSG00000148660|ENSG00000135476|ENSG00000221823|ENSG00000108055|ENSG00000077935|ENSG00000071242|ENSG00000100030|ENSG00000120910|ENSG00000153107|ENSG00000183943|ENSG00000169032…	hsa:5515|hsa:7531|hsa:6500|hsa:51434|hsa:5518|hsa:699|hsa:817|hsa:995|hsa:5500|hsa:996|hsa:8243|hsa:51434|hsa:3709|hsa:64506|hsa:818|hsa:9700|hsa:5534|hsa:9126|hsa:27127|hsa:6196|hsa:5594|hsa:5533|hsa:64682|hsa:5613|hsa:5604|hsa:3480|hsa:27330|hsa:5530|hsa:5525|hsa:10971|hsa:5519|hsa:6197|hsa:8454|hsa:5567|hsa:8945|hsa:5241|hsa:113|hsa:5532|hsa:367|hsa:112|hsa:151648|hsa:115|hsa:8697|hsa:29882|hs…	5515|7531|6500|51434|5518|699|817|995|5500|996|8243|51434|3709|64506|818|9700|5534|9126|27127|6196|5594|5533|64682|5613|5604|3480|27330|5530|5525|10971|5519|6197|8454|5567|8945|5241|113|5532|367|112|151648|115|8697|29882|23291|9748|6790|51433|29945|891|	http://www.genome.jp/kegg-bin/show_pathway?hsa04114/hsa:3709%09red/hsa:151648%09red/hsa:64682%09red/hsa:9700%09red/hsa:8243%09red/hsa:27330%09red/hsa:8697%09red/hsa:5594%09red/hsa:9748%09red/hsa:5534%09red/hsa:7531%09red/hsa:5530%09red/hsa:5519%09red/hsa:5518%09red/hsa:29882%09red/hsa:5515%09red/hsa:6500%09red/hsa:8945%09red/hsa:5604%09red/hsa:8454%09red/hsa:5533%09red/hsa:10971%09red/hsa:3480%09…
ErbB signaling pathway	KEGG PATHWAY	hsa04012	41	87	0.00957940661945	0.293768469663	ENSG00000117461|ENSG00000198793|ENSG00000173757|ENSG00000114423|ENSG00000169398|ENSG00000145349|ENSG00000108443|ENSG00000130669|ENSG00000166501|ENSG00000157168|ENSG00000180370|ENSG00000148660|ENSG00000107643|ENSG00000100030|ENSG00000169032|ENSG00000149269|ENSG00000141736|ENSG00000132155|ENSG00000100485|ENSG00000154229|ENSG00000148082|ENSG00000115904|ENSG00000197943|ENSG00000121879|ENSG00000110395…	hsa:8503|hsa:2475|hsa:6777|hsa:868|hsa:5747|hsa:817|hsa:6198|hsa:10298|hsa:5579|hsa:3084|hsa:5062|hsa:818|hsa:5599|hsa:5594|hsa:5604|hsa:5058|hsa:2064|hsa:5894|hsa:6655|hsa:5578|hsa:53358|hsa:6654|hsa:5336|hsa:5290|hsa:867|hsa:10000|hsa:2549|hsa:2066|hsa:5291|hsa:6416|hsa:3845|hsa:673|hsa:5293|hsa:2932|hsa:2066|hsa:5602|hsa:27|hsa:23624|hsa:8440|hsa:5602|hsa:208|	8503|2475|6777|868|5747|817|6198|10298|5579|3084|5062|818|5599|5594|5604|5058|2064|5894|6655|5578|53358|6654|5336|5290|867|10000|2549|2066|5291|6416|3845|673|5293|2932|2066|5602|27|23624|8440|5602|208|	http://www.genome.jp/kegg-bin/show_pathway?hsa04012/hsa:10298%09red/hsa:8503%09red/hsa:5062%09red/hsa:10000%09red/hsa:23624%09red/hsa:3084%09red/hsa:5579%09red/hsa:5578%09red/hsa:868%09red/hsa:27%09red/hsa:867%09red/hsa:5747%09red/hsa:2066%09red/hsa:2064%09red/hsa:5604%09red/hsa:2549%09red/hsa:5602%09red/hsa:5291%09red/hsa:5336%09red/hsa:5594%09red/hsa:6198%09red/hsa:5290%09red/hsa:673%09red/hsa:…
Endocytosis	KEGG PATHWAY	hsa04144	85	213	0.0109649979039	0.302633942148	ENSG00000107862|ENSG00000134853|ENSG00000047365|ENSG00000103769|ENSG00000114423|ENSG00000196814|ENSG00000186111|ENSG00000136100|ENSG00000144566|ENSG00000131242|ENSG00000110047|ENSG00000024422|ENSG00000066468|ENSG00000029725|ENSG00000079805|ENSG00000155975|ENSG00000163558|ENSG00000170248|ENSG00000066777|ENSG00000144711|ENSG00000123124|ENSG00000136631|ENSG00000163513|ENSG00000176783|ENSG00000112305…	hsa:8729|hsa:5156|hsa:116984|hsa:9230|hsa:868|hsa:89853|hsa:23396|hsa:51028|hsa:5868|hsa:84440|hsa:10938|hsa:30846|hsa:2263|hsa:9135|hsa:1785|hsa:137492|hsa:5584|hsa:10015|hsa:10565|hsa:9922|hsa:11059|hsa:11311|hsa:7048|hsa:80230|hsa:60682|hsa:64744|hsa:8394|hsa:1601|hsa:50807|hsa:160|hsa:116987|hsa:2060|hsa:2066|hsa:9829|hsa:27183|hsa:3480|hsa:30011|hsa:57154|hsa:83737|hsa:116985|hsa:64750|hsa:2…	8729|5156|116984|9230|868|89853|23396|51028|5868|84440|10938|30846|2263|9135|1785|137492|5584|10015|10565|9922|11059|11311|7048|80230|60682|64744|8394|1601|50807|160|116987|2060|2066|9829|27183|3480|30011|57154|83737|116985|64750|23527|3306|4193|3106|161|10254|6457|51510|29082|23362|56288|9525|5337|51534|55048|998|26286|7037|377|10564|9267|5156|1213|22905|4087|23624|8853|9765|9727|867|157|51100|1…	http://www.genome.jp/kegg-bin/show_pathway?hsa04144/hsa:5584%09red/hsa:161%09red/hsa:30011%09red/hsa:10254%09red/hsa:11311%09red/hsa:7037%09red/hsa:157%09red/hsa:867%09red/hsa:64744%09red/hsa:3480%09red/hsa:23624%09red/hsa:8394%09red/hsa:1213%09red/hsa:377%09red/hsa:55048%09red/hsa:9727%09red/hsa:8411%09red/hsa:5868%09red/hsa:51100%09red/hsa:60682%09red/hsa:89853%09red/hsa:10015%09red/hsa:2066%09…
Phosphatidylinositol signaling system	KEGG PATHWAY	hsa04070	38	81	0.0129253323021	0.313761970329	ENSG00000117461|ENSG00000186111|ENSG00000011405|ENSG00000078142|ENSG00000143398|ENSG00000078269|ENSG00000166501|ENSG00000171100|ENSG00000123104|ENSG00000101290|ENSG00000122126|ENSG00000276293|ENSG00000159082|ENSG00000051382|ENSG00000038210|ENSG00000171608|ENSG00000204084|ENSG00000163624|ENSG00000249967|ENSG00000115020|ENSG00000161714|ENSG00000136267|ENSG00000077044|ENSG00000197943|ENSG00000121879…	hsa:8503|hsa:23396|hsa:5286|hsa:5289|hsa:8394|hsa:8871|hsa:5579|hsa:4534|hsa:3709|hsa:8760|hsa:4952|hsa:8396|hsa:8867|hsa:5291|hsa:55300|hsa:5293|hsa:3633|hsa:1040|hsa:55361|hsa:200576|hsa:113026|hsa:1607|hsa:8527|hsa:5336|hsa:5290|hsa:5298|hsa:3612|hsa:23236|hsa:160851|hsa:8821|hsa:80271|hsa:5332|hsa:5578|hsa:5297|hsa:8526|hsa:5728|hsa:5287|hsa:3635|	8503|23396|5286|5289|8394|8871|5579|4534|3709|8760|4952|8396|8867|5291|55300|5293|3633|1040|55361|200576|113026|1607|8527|5336|5290|5298|3612|23236|160851|8821|80271|5332|5578|5297|8526|5728|5287|3635|	http://www.genome.jp/kegg-bin/show_pathway?hsa04070/hsa:8396%09red/hsa:3709%09red/hsa:5289%09red/hsa:8503%09red/hsa:5287%09red/hsa:5286%09red/hsa:23236%09red/hsa:113026%09red/hsa:5579%09red/hsa:5578%09red/hsa:3633%09red/hsa:160851%09red/hsa:5728%09red/hsa:8871%09red/hsa:5298%09red/hsa:5336%09red/hsa:8760%09red/hsa:5332%09red/hsa:5290%09red/hsa:5291%09red/hsa:4952%09red/hsa:5293%09red/hsa:3612%09r…
mTOR signaling pathway	KEGG PATHWAY	hsa04150	30	60	0.0136418247969	0.313761970329	ENSG00000117461|ENSG00000198793|ENSG00000164327|ENSG00000108443|ENSG00000165699|ENSG00000166501|ENSG00000051382|ENSG00000071242|ENSG00000100030|ENSG00000171608|ENSG00000141564|ENSG00000072133|ENSG00000100644|ENSG00000154229|ENSG00000132356|ENSG00000162409|ENSG00000135930|ENSG00000083750|ENSG00000177189|ENSG00000104365|ENSG00000063046|ENSG00000121879|ENSG00000102547|ENSG00000117020|ENSG00000025039…	hsa:8503|hsa:2475|hsa:253260|hsa:6198|hsa:7248|hsa:5579|hsa:5291|hsa:6196|hsa:5594|hsa:5293|hsa:57521|hsa:27330|hsa:3091|hsa:5578|hsa:5562|hsa:5563|hsa:9470|hsa:10325|hsa:6197|hsa:3551|hsa:1975|hsa:5290|hsa:81617|hsa:10000|hsa:58528|hsa:7249|hsa:673|hsa:5728|hsa:9706|hsa:208|	8503|2475|253260|6198|7248|5579|5291|6196|5594|5293|57521|27330|3091|5578|5562|5563|9470|10325|6197|3551|1975|5290|81617|10000|58528|7249|673|5728|9706|208|	http://www.genome.jp/kegg-bin/show_pathway?hsa04150/hsa:8503%09red/hsa:10000%09red/hsa:7249%09red/hsa:81617%09red/hsa:9706%09red/hsa:27330%09red/hsa:5579%09red/hsa:5578%09red/hsa:5291%09red/hsa:253260%09red/hsa:1975%09red/hsa:7248%09red/hsa:5728%09red/hsa:6196%09red/hsa:10325%09red/hsa:673%09red/hsa:58528%09red/hsa:3551%09red/hsa:5594%09red/hsa:6198%09red/hsa:5290%09red/hsa:6197%09red/hsa:5293%09…
Mismatch repair	KEGG PATHWAY	hsa03430	15	23	0.0150445538711	0.319407451418	ENSG00000078319|ENSG00000076242|ENSG00000116062|ENSG00000077514|ENSG00000105486|ENSG00000122512|ENSG00000035928|ENSG00000119684|ENSG00000117748|ENSG00000113318|ENSG00000163918|ENSG00000049541|ENSG00000132383|ENSG00000187953|ENSG00000095002	hsa:5395|hsa:4292|hsa:2956|hsa:10714|hsa:3978|hsa:5395|hsa:5981|hsa:27030|hsa:6118|hsa:4437|hsa:5984|hsa:5982|hsa:6117|hsa:5395|hsa:4436|	5395|4292|2956|10714|3978|5395|5981|27030|6118|4437|5984|5982|6117|5395|4436|	http://www.genome.jp/kegg-bin/show_pathway?hsa03430/hsa:5395%09red/hsa:3978%09red/hsa:2956%09red/hsa:4436%09red/hsa:6117%09red/hsa:10714%09red/hsa:27030%09red/hsa:5981%09red/hsa:5982%09red/hsa:4437%09red/hsa:5984%09red/hsa:4292%09red/hsa:6118%09red
Tight junction	KEGG PATHWAY	hsa04530	56	134	0.0179063455638	0.353010812543	ENSG00000113575|ENSG00000133703|ENSG00000073350|ENSG00000074211|ENSG00000105568|ENSG00000163558|ENSG00000171132|ENSG00000085733|ENSG00000166501|ENSG00000176105|ENSG00000168036|ENSG00000027075|ENSG00000159023|ENSG00000088367|ENSG00000082397|ENSG00000104067|ENSG00000130402|ENSG00000156475|ENSG00000133392|ENSG00000151276|ENSG00000079819|ENSG00000105289|ENSG00000081026|ENSG00000119139|ENSG00000187391…	hsa:5515|hsa:3845|hsa:3996|hsa:5522|hsa:5518|hsa:5584|hsa:5581|hsa:2017|hsa:5579|hsa:7525|hsa:1499|hsa:5583|hsa:2035|hsa:2036|hsa:23136|hsa:7082|hsa:81|hsa:5521|hsa:4629|hsa:9223|hsa:2037|hsa:27134|hsa:260425|hsa:9414|hsa:9863|hsa:9218|hsa:2773|hsa:60412|hsa:5519|hsa:2773|hsa:4628|hsa:56288|hsa:8777|hsa:10207|hsa:998|hsa:10000|hsa:8189|hsa:64398|hsa:154810|hsa:55870|hsa:9218|hsa:100506658|hsa:149…	5515|3845|3996|5522|5518|5584|5581|2017|5579|7525|1499|5583|2035|2036|23136|7082|81|5521|4629|9223|2037|27134|260425|9414|9863|9218|2773|60412|5519|2773|4628|56288|8777|10207|998|10000|8189|64398|154810|55870|9218|100506658|1495|79784|93408|57530|5520|3059|5578|5580|5520|4301|5728|8573|5584|208|	http://www.genome.jp/kegg-bin/show_pathway?hsa04530/hsa:5584%09red/hsa:5580%09red/hsa:5581%09red/hsa:10000%09red/hsa:8777%09red/hsa:57530%09red/hsa:9218%09red/hsa:260425%09red/hsa:5579%09red/hsa:5578%09red/hsa:5519%09red/hsa:3996%09red/hsa:5515%09red/hsa:5583%09red/hsa:4301%09red/hsa:100506658%09red/hsa:5728%09red/hsa:5520%09red/hsa:10207%09red/hsa:81%09red/hsa:9223%09red/hsa:2035%09red/hsa:23136…
Pancreatic cancer	KEGG PATHWAY	hsa05212	31	66	0.0227687598093	0.392342599149	ENSG00000117461|ENSG00000107643|ENSG00000115415|ENSG00000051180|ENSG00000175387|ENSG00000109339|ENSG00000051382|ENSG00000163513|ENSG00000139687|ENSG00000144118|ENSG00000100030|ENSG00000169032|ENSG00000171608|ENSG00000141736|ENSG00000132155|ENSG00000017797|ENSG00000104365|ENSG00000121879|ENSG00000075651|ENSG00000070831|ENSG00000117020|ENSG00000132906|ENSG00000168610|ENSG00000109320|ENSG00000129675…	hsa:8503|hsa:5599|hsa:6772|hsa:5888|hsa:4087|hsa:5602|hsa:5291|hsa:7048|hsa:5925|hsa:5899|hsa:5594|hsa:5604|hsa:5293|hsa:2064|hsa:5894|hsa:10928|hsa:3551|hsa:5290|hsa:5337|hsa:998|hsa:10000|hsa:842|hsa:6774|hsa:4790|hsa:9459|hsa:3845|hsa:673|hsa:675|hsa:4089|hsa:5602|hsa:208|	8503|5599|6772|5888|4087|5602|5291|7048|5925|5899|5594|5604|5293|2064|5894|10928|3551|5290|5337|998|10000|842|6774|4790|9459|3845|673|675|4089|5602|208|	http://www.genome.jp/kegg-bin/show_pathway?hsa05212/hsa:5337%09red/hsa:8503%09red/hsa:10000%09red/hsa:5291%09red/hsa:5594%09red/hsa:842%09red/hsa:5925%09red/hsa:10928%09red/hsa:2064%09red/hsa:5604%09red/hsa:5602%09red/hsa:4089%09red/hsa:5888%09red/hsa:3551%09red/hsa:9459%09red/hsa:5290%09red/hsa:673%09red/hsa:5293%09red/hsa:998%09red/hsa:4790%09red/hsa:675%09red/hsa:208%09red/hsa:5599%09red/hsa:3…
Fc gamma R-mediated phagocytosis	KEGG PATHWAY	hsa04666	40	91	0.0233333531319	0.392342599149	ENSG00000117461|ENSG00000171132|ENSG00000186111|ENSG00000108443|ENSG00000284686|ENSG00000166501|ENSG00000143398|ENSG00000145555|ENSG00000153317|ENSG00000176124|ENSG00000100030|ENSG00000169032|ENSG00000130429|ENSG00000134516|ENSG00000149269|ENSG00000148180|ENSG00000254087|ENSG00000154229|ENSG00000079805|ENSG00000116711|ENSG00000067113|ENSG00000106683|ENSG00000197943|ENSG00000121879|ENSG00000168918…	hsa:8503|hsa:5581|hsa:23396|hsa:6198|hsa:8613|hsa:5579|hsa:8394|hsa:4651|hsa:50807|hsa:5788|hsa:5594|hsa:5604|hsa:10095|hsa:1794|hsa:5058|hsa:2934|hsa:4067|hsa:5578|hsa:1785|hsa:5321|hsa:8611|hsa:3984|hsa:5336|hsa:5290|hsa:3635|hsa:5337|hsa:998|hsa:10000|hsa:8613|hsa:10109|hsa:7409|hsa:8853|hsa:5894|hsa:5291|hsa:273|hsa:5580|hsa:5293|hsa:10095|hsa:7408|hsa:208|	8503|5581|23396|6198|8613|5579|8394|4651|50807|5788|5594|5604|10095|1794|5058|2934|4067|5578|1785|5321|8611|3984|5336|5290|3635|5337|998|10000|8613|10109|7409|8853|5894|5291|273|5580|5293|10095|7408|208|	http://www.genome.jp/kegg-bin/show_pathway?hsa04666/hsa:8394%09red/hsa:5580%09red/hsa:5581%09red/hsa:10109%09red/hsa:5788%09red/hsa:8503%09red/hsa:4067%09red/hsa:273%09red/hsa:5321%09red/hsa:5579%09red/hsa:5578%09red/hsa:10000%09red/hsa:10095%09red/hsa:8853%09red/hsa:4651%09red/hsa:1785%09red/hsa:5058%09red/hsa:5604%09red/hsa:5337%09red/hsa:5336%09red/hsa:5594%09red/hsa:6198%09red/hsa:5290%09red/…
Inositol phosphate metabolism	KEGG PATHWAY	hsa00562	29	61	0.0241660296578	0.392342599149	ENSG00000186111|ENSG00000011405|ENSG00000078142|ENSG00000078269|ENSG00000168918|ENSG00000143398|ENSG00000051382|ENSG00000122126|ENSG00000276293|ENSG00000159082|ENSG00000038210|ENSG00000171608|ENSG00000204084|ENSG00000249967|ENSG00000115020|ENSG00000161714|ENSG00000171100|ENSG00000197943|ENSG00000121879|ENSG00000143393|ENSG00000133731|ENSG00000182621|ENSG00000109452|ENSG00000107789|ENSG00000086544…	hsa:23396|hsa:5286|hsa:5289|hsa:8871|hsa:3635|hsa:8394|hsa:5291|hsa:4952|hsa:8396|hsa:8867|hsa:55300|hsa:5293|hsa:3633|hsa:55361|hsa:200576|hsa:113026|hsa:4534|hsa:5336|hsa:5290|hsa:5298|hsa:3612|hsa:23236|hsa:8821|hsa:9562|hsa:80271|hsa:5332|hsa:5297|hsa:5728|hsa:5287|	23396|5286|5289|8871|3635|8394|5291|4952|8396|8867|55300|5293|3633|55361|200576|113026|4534|5336|5290|5298|3612|23236|8821|9562|80271|5332|5297|5728|5287|	http://www.genome.jp/kegg-bin/show_pathway?hsa00562/hsa:8396%09red/hsa:200576%09red/hsa:5289%09red/hsa:9562%09red/hsa:5287%09red/hsa:5286%09red/hsa:23236%09red/hsa:113026%09red/hsa:5728%09red/hsa:8871%09red/hsa:5298%09red/hsa:5336%09red/hsa:3633%09red/hsa:5332%09red/hsa:5290%09red/hsa:5291%09red/hsa:4952%09red/hsa:5293%09red/hsa:3612%09red/hsa:3635%09red/hsa:5297%09red/hsa:8394%09red/hsa:80271%09…
Insulin signaling pathway	KEGG PATHWAY	hsa04910	57	141	0.0269864014992	0.408332385037	ENSG00000114302|ENSG00000117461|ENSG00000142949|ENSG00000114423|ENSG00000172572|ENSG00000171105|ENSG00000108443|ENSG00000152270|ENSG00000213639|ENSG00000198793|ENSG00000165699|ENSG00000109339|ENSG00000163558|ENSG00000068976|ENSG00000100504|ENSG00000051382|ENSG00000107643|ENSG00000076555|ENSG00000044446|ENSG00000100030|ENSG00000156515|ENSG00000183943|ENSG00000169032|ENSG00000171608|ENSG00000141564…	hsa:5576|hsa:8503|hsa:5792|hsa:868|hsa:5139|hsa:3643|hsa:6198|hsa:5140|hsa:5500|hsa:2475|hsa:7248|hsa:5602|hsa:5584|hsa:5834|hsa:5836|hsa:5291|hsa:5599|hsa:32|hsa:5256|hsa:5594|hsa:3098|hsa:5613|hsa:5604|hsa:5293|hsa:57521|hsa:5575|hsa:31|hsa:5894|hsa:2872|hsa:5562|hsa:5563|hsa:9470|hsa:53358|hsa:6654|hsa:3551|hsa:23624|hsa:5290|hsa:5567|hsa:867|hsa:10000|hsa:2997|hsa:2308|hsa:5257|hsa:8569|hsa:2…	5576|8503|5792|868|5139|3643|6198|5140|5500|2475|7248|5602|5584|5834|5836|5291|5599|32|5256|5594|3098|5613|5604|5293|57521|5575|31|5894|2872|5562|5563|9470|53358|6654|3551|23624|5290|5567|867|10000|2997|2308|5257|8569|2889|10211|23265|51422|3845|673|2932|6655|7249|10580|5602|5584|208|	http://www.genome.jp/kegg-bin/show_pathway?hsa04910/hsa:5584%09red/hsa:5140%09red/hsa:2889%09red/hsa:10000%09red/hsa:8569%09red/hsa:867%09red/hsa:23624%09red/hsa:32%09red/hsa:51422%09red/hsa:8503%09red/hsa:868%09red/hsa:5575%09red/hsa:5256%09red/hsa:5257%09red/hsa:7249%09red/hsa:7248%09red/hsa:5576%09red/hsa:5290%09red/hsa:5604%09red/hsa:5602%09red/hsa:5291%09red/hsa:3551%09red/hsa:5594%09red/hsa…
Adherens junction	KEGG PATHWAY	hsa04520	33	73	0.0281098381003	0.408332385037	ENSG00000142949|ENSG00000177707|ENSG00000176105|ENSG00000035403|ENSG00000163513|ENSG00000152767|ENSG00000039068|ENSG00000135341|ENSG00000168036|ENSG00000100030|ENSG00000077782|ENSG00000104067|ENSG00000173482|ENSG00000130402|ENSG00000140443|ENSG00000149177|ENSG00000141736|ENSG00000148498|ENSG00000044115|ENSG00000171105|ENSG00000005339|ENSG00000006607|ENSG00000100393|ENSG00000151422|ENSG00000070831…	hsa:5792|hsa:25945|hsa:7525|hsa:7414|hsa:7048|hsa:9855|hsa:999|hsa:6885|hsa:1499|hsa:5594|hsa:2260|hsa:7082|hsa:5797|hsa:81|hsa:3480|hsa:5795|hsa:2064|hsa:56288|hsa:1495|hsa:3643|hsa:1387|hsa:9855|hsa:2033|hsa:2241|hsa:998|hsa:10580|hsa:4087|hsa:4008|hsa:8826|hsa:1500|hsa:4301|hsa:51701|hsa:4089|	5792|25945|7525|7414|7048|9855|999|6885|1499|5594|2260|7082|5797|81|3480|5795|2064|56288|1495|3643|1387|9855|2033|2241|998|10580|4087|4008|8826|1500|4301|51701|4089|	http://www.genome.jp/kegg-bin/show_pathway?hsa04520/hsa:3480%09red/hsa:7414%09red/hsa:1500%09red/hsa:4301%09red/hsa:4008%09red/hsa:2064%09red/hsa:10580%09red/hsa:81%09red/hsa:4089%09red/hsa:4087%09red/hsa:9855%09red/hsa:5594%09red/hsa:6885%09red/hsa:999%09red/hsa:998%09red/hsa:25945%09red/hsa:5792%09red/hsa:5795%09red/hsa:5797%09red/hsa:7082%09red/hsa:7525%09red/hsa:2033%09red/hsa:51701%09red/hsa…
DNA replication	KEGG PATHWAY	hsa03030	19	36	0.030442401815	0.413537321512	ENSG00000286905|ENSG00000076003|ENSG00000146143|ENSG00000105486|ENSG00000101868|ENSG00000100297|ENSG00000112118|ENSG00000136104|ENSG00000198056|ENSG00000100479|ENSG00000177084|ENSG00000117748|ENSG00000138346|ENSG00000163918|ENSG00000049541|ENSG00000104738|ENSG00000132383|ENSG00000077514|ENSG00000035928	hsa:246243|hsa:4175|hsa:5558|hsa:3978|hsa:5422|hsa:4174|hsa:4172|hsa:79621|hsa:5557|hsa:5427|hsa:5426|hsa:6118|hsa:1763|hsa:5984|hsa:5982|hsa:4173|hsa:6117|hsa:10714|hsa:5981|	246243|4175|5558|3978|5422|4174|4172|79621|5557|5427|5426|6118|1763|5984|5982|4173|6117|10714|5981|	http://www.genome.jp/kegg-bin/show_pathway?hsa03030/hsa:4174%09red/hsa:4175%09red/hsa:4172%09red/hsa:4173%09red/hsa:3978%09red/hsa:5427%09red/hsa:5426%09red/hsa:5422%09red/hsa:79621%09red/hsa:6117%09red/hsa:1763%09red/hsa:5557%09red/hsa:246243%09red/hsa:10714%09red/hsa:5981%09red/hsa:5982%09red/hsa:5558%09red/hsa:5984%09red/hsa:6118%09red
Valine, leucine and isoleucine degradation	KEGG PATHWAY	hsa00280	22	44	0.031464796202	0.413537321512	ENSG00000072210|ENSG00000075239|ENSG00000083123|ENSG00000083720|ENSG00000060982|ENSG00000138796|ENSG00000117054|ENSG00000137992|ENSG00000138029|ENSG00000111275|ENSG00000114054|ENSG00000164904|ENSG00000196177|ENSG00000248098|ENSG00000175198|ENSG00000084754|ENSG00000117305|ENSG00000112972|ENSG00000078070|ENSG00000106049|ENSG00000151498|ENSG00000120437	hsa:224|hsa:38|hsa:594|hsa:5019|hsa:586|hsa:3033|hsa:34|hsa:1629|hsa:3032|hsa:217|hsa:5096|hsa:501|hsa:36|hsa:593|hsa:5095|hsa:3030|hsa:3155|hsa:3157|hsa:56922|hsa:11112|hsa:27034|hsa:39|	224|38|594|5019|586|3033|34|1629|3032|217|5096|501|36|593|5095|3030|3155|3157|56922|11112|27034|39|	http://www.genome.jp/kegg-bin/show_pathway?hsa00280/hsa:594%09red/hsa:593%09red/hsa:27034%09red/hsa:3032%09red/hsa:217%09red/hsa:5096%09red/hsa:11112%09red/hsa:5095%09red/hsa:56922%09red/hsa:224%09red/hsa:5019%09red/hsa:586%09red/hsa:501%09red/hsa:34%09red/hsa:36%09red/hsa:39%09red/hsa:3033%09red/hsa:3157%09red/hsa:1629%09red/hsa:3155%09red/hsa:38%09red/hsa:3030%09red
Renal cell carcinoma	KEGG PATHWAY	hsa05211	30	66	0.0333518593793	0.41841423585	ENSG00000134954|ENSG00000117461|ENSG00000108094|ENSG00000154803|ENSG00000130669|ENSG00000051382|ENSG00000107263|ENSG00000100030|ENSG00000169032|ENSG00000149269|ENSG00000179295|ENSG00000132155|ENSG00000100485|ENSG00000005339|ENSG00000115904|ENSG00000100393|ENSG00000121879|ENSG00000116473|ENSG00000070831|ENSG00000143437|ENSG00000117020|ENSG00000109458|ENSG00000100644|ENSG00000133703|ENSG00000157764…	hsa:2113|hsa:8503|hsa:8453|hsa:201163|hsa:10298|hsa:5291|hsa:2889|hsa:5594|hsa:5604|hsa:5058|hsa:5781|hsa:5894|hsa:6655|hsa:1387|hsa:6654|hsa:2033|hsa:5290|hsa:5906|hsa:998|hsa:405|hsa:10000|hsa:2549|hsa:3091|hsa:3845|hsa:673|hsa:5293|hsa:112399|hsa:5062|hsa:54583|hsa:208|	2113|8503|8453|201163|10298|5291|2889|5594|5604|5058|5781|5894|6655|1387|6654|2033|5290|5906|998|405|10000|2549|3091|3845|673|5293|112399|5062|54583|208|	http://www.genome.jp/kegg-bin/show_pathway?hsa05211/hsa:10298%09red/hsa:8503%09red/hsa:2889%09red/hsa:10000%09red/hsa:405%09red/hsa:54583%09red/hsa:5062%09red/hsa:5906%09red/hsa:5781%09red/hsa:112399%09red/hsa:5058%09red/hsa:5604%09red/hsa:2549%09red/hsa:201163%09red/hsa:5291%09red/hsa:8453%09red/hsa:5594%09red/hsa:5290%09red/hsa:673%09red/hsa:5293%09red/hsa:998%09red/hsa:6655%09red/hsa:6654%09re…
T cell receptor signaling pathway	KEGG PATHWAY	hsa04660	43	104	0.0386394716455	0.447679674597	ENSG00000172575|ENSG00000117461|ENSG00000133703|ENSG00000114423|ENSG00000142867|ENSG00000130669|ENSG00000101096|ENSG00000051382|ENSG00000221823|ENSG00000135341|ENSG00000176124|ENSG00000198286|ENSG00000120910|ENSG00000072736|ENSG00000172175|ENSG00000169032|ENSG00000149269|ENSG00000182866|ENSG00000112062|ENSG00000132155|ENSG00000100485|ENSG00000138814|ENSG00000006062|ENSG00000107758|ENSG00000131196…	hsa:10125|hsa:8503|hsa:3845|hsa:868|hsa:8915|hsa:10298|hsa:4773|hsa:5291|hsa:5534|hsa:6885|hsa:5788|hsa:84433|hsa:5533|hsa:4775|hsa:10892|hsa:5604|hsa:5058|hsa:3932|hsa:1432|hsa:5894|hsa:6655|hsa:5530|hsa:9020|hsa:5532|hsa:4772|hsa:6654|hsa:1739|hsa:3551|hsa:5290|hsa:867|hsa:3702|hsa:10000|hsa:7409|hsa:4790|hsa:998|hsa:1326|hsa:5293|hsa:2932|hsa:5594|hsa:5062|hsa:23624|hsa:8440|hsa:208|	10125|8503|3845|868|8915|10298|4773|5291|5534|6885|5788|84433|5533|4775|10892|5604|5058|3932|1432|5894|6655|5530|9020|5532|4772|6654|1739|3551|5290|867|3702|10000|7409|4790|998|1326|5293|2932|5594|5062|23624|8440|208|	http://www.genome.jp/kegg-bin/show_pathway?hsa04660/hsa:10298%09red/hsa:8503%09red/hsa:1739%09red/hsa:10000%09red/hsa:3702%09red/hsa:10125%09red/hsa:3932%09red/hsa:4772%09red/hsa:10892%09red/hsa:5062%09red/hsa:5534%09red/hsa:868%09red/hsa:5530%09red/hsa:5533%09red/hsa:5532%09red/hsa:84433%09red/hsa:867%09red/hsa:5788%09red/hsa:4773%09red/hsa:5290%09red/hsa:5058%09red/hsa:5604%09red/hsa:5291%09red…
RNA transport	KEGG PATHWAY	hsa03013	63	163	0.0395603848308	0.447679674597	ENSG00000055163|ENSG00000074201|ENSG00000106263|ENSG00000163634|ENSG00000079134|ENSG00000107581|ENSG00000084623|ENSG00000082898|ENSG00000273749|ENSG00000113569|ENSG00000196313|ENSG00000075151|ENSG00000124571|ENSG00000070785|ENSG00000100462|ENSG00000169371|ENSG00000082516|ENSG00000030066|ENSG00000100401|ENSG00000108424|ENSG00000100353|ENSG00000072756|ENSG00000110321|ENSG00000047410|ENSG00000102900…	hsa:26999|hsa:1207|hsa:8662|hsa:80145|hsa:9984|hsa:8661|hsa:8668|hsa:7514|hsa:26999|hsa:9631|hsa:9883|hsa:8672|hsa:57510|hsa:8891|hsa:10419|hsa:10073|hsa:25929|hsa:23279|hsa:5905|hsa:3837|hsa:8664|hsa:51095|hsa:1982|hsa:7175|hsa:9688|hsa:10460|hsa:23511|hsa:129401|hsa:9775|hsa:8021|hsa:59343|hsa:23165|hsa:55746|hsa:79902|hsa:26019|hsa:11097|hsa:6612|hsa:9470|hsa:4928|hsa:65109|hsa:22985|hsa:8087|…	26999|1207|8662|80145|9984|8661|8668|7514|26999|9631|9883|8672|57510|8891|10419|10073|25929|23279|5905|3837|8664|51095|1982|7175|9688|10460|23511|129401|9775|8021|59343|23165|55746|79902|26019|11097|6612|9470|4928|65109|22985|8087|8563|1975|79023|2332|55706|9818|57187|4927|96764|57122|1983|4686|8669|348995|51068|53371|80336|1974|1968|3646|9972|	http://www.genome.jp/kegg-bin/show_pathway?hsa03013/hsa:8563%09red/hsa:23511%09red/hsa:59343%09red/hsa:1982%09red/hsa:1983%09red/hsa:10419%09red/hsa:96764%09red/hsa:348995%09red/hsa:4686%09red/hsa:1974%09red/hsa:55746%09red/hsa:23165%09red/hsa:9688%09red/hsa:57510%09red/hsa:23279%09red/hsa:8662%09red/hsa:26999%09red/hsa:7514%09red/hsa:3837%09red/hsa:9818%09red/hsa:51068%09red/hsa:5905%09red/hsa:6…
Colorectal cancer	KEGG PATHWAY	hsa05210	28	62	0.0409497989949	0.447679674597	ENSG00000117461|ENSG00000107643|ENSG00000116062|ENSG00000113318|ENSG00000164305|ENSG00000109339|ENSG00000051382|ENSG00000095002|ENSG00000163513|ENSG00000168036|ENSG00000100030|ENSG00000169032|ENSG00000171608|ENSG00000132155|ENSG00000157500|ENSG00000076242|ENSG00000103126|ENSG00000121879|ENSG00000134982|ENSG00000117020|ENSG00000132906|ENSG00000175387|ENSG00000133703|ENSG00000157764|ENSG00000082701…	hsa:8503|hsa:5599|hsa:2956|hsa:4437|hsa:836|hsa:5602|hsa:5291|hsa:4436|hsa:7048|hsa:1499|hsa:5594|hsa:5604|hsa:5293|hsa:5894|hsa:26060|hsa:4292|hsa:8312|hsa:5290|hsa:324|hsa:10000|hsa:842|hsa:4087|hsa:3845|hsa:673|hsa:2932|hsa:4089|hsa:5602|hsa:208|	8503|5599|2956|4437|836|5602|5291|4436|7048|1499|5594|5604|5293|5894|26060|4292|8312|5290|324|10000|842|4087|3845|673|2932|4089|5602|208|	http://www.genome.jp/kegg-bin/show_pathway?hsa05210/hsa:8503%09red/hsa:10000%09red/hsa:5291%09red/hsa:842%09red/hsa:8312%09red/hsa:26060%09red/hsa:4437%09red/hsa:4436%09red/hsa:5604%09red/hsa:5602%09red/hsa:4089%09red/hsa:4087%09red/hsa:5594%09red/hsa:5290%09red/hsa:673%09red/hsa:5293%09red/hsa:5599%09red/hsa:208%09red/hsa:3845%09red/hsa:324%09red/hsa:4292%09red/hsa:836%09red/hsa:2932%09red/hsa:2…
Regulation of actin cytoskeleton	KEGG PATHWAY	hsa04810	80	215	0.0421727229693	0.447679674597	ENSG00000055163|ENSG00000129682|ENSG00000134853|ENSG00000144668|ENSG00000082781|ENSG00000141298|ENSG00000169398|ENSG00000105357|ENSG00000273749|ENSG00000005884|ENSG00000125503|ENSG00000130669|ENSG00000066468|ENSG00000213639|ENSG00000061676|ENSG00000134318|ENSG00000143398|ENSG00000117461|ENSG00000035403|ENSG00000156299|ENSG00000276293|ENSG00000140575|ENSG00000077782|ENSG00000134982|ENSG00000133026…	hsa:26999|hsa:2258|hsa:5156|hsa:3680|hsa:3693|hsa:85464|hsa:5747|hsa:79784|hsa:26999|hsa:3675|hsa:54776|hsa:10298|hsa:2263|hsa:5500|hsa:10787|hsa:9475|hsa:8394|hsa:8503|hsa:7414|hsa:7074|hsa:8396|hsa:8826|hsa:2260|hsa:324|hsa:4628|hsa:54434|hsa:5604|hsa:81|hsa:23396|hsa:5058|hsa:3685|hsa:3694|hsa:1131|hsa:4660|hsa:1729|hsa:5894|hsa:6655|hsa:200576|hsa:340156|hsa:50649|hsa:2335|hsa:10095|hsa:89846…	26999|2258|5156|3680|3693|85464|5747|79784|26999|3675|54776|10298|2263|5500|10787|9475|8394|8503|7414|7074|8396|8826|2260|324|4628|54434|5604|81|23396|5058|3685|3694|1131|4660|1729|5894|6655|200576|340156|50649|2335|10095|89846|6548|6654|5962|23365|3984|8874|5290|55740|998|10152|10109|2934|3071|5156|10788|7409|3696|3683|9459|80310|5291|3684|3682|93408|10095|8516|3845|673|5293|5594|5062|3676|22801…	http://www.genome.jp/kegg-bin/show_pathway?hsa04810/hsa:8396%09red/hsa:200576%09red/hsa:8394%09red/hsa:10298%09red/hsa:8503%09red/hsa:3845%09red/hsa:10109%09red/hsa:3675%09red/hsa:79784%09red/hsa:54776%09red/hsa:5291%09red/hsa:3684%09red/hsa:5962%09red/hsa:5594%09red/hsa:1729%09red/hsa:55740%09red/hsa:7414%09red/hsa:22801%09red/hsa:54434%09red/hsa:26999%09red/hsa:85464%09red/hsa:10788%09red/hsa:5…
RNA degradation	KEGG PATHWAY	hsa03018	32	74	0.0453578465862	0.45324585488	ENSG00000166889|ENSG00000140694|ENSG00000088930|ENSG00000123737|ENSG00000113300|ENSG00000147905|ENSG00000172795|ENSG00000171311|ENSG00000114127|ENSG00000110367|ENSG00000111596|ENSG00000128534|ENSG00000152520|ENSG00000155508|ENSG00000083520|ENSG00000166938|ENSG00000075914|ENSG00000138767|ENSG00000080802|ENSG00000039123|ENSG00000112941|ENSG00000125107|ENSG00000113013|ENSG00000108515|ENSG00000074800…	hsa:219988|hsa:5073|hsa:22803|hsa:5393|hsa:57472|hsa:84186|hsa:167227|hsa:51013|hsa:54464|hsa:1656|hsa:4848|hsa:51691|hsa:255967|hsa:9337|hsa:22894|hsa:115752|hsa:23016|hsa:246175|hsa:4850|hsa:23517|hsa:11044|hsa:23019|hsa:3313|hsa:2027|hsa:2023|hsa:9125|hsa:80153|hsa:5394|hsa:9652|hsa:51010|hsa:25904|hsa:80336|	219988|5073|22803|5393|57472|84186|167227|51013|54464|1656|4848|51691|255967|9337|22894|115752|23016|246175|4850|23517|11044|23019|3313|2027|2023|9125|80153|5394|9652|51010|25904|80336|	http://www.genome.jp/kegg-bin/show_pathway?hsa03018/hsa:11044%09red/hsa:51691%09red/hsa:9337%09red/hsa:57472%09red/hsa:2023%09red/hsa:1656%09red/hsa:2027%09red/hsa:5393%09red/hsa:25904%09red/hsa:3313%09red/hsa:22894%09red/hsa:5394%09red/hsa:80153%09red/hsa:167227%09red/hsa:84186%09red/hsa:4850%09red/hsa:9652%09red/hsa:23016%09red/hsa:5073%09red/hsa:54464%09red/hsa:23019%09red/hsa:255967%09red/hsa…
AMPK signaling pathway	KEGG PATHWAY	hsa04152	49	124	0.049210165794	0.45324585488	ENSG00000113575|ENSG00000117461|ENSG00000198793|ENSG00000103769|ENSG00000150907|ENSG00000074211|ENSG00000006831|ENSG00000105568|ENSG00000108443|ENSG00000165699|ENSG00000113161|ENSG00000114268|ENSG00000073711|ENSG00000065882|ENSG00000221914|ENSG00000135341|ENSG00000118260|ENSG00000104388|ENSG00000175470|ENSG00000156475|ENSG00000051382|ENSG00000103319|ENSG00000140443|ENSG00000171608|ENSG00000141564…	hsa:5515|hsa:8503|hsa:2475|hsa:9230|hsa:2308|hsa:5522|hsa:79602|hsa:5518|hsa:6198|hsa:7248|hsa:3156|hsa:5210|hsa:5523|hsa:23216|hsa:5520|hsa:6885|hsa:1385|hsa:5862|hsa:5520|hsa:5521|hsa:5291|hsa:29904|hsa:3480|hsa:5293|hsa:57521|hsa:90993|hsa:31|hsa:1385|hsa:5562|hsa:5525|hsa:5563|hsa:3643|hsa:5519|hsa:32|hsa:5290|hsa:81617|hsa:5214|hsa:10000|hsa:2997|hsa:23411|hsa:5468|hsa:10890|hsa:64764|hsa:72…	5515|8503|2475|9230|2308|5522|79602|5518|6198|7248|3156|5210|5523|23216|5520|6885|1385|5862|5520|5521|5291|29904|3480|5293|57521|90993|31|1385|5562|5525|5563|3643|5519|32|5290|81617|5214|10000|2997|23411|5468|10890|64764|7249|1374|1080|51422|55012|208|	http://www.genome.jp/kegg-bin/show_pathway?hsa04152/hsa:64764%09red/hsa:3156%09red/hsa:8503%09red/hsa:10000%09red/hsa:6885%09red/hsa:81617%09red/hsa:79602%09red/hsa:32%09red/hsa:51422%09red/hsa:23216%09red/hsa:90993%09red/hsa:5862%09red/hsa:2997%09red/hsa:5519%09red/hsa:5518%09red/hsa:5515%09red/hsa:7249%09red/hsa:7248%09red/hsa:5210%09red/hsa:5214%09red/hsa:10890%09red/hsa:31%09red/hsa:3480%09re…
Epstein-Barr virus infection	KEGG PATHWAY	hsa05169	75	202	0.0492563816894	0.45324585488	ENSG00000108953|ENSG00000108840|ENSG00000117461|ENSG00000131323|ENSG00000137275|ENSG00000183735|ENSG00000048052|ENSG00000082512|ENSG00000082898|ENSG00000066336|ENSG00000112062|ENSG00000175166|ENSG00000196498|ENSG00000109339|ENSG00000128829|ENSG00000104856|ENSG00000013503|ENSG00000051382|ENSG00000107643|ENSG00000139687|ENSG00000197265|ENSG00000026508|ENSG00000254087|ENSG00000137947|ENSG00000116815…	hsa:7531|hsa:10014|hsa:8503|hsa:7187|hsa:8737|hsa:29110|hsa:9759|hsa:7188|hsa:7514|hsa:6688|hsa:1432|hsa:5708|hsa:9612|hsa:5602|hsa:440275|hsa:5971|hsa:55703|hsa:5291|hsa:5599|hsa:5925|hsa:2961|hsa:960|hsa:4067|hsa:2959|hsa:965|hsa:11128|hsa:953|hsa:2960|hsa:3587|hsa:5613|hsa:3066|hsa:9451|hsa:9759|hsa:5293|hsa:5702|hsa:8021|hsa:9533|hsa:6774|hsa:10623|hsa:3306|hsa:4193|hsa:9020|hsa:3106|hsa:1387…	7531|10014|8503|7187|8737|29110|9759|7188|7514|6688|1432|5708|9612|5602|440275|5971|55703|5291|5599|5925|2961|960|4067|2959|965|11128|953|2960|3587|5613|3066|9451|9759|5293|5702|8021|9533|6774|10623|3306|4193|9020|3106|1387|952|5431|5707|3551|2033|5336|5290|5567|1386|10000|27102|6885|3065|23118|5709|4790|3683|7128|84265|5602|2932|7874|5610|6502|3516|5430|10971|5713|3588|6416|208|	http://www.genome.jp/kegg-bin/show_pathway?hsa05169/hsa:29110%09red/hsa:2960%09red/hsa:8503%09red/hsa:3065%09red/hsa:10000%09red/hsa:10014%09red/hsa:84265%09red/hsa:2932%09red/hsa:55703%09red/hsa:4067%09red/hsa:7514%09red/hsa:6885%09red/hsa:7531%09red/hsa:5925%09red/hsa:7128%09red/hsa:3066%09red/hsa:6416%09red/hsa:2961%09red/hsa:965%09red/hsa:5430%09red/hsa:5431%09red/hsa:960%09red/hsa:6502%09red…
Prostate cancer	KEGG PATHWAY	hsa05215	37	89	0.0492658537913	0.45324585488	ENSG00000134853|ENSG00000198793|ENSG00000117461|ENSG00000051382|ENSG00000139687|ENSG00000169083|ENSG00000168036|ENSG00000100030|ENSG00000077782|ENSG00000169032|ENSG00000140443|ENSG00000171608|ENSG00000157613|ENSG00000141736|ENSG00000132155|ENSG00000095794|ENSG00000135679|ENSG00000005339|ENSG00000115904|ENSG00000104365|ENSG00000100393|ENSG00000121879|ENSG00000117020|ENSG00000150907|ENSG00000066468…	hsa:5156|hsa:2475|hsa:8503|hsa:5291|hsa:5925|hsa:367|hsa:1499|hsa:5594|hsa:2260|hsa:5604|hsa:3480|hsa:5293|hsa:90993|hsa:2064|hsa:5894|hsa:1385|hsa:4193|hsa:1387|hsa:6654|hsa:3551|hsa:2033|hsa:5290|hsa:10000|hsa:2308|hsa:2263|hsa:5156|hsa:842|hsa:4790|hsa:64764|hsa:6655|hsa:3845|hsa:673|hsa:2932|hsa:1385|hsa:5728|hsa:80310|hsa:208|	5156|2475|8503|5291|5925|367|1499|5594|2260|5604|3480|5293|90993|2064|5894|1385|4193|1387|6654|3551|2033|5290|10000|2308|2263|5156|842|4790|64764|6655|3845|673|2932|1385|5728|80310|208|	http://www.genome.jp/kegg-bin/show_pathway?hsa05215/hsa:64764%09red/hsa:8503%09red/hsa:10000%09red/hsa:3480%09red/hsa:842%09red/hsa:90993%09red/hsa:5925%09red/hsa:5728%09red/hsa:2064%09red/hsa:5604%09red/hsa:5291%09red/hsa:1499%09red/hsa:3551%09red/hsa:5156%09red/hsa:5594%09red/hsa:5290%09red/hsa:673%09red/hsa:5293%09red/hsa:4790%09red/hsa:6655%09red/hsa:6654%09red/hsa:208%09red/hsa:3845%09red/hs…
Pathways in cancer	KEGG PATHWAY	hsa05200	115	327	0.0544358964515	0.484655078085	ENSG00000134954|ENSG00000198793|ENSG00000173757|ENSG00000116062|ENSG00000185920|ENSG00000051180|ENSG00000164305|ENSG00000091136|ENSG00000135862|ENSG00000172037|ENSG00000168036|ENSG00000100030|ENSG00000078043|ENSG00000169032|ENSG00000039068|ENSG00000100644|ENSG00000157500|ENSG00000135679|ENSG00000076242|ENSG00000104365|ENSG00000100393|ENSG00000197943|ENSG00000150630|ENSG00000070831|ENSG00000117020…	hsa:2113|hsa:2475|hsa:6777|hsa:2956|hsa:5727|hsa:5888|hsa:836|hsa:3912|hsa:3915|hsa:3913|hsa:1499|hsa:5594|hsa:9063|hsa:5604|hsa:999|hsa:3091|hsa:26060|hsa:4193|hsa:4292|hsa:3551|hsa:2033|hsa:5336|hsa:7424|hsa:998|hsa:10000|hsa:2263|hsa:4087|hsa:4790|hsa:841|hsa:112399|hsa:23624|hsa:54583|hsa:5602|hsa:7187|hsa:868|hsa:3911|hsa:4437|hsa:5602|hsa:7175|hsa:5899|hsa:2260|hsa:6608|hsa:8031|hsa:3066|hs…	2113|2475|6777|2956|5727|5888|836|3912|3915|3913|1499|5594|9063|5604|999|3091|26060|4193|4292|3551|2033|5336|7424|998|10000|2263|4087|4790|841|112399|23624|54583|5602|7187|868|3911|4437|5602|7175|5899|2260|6608|8031|3066|6774|7048|3908|5578|1287|2932|10342|6688|5290|1438|2735|324|5156|842|3909|3910|2258|5728|5156|8030|8453|5291|5599|3065|6502|51684|3480|1495|2064|10928|5468|6654|4286|8312|3728|86…	http://www.genome.jp/kegg-bin/show_pathway?hsa05200/hsa:3728%09red/hsa:3911%09red/hsa:3910%09red/hsa:3913%09red/hsa:3480%09red/hsa:3915%09red/hsa:8312%09red/hsa:6608%09red/hsa:2335%09red/hsa:405%09red/hsa:6688%09red/hsa:5156%09red/hsa:10342%09red/hsa:7424%09red/hsa:3845%09red/hsa:4087%09red/hsa:2033%09red/hsa:1387%09red/hsa:2323%09red/hsa:2737%09red/hsa:2735%09red/hsa:5899%09red/hsa:5894%09red/hs…
Focal adhesion	KEGG PATHWAY	hsa04510	76	207	0.0564167645717	0.486594594431	ENSG00000188153|ENSG00000134853|ENSG00000134318|ENSG00000137809|ENSG00000169398|ENSG00000130702|ENSG00000005884|ENSG00000125503|ENSG00000130669|ENSG00000213639|ENSG00000100852|ENSG00000166501|ENSG00000226149|ENSG00000091136|ENSG00000180370|ENSG00000035403|ENSG00000117461|ENSG00000107643|ENSG00000172037|ENSG00000168036|ENSG00000197702|ENSG00000100030|ENSG00000171502|ENSG00000169032|ENSG00000130402…	hsa:1287|hsa:5156|hsa:9475|hsa:22801|hsa:5747|hsa:3911|hsa:3675|hsa:54776|hsa:10298|hsa:5500|hsa:394|hsa:5579|hsa:3908|hsa:3912|hsa:5062|hsa:7414|hsa:8503|hsa:5599|hsa:3913|hsa:1499|hsa:55742|hsa:5594|hsa:255631|hsa:5604|hsa:81|hsa:23396|hsa:3480|hsa:5058|hsa:3915|hsa:3685|hsa:3694|hsa:80310|hsa:1289|hsa:4660|hsa:1729|hsa:5894|hsa:3908|hsa:5578|hsa:340156|hsa:5728|hsa:2335|hsa:53358|hsa:6654|hsa:…	1287|5156|9475|22801|5747|3911|3675|54776|10298|5500|394|5579|3908|3912|5062|7414|8503|5599|3913|1499|55742|5594|255631|5604|81|23396|3480|5058|3915|3685|3694|80310|1289|4660|1729|5894|3908|5578|340156|5728|2335|53358|6654|5290|7424|5906|998|10000|2317|3693|5156|2064|7409|3696|3680|3910|2889|5291|329|93408|6093|8516|673|5293|2932|6655|7408|824|3676|1281|3909|208|5602|1793|4659|5602|	http://www.genome.jp/kegg-bin/show_pathway?hsa04510/hsa:5058%09red/hsa:10298%09red/hsa:8503%09red/hsa:2889%09red/hsa:10000%09red/hsa:3675%09red/hsa:3911%09red/hsa:3910%09red/hsa:3913%09red/hsa:3480%09red/hsa:3915%09red/hsa:8516%09red/hsa:1793%09red/hsa:5594%09red/hsa:55742%09red/hsa:1729%09red/hsa:7414%09red/hsa:2317%09red/hsa:5062%09red/hsa:5579%09red/hsa:5728%09red/hsa:824%09red/hsa:4659%09red/…
GnRH signaling pathway	KEGG PATHWAY	hsa04912	37	92	0.0671067661405	0.533474192291	ENSG00000162104|ENSG00000107643|ENSG00000169967|ENSG00000166501|ENSG00000087460|ENSG00000157388|ENSG00000123104|ENSG00000148660|ENSG00000120899|ENSG00000101333|ENSG00000100030|ENSG00000183943|ENSG00000169032|ENSG00000085511|ENSG00000151067|ENSG00000112062|ENSG00000132155|ENSG00000100485|ENSG00000154229|ENSG00000156052|ENSG00000105499|ENSG00000115904|ENSG00000145349|ENSG00000116711|ENSG00000075651…	hsa:115|hsa:5599|hsa:10746|hsa:5579|hsa:2778|hsa:776|hsa:3709|hsa:818|hsa:2185|hsa:5332|hsa:5594|hsa:5613|hsa:5604|hsa:4216|hsa:775|hsa:1432|hsa:5894|hsa:6655|hsa:5578|hsa:2776|hsa:8605|hsa:6654|hsa:817|hsa:5321|hsa:5337|hsa:5567|hsa:998|hsa:113|hsa:4214|hsa:4215|hsa:112|hsa:5580|hsa:6416|hsa:3845|hsa:23236|hsa:5602|hsa:5602|	115|5599|10746|5579|2778|776|3709|818|2185|5332|5594|5613|5604|4216|775|1432|5894|6655|5578|2776|8605|6654|817|5321|5337|5567|998|113|4214|4215|112|5580|6416|3845|23236|5602|5602|	http://www.genome.jp/kegg-bin/show_pathway?hsa04912/hsa:3709%09red/hsa:5580%09red/hsa:5321%09red/hsa:23236%09red/hsa:5332%09red/hsa:5579%09red/hsa:5578%09red/hsa:4216%09red/hsa:5567%09red/hsa:5604%09red/hsa:5602%09red/hsa:2185%09red/hsa:8605%09red/hsa:5337%09red/hsa:5594%09red/hsa:776%09red/hsa:775%09red/hsa:998%09red/hsa:5599%09red/hsa:6655%09red/hsa:6654%09red/hsa:10746%09red/hsa:3845%09red/hsa…
Endometrial cancer	KEGG PATHWAY	hsa05213	23	52	0.068915530983	0.533474192291	ENSG00000117461|ENSG00000051382|ENSG00000168036|ENSG00000100030|ENSG00000169032|ENSG00000039068|ENSG00000171608|ENSG00000044115|ENSG00000141736|ENSG00000132155|ENSG00000100485|ENSG00000076242|ENSG00000115904|ENSG00000103126|ENSG00000121879|ENSG00000134982|ENSG00000117020|ENSG00000132906|ENSG00000133703|ENSG00000157764|ENSG00000082701|ENSG00000171862|ENSG00000105221	hsa:8503|hsa:5291|hsa:1499|hsa:5594|hsa:5604|hsa:999|hsa:5293|hsa:1495|hsa:2064|hsa:5894|hsa:6655|hsa:4292|hsa:6654|hsa:8312|hsa:5290|hsa:324|hsa:10000|hsa:842|hsa:3845|hsa:673|hsa:2932|hsa:5728|hsa:208|	8503|5291|1499|5594|5604|999|5293|1495|2064|5894|6655|4292|6654|8312|5290|324|10000|842|3845|673|2932|5728|208|	http://www.genome.jp/kegg-bin/show_pathway?hsa05213/hsa:8503%09red/hsa:10000%09red/hsa:842%09red/hsa:8312%09red/hsa:5728%09red/hsa:2064%09red/hsa:5604%09red/hsa:673%09red/hsa:5594%09red/hsa:5290%09red/hsa:5291%09red/hsa:999%09red/hsa:5293%09red/hsa:6655%09red/hsa:6654%09red/hsa:208%09red/hsa:3845%09red/hsa:324%09red/hsa:4292%09red/hsa:2932%09red/hsa:1499%09red/hsa:5894%09red/hsa:1495%09red
Adrenergic signaling in cardiomyocytes	KEGG PATHWAY	hsa04261	56	149	0.0691846558424	0.533474192291	ENSG00000113575|ENSG00000162104|ENSG00000117461|ENSG00000160808|ENSG00000074211|ENSG00000105568|ENSG00000145349|ENSG00000213639|ENSG00000198626|ENSG00000100784|ENSG00000087460|ENSG00000137713|ENSG00000157388|ENSG00000143549|ENSG00000148660|ENSG00000213676|ENSG00000221914|ENSG00000066027|ENSG00000183023|ENSG00000101333|ENSG00000118260|ENSG00000175470|ENSG00000183943|ENSG00000073711|ENSG00000156475…	hsa:5515|hsa:115|hsa:8503|hsa:4634|hsa:5522|hsa:5518|hsa:817|hsa:5500|hsa:6262|hsa:9252|hsa:2778|hsa:5519|hsa:776|hsa:7168|hsa:818|hsa:1388|hsa:5520|hsa:5525|hsa:6546|hsa:5332|hsa:1385|hsa:5520|hsa:5613|hsa:5523|hsa:5521|hsa:5293|hsa:775|hsa:90993|hsa:1432|hsa:1385|hsa:5578|hsa:483|hsa:2776|hsa:2773|hsa:488|hsa:6548|hsa:2773|hsa:7171|hsa:5290|hsa:5567|hsa:1386|hsa:10000|hsa:113|hsa:23236|hsa:783|…	5515|115|8503|4634|5522|5518|817|5500|6262|9252|2778|5519|776|7168|818|1388|5520|5525|6546|5332|1385|5520|5613|5523|5521|5293|775|90993|1432|1385|5578|483|2776|2773|488|6548|2773|7171|5290|5567|1386|10000|113|23236|783|112|64764|7168|3784|493|781|5594|490|5291|55012|208|	http://www.genome.jp/kegg-bin/show_pathway?hsa04261/hsa:64764%09red/hsa:8503%09red/hsa:10000%09red/hsa:9252%09red/hsa:23236%09red/hsa:4634%09red/hsa:483%09red/hsa:90993%09red/hsa:488%09red/hsa:5332%09red/hsa:5578%09red/hsa:5519%09red/hsa:5518%09red/hsa:5515%09red/hsa:5567%09red/hsa:783%09red/hsa:781%09red/hsa:6546%09red/hsa:7168%09red/hsa:6548%09red/hsa:5594%09red/hsa:776%09red/hsa:775%09red/hsa:…
B cell receptor signaling pathway	KEGG PATHWAY	hsa04662	30	72	0.0695835902988	0.533474192291	ENSG00000117461|ENSG00000168918|ENSG00000142867|ENSG00000101096|ENSG00000166501|ENSG00000051382|ENSG00000221823|ENSG00000254087|ENSG00000198286|ENSG00000120910|ENSG00000172175|ENSG00000169032|ENSG00000171608|ENSG00000132155|ENSG00000100485|ENSG00000138814|ENSG00000107758|ENSG00000131196|ENSG00000115904|ENSG00000072736|ENSG00000104365|ENSG00000197943|ENSG00000121879|ENSG00000117020|ENSG00000134215…	hsa:8503|hsa:3635|hsa:8915|hsa:4773|hsa:5579|hsa:5291|hsa:5534|hsa:4067|hsa:84433|hsa:5533|hsa:10892|hsa:5604|hsa:5293|hsa:5894|hsa:6655|hsa:5530|hsa:5532|hsa:4772|hsa:6654|hsa:4775|hsa:3551|hsa:5336|hsa:5290|hsa:10000|hsa:7409|hsa:4790|hsa:3845|hsa:2932|hsa:5594|hsa:208|	8503|3635|8915|4773|5579|5291|5534|4067|84433|5533|10892|5604|5293|5894|6655|5530|5532|4772|6654|4775|3551|5336|5290|10000|7409|4790|3845|2932|5594|208|	http://www.genome.jp/kegg-bin/show_pathway?hsa04662/hsa:8503%09red/hsa:7409%09red/hsa:10000%09red/hsa:4067%09red/hsa:5579%09red/hsa:5534%09red/hsa:5530%09red/hsa:5533%09red/hsa:5532%09red/hsa:84433%09red/hsa:4772%09red/hsa:4773%09red/hsa:4775%09red/hsa:5604%09red/hsa:3551%09red/hsa:5336%09red/hsa:5594%09red/hsa:5290%09red/hsa:5291%09red/hsa:5293%09red/hsa:3635%09red/hsa:4790%09red/hsa:6655%09red/…
Homologous recombination	KEGG PATHWAY	hsa03440	14	28	0.0760835072713	0.556603365614	ENSG00000104320|ENSG00000283782|ENSG00000177302|ENSG00000185379|ENSG00000108384|ENSG00000182185|ENSG00000051180|ENSG00000002016|ENSG00000139618|ENSG00000020922|ENSG00000117748|ENSG00000197275|ENSG00000132383|ENSG00000077514	hsa:4683|hsa:10111|hsa:7156|hsa:5892|hsa:5889|hsa:5890|hsa:5888|hsa:5893|hsa:675|hsa:4361|hsa:6118|hsa:8438|hsa:6117|hsa:10714|	4683|10111|7156|5892|5889|5890|5888|5893|675|4361|6118|8438|6117|10714|	http://www.genome.jp/kegg-bin/show_pathway?hsa03440/hsa:10111%09red/hsa:8438%09red/hsa:4683%09red/hsa:675%09red/hsa:6117%09red/hsa:5890%09red/hsa:10714%09red/hsa:5889%09red/hsa:5888%09red/hsa:4361%09red/hsa:7156%09red/hsa:5892%09red/hsa:5893%09red/hsa:6118%09red
Chronic myeloid leukemia	KEGG PATHWAY	hsa05220	30	73	0.0775932676919	0.556603365614	ENSG00000117461|ENSG00000173757|ENSG00000114423|ENSG00000051382|ENSG00000163513|ENSG00000139687|ENSG00000100030|ENSG00000169032|ENSG00000171608|ENSG00000179295|ENSG00000132155|ENSG00000100485|ENSG00000135679|ENSG00000148082|ENSG00000196591|ENSG00000115904|ENSG00000159692|ENSG00000104365|ENSG00000121879|ENSG00000085276|ENSG00000110395|ENSG00000117020|ENSG00000116478|ENSG00000109320|ENSG00000159216…	hsa:8503|hsa:6777|hsa:868|hsa:5291|hsa:7048|hsa:5925|hsa:5594|hsa:5604|hsa:5293|hsa:5781|hsa:5894|hsa:6655|hsa:4193|hsa:53358|hsa:3066|hsa:6654|hsa:1487|hsa:3551|hsa:5290|hsa:2122|hsa:867|hsa:10000|hsa:3065|hsa:4790|hsa:861|hsa:3845|hsa:673|hsa:23624|hsa:4089|hsa:208|	8503|6777|868|5291|7048|5925|5594|5604|5293|5781|5894|6655|4193|53358|3066|6654|1487|3551|5290|2122|867|10000|3065|4790|861|3845|673|23624|4089|208|	http://www.genome.jp/kegg-bin/show_pathway?hsa05220/hsa:8503%09red/hsa:10000%09red/hsa:23624%09red/hsa:5291%09red/hsa:868%09red/hsa:3066%09red/hsa:5781%09red/hsa:861%09red/hsa:867%09red/hsa:2122%09red/hsa:5604%09red/hsa:3065%09red/hsa:1487%09red/hsa:4089%09red/hsa:5925%09red/hsa:3551%09red/hsa:5594%09red/hsa:5290%09red/hsa:673%09red/hsa:5293%09red/hsa:4790%09red/hsa:6655%09red/hsa:6654%09red/hsa:…
Circadian rhythm	KEGG PATHWAY	hsa04710	15	31	0.0803419349636	0.556603365614	ENSG00000162409|ENSG00000049246|ENSG00000113558|ENSG00000118260|ENSG00000095794|ENSG00000055130|ENSG00000121671|ENSG00000005812|ENSG00000072803|ENSG00000166167|ENSG00000134852|ENSG00000106617|ENSG00000008405|ENSG00000069667|ENSG00000132356	hsa:5563|hsa:8863|hsa:6500|hsa:1385|hsa:1385|hsa:8454|hsa:1408|hsa:26224|hsa:23291|hsa:8945|hsa:9575|hsa:51422|hsa:1407|hsa:6095|hsa:5562|	5563|8863|6500|1385|1385|8454|1408|26224|23291|8945|9575|51422|1407|6095|5562|	http://www.genome.jp/kegg-bin/show_pathway?hsa04710/hsa:1408%09red/hsa:9575%09red/hsa:1385%09red/hsa:6500%09red/hsa:6095%09red/hsa:51422%09red/hsa:8945%09red/hsa:8863%09red/hsa:5562%09red/hsa:5563%09red/hsa:26224%09red/hsa:8454%09red/hsa:23291%09red/hsa:1407%09red
Axon guidance	KEGG PATHWAY	hsa04360	48	127	0.0819703982661	0.556603365614	ENSG00000196411|ENSG00000125266|ENSG00000169398|ENSG00000162631|ENSG00000153993|ENSG00000130669|ENSG00000101096|ENSG00000185008|ENSG00000145715|ENSG00000154928|ENSG00000099204|ENSG00000221823|ENSG00000065135|ENSG00000184349|ENSG00000100030|ENSG00000120910|ENSG00000196935|ENSG00000112902|ENSG00000149269|ENSG00000044524|ENSG00000092421|ENSG00000012171|ENSG00000138835|ENSG00000075223|ENSG00000001617…	hsa:2050|hsa:1948|hsa:5747|hsa:22854|hsa:223117|hsa:10298|hsa:4773|hsa:6092|hsa:5921|hsa:2047|hsa:3983|hsa:5534|hsa:2773|hsa:1946|hsa:5594|hsa:5533|hsa:57522|hsa:9037|hsa:5058|hsa:2042|hsa:57556|hsa:7869|hsa:5998|hsa:10512|hsa:6405|hsa:2773|hsa:5532|hsa:5362|hsa:1808|hsa:4775|hsa:10154|hsa:3984|hsa:23365|hsa:57715|hsa:998|hsa:6091|hsa:9475|hsa:5364|hsa:10509|hsa:3845|hsa:1969|hsa:2932|hsa:5530|hs…	2050|1948|5747|22854|223117|10298|4773|6092|5921|2047|3983|5534|2773|1946|5594|5533|57522|9037|5058|2042|57556|7869|5998|10512|6405|2773|5532|5362|1808|4775|10154|3984|23365|57715|998|6091|9475|5364|10509|3845|1969|2932|5530|9353|5062|23654|8440|6093|	http://www.genome.jp/kegg-bin/show_pathway?hsa04360/hsa:10298%09red/hsa:5062%09red/hsa:223117%09red/hsa:5362%09red/hsa:5364%09red/hsa:10512%09red/hsa:3983%09red/hsa:57556%09red/hsa:5534%09red/hsa:5530%09red/hsa:5533%09red/hsa:5532%09red/hsa:4775%09red/hsa:5747%09red/hsa:4773%09red/hsa:6405%09red/hsa:2042%09red/hsa:2050%09red/hsa:23654%09red/hsa:10154%09red/hsa:9037%09red/hsa:22854%09red/hsa:10509…
Vasopressin-regulated water reabsorption	KEGG PATHWAY	hsa04962	20	45	0.0831013400319	0.556603365614	ENSG00000204843|ENSG00000182158|ENSG00000162104|ENSG00000103769|ENSG00000175203|ENSG00000087460|ENSG00000183943|ENSG00000142875|ENSG00000135720|ENSG00000138036|ENSG00000104671|ENSG00000197102|ENSG00000157613|ENSG00000144566|ENSG00000103496|ENSG00000187240|ENSG00000118260|ENSG00000095794|ENSG00000164742|ENSG00000144635	hsa:1639|hsa:64764|hsa:115|hsa:9230|hsa:10540|hsa:2778|hsa:5613|hsa:5567|hsa:51143|hsa:51626|hsa:10671|hsa:1778|hsa:90993|hsa:5868|hsa:6810|hsa:79659|hsa:1385|hsa:1385|hsa:112|hsa:51143|	1639|64764|115|9230|10540|2778|5613|5567|51143|51626|10671|1778|90993|5868|6810|79659|1385|1385|112|51143|	http://www.genome.jp/kegg-bin/show_pathway?hsa04962/hsa:64764%09red/hsa:6810%09red/hsa:51143%09red/hsa:112%09red/hsa:2778%09red/hsa:1385%09red/hsa:51626%09red/hsa:5567%09red/hsa:5868%09red/hsa:10671%09red/hsa:115%09red/hsa:1778%09red/hsa:5613%09red/hsa:1639%09red/hsa:9230%09red/hsa:90993%09red/hsa:79659%09red/hsa:10540%09red
Proteoglycans in cancer	KEGG PATHWAY	hsa05205	73	204	0.0847005121587	0.556603365614	ENSG00000115414|ENSG00000117461|ENSG00000198793|ENSG00000156299|ENSG00000114423|ENSG00000169398|ENSG00000185920|ENSG00000145349|ENSG00000125503|ENSG00000164305|ENSG00000213639|ENSG00000085733|ENSG00000166501|ENSG00000134318|ENSG00000123104|ENSG00000148660|ENSG00000175387|ENSG00000150593|ENSG00000026508|ENSG00000091831|ENSG00000172987|ENSG00000124749|ENSG00000140575|ENSG00000077782|ENSG00000128602…	hsa:2335|hsa:8503|hsa:2475|hsa:7074|hsa:868|hsa:5747|hsa:5727|hsa:817|hsa:54776|hsa:836|hsa:5500|hsa:2017|hsa:5579|hsa:9475|hsa:3709|hsa:818|hsa:4087|hsa:27250|hsa:960|hsa:2099|hsa:60495|hsa:81578|hsa:8826|hsa:2260|hsa:6608|hsa:5894|hsa:5613|hsa:5604|hsa:5594|hsa:3480|hsa:5058|hsa:3685|hsa:1432|hsa:4660|hsa:6774|hsa:3339|hsa:6655|hsa:5578|hsa:4193|hsa:6198|hsa:5336|hsa:6548|hsa:6654|hsa:5962|hsa:…	2335|8503|2475|7074|868|5747|5727|817|54776|836|5500|2017|5579|9475|3709|818|4087|27250|960|2099|60495|81578|8826|2260|6608|5894|5613|5604|5594|3480|5058|3685|1432|4660|6774|3339|6655|5578|4193|6198|5336|6548|6654|5962|23365|1975|5290|5567|998|10000|29102|2317|3693|5781|1499|2066|2064|2549|3845|3091|5291|867|6382|673|5293|3059|2066|287|23624|6383|6093|4659|208|	http://www.genome.jp/kegg-bin/show_pathway?hsa05205/hsa:3709%09red/hsa:7074%09red/hsa:8503%09red/hsa:10000%09red/hsa:5336%09red/hsa:3339%09red/hsa:3480%09red/hsa:23624%09red/hsa:2099%09red/hsa:5962%09red/hsa:836%09red/hsa:960%09red/hsa:6774%09red/hsa:1499%09red/hsa:2317%09red/hsa:5579%09red/hsa:6382%09red/hsa:868%09red/hsa:4659%09red/hsa:5567%09red/hsa:81578%09red/hsa:1975%09red/hsa:5747%09red/hs…
Dorso-ventral axis formation	KEGG PATHWAY	hsa04320	12	24	0.0961265611032	0.598674770833	ENSG00000134954|ENSG00000074181|ENSG00000115904|ENSG00000100030|ENSG00000134278|ENSG00000133703|ENSG00000169032|ENSG00000134627|ENSG00000139083|ENSG00000197181|ENSG00000100485|ENSG00000214575	hsa:2113|hsa:4854|hsa:6654|hsa:5594|hsa:56907|hsa:3845|hsa:5604|hsa:143689|hsa:2120|hsa:55124|hsa:6655|hsa:64506|	2113|4854|6654|5594|56907|3845|5604|143689|2120|55124|6655|64506|	http://www.genome.jp/kegg-bin/show_pathway?hsa04320/hsa:2113%09red/hsa:56907%09red/hsa:5594%09red/hsa:143689%09red/hsa:64506%09red/hsa:2120%09red/hsa:6655%09red/hsa:6654%09red/hsa:55124%09red/hsa:5604%09red/hsa:3845%09red/hsa:4854%09red
VEGF signaling pathway	KEGG PATHWAY	hsa04370	25	61	0.102032802603	0.598674770833	ENSG00000117461|ENSG00000169398|ENSG00000101096|ENSG00000166501|ENSG00000105499|ENSG00000051382|ENSG00000221823|ENSG00000100030|ENSG00000120910|ENSG00000169032|ENSG00000171608|ENSG00000112062|ENSG00000132155|ENSG00000138814|ENSG00000116711|ENSG00000107758|ENSG00000197943|ENSG00000121879|ENSG00000070831|ENSG00000117020|ENSG00000132906|ENSG00000133703|ENSG00000154229|ENSG00000114738|ENSG00000105221	hsa:8503|hsa:5747|hsa:4773|hsa:5579|hsa:8605|hsa:5291|hsa:5534|hsa:5594|hsa:5533|hsa:5604|hsa:5293|hsa:1432|hsa:5894|hsa:5530|hsa:5321|hsa:5532|hsa:5336|hsa:5290|hsa:998|hsa:10000|hsa:842|hsa:3845|hsa:5578|hsa:7867|hsa:208|	8503|5747|4773|5579|8605|5291|5534|5594|5533|5604|5293|1432|5894|5530|5321|5532|5336|5290|998|10000|842|3845|5578|7867|208|	http://www.genome.jp/kegg-bin/show_pathway?hsa04370/hsa:8503%09red/hsa:5321%09red/hsa:10000%09red/hsa:842%09red/hsa:5579%09red/hsa:5534%09red/hsa:5530%09red/hsa:5533%09red/hsa:5532%09red/hsa:5747%09red/hsa:4773%09red/hsa:5604%09red/hsa:8605%09red/hsa:5336%09red/hsa:5594%09red/hsa:5578%09red/hsa:5290%09red/hsa:5291%09red/hsa:5293%09red/hsa:208%09red/hsa:3845%09red/hsa:998%09red/hsa:1432%09red/hsa:…
Long-term potentiation	KEGG PATHWAY	hsa04720	27	67	0.103711382209	0.598674770833	ENSG00000145349|ENSG00000213639|ENSG00000166501|ENSG00000123104|ENSG00000148660|ENSG00000221823|ENSG00000071242|ENSG00000101333|ENSG00000100030|ENSG00000120910|ENSG00000183943|ENSG00000169032|ENSG00000151067|ENSG00000072133|ENSG00000132155|ENSG00000138814|ENSG00000156052|ENSG00000005339|ENSG00000107758|ENSG00000177189|ENSG00000100393|ENSG00000142875|ENSG00000116473|ENSG00000182621|ENSG00000133703…	hsa:817|hsa:5500|hsa:5579|hsa:3709|hsa:818|hsa:5534|hsa:6196|hsa:5332|hsa:5594|hsa:5533|hsa:5613|hsa:5604|hsa:775|hsa:27330|hsa:5894|hsa:5530|hsa:2776|hsa:1387|hsa:5532|hsa:6197|hsa:2033|hsa:5567|hsa:5906|hsa:23236|hsa:3845|hsa:673|hsa:5578|	817|5500|5579|3709|818|5534|6196|5332|5594|5533|5613|5604|775|27330|5894|5530|2776|1387|5532|6197|2033|5567|5906|23236|3845|673|5578|	http://www.genome.jp/kegg-bin/show_pathway?hsa04720/hsa:3709%09red/hsa:23236%09red/hsa:27330%09red/hsa:5579%09red/hsa:5534%09red/hsa:5530%09red/hsa:5533%09red/hsa:5532%09red/hsa:5604%09red/hsa:6197%09red/hsa:5594%09red/hsa:5332%09red/hsa:775%09red/hsa:5578%09red/hsa:6196%09red/hsa:673%09red/hsa:5613%09red/hsa:3845%09red/hsa:2776%09red/hsa:2033%09red/hsa:818%09red/hsa:1387%09red/hsa:5500%09red/hsa…
cGMP-PKG signaling pathway	KEGG PATHWAY	hsa04022	60	167	0.10406456284	0.598674770833	ENSG00000069849|ENSG00000138735|ENSG00000117461|ENSG00000171132|ENSG00000172572|ENSG00000171105|ENSG00000165637|ENSG00000152270|ENSG00000213639|ENSG00000101096|ENSG00000185532|ENSG00000078668|ENSG00000157388|ENSG00000123104|ENSG00000152402|ENSG00000051382|ENSG00000162104|ENSG00000221823|ENSG00000213676|ENSG00000183023|ENSG00000101333|ENSG00000118260|ENSG00000120910|ENSG00000081189|ENSG00000169032…	hsa:483|hsa:8654|hsa:8503|hsa:5581|hsa:5139|hsa:3643|hsa:7417|hsa:5140|hsa:5500|hsa:4773|hsa:5592|hsa:7419|hsa:776|hsa:3709|hsa:2977|hsa:5291|hsa:115|hsa:5534|hsa:1388|hsa:6546|hsa:5332|hsa:1385|hsa:5533|hsa:4208|hsa:5604|hsa:490|hsa:775|hsa:90993|hsa:5894|hsa:1385|hsa:5530|hsa:340156|hsa:2776|hsa:2773|hsa:488|hsa:4772|hsa:2773|hsa:4775|hsa:5290|hsa:2969|hsa:3778|hsa:1386|hsa:10000|hsa:9475|hsa:1…	483|8654|8503|5581|5139|3643|7417|5140|5500|4773|5592|7419|776|3709|2977|5291|115|5534|1388|6546|5332|1385|5533|4208|5604|490|775|90993|5894|1385|5530|340156|2776|2773|488|4772|2773|4775|5290|2969|3778|1386|10000|9475|113|5532|23236|9569|112|64764|493|5293|2982|5594|4205|7408|6093|1910|4659|208|	http://www.genome.jp/kegg-bin/show_pathway?hsa04022/hsa:64764%09red/hsa:3709%09red/hsa:9569%09red/hsa:5140%09red/hsa:5581%09red/hsa:10000%09red/hsa:8654%09red/hsa:23236%09red/hsa:5290%09red/hsa:7419%09red/hsa:483%09red/hsa:8503%09red/hsa:90993%09red/hsa:488%09red/hsa:5592%09red/hsa:5534%09red/hsa:2969%09red/hsa:7417%09red/hsa:5530%09red/hsa:5533%09red/hsa:5532%09red/hsa:4775%09red/hsa:2982%09red/…
Bacterial invasion of epithelial cells	KEGG PATHWAY	hsa05100	30	76	0.105326647423	0.598674770833	ENSG00000115414|ENSG00000117461|ENSG00000114423|ENSG00000169398|ENSG00000085733|ENSG00000114790|ENSG00000051382|ENSG00000168036|ENSG00000071205|ENSG00000039068|ENSG00000130429|ENSG00000171608|ENSG00000044115|ENSG00000079805|ENSG00000125354|ENSG00000148082|ENSG00000168385|ENSG00000198087|ENSG00000121879|ENSG00000110395|ENSG00000109458|ENSG00000163466|ENSG00000141367|ENSG00000070831|ENSG00000180353…	hsa:2335|hsa:8503|hsa:868|hsa:5747|hsa:2017|hsa:26084|hsa:5291|hsa:1499|hsa:79658|hsa:999|hsa:10095|hsa:5293|hsa:1495|hsa:1785|hsa:23157|hsa:53358|hsa:4735|hsa:23607|hsa:5290|hsa:867|hsa:2549|hsa:10109|hsa:1213|hsa:998|hsa:3059|hsa:10095|hsa:7414|hsa:23624|hsa:55752|hsa:1793|	2335|8503|868|5747|2017|26084|5291|1499|79658|999|10095|5293|1495|1785|23157|53358|4735|23607|5290|867|2549|10109|1213|998|3059|10095|7414|23624|55752|1793|	http://www.genome.jp/kegg-bin/show_pathway?hsa05100/hsa:8503%09red/hsa:10109%09red/hsa:23624%09red/hsa:1213%09red/hsa:26084%09red/hsa:23607%09red/hsa:7414%09red/hsa:1785%09red/hsa:868%09red/hsa:10095%09red/hsa:867%09red/hsa:5747%09red/hsa:2335%09red/hsa:2549%09red/hsa:4735%09red/hsa:998%09red/hsa:5290%09red/hsa:5291%09red/hsa:999%09red/hsa:5293%09red/hsa:79658%09red/hsa:23157%09red/hsa:55752%09re…
ABC transporters	KEGG PATHWAY	hsa02010	19	44	0.105541311948	0.598674770833	ENSG00000238098|ENSG00000069431|ENSG00000108846|ENSG00000125257|ENSG00000179869|ENSG00000165029|ENSG00000085563|ENSG00000154262|ENSG00000154263|ENSG00000150967|ENSG00000154265|ENSG00000118777|ENSG00000117528|ENSG00000001626|ENSG00000135776|ENSG00000167972|ENSG00000173208|ENSG00000103222|ENSG00000114770	hsa:21|hsa:10060|hsa:4363|hsa:10257|hsa:154664|hsa:19|hsa:5243|hsa:23460|hsa:10349|hsa:23457|hsa:23461|hsa:9429|hsa:225|hsa:1080|hsa:23456|hsa:21|hsa:225|hsa:4363|hsa:94160|	21|10060|4363|10257|154664|19|5243|23460|10349|23457|23461|9429|225|1080|23456|21|225|4363|94160|	http://www.genome.jp/kegg-bin/show_pathway?hsa02010/hsa:225%09red/hsa:10257%09red/hsa:19%09red/hsa:21%09red/hsa:1080%09red/hsa:23460%09red/hsa:23461%09red/hsa:10349%09red/hsa:94160%09red/hsa:5243%09red/hsa:10060%09red/hsa:9429%09red/hsa:4363%09red/hsa:23457%09red/hsa:23456%09red/hsa:154664%09red
mRNA surveillance pathway	KEGG PATHWAY	hsa03015	35	91	0.106286462938	0.598674770833	ENSG00000113575|ENSG00000115421|ENSG00000103342|ENSG00000105568|ENSG00000213639|ENSG00000111605|ENSG00000073711|ENSG00000157106|ENSG00000176102|ENSG00000175470|ENSG00000120705|ENSG00000070366|ENSG00000071626|ENSG00000156475|ENSG00000141543|ENSG00000100813|ENSG00000111880|ENSG00000151461|ENSG00000066027|ENSG00000074211|ENSG00000160075|ENSG00000137713|ENSG00000125351|ENSG00000101654|ENSG00000145216…	hsa:5515|hsa:64895|hsa:2935|hsa:5518|hsa:5500|hsa:11052|hsa:5523|hsa:23049|hsa:1479|hsa:5520|hsa:2107|hsa:23293|hsa:26528|hsa:5521|hsa:9775|hsa:22985|hsa:8732|hsa:26019|hsa:5525|hsa:5522|hsa:29101|hsa:5519|hsa:65109|hsa:8731|hsa:81608|hsa:56903|hsa:5520|hsa:8189|hsa:55339|hsa:4686|hsa:51692|hsa:53981|hsa:10767|hsa:80336|hsa:55012|	5515|64895|2935|5518|5500|11052|5523|23049|1479|5520|2107|23293|26528|5521|9775|22985|8732|26019|5525|5522|29101|5519|65109|8731|81608|56903|5520|8189|55339|4686|51692|53981|10767|80336|55012|	http://www.genome.jp/kegg-bin/show_pathway?hsa03015/hsa:23049%09red/hsa:51692%09red/hsa:4686%09red/hsa:65109%09red/hsa:53981%09red/hsa:2107%09red/hsa:56903%09red/hsa:5519%09red/hsa:5518%09red/hsa:5515%09red/hsa:64895%09red/hsa:22985%09red/hsa:55339%09red/hsa:11052%09red/hsa:81608%09red/hsa:5523%09red/hsa:10767%09red/hsa:29101%09red/hsa:26528%09red/hsa:8189%09red/hsa:55012%09red/hsa:1479%09red/hsa…
Glioma	KEGG PATHWAY	hsa05214	26	65	0.114248334683	0.617417978773	ENSG00000134853|ENSG00000198793|ENSG00000145349|ENSG00000117461|ENSG00000166501|ENSG00000148660|ENSG00000139687|ENSG00000100030|ENSG00000169032|ENSG00000140443|ENSG00000171608|ENSG00000132155|ENSG00000100485|ENSG00000154229|ENSG00000135679|ENSG00000148082|ENSG00000115904|ENSG00000197943|ENSG00000121879|ENSG00000117020|ENSG00000282278|ENSG00000051382|ENSG00000133703|ENSG00000157764|ENSG00000171862…	hsa:5156|hsa:2475|hsa:817|hsa:8503|hsa:5579|hsa:818|hsa:5925|hsa:5594|hsa:5604|hsa:3480|hsa:5293|hsa:5894|hsa:6655|hsa:5578|hsa:4193|hsa:53358|hsa:6654|hsa:5336|hsa:5290|hsa:10000|hsa:5156|hsa:5291|hsa:3845|hsa:673|hsa:5728|hsa:208|	5156|2475|817|8503|5579|818|5925|5594|5604|3480|5293|5894|6655|5578|4193|53358|6654|5336|5290|10000|5156|5291|3845|673|5728|208|	http://www.genome.jp/kegg-bin/show_pathway?hsa05214/hsa:8503%09red/hsa:10000%09red/hsa:5336%09red/hsa:3480%09red/hsa:5579%09red/hsa:5578%09red/hsa:5925%09red/hsa:5728%09red/hsa:5604%09red/hsa:5291%09red/hsa:5156%09red/hsa:5594%09red/hsa:5290%09red/hsa:673%09red/hsa:5293%09red/hsa:6655%09red/hsa:6654%09red/hsa:208%09red/hsa:3845%09red/hsa:818%09red/hsa:817%09red/hsa:53358%09red/hsa:4193%09red/hsa:…
TNF signaling pathway	KEGG PATHWAY	hsa04668	41	110	0.114316611557	0.617417978773	ENSG00000117461|ENSG00000131323|ENSG00000137275|ENSG00000078747|ENSG00000164305|ENSG00000109339|ENSG00000100784|ENSG00000082512|ENSG00000051382|ENSG00000107643|ENSG00000213676|ENSG00000135341|ENSG00000107968|ENSG00000118260|ENSG00000169032|ENSG00000171608|ENSG00000187391|ENSG00000157613|ENSG00000055208|ENSG00000095794|ENSG00000006062|ENSG00000003402|ENSG00000003400|ENSG00000104365|ENSG00000121879…	hsa:8503|hsa:7187|hsa:8737|hsa:83737|hsa:836|hsa:5602|hsa:9252|hsa:7188|hsa:5291|hsa:5599|hsa:1388|hsa:6885|hsa:1326|hsa:1385|hsa:5604|hsa:5293|hsa:9863|hsa:90993|hsa:23118|hsa:1385|hsa:9020|hsa:8837|hsa:843|hsa:3551|hsa:5290|hsa:7424|hsa:1386|hsa:10000|hsa:10059|hsa:1432|hsa:4790|hsa:64764|hsa:7128|hsa:329|hsa:5602|hsa:4217|hsa:5594|hsa:257397|hsa:841|hsa:6416|hsa:208|	8503|7187|8737|83737|836|5602|9252|7188|5291|5599|1388|6885|1326|1385|5604|5293|9863|90993|23118|1385|9020|8837|843|3551|5290|7424|1386|10000|10059|1432|4790|64764|7128|329|5602|4217|5594|257397|841|6416|208|	http://www.genome.jp/kegg-bin/show_pathway?hsa04668/hsa:64764%09red/hsa:3551%09red/hsa:8503%09red/hsa:10000%09red/hsa:9252%09red/hsa:841%09red/hsa:843%09red/hsa:90993%09red/hsa:83737%09red/hsa:7128%09red/hsa:8837%09red/hsa:7188%09red/hsa:5604%09red/hsa:5602%09red/hsa:7187%09red/hsa:10059%09red/hsa:257397%09red/hsa:5594%09red/hsa:6885%09red/hsa:23118%09red/hsa:5290%09red/hsa:5291%09red/hsa:5293%09…
Propanoate metabolism	KEGG PATHWAY	hsa00640	13	28	0.118911683358	0.617417978773	ENSG00000134333|ENSG00000111058|ENSG00000114054|ENSG00000076555|ENSG00000084754|ENSG00000172340|ENSG00000154930|ENSG00000075239|ENSG00000117054|ENSG00000175198|ENSG00000278540|ENSG00000120437|ENSG00000136143	hsa:3948|hsa:79611|hsa:5096|hsa:32|hsa:3030|hsa:8801|hsa:84532|hsa:38|hsa:34|hsa:5095|hsa:31|hsa:39|hsa:8803|	3948|79611|5096|32|3030|8801|84532|38|34|5095|31|39|8803|	http://www.genome.jp/kegg-bin/show_pathway?hsa00640/hsa:31%09red/hsa:8803%09red/hsa:8801%09red/hsa:34%09red/hsa:32%09red/hsa:39%09red/hsa:38%09red/hsa:3030%09red/hsa:79611%09red/hsa:5096%09red/hsa:5095%09red/hsa:84532%09red/hsa:3948%09red
Neurotrophin signaling pathway	KEGG PATHWAY	hsa04722	44	120	0.121826990273	0.617417978773	ENSG00000080815|ENSG00000108953|ENSG00000117461|ENSG00000107643|ENSG00000145349|ENSG00000109339|ENSG00000100784|ENSG00000148660|ENSG00000107263|ENSG00000071242|ENSG00000197442|ENSG00000100030|ENSG00000134243|ENSG00000169032|ENSG00000171608|ENSG00000072133|ENSG00000179295|ENSG00000112062|ENSG00000109320|ENSG00000100485|ENSG00000110851|ENSG00000148082|ENSG00000115904|ENSG00000177189|ENSG00000104365…	hsa:5663|hsa:7531|hsa:8503|hsa:5599|hsa:817|hsa:5602|hsa:9252|hsa:818|hsa:2889|hsa:6196|hsa:4217|hsa:5594|hsa:6272|hsa:5604|hsa:5293|hsa:27330|hsa:5781|hsa:1432|hsa:4790|hsa:6655|hsa:11108|hsa:53358|hsa:6654|hsa:6197|hsa:3551|hsa:5336|hsa:5290|hsa:5906|hsa:998|hsa:10000|hsa:2549|hsa:4214|hsa:4215|hsa:57498|hsa:11213|hsa:5894|hsa:5291|hsa:5580|hsa:3845|hsa:673|hsa:2932|hsa:5607|hsa:5602|hsa:208|	5663|7531|8503|5599|817|5602|9252|818|2889|6196|4217|5594|6272|5604|5293|27330|5781|1432|4790|6655|11108|53358|6654|6197|3551|5336|5290|5906|998|10000|2549|4214|4215|57498|11213|5894|5291|5580|3845|673|2932|5607|5602|208|	http://www.genome.jp/kegg-bin/show_pathway?hsa04722/hsa:11213%09red/hsa:5580%09red/hsa:2889%09red/hsa:10000%09red/hsa:9252%09red/hsa:27330%09red/hsa:8503%09red/hsa:4217%09red/hsa:7531%09red/hsa:5906%09red/hsa:5291%09red/hsa:5781%09red/hsa:5607%09red/hsa:6196%09red/hsa:5663%09red/hsa:5604%09red/hsa:2549%09red/hsa:5602%09red/hsa:6197%09red/hsa:3551%09red/hsa:5336%09red/hsa:5594%09red/hsa:5290%09red…
Vibrio cholerae infection	KEGG PATHWAY	hsa05110	22	54	0.123614979608	0.617417978773	ENSG00000162104|ENSG00000114573|ENSG00000197930|ENSG00000166501|ENSG00000087460|ENSG00000155660|ENSG00000185344|ENSG00000104067|ENSG00000183943|ENSG00000064651|ENSG00000053918|ENSG00000154229|ENSG00000136240|ENSG00000155097|ENSG00000197943|ENSG00000142875|ENSG00000100554|ENSG00000058262|ENSG00000001626|ENSG00000047249|ENSG00000119139|ENSG00000033627	hsa:115|hsa:523|hsa:30001|hsa:5579|hsa:2778|hsa:9601|hsa:23545|hsa:7082|hsa:5613|hsa:6558|hsa:3784|hsa:5578|hsa:10945|hsa:528|hsa:5336|hsa:5567|hsa:51382|hsa:29927|hsa:1080|hsa:51606|hsa:9414|hsa:535|	115|523|30001|5579|2778|9601|23545|7082|5613|6558|3784|5578|10945|528|5336|5567|51382|29927|1080|51606|9414|535|	http://www.genome.jp/kegg-bin/show_pathway?hsa05110/hsa:9601%09red/hsa:535%09red/hsa:10945%09red/hsa:30001%09red/hsa:5579%09red/hsa:5578%09red/hsa:51382%09red/hsa:5336%09red/hsa:1080%09red/hsa:528%09red/hsa:9414%09red/hsa:523%09red/hsa:7082%09red/hsa:29927%09red/hsa:51606%09red/hsa:2778%09red/hsa:23545%09red/hsa:5567%09red/hsa:3784%09red/hsa:6558%09red/hsa:115%09red/hsa:5613%09red
Acute myeloid leukemia	KEGG PATHWAY	hsa05221	23	57	0.124532872405	0.617417978773	ENSG00000117461|ENSG00000198793|ENSG00000173757|ENSG00000108443|ENSG00000051382|ENSG00000100030|ENSG00000169032|ENSG00000171608|ENSG00000079102|ENSG00000168610|ENSG00000132155|ENSG00000100485|ENSG00000173801|ENSG00000115904|ENSG00000104365|ENSG00000066336|ENSG00000121879|ENSG00000117020|ENSG00000109320|ENSG00000159216|ENSG00000133703|ENSG00000157764|ENSG00000105221	hsa:8503|hsa:2475|hsa:6777|hsa:6198|hsa:5291|hsa:5594|hsa:5604|hsa:5293|hsa:862|hsa:6774|hsa:5894|hsa:6655|hsa:3728|hsa:6654|hsa:3551|hsa:6688|hsa:5290|hsa:10000|hsa:4790|hsa:861|hsa:3845|hsa:673|hsa:208|	8503|2475|6777|6198|5291|5594|5604|5293|862|6774|5894|6655|3728|6654|3551|6688|5290|10000|4790|861|3845|673|208|	http://www.genome.jp/kegg-bin/show_pathway?hsa05221/hsa:8503%09red/hsa:10000%09red/hsa:3728%09red/hsa:862%09red/hsa:861%09red/hsa:5604%09red/hsa:6688%09red/hsa:5291%09red/hsa:3551%09red/hsa:5594%09red/hsa:6198%09red/hsa:5290%09red/hsa:673%09red/hsa:5293%09red/hsa:4790%09red/hsa:6655%09red/hsa:6654%09red/hsa:208%09red/hsa:3845%09red/hsa:6777%09red/hsa:6774%09red/hsa:2475%09red/hsa:5894%09red
Long-term depression	KEGG PATHWAY	hsa04730	24	60	0.125273213084	0.617417978773	ENSG00000113575|ENSG00000105568|ENSG00000166501|ENSG00000185532|ENSG00000087460|ENSG00000123104|ENSG00000152402|ENSG00000254087|ENSG00000101333|ENSG00000100030|ENSG00000169032|ENSG00000140443|ENSG00000132155|ENSG00000154229|ENSG00000156052|ENSG00000127955|ENSG00000137713|ENSG00000065135|ENSG00000116711|ENSG00000182621|ENSG00000105499|ENSG00000133703|ENSG00000157764|ENSG00000164116	hsa:5515|hsa:5518|hsa:5579|hsa:5592|hsa:2778|hsa:3709|hsa:2977|hsa:4067|hsa:5332|hsa:5594|hsa:5604|hsa:3480|hsa:5894|hsa:5578|hsa:2776|hsa:2773|hsa:5519|hsa:2773|hsa:5321|hsa:23236|hsa:8605|hsa:3845|hsa:673|hsa:2982|	5515|5518|5579|5592|2778|3709|2977|4067|5332|5594|5604|3480|5894|5578|2776|2773|5519|2773|5321|23236|8605|3845|673|2982|	http://www.genome.jp/kegg-bin/show_pathway?hsa04730/hsa:3709%09red/hsa:5321%09red/hsa:2982%09red/hsa:3480%09red/hsa:23236%09red/hsa:4067%09red/hsa:5332%09red/hsa:5579%09red/hsa:5578%09red/hsa:5519%09red/hsa:5518%09red/hsa:5515%09red/hsa:5604%09red/hsa:8605%09red/hsa:5594%09red/hsa:5592%09red/hsa:673%09red/hsa:3845%09red/hsa:2773%09red/hsa:2776%09red/hsa:2778%09red/hsa:2977%09red/hsa:5894%09red
Estrogen signaling pathway	KEGG PATHWAY	hsa04915	37	100	0.135691334543	0.629597038063	ENSG00000162104|ENSG00000117461|ENSG00000004478|ENSG00000185591|ENSG00000087460|ENSG00000123104|ENSG00000051382|ENSG00000213676|ENSG00000091831|ENSG00000115904|ENSG00000101333|ENSG00000118260|ENSG00000183943|ENSG00000169032|ENSG00000171608|ENSG00000157613|ENSG00000096060|ENSG00000095794|ENSG00000187522|ENSG00000156052|ENSG00000127955|ENSG00000148082|ENSG00000065135|ENSG00000121879|ENSG00000142875…	hsa:115|hsa:8503|hsa:2288|hsa:6667|hsa:2778|hsa:3709|hsa:5291|hsa:1388|hsa:2099|hsa:6654|hsa:5332|hsa:1385|hsa:5613|hsa:5604|hsa:5293|hsa:90993|hsa:2289|hsa:1385|hsa:3306|hsa:2776|hsa:2773|hsa:53358|hsa:2773|hsa:5290|hsa:5567|hsa:1386|hsa:10000|hsa:113|hsa:23236|hsa:112|hsa:64764|hsa:5894|hsa:5580|hsa:6655|hsa:3845|hsa:5594|hsa:208|	115|8503|2288|6667|2778|3709|5291|1388|2099|6654|5332|1385|5613|5604|5293|90993|2289|1385|3306|2776|2773|53358|2773|5290|5567|1386|10000|113|23236|112|64764|5894|5580|6655|3845|5594|208|	http://www.genome.jp/kegg-bin/show_pathway?hsa04915/hsa:64764%09red/hsa:3709%09red/hsa:5580%09red/hsa:10000%09red/hsa:23236%09red/hsa:2099%09red/hsa:8503%09red/hsa:6667%09red/hsa:90993%09red/hsa:112%09red/hsa:5604%09red/hsa:5594%09red/hsa:5332%09red/hsa:5290%09red/hsa:5291%09red/hsa:5293%09red/hsa:6655%09red/hsa:6654%09red/hsa:208%09red/hsa:3845%09red/hsa:2289%09red/hsa:2773%09red/hsa:2776%09red/…
N-Glycan biosynthesis	KEGG PATHWAY	hsa00510	20	49	0.135825901775	0.629597038063	ENSG00000120697|ENSG00000000419|ENSG00000172269|ENSG00000104723|ENSG00000159063|ENSG00000258529|ENSG00000089597|ENSG00000198162|ENSG00000073849|ENSG00000086848|ENSG00000163902|ENSG00000112893|ENSG00000033170|ENSG00000088035|ENSG00000118705|ENSG00000134910|ENSG00000144057|ENSG00000152127|ENSG00000071073|ENSG00000163527	hsa:29880|hsa:8813|hsa:1798|hsa:7991|hsa:79053|hsa:79796|hsa:23193|hsa:10905|hsa:6480|hsa:79796|hsa:6184|hsa:4124|hsa:2530|hsa:29929|hsa:6185|hsa:3703|hsa:84620|hsa:4249|hsa:11320|hsa:201595|	29880|8813|1798|7991|79053|79796|23193|10905|6480|79796|6184|4124|2530|29929|6185|3703|84620|4249|11320|201595|	http://www.genome.jp/kegg-bin/show_pathway?hsa00510/hsa:2530%09red/hsa:201595%09red/hsa:6185%09red/hsa:23193%09red/hsa:8813%09red/hsa:79796%09red/hsa:29929%09red/hsa:4249%09red/hsa:3703%09red/hsa:10905%09red/hsa:79053%09red/hsa:6184%09red/hsa:4124%09red/hsa:84620%09red/hsa:7991%09red/hsa:29880%09red/hsa:6480%09red/hsa:11320%09red/hsa:1798%09red
Oxytocin signaling pathway	KEGG PATHWAY	hsa04921	56	159	0.137801222644	0.629597038063	ENSG00000162104|ENSG00000154229|ENSG00000117461|ENSG00000145349|ENSG00000125503|ENSG00000213639|ENSG00000101096|ENSG00000166501|ENSG00000087460|ENSG00000157388|ENSG00000123104|ENSG00000152402|ENSG00000148660|ENSG00000221823|ENSG00000101333|ENSG00000100030|ENSG00000120910|ENSG00000183943|ENSG00000169032|ENSG00000103319|ENSG00000171608|ENSG00000151067|ENSG00000077157|ENSG00000132155|ENSG00000138814…	hsa:115|hsa:5578|hsa:8503|hsa:817|hsa:54776|hsa:5500|hsa:4773|hsa:5579|hsa:2778|hsa:776|hsa:3709|hsa:2977|hsa:818|hsa:5534|hsa:5332|hsa:5594|hsa:5533|hsa:5613|hsa:5604|hsa:29904|hsa:5293|hsa:775|hsa:4660|hsa:5894|hsa:5530|hsa:5562|hsa:2776|hsa:5563|hsa:2773|hsa:6262|hsa:8605|hsa:4772|hsa:2773|hsa:4775|hsa:5321|hsa:5290|hsa:783|hsa:9475|hsa:113|hsa:5532|hsa:23236|hsa:5567|hsa:57118|hsa:112|hsa:529…	115|5578|8503|817|54776|5500|4773|5579|2778|776|3709|2977|818|5534|5332|5594|5533|5613|5604|29904|5293|775|4660|5894|5530|5562|2776|5563|2773|6262|8605|4772|2773|4775|5321|5290|783|9475|113|5532|23236|5567|57118|112|5291|4637|51422|3845|781|2982|952|340156|5607|6093|4208|4659|	http://www.genome.jp/kegg-bin/show_pathway?hsa04921/hsa:3709%09red/hsa:8503%09red/hsa:5321%09red/hsa:2982%09red/hsa:23236%09red/hsa:51422%09red/hsa:4772%09red/hsa:781%09red/hsa:5332%09red/hsa:5579%09red/hsa:5534%09red/hsa:5530%09red/hsa:4659%09red/hsa:112%09red/hsa:4775%09red/hsa:783%09red/hsa:4637%09red/hsa:4773%09red/hsa:5607%09red/hsa:6093%09red/hsa:5604%09red/hsa:8605%09red/hsa:4208%09red/hsa…
Shigellosis	KEGG PATHWAY	hsa05131	24	61	0.138644163863	0.629597038063	ENSG00000131508|ENSG00000107643|ENSG00000131504|ENSG00000085733|ENSG00000109339|ENSG00000035403|ENSG00000163466|ENSG00000026508|ENSG00000100030|ENSG00000057663|ENSG00000130429|ENSG00000112062|ENSG00000104365|ENSG00000284292|ENSG00000070831|ENSG00000134318|ENSG00000109320|ENSG00000166167|ENSG00000050748|ENSG00000180353|ENSG00000072803|ENSG00000067900|ENSG00000150760|ENSG00000106100	hsa:7322|hsa:5599|hsa:1729|hsa:2017|hsa:5602|hsa:7414|hsa:10109|hsa:960|hsa:5594|hsa:9474|hsa:10095|hsa:1432|hsa:3551|hsa:10095|hsa:998|hsa:9475|hsa:4790|hsa:8945|hsa:5602|hsa:3059|hsa:23291|hsa:6093|hsa:1793|hsa:10392|	7322|5599|1729|2017|5602|7414|10109|960|5594|9474|10095|1432|3551|10095|998|9475|4790|8945|5602|3059|23291|6093|1793|10392|	http://www.genome.jp/kegg-bin/show_pathway?hsa05131/hsa:10109%09red/hsa:10392%09red/hsa:1729%09red/hsa:7414%09red/hsa:10095%09red/hsa:960%09red/hsa:8945%09red/hsa:7322%09red/hsa:5602%09red/hsa:3551%09red/hsa:5594%09red/hsa:6093%09red/hsa:998%09red/hsa:5599%09red/hsa:9474%09red/hsa:9475%09red/hsa:4790%09red/hsa:1432%09red/hsa:2017%09red/hsa:1793%09red/hsa:3059%09red/hsa:23291%09red
Fc epsilon RI signaling pathway	KEGG PATHWAY	hsa04664	27	70	0.139150070007	0.629597038063	ENSG00000117461|ENSG00000171132|ENSG00000107643|ENSG00000168918|ENSG00000051382|ENSG00000254087|ENSG00000100030|ENSG00000169032|ENSG00000171608|ENSG00000112062|ENSG00000132155|ENSG00000100485|ENSG00000154229|ENSG00000116711|ENSG00000105499|ENSG00000115904|ENSG00000197943|ENSG00000121879|ENSG00000117020|ENSG00000134215|ENSG00000163932|ENSG00000065559|ENSG00000133703|ENSG00000166501|ENSG00000105221…	hsa:8503|hsa:5581|hsa:5599|hsa:3635|hsa:5291|hsa:4067|hsa:5594|hsa:5604|hsa:5293|hsa:1432|hsa:5894|hsa:6655|hsa:5578|hsa:5321|hsa:8605|hsa:6654|hsa:5336|hsa:5290|hsa:10000|hsa:7409|hsa:5580|hsa:6416|hsa:3845|hsa:5579|hsa:208|hsa:5602|hsa:5602|	8503|5581|5599|3635|5291|4067|5594|5604|5293|1432|5894|6655|5578|5321|8605|6654|5336|5290|10000|7409|5580|6416|3845|5579|208|5602|5602|	http://www.genome.jp/kegg-bin/show_pathway?hsa04664/hsa:5580%09red/hsa:7409%09red/hsa:10000%09red/hsa:5581%09red/hsa:8503%09red/hsa:4067%09red/hsa:5321%09red/hsa:5579%09red/hsa:5578%09red/hsa:5604%09red/hsa:5602%09red/hsa:8605%09red/hsa:5336%09red/hsa:5594%09red/hsa:5290%09red/hsa:5291%09red/hsa:5293%09red/hsa:3635%09red/hsa:5599%09red/hsa:6655%09red/hsa:6654%09red/hsa:208%09red/hsa:3845%09red/hs…
Terpenoid backbone biosynthesis	KEGG PATHWAY	hsa00900	10	21	0.145819222548	0.647061676243	ENSG00000084073|ENSG00000075239|ENSG00000110921|ENSG00000117682|ENSG00000113161|ENSG00000112972|ENSG00000254673|ENSG00000116237|ENSG00000148459|ENSG00000120437	hsa:10269|hsa:38|hsa:4598|hsa:79947|hsa:3156|hsa:3157|hsa:2339|hsa:23463|hsa:23590|hsa:39|	10269|38|4598|79947|3156|3157|2339|23463|23590|39|	http://www.genome.jp/kegg-bin/show_pathway?hsa00900/hsa:2339%09red/hsa:23463%09red/hsa:39%09red/hsa:38%09red/hsa:3157%09red/hsa:3156%09red/hsa:4598%09red/hsa:23590%09red/hsa:79947%09red/hsa:10269%09red
Glycerophospholipid metabolism	KEGG PATHWAY	hsa00564	34	92	0.148738390152	0.647061676243	ENSG00000115159|ENSG00000087157|ENSG00000138678|ENSG00000172954|ENSG00000284686|ENSG00000241878|ENSG00000077044|ENSG00000134324|ENSG00000160216|ENSG00000102780|ENSG00000123684|ENSG00000158669|ENSG00000101290|ENSG00000156471|ENSG00000163624|ENSG00000153395|ENSG00000026652|ENSG00000103066|ENSG00000172197|ENSG00000136267|ENSG00000067113|ENSG00000116711|ENSG00000152642|ENSG00000075651|ENSG00000162407…	hsa:2820|hsa:9489|hsa:84803|hsa:253558|hsa:8613|hsa:23761|hsa:8527|hsa:23175|hsa:56894|hsa:160851|hsa:9926|hsa:137964|hsa:8760|hsa:9791|hsa:1040|hsa:79888|hsa:56895|hsa:23659|hsa:154141|hsa:1607|hsa:8611|hsa:5321|hsa:23171|hsa:5337|hsa:8613|hsa:8605|hsa:129642|hsa:10390|hsa:55224|hsa:9663|hsa:8526|hsa:8443|hsa:5130|hsa:56994|	2820|9489|84803|253558|8613|23761|8527|23175|56894|160851|9926|137964|8760|9791|1040|79888|56895|23659|154141|1607|8611|5321|23171|5337|8613|8605|129642|10390|55224|9663|8526|8443|5130|56994|	http://www.genome.jp/kegg-bin/show_pathway?hsa00564/hsa:5337%09red/hsa:55224%09red/hsa:9926%09red/hsa:10390%09red/hsa:154141%09red/hsa:2820%09red/hsa:5321%09red/hsa:160851%09red/hsa:23761%09red/hsa:9791%09red/hsa:8605%09red/hsa:84803%09red/hsa:5130%09red/hsa:8760%09red/hsa:23659%09red/hsa:23171%09red/hsa:23175%09red/hsa:253558%09red/hsa:1040%09red/hsa:129642%09red/hsa:56895%09red/hsa:56894%09red/…
Apoptosis	KEGG PATHWAY	hsa04210	32	86	0.150043287245	0.647061676243	ENSG00000114302|ENSG00000117461|ENSG00000137275|ENSG00000149311|ENSG00000164305|ENSG00000051382|ENSG00000221823|ENSG00000120910|ENSG00000183943|ENSG00000156709|ENSG00000171608|ENSG00000188191|ENSG00000109320|ENSG00000138814|ENSG00000006062|ENSG00000121858|ENSG00000107758|ENSG00000003402|ENSG00000003400|ENSG00000104365|ENSG00000121879|ENSG00000142875|ENSG00000117020|ENSG00000120868|ENSG00000132906…	hsa:5576|hsa:8503|hsa:8737|hsa:472|hsa:836|hsa:5291|hsa:5534|hsa:5533|hsa:5613|hsa:9131|hsa:5293|hsa:5575|hsa:4790|hsa:5530|hsa:9020|hsa:8743|hsa:5532|hsa:8837|hsa:843|hsa:3551|hsa:5290|hsa:5567|hsa:10000|hsa:317|hsa:842|hsa:8795|hsa:11213|hsa:1439|hsa:329|hsa:841|hsa:824|hsa:208|	5576|8503|8737|472|836|5291|5534|5533|5613|9131|5293|5575|4790|5530|9020|8743|5532|8837|843|3551|5290|5567|10000|317|842|8795|11213|1439|329|841|824|208|	http://www.genome.jp/kegg-bin/show_pathway?hsa04210/hsa:317%09red/hsa:11213%09red/hsa:8503%09red/hsa:10000%09red/hsa:8795%09red/hsa:841%09red/hsa:843%09red/hsa:842%09red/hsa:5534%09red/hsa:824%09red/hsa:5530%09red/hsa:5533%09red/hsa:5532%09red/hsa:8837%09red/hsa:5575%09red/hsa:5576%09red/hsa:9131%09red/hsa:8743%09red/hsa:3551%09red/hsa:5290%09red/hsa:5291%09red/hsa:5293%09red/hsa:4790%09red/hsa:3…
Non-small cell lung cancer	KEGG PATHWAY	hsa05223	22	56	0.152491659393	0.647503046039	ENSG00000117461|ENSG00000166501|ENSG00000051382|ENSG00000139687|ENSG00000100030|ENSG00000169032|ENSG00000171608|ENSG00000141736|ENSG00000132155|ENSG00000100485|ENSG00000154229|ENSG00000189283|ENSG00000115904|ENSG00000197943|ENSG00000121879|ENSG00000117020|ENSG00000143924|ENSG00000132906|ENSG00000133703|ENSG00000157764|ENSG00000101109|ENSG00000105221	hsa:8503|hsa:5579|hsa:5291|hsa:5925|hsa:5594|hsa:5604|hsa:5293|hsa:2064|hsa:5894|hsa:6655|hsa:5578|hsa:2272|hsa:6654|hsa:5336|hsa:5290|hsa:10000|hsa:27436|hsa:842|hsa:3845|hsa:673|hsa:6789|hsa:208|	8503|5579|5291|5925|5594|5604|5293|2064|5894|6655|5578|2272|6654|5336|5290|10000|27436|842|3845|673|6789|208|	http://www.genome.jp/kegg-bin/show_pathway?hsa05223/hsa:8503%09red/hsa:10000%09red/hsa:842%09red/hsa:5579%09red/hsa:5578%09red/hsa:5925%09red/hsa:2064%09red/hsa:5604%09red/hsa:2272%09red/hsa:5291%09red/hsa:6789%09red/hsa:5336%09red/hsa:5594%09red/hsa:5290%09red/hsa:673%09red/hsa:5293%09red/hsa:6655%09red/hsa:6654%09red/hsa:27436%09red/hsa:3845%09red/hsa:208%09red/hsa:5894%09red
MAPK signaling pathway	KEGG PATHWAY	hsa04010	86	257	0.161320382726	0.647885753147	ENSG00000169967|ENSG00000136068|ENSG00000164305|ENSG00000173327|ENSG00000107968|ENSG00000100030|ENSG00000120910|ENSG00000183943|ENSG00000169032|ENSG00000072133|ENSG00000132155|ENSG00000100485|ENSG00000011566|ENSG00000104365|ENSG00000142875|ENSG00000070831|ENSG00000117020|ENSG00000066468|ENSG00000055208|ENSG00000085511|ENSG00000109320|ENSG00000109756|ENSG00000196712|ENSG00000137764|ENSG00000143851…	hsa:10746|hsa:2317|hsa:836|hsa:4296|hsa:1326|hsa:5594|hsa:5533|hsa:5613|hsa:5604|hsa:27330|hsa:5894|hsa:6655|hsa:8491|hsa:3551|hsa:5567|hsa:998|hsa:10000|hsa:2263|hsa:23118|hsa:4216|hsa:4790|hsa:9693|hsa:4763|hsa:5607|hsa:5778|hsa:5602|hsa:5599|hsa:5924|hsa:5579|hsa:9252|hsa:5921|hsa:5534|hsa:4217|hsa:2260|hsa:6197|hsa:8550|hsa:5578|hsa:9020|hsa:5971|hsa:783|hsa:5922|hsa:5156|hsa:4215|hsa:5906|hs…	10746|2317|836|4296|1326|5594|5533|5613|5604|27330|5894|6655|8491|3551|5567|998|10000|2263|23118|4216|4790|9693|4763|5607|5778|5602|5599|5924|5579|9252|5921|5534|4217|2260|6197|8550|5578|9020|5971|783|5922|5156|4215|5906|6416|2258|57551|7867|51701|4208|10125|5156|2005|776|7048|6885|6196|775|5530|5532|6654|5321|4214|781|5062|5494|6789|5602|1843|9175|5058|1432|2872|3306|8605|4772|4775|2122|1386|549…	http://www.genome.jp/kegg-bin/show_pathway?hsa04010/hsa:2005%09red/hsa:2263%09red/hsa:5062%09red/hsa:3845%09red/hsa:10000%09red/hsa:8569%09red/hsa:9252%09red/hsa:10125%09red/hsa:5604%09red/hsa:27330%09red/hsa:783%09red/hsa:5921%09red/hsa:6885%09red/hsa:57551%09red/hsa:51347%09red/hsa:9448%09red/hsa:5579%09red/hsa:5534%09red/hsa:5924%09red/hsa:4216%09red/hsa:5922%09red/hsa:5530%09red/hsa:5533%09re…
Hepatitis B	KEGG PATHWAY	hsa05161	51	146	0.162070888158	0.647885753147	ENSG00000117461|ENSG00000173757|ENSG00000107643|ENSG00000164305|ENSG00000101096|ENSG00000166501|ENSG00000215301|ENSG00000078668|ENSG00000051382|ENSG00000139687|ENSG00000213676|ENSG00000183735|ENSG00000120899|ENSG00000118260|ENSG00000134308|ENSG00000072736|ENSG00000142166|ENSG00000169032|ENSG00000171608|ENSG00000157613|ENSG00000168610|ENSG00000142798|ENSG00000095794|ENSG00000154229|ENSG00000115415…	hsa:8503|hsa:6777|hsa:5599|hsa:836|hsa:4773|hsa:5579|hsa:1654|hsa:7419|hsa:5291|hsa:5925|hsa:1388|hsa:29110|hsa:2185|hsa:1385|hsa:10971|hsa:4775|hsa:3454|hsa:5604|hsa:5293|hsa:90993|hsa:6774|hsa:3339|hsa:1385|hsa:5578|hsa:6772|hsa:1387|hsa:4772|hsa:843|hsa:3551|hsa:2033|hsa:5290|hsa:1642|hsa:1386|hsa:10000|hsa:317|hsa:4214|hsa:842|hsa:6775|hsa:57506|hsa:4790|hsa:64764|hsa:5894|hsa:5602|hsa:3845|h…	8503|6777|5599|836|4773|5579|1654|7419|5291|5925|1388|29110|2185|1385|10971|4775|3454|5604|5293|90993|6774|3339|1385|5578|6772|1387|4772|843|3551|2033|5290|1642|1386|10000|317|4214|842|6775|57506|4790|64764|5894|5602|3845|5602|5594|5728|841|4089|6416|208|	http://www.genome.jp/kegg-bin/show_pathway?hsa05161/hsa:64764%09red/hsa:29110%09red/hsa:317%09red/hsa:8503%09red/hsa:10000%09red/hsa:1642%09red/hsa:841%09red/hsa:7419%09red/hsa:843%09red/hsa:842%09red/hsa:90993%09red/hsa:5579%09red/hsa:5578%09red/hsa:5925%09red/hsa:3454%09red/hsa:4775%09red/hsa:3339%09red/hsa:4772%09red/hsa:4773%09red/hsa:5728%09red/hsa:5604%09red/hsa:5602%09red/hsa:4089%09red/hs…
Glycosaminoglycan degradation	KEGG PATHWAY	hsa00531	9	19	0.16554993658	0.647885753147	ENSG00000170266|ENSG00000135677|ENSG00000172987|ENSG00000169919|ENSG00000213614|ENSG00000241489|ENSG00000049860|ENSG00000108784|ENSG00000165102	hsa:2720|hsa:2799|hsa:60495|hsa:2990|hsa:3073|hsa:3423|hsa:3074|hsa:4669|hsa:138050|	2720|2799|60495|2990|3073|3423|3074|4669|138050|	http://www.genome.jp/kegg-bin/show_pathway?hsa00531/hsa:2799%09red/hsa:2990%09red/hsa:2720%09red/hsa:3423%09red/hsa:4669%09red/hsa:138050%09red/hsa:3074%09red/hsa:60495%09red/hsa:3073%09red
Prolactin signaling pathway	KEGG PATHWAY	hsa04917	27	72	0.166303763757	0.647885753147	ENSG00000117461|ENSG00000173757|ENSG00000107643|ENSG00000113494|ENSG00000274211|ENSG00000109339|ENSG00000051382|ENSG00000091831|ENSG00000100030|ENSG00000096968|ENSG00000169032|ENSG00000171608|ENSG00000168610|ENSG00000132155|ENSG00000100485|ENSG00000115415|ENSG00000148082|ENSG00000115904|ENSG00000121879|ENSG00000117020|ENSG00000112062|ENSG00000109320|ENSG00000133703|ENSG00000082701|ENSG00000141655…	hsa:8503|hsa:6777|hsa:5599|hsa:5618|hsa:30837|hsa:5602|hsa:5291|hsa:2099|hsa:5594|hsa:3717|hsa:5604|hsa:5293|hsa:6774|hsa:5894|hsa:6655|hsa:6772|hsa:53358|hsa:6654|hsa:5290|hsa:10000|hsa:1432|hsa:4790|hsa:3845|hsa:2932|hsa:8792|hsa:5602|hsa:208|	8503|6777|5599|5618|30837|5602|5291|2099|5594|3717|5604|5293|6774|5894|6655|6772|53358|6654|5290|10000|1432|4790|3845|2932|8792|5602|208|	http://www.genome.jp/kegg-bin/show_pathway?hsa04917/hsa:30837%09red/hsa:8503%09red/hsa:10000%09red/hsa:8792%09red/hsa:2099%09red/hsa:5604%09red/hsa:5602%09red/hsa:5594%09red/hsa:5290%09red/hsa:5291%09red/hsa:5293%09red/hsa:3717%09red/hsa:1432%09red/hsa:4790%09red/hsa:6655%09red/hsa:6654%09red/hsa:208%09red/hsa:5599%09red/hsa:3845%09red/hsa:6777%09red/hsa:6774%09red/hsa:6772%09red/hsa:2932%09red/h…
Basal transcription factors	KEGG PATHWAY	hsa03022	18	45	0.167188328392	0.647885753147	ENSG00000141384|ENSG00000130699|ENSG00000064313|ENSG00000120656|ENSG00000134058|ENSG00000020426|ENSG00000197265|ENSG00000270647|ENSG00000153767|ENSG00000263001|ENSG00000006704|ENSG00000188342|ENSG00000148835|ENSG00000137947|ENSG00000110768|ENSG00000147133|ENSG00000106290|ENSG00000137413	hsa:6875|hsa:6874|hsa:6873|hsa:6883|hsa:1022|hsa:4331|hsa:2961|hsa:8148|hsa:2960|hsa:2969|hsa:9569|hsa:2963|hsa:6877|hsa:2959|hsa:2965|hsa:6872|hsa:6878|hsa:129685|	6875|6874|6873|6883|1022|4331|2961|8148|2960|2969|9569|2963|6877|2959|2965|6872|6878|129685|	http://www.genome.jp/kegg-bin/show_pathway?hsa03022/hsa:2969%09red/hsa:9569%09red/hsa:1022%09red/hsa:2959%09red/hsa:6875%09red/hsa:6874%09red/hsa:6877%09red/hsa:2960%09red/hsa:129685%09red/hsa:2965%09red/hsa:6872%09red/hsa:2963%09red/hsa:6883%09red/hsa:6878%09red/hsa:6873%09red/hsa:8148%09red/hsa:2961%09red/hsa:4331%09red
FoxO signaling pathway	KEGG PATHWAY	hsa04068	47	134	0.167607053832	0.647885753147	ENSG00000117461|ENSG00000171862|ENSG00000096717|ENSG00000112062|ENSG00000100485|ENSG00000109339|ENSG00000156804|ENSG00000145782|ENSG00000051382|ENSG00000163513|ENSG00000115904|ENSG00000145604|ENSG00000087095|ENSG00000169032|ENSG00000140443|ENSG00000149311|ENSG00000168610|ENSG00000132155|ENSG00000103479|ENSG00000132356|ENSG00000135679|ENSG00000162409|ENSG00000171105|ENSG00000005339|ENSG00000121858…	hsa:8503|hsa:5728|hsa:23411|hsa:1432|hsa:6655|hsa:5602|hsa:26260|hsa:9140|hsa:5291|hsa:7048|hsa:6654|hsa:6502|hsa:51701|hsa:5604|hsa:3480|hsa:472|hsa:6774|hsa:5894|hsa:5934|hsa:5562|hsa:4193|hsa:5563|hsa:3643|hsa:1387|hsa:8743|hsa:23678|hsa:3551|hsa:2033|hsa:5290|hsa:6789|hsa:5599|hsa:10000|hsa:2308|hsa:4087|hsa:9455|hsa:80854|hsa:51422|hsa:3845|hsa:673|hsa:5293|hsa:7874|hsa:5594|hsa:6648|hsa:408…	8503|5728|23411|1432|6655|5602|26260|9140|5291|7048|6654|6502|51701|5604|3480|472|6774|5894|5934|5562|4193|5563|3643|1387|8743|23678|3551|2033|5290|6789|5599|10000|2308|4087|9455|80854|51422|3845|673|5293|7874|5594|6648|4089|5602|891|208|	http://www.genome.jp/kegg-bin/show_pathway?hsa04068/hsa:9140%09red/hsa:3551%09red/hsa:8503%09red/hsa:10000%09red/hsa:3480%09red/hsa:5291%09red/hsa:51422%09red/hsa:6648%09red/hsa:6502%09red/hsa:5728%09red/hsa:5604%09red/hsa:5602%09red/hsa:7874%09red/hsa:4089%09red/hsa:4087%09red/hsa:8743%09red/hsa:6789%09red/hsa:80854%09red/hsa:5594%09red/hsa:891%09red/hsa:5290%09red/hsa:673%09red/hsa:5293%09red/h…
Dopaminergic synapse	KEGG PATHWAY	hsa04728	46	131	0.169013674734	0.647885753147	ENSG00000113575|ENSG00000134852|ENSG00000107643|ENSG00000074211|ENSG00000105568|ENSG00000145349|ENSG00000213639|ENSG00000166501|ENSG00000087460|ENSG00000157388|ENSG00000123104|ENSG00000148660|ENSG00000213676|ENSG00000066027|ENSG00000101333|ENSG00000118260|ENSG00000120910|ENSG00000175470|ENSG00000183943|ENSG00000073711|ENSG00000156475|ENSG00000151067|ENSG00000157613|ENSG00000112062|ENSG00000095794…	hsa:5515|hsa:9575|hsa:5599|hsa:5522|hsa:5518|hsa:817|hsa:5500|hsa:5579|hsa:2778|hsa:776|hsa:3709|hsa:818|hsa:1388|hsa:5525|hsa:5332|hsa:1385|hsa:5533|hsa:5520|hsa:5613|hsa:5523|hsa:5521|hsa:775|hsa:90993|hsa:1432|hsa:1385|hsa:5530|hsa:2776|hsa:2773|hsa:59345|hsa:5519|hsa:2773|hsa:5567|hsa:1386|hsa:10000|hsa:5532|hsa:23236|hsa:3799|hsa:64764|hsa:2932|hsa:5578|hsa:5602|hsa:5520|hsa:2783|hsa:55012|h…	5515|9575|5599|5522|5518|817|5500|5579|2778|776|3709|818|1388|5525|5332|1385|5533|5520|5613|5523|5521|775|90993|1432|1385|5530|2776|2773|59345|5519|2773|5567|1386|10000|5532|23236|3799|64764|2932|5578|5602|5520|2783|55012|5602|208|	http://www.genome.jp/kegg-bin/show_pathway?hsa04728/hsa:64764%09red/hsa:3709%09red/hsa:59345%09red/hsa:10000%09red/hsa:23236%09red/hsa:90993%09red/hsa:5332%09red/hsa:5579%09red/hsa:5578%09red/hsa:5530%09red/hsa:5533%09red/hsa:5518%09red/hsa:5515%09red/hsa:818%09red/hsa:9575%09red/hsa:5602%09red/hsa:2932%09red/hsa:3799%09red/hsa:776%09red/hsa:775%09red/hsa:5523%09red/hsa:2783%09red/hsa:1432%09red/…
Lysosome	KEGG PATHWAY	hsa04142	43	122	0.173281013064	0.655144652134	ENSG00000170266|ENSG00000065000|ENSG00000103365|ENSG00000144455|ENSG00000197081|ENSG00000109861|ENSG00000164733|ENSG00000213614|ENSG00000177628|ENSG00000166747|ENSG00000185344|ENSG00000134243|ENSG00000135677|ENSG00000131238|ENSG00000040531|ENSG00000185896|ENSG00000129354|ENSG00000138760|ENSG00000103066|ENSG00000005893|ENSG00000169919|ENSG00000141367|ENSG00000157823|ENSG00000132842|ENSG00000150967…	hsa:2720|hsa:8943|hsa:23062|hsa:285362|hsa:3482|hsa:1075|hsa:1508|hsa:3073|hsa:2629|hsa:164|hsa:23545|hsa:6272|hsa:2799|hsa:5538|hsa:1497|hsa:3916|hsa:10053|hsa:950|hsa:23659|hsa:3920|hsa:2990|hsa:1213|hsa:10239|hsa:8546|hsa:23457|hsa:26503|hsa:79158|hsa:2581|hsa:256471|hsa:4126|hsa:4669|hsa:138050|hsa:11154|hsa:1176|hsa:3074|hsa:9179|hsa:3423|hsa:4891|hsa:51606|hsa:23431|hsa:535|hsa:4864|hsa:260…	2720|8943|23062|285362|3482|1075|1508|3073|2629|164|23545|6272|2799|5538|1497|3916|10053|950|23659|3920|2990|1213|10239|8546|23457|26503|79158|2581|256471|4126|4669|138050|11154|1176|3074|9179|3423|4891|51606|23431|535|4864|26088|	http://www.genome.jp/kegg-bin/show_pathway?hsa04142/hsa:4864%09red/hsa:2799%09red/hsa:3482%09red/hsa:8546%09red/hsa:1075%09red/hsa:23062%09red/hsa:4126%09red/hsa:535%09red/hsa:26088%09red/hsa:23545%09red/hsa:1176%09red/hsa:1508%09red/hsa:2720%09red/hsa:5538%09red/hsa:2581%09red/hsa:9179%09red/hsa:6272%09red/hsa:164%09red/hsa:8943%09red/hsa:2990%09red/hsa:11154%09red/hsa:23659%09red/hsa:10053%09re…
Pyruvate metabolism	KEGG PATHWAY	hsa00620	16	40	0.185081815034	0.681905688065	ENSG00000076555|ENSG00000065833|ENSG00000170634|ENSG00000072210|ENSG00000134333|ENSG00000075239|ENSG00000111275|ENSG00000082212|ENSG00000014641|ENSG00000154930|ENSG00000150768|ENSG00000278540|ENSG00000063854|ENSG00000164904|ENSG00000120437|ENSG00000151376	hsa:32|hsa:4199|hsa:98|hsa:224|hsa:3948|hsa:38|hsa:217|hsa:4200|hsa:4190|hsa:84532|hsa:1737|hsa:31|hsa:3029|hsa:501|hsa:39|hsa:10873|	32|4199|98|224|3948|38|217|4200|4190|84532|1737|31|3029|501|39|10873|	http://www.genome.jp/kegg-bin/show_pathway?hsa00620/hsa:31%09red/hsa:224%09red/hsa:32%09red/hsa:10873%09red/hsa:39%09red/hsa:38%09red/hsa:3948%09red/hsa:4200%09red/hsa:3029%09red/hsa:4190%09red/hsa:501%09red/hsa:1737%09red/hsa:84532%09red/hsa:98%09red/hsa:4199%09red/hsa:217%09red
Glycerolipid metabolism	KEGG PATHWAY	hsa00561	21	55	0.185300458713	0.681905688065	ENSG00000172197|ENSG00000136267|ENSG00000067113|ENSG00000101577|ENSG00000072210|ENSG00000102780|ENSG00000160216|ENSG00000138678|ENSG00000172954|ENSG00000162407|ENSG00000158669|ENSG00000153933|ENSG00000134324|ENSG00000284686|ENSG00000117448|ENSG00000111275|ENSG00000166035|ENSG00000164904|ENSG00000077044|ENSG00000026652|ENSG00000143797	hsa:154141|hsa:1607|hsa:8611|hsa:9663|hsa:224|hsa:160851|hsa:56894|hsa:84803|hsa:253558|hsa:8613|hsa:137964|hsa:8526|hsa:23175|hsa:8613|hsa:10327|hsa:217|hsa:3990|hsa:501|hsa:8527|hsa:56895|hsa:129642|	154141|1607|8611|9663|224|160851|56894|84803|253558|8613|137964|8526|23175|8613|10327|217|3990|501|8527|56895|129642|	http://www.genome.jp/kegg-bin/show_pathway?hsa00561/hsa:84803%09red/hsa:224%09red/hsa:129642%09red/hsa:56895%09red/hsa:56894%09red/hsa:253558%09red/hsa:137964%09red/hsa:160851%09red/hsa:1607%09red/hsa:23175%09red/hsa:154141%09red/hsa:10327%09red/hsa:501%09red/hsa:9663%09red/hsa:3990%09red/hsa:8526%09red/hsa:8613%09red/hsa:8527%09red/hsa:8611%09red/hsa:217%09red
Small cell lung cancer	KEGG PATHWAY	hsa05222	31	86	0.190635295776	0.688067794272	ENSG00000188153|ENSG00000117461|ENSG00000131323|ENSG00000169398|ENSG00000130702|ENSG00000005884|ENSG00000082512|ENSG00000226149|ENSG00000091136|ENSG00000051382|ENSG00000139687|ENSG00000172037|ENSG00000145604|ENSG00000078043|ENSG00000135862|ENSG00000171608|ENSG00000196569|ENSG00000115414|ENSG00000189283|ENSG00000104365|ENSG00000121879|ENSG00000117020|ENSG00000120868|ENSG00000132906|ENSG00000138448…	hsa:1287|hsa:8503|hsa:7187|hsa:5747|hsa:3911|hsa:3675|hsa:7188|hsa:3908|hsa:3912|hsa:5291|hsa:5925|hsa:3913|hsa:6502|hsa:9063|hsa:3915|hsa:5293|hsa:3908|hsa:2335|hsa:2272|hsa:3551|hsa:5290|hsa:10000|hsa:317|hsa:842|hsa:3685|hsa:4790|hsa:3910|hsa:329|hsa:5728|hsa:3909|hsa:208|	1287|8503|7187|5747|3911|3675|7188|3908|3912|5291|5925|3913|6502|9063|3915|5293|3908|2335|2272|3551|5290|10000|317|842|3685|4790|3910|329|5728|3909|208|	http://www.genome.jp/kegg-bin/show_pathway?hsa05222/hsa:9063%09red/hsa:317%09red/hsa:8503%09red/hsa:10000%09red/hsa:3911%09red/hsa:3910%09red/hsa:3913%09red/hsa:3912%09red/hsa:3915%09red/hsa:842%09red/hsa:2335%09red/hsa:5925%09red/hsa:5747%09red/hsa:6502%09red/hsa:5728%09red/hsa:7188%09red/hsa:2272%09red/hsa:7187%09red/hsa:3551%09red/hsa:3675%09red/hsa:5290%09red/hsa:5291%09red/hsa:5293%09red/hsa…
One carbon pool by folate	KEGG PATHWAY	hsa00670	9	20	0.194426350866	0.688067794272	ENSG00000176974|ENSG00000159131|ENSG00000100714|ENSG00000177000|ENSG00000163738|ENSG00000103707|ENSG00000120254|ENSG00000144908|ENSG00000116984	hsa:6470|hsa:2618|hsa:4522|hsa:4524|hsa:441024|hsa:123263|hsa:25902|hsa:10840|hsa:4548|	6470|2618|4522|4524|441024|123263|25902|10840|4548|	http://www.genome.jp/kegg-bin/show_pathway?hsa00670/hsa:441024%09red/hsa:10840%09red/hsa:25902%09red/hsa:4524%09red/hsa:6470%09red/hsa:4522%09red/hsa:2618%09red/hsa:123263%09red/hsa:4548%09red
Synthesis and degradation of ketone bodies	KEGG PATHWAY	hsa00072	5	9	0.194453941859	0.688067794272	ENSG00000075239|ENSG00000112972|ENSG00000117305|ENSG00000120437|ENSG00000083720	hsa:38|hsa:3157|hsa:3155|hsa:39|hsa:5019|	38|3157|3155|39|5019|	http://www.genome.jp/kegg-bin/show_pathway?hsa00072/hsa:39%09red/hsa:3155%09red/hsa:3157%09red/hsa:38%09red/hsa:5019%09red
Nucleotide excision repair	KEGG PATHWAY	hsa03420	18	47	0.205469067328	0.695356955914	ENSG00000134899|ENSG00000158290|ENSG00000167986|ENSG00000100479|ENSG00000020426|ENSG00000077514|ENSG00000119318|ENSG00000105486|ENSG00000035928|ENSG00000270181|ENSG00000134058|ENSG00000177084|ENSG00000147400|ENSG00000117748|ENSG00000110768|ENSG00000163918|ENSG00000049541|ENSG00000132383	hsa:100533467|hsa:8450|hsa:1642|hsa:5427|hsa:4331|hsa:10714|hsa:5887|hsa:3978|hsa:5981|hsa:100533467|hsa:1022|hsa:5426|hsa:1069|hsa:6118|hsa:2965|hsa:5984|hsa:5982|hsa:6117|	100533467|8450|1642|5427|4331|10714|5887|3978|5981|100533467|1022|5426|1069|6118|2965|5984|5982|6117|	http://www.genome.jp/kegg-bin/show_pathway?hsa03420/hsa:1069%09red/hsa:1022%09red/hsa:3978%09red/hsa:5427%09red/hsa:5426%09red/hsa:10714%09red/hsa:2965%09red/hsa:6117%09red/hsa:100533467%09red/hsa:4331%09red/hsa:5887%09red/hsa:5981%09red/hsa:5982%09red/hsa:5984%09red/hsa:8450%09red/hsa:6118%09red/hsa:1642%09red
Fatty acid metabolism	KEGG PATHWAY	hsa01212	18	47	0.205469067328	0.695356955914	ENSG00000012660|ENSG00000068366|ENSG00000115425|ENSG00000196177|ENSG00000075239|ENSG00000076555|ENSG00000165996|ENSG00000117054|ENSG00000084754|ENSG00000138029|ENSG00000138796|ENSG00000131238|ENSG00000110090|ENSG00000278540|ENSG00000116353|ENSG00000161533|ENSG00000134824|ENSG00000120437	hsa:60481|hsa:2182|hsa:55825|hsa:36|hsa:38|hsa:32|hsa:9200|hsa:34|hsa:3030|hsa:3032|hsa:3033|hsa:5538|hsa:1374|hsa:31|hsa:51102|hsa:51|hsa:9415|hsa:39|	60481|2182|55825|36|38|32|9200|34|3030|3032|3033|5538|1374|31|51102|51|9415|39|	http://www.genome.jp/kegg-bin/show_pathway?hsa01212/hsa:31%09red/hsa:32%09red/hsa:34%09red/hsa:51%09red/hsa:9200%09red/hsa:39%09red/hsa:3033%09red/hsa:3030%09red/hsa:1374%09red/hsa:5538%09red/hsa:36%09red/hsa:3032%09red/hsa:51102%09red/hsa:55825%09red/hsa:38%09red/hsa:9415%09red/hsa:60481%09red/hsa:2182%09red
Rap1 signaling pathway	KEGG PATHWAY	hsa04015	70	211	0.206049922829	0.695356955914	ENSG00000162104|ENSG00000134853|ENSG00000105738|ENSG00000171105|ENSG00000184349|ENSG00000128512|ENSG00000141293|ENSG00000117461|ENSG00000182578|ENSG00000166501|ENSG00000116991|ENSG00000163558|ENSG00000087460|ENSG00000049130|ENSG00000156299|ENSG00000051382|ENSG00000152767|ENSG00000077420|ENSG00000168036|ENSG00000065135|ENSG00000144118|ENSG00000100030|ENSG00000077782|ENSG00000197555|ENSG00000169032…	hsa:115|hsa:5156|hsa:23094|hsa:3643|hsa:1946|hsa:9732|hsa:8631|hsa:8503|hsa:1436|hsa:5579|hsa:57568|hsa:5584|hsa:2778|hsa:4254|hsa:7074|hsa:5291|hsa:9855|hsa:54518|hsa:1499|hsa:2773|hsa:5899|hsa:5594|hsa:2260|hsa:26037|hsa:5604|hsa:999|hsa:3480|hsa:889|hsa:9863|hsa:9223|hsa:1432|hsa:5894|hsa:260425|hsa:2776|hsa:23683|hsa:2773|hsa:1902|hsa:9855|hsa:51735|hsa:56288|hsa:5290|hsa:7424|hsa:5906|hsa:99…	115|5156|23094|3643|1946|9732|8631|8503|1436|5579|57568|5584|2778|4254|7074|5291|9855|54518|1499|2773|5899|5594|2260|26037|5604|999|3480|889|9863|9223|1432|5894|260425|2776|23683|2773|1902|9855|51735|56288|5290|7424|5906|998|10000|113|2263|5156|23236|2533|112|1969|3683|9693|2889|5332|3684|51735|3845|673|5293|5578|2258|1500|7408|4301|80310|9771|5584|208|	http://www.genome.jp/kegg-bin/show_pathway?hsa04015/hsa:2533%09red/hsa:5584%09red/hsa:2263%09red/hsa:8503%09red/hsa:2889%09red/hsa:10000%09red/hsa:3480%09red/hsa:23236%09red/hsa:260425%09red/hsa:889%09red/hsa:51735%09red/hsa:5332%09red/hsa:5579%09red/hsa:5578%09red/hsa:2258%09red/hsa:5906%09red/hsa:23683%09red/hsa:4301%09red/hsa:7074%09red/hsa:5604%09red/hsa:5291%09red/hsa:8631%09red/hsa:9855%09r…
HIF-1 signaling pathway	KEGG PATHWAY	hsa04066	37	106	0.20796369835	0.695356955914	ENSG00000117461|ENSG00000198793|ENSG00000114268|ENSG00000108094|ENSG00000171105|ENSG00000145349|ENSG00000108443|ENSG00000152256|ENSG00000166501|ENSG00000072274|ENSG00000148660|ENSG00000100030|ENSG00000156515|ENSG00000169032|ENSG00000140443|ENSG00000171608|ENSG00000168610|ENSG00000100644|ENSG00000099875|ENSG00000154229|ENSG00000135930|ENSG00000005339|ENSG00000159128|ENSG00000100393|ENSG00000197943…	hsa:8503|hsa:2475|hsa:5210|hsa:8453|hsa:3643|hsa:817|hsa:6198|hsa:5163|hsa:5579|hsa:7037|hsa:818|hsa:5594|hsa:3098|hsa:5604|hsa:3480|hsa:5293|hsa:6774|hsa:3091|hsa:2872|hsa:5578|hsa:9470|hsa:1387|hsa:3460|hsa:2033|hsa:5336|hsa:5290|hsa:405|hsa:10000|hsa:2027|hsa:2023|hsa:2064|hsa:8569|hsa:4790|hsa:5291|hsa:112399|hsa:54583|hsa:208|	8503|2475|5210|8453|3643|817|6198|5163|5579|7037|818|5594|3098|5604|3480|5293|6774|3091|2872|5578|9470|1387|3460|2033|5336|5290|405|10000|2027|2023|2064|8569|4790|5291|112399|54583|208|	http://www.genome.jp/kegg-bin/show_pathway?hsa04066/hsa:8503%09red/hsa:10000%09red/hsa:8569%09red/hsa:3480%09red/hsa:54583%09red/hsa:5579%09red/hsa:2023%09red/hsa:2027%09red/hsa:112399%09red/hsa:5210%09red/hsa:405%09red/hsa:2064%09red/hsa:5604%09red/hsa:9470%09red/hsa:7037%09red/hsa:8453%09red/hsa:5336%09red/hsa:5594%09red/hsa:6198%09red/hsa:5578%09red/hsa:5290%09red/hsa:5291%09red/hsa:5293%09red…
Purine metabolism	KEGG PATHWAY	hsa00230	59	176	0.209110968626	0.695356955914	ENSG00000073417|ENSG00000138735|ENSG00000159131|ENSG00000172572|ENSG00000171408|ENSG00000155085|ENSG00000114956|ENSG00000112541|ENSG00000146143|ENSG00000152270|ENSG00000141698|ENSG00000048392|ENSG00000184588|ENSG00000152402|ENSG00000170502|ENSG00000162104|ENSG00000154269|ENSG00000197586|ENSG00000143156|ENSG00000148606|ENSG00000138185|ENSG00000197594|ENSG00000013503|ENSG00000171453|ENSG00000186141…	hsa:5151|hsa:8654|hsa:2618|hsa:5139|hsa:27115|hsa:221264|hsa:1716|hsa:10846|hsa:5558|hsa:5140|hsa:115024|hsa:50484|hsa:5142|hsa:2977|hsa:53343|hsa:115|hsa:5169|hsa:955|hsa:29922|hsa:11128|hsa:953|hsa:5167|hsa:55703|hsa:9533|hsa:10623|hsa:8833|hsa:64425|hsa:2272|hsa:25885|hsa:5431|hsa:957|hsa:5422|hsa:84265|hsa:5150|hsa:132|hsa:3251|hsa:5427|hsa:159|hsa:55811|hsa:22978|hsa:113|hsa:112|hsa:50940|hs…	5151|8654|2618|5139|27115|221264|1716|10846|5558|5140|115024|50484|5142|2977|53343|115|5169|955|29922|11128|953|5167|55703|9533|10623|8833|64425|2272|25885|5431|957|5422|84265|5150|132|3251|5427|159|55811|22978|113|112|50940|5136|5144|5151|58497|10714|5557|2982|9615|5426|55276|2984|5430|9061|51251|272|6240|	http://www.genome.jp/kegg-bin/show_pathway?hsa00230/hsa:5144%09red/hsa:2984%09red/hsa:9061%09red/hsa:5140%09red/hsa:159%09red/hsa:8654%09red/hsa:5430%09red/hsa:50484%09red/hsa:50940%09red/hsa:58497%09red/hsa:5427%09red/hsa:25885%09red/hsa:27115%09red/hsa:55703%09red/hsa:53343%09red/hsa:272%09red/hsa:10714%09red/hsa:11128%09red/hsa:5142%09red/hsa:51251%09red/hsa:64425%09red/hsa:221264%09red/hsa:88…
Glycosphingolipid biosynthesis - ganglio series	KEGG PATHWAY	hsa00604	7	15	0.216019745578	0.704918315462	ENSG00000170266|ENSG00000115525|ENSG00000111728|ENSG00000049860|ENSG00000213614|ENSG00000257524|ENSG00000169359	hsa:2720|hsa:8869|hsa:6489|hsa:3074|hsa:3073|hsa:30815|hsa:9197|	2720|8869|6489|3074|3073|30815|9197|	http://www.genome.jp/kegg-bin/show_pathway?hsa00604/hsa:2720%09red/hsa:9197%09red/hsa:6489%09red/hsa:8869%09red/hsa:3074%09red/hsa:3073%09red/hsa:30815%09red
Aminoacyl-tRNA biosynthesis	KEGG PATHWAY	hsa00970	24	66	0.217094408747	0.704918315462	ENSG00000185418|ENSG00000103707|ENSG00000137513|ENSG00000134684|ENSG00000117593|ENSG00000134905|ENSG00000011376|ENSG00000145982|ENSG00000103356|ENSG00000065427|ENSG00000090861|ENSG00000031698|ENSG00000136628|ENSG00000115866|ENSG00000104835|ENSG00000113407|ENSG00000140105|ENSG00000109618|ENSG00000113643|ENSG00000134440|ENSG00000133706|ENSG00000196305|ENSG00000116120|ENSG00000067704	hsa:123283|hsa:123263|hsa:79731|hsa:8565|hsa:55157|hsa:79587|hsa:23395|hsa:10667|hsa:124454|hsa:3735|hsa:16|hsa:6301|hsa:2058|hsa:1615|hsa:54938|hsa:6897|hsa:7453|hsa:51091|hsa:5917|hsa:4677|hsa:51520|hsa:3376|hsa:10056|hsa:55699|	123283|123263|79731|8565|55157|79587|23395|10667|124454|3735|16|6301|2058|1615|54938|6897|7453|51091|5917|4677|51520|3376|10056|55699|	http://www.genome.jp/kegg-bin/show_pathway?hsa00970/hsa:6897%09red/hsa:124454%09red/hsa:79587%09red/hsa:55699%09red/hsa:8565%09red/hsa:51520%09red/hsa:4677%09red/hsa:7453%09red/hsa:1615%09red/hsa:3376%09red/hsa:123263%09red/hsa:6301%09red/hsa:3735%09red/hsa:79731%09red/hsa:10056%09red/hsa:10667%09red/hsa:55157%09red/hsa:123283%09red/hsa:54938%09red/hsa:51091%09red/hsa:5917%09red/hsa:16%09red/hsa:…
Endocrine and other factor-regulated calcium reabsorption	KEGG PATHWAY	hsa04961	18	48	0.226020940129	0.725369528787	ENSG00000162104|ENSG00000183023|ENSG00000183020|ENSG00000091831|ENSG00000101333|ENSG00000154229|ENSG00000183943|ENSG00000142875|ENSG00000196961|ENSG00000141367|ENSG00000070961|ENSG00000166501|ENSG00000087460|ENSG00000182621|ENSG00000079805|ENSG00000069849|ENSG00000164742|ENSG00000156052	hsa:115|hsa:6546|hsa:161|hsa:2099|hsa:5332|hsa:5578|hsa:5613|hsa:5567|hsa:160|hsa:1213|hsa:490|hsa:5579|hsa:2778|hsa:23236|hsa:1785|hsa:483|hsa:112|hsa:2776|	115|6546|161|2099|5332|5578|5613|5567|160|1213|490|5579|2778|23236|1785|483|112|2776|	http://www.genome.jp/kegg-bin/show_pathway?hsa04961/hsa:5579%09red/hsa:161%09red/hsa:2776%09red/hsa:483%09red/hsa:112%09red/hsa:2778%09red/hsa:6546%09red/hsa:23236%09red/hsa:2099%09red/hsa:1785%09red/hsa:5567%09red/hsa:490%09red/hsa:115%09red/hsa:160%09red/hsa:5613%09red/hsa:1213%09red/hsa:5578%09red/hsa:5332%09red
Hepatitis C	KEGG PATHWAY	hsa05160	45	133	0.22936257563	0.727632998551	ENSG00000113575|ENSG00000117461|ENSG00000131323|ENSG00000033800|ENSG00000137275|ENSG00000073060|ENSG00000115415|ENSG00000105568|ENSG00000186951|ENSG00000109339|ENSG00000128829|ENSG00000089127|ENSG00000051382|ENSG00000107643|ENSG00000100030|ENSG00000175470|ENSG00000142166|ENSG00000172071|ENSG00000156475|ENSG00000171608|ENSG00000088888|ENSG00000132155|ENSG00000100485|ENSG00000131467|ENSG00000074211…	hsa:5515|hsa:8503|hsa:7187|hsa:8554|hsa:8737|hsa:949|hsa:6772|hsa:5518|hsa:5465|hsa:5602|hsa:440275|hsa:4938|hsa:5291|hsa:5599|hsa:5594|hsa:5520|hsa:3454|hsa:9451|hsa:5521|hsa:5293|hsa:57506|hsa:5894|hsa:6655|hsa:10197|hsa:5522|hsa:5519|hsa:6654|hsa:3551|hsa:5290|hsa:10000|hsa:27102|hsa:29110|hsa:6774|hsa:3455|hsa:4790|hsa:100506658|hsa:3845|hsa:673|hsa:2932|hsa:1432|hsa:5610|hsa:5520|hsa:5602|hs…	5515|8503|7187|8554|8737|949|6772|5518|5465|5602|440275|4938|5291|5599|5594|5520|3454|9451|5521|5293|57506|5894|6655|10197|5522|5519|6654|3551|5290|10000|27102|29110|6774|3455|4790|100506658|3845|673|2932|1432|5610|5520|5602|3646|208|	http://www.genome.jp/kegg-bin/show_pathway?hsa05160/hsa:29110%09red/hsa:8503%09red/hsa:10000%09red/hsa:5519%09red/hsa:5518%09red/hsa:3454%09red/hsa:3455%09red/hsa:5515%09red/hsa:949%09red/hsa:100506658%09red/hsa:10197%09red/hsa:4938%09red/hsa:5602%09red/hsa:5291%09red/hsa:1432%09red/hsa:7187%09red/hsa:3551%09red/hsa:5594%09red/hsa:5290%09red/hsa:673%09red/hsa:9451%09red/hsa:5293%09red/hsa:8554%09…
Ubiquinone and other terpenoid-quinone biosynthesis	KEGG PATHWAY	hsa00130	5	10	0.240429828329	0.754075370668	ENSG00000167186|ENSG00000119723|ENSG00000110871|ENSG00000173085|ENSG00000115486	hsa:10229|hsa:51004|hsa:84274|hsa:27235|hsa:2677|	10229|51004|84274|27235|2677|	http://www.genome.jp/kegg-bin/show_pathway?hsa00130/hsa:84274%09red/hsa:27235%09red/hsa:2677%09red/hsa:51004%09red/hsa:10229%09red
Platelet activation	KEGG PATHWAY	hsa04611	44	131	0.244886798489	0.759424229024	ENSG00000162104|ENSG00000172575|ENSG00000171502|ENSG00000117461|ENSG00000163558|ENSG00000213639|ENSG00000185532|ENSG00000087460|ENSG00000123104|ENSG00000152402|ENSG00000051382|ENSG00000077420|ENSG00000254087|ENSG00000101333|ENSG00000100030|ENSG00000183943|ENSG00000171608|ENSG00000130635|ENSG00000112062|ENSG00000145949|ENSG00000156052|ENSG00000127955|ENSG00000116711|ENSG00000105499|ENSG00000065135…	hsa:115|hsa:10125|hsa:255631|hsa:8503|hsa:5584|hsa:5500|hsa:5592|hsa:2778|hsa:3709|hsa:2977|hsa:5291|hsa:54518|hsa:4067|hsa:5332|hsa:5594|hsa:5613|hsa:5293|hsa:1289|hsa:1432|hsa:340156|hsa:2776|hsa:2773|hsa:5321|hsa:8605|hsa:2773|hsa:23365|hsa:5336|hsa:5290|hsa:5567|hsa:5906|hsa:6786|hsa:10000|hsa:9475|hsa:113|hsa:23236|hsa:112|hsa:8773|hsa:2982|hsa:7408|hsa:1281|hsa:6093|hsa:5584|hsa:4659|hsa:20…	115|10125|255631|8503|5584|5500|5592|2778|3709|2977|5291|54518|4067|5332|5594|5613|5293|1289|1432|340156|2776|2773|5321|8605|2773|23365|5336|5290|5567|5906|6786|10000|9475|113|23236|112|8773|2982|7408|1281|6093|5584|4659|208|	http://www.genome.jp/kegg-bin/show_pathway?hsa04611/hsa:5584%09red/hsa:3709%09red/hsa:8773%09red/hsa:8503%09red/hsa:5321%09red/hsa:10000%09red/hsa:2982%09red/hsa:10125%09red/hsa:23236%09red/hsa:6093%09red/hsa:4067%09red/hsa:5332%09red/hsa:4659%09red/hsa:5567%09red/hsa:6786%09red/hsa:255631%09red/hsa:8605%09red/hsa:5336%09red/hsa:5594%09red/hsa:5592%09red/hsa:5290%09red/hsa:5291%09red/hsa:5293%09r…
Epithelial cell signaling in Helicobacter pylori infection	KEGG PATHWAY	hsa05120	24	68	0.253331461205	0.763393517328	ENSG00000107643|ENSG00000114573|ENSG00000164305|ENSG00000109339|ENSG00000185344|ENSG00000254087|ENSG00000104067|ENSG00000149269|ENSG00000179295|ENSG00000112062|ENSG00000006062|ENSG00000197943|ENSG00000104365|ENSG00000155097|ENSG00000070831|ENSG00000109320|ENSG00000100554|ENSG00000151694|ENSG00000065559|ENSG00000047249|ENSG00000033627|ENSG00000137845|ENSG00000050748|ENSG00000106100	hsa:5599|hsa:523|hsa:836|hsa:5602|hsa:23545|hsa:4067|hsa:7082|hsa:5058|hsa:5781|hsa:1432|hsa:9020|hsa:5336|hsa:3551|hsa:528|hsa:998|hsa:4790|hsa:51382|hsa:6868|hsa:6416|hsa:51606|hsa:535|hsa:102|hsa:5602|hsa:10392|	5599|523|836|5602|23545|4067|7082|5058|5781|1432|9020|5336|3551|528|998|4790|51382|6868|6416|51606|535|102|5602|10392|	http://www.genome.jp/kegg-bin/show_pathway?hsa05120/hsa:535%09red/hsa:4067%09red/hsa:23545%09red/hsa:5781%09red/hsa:5058%09red/hsa:102%09red/hsa:5602%09red/hsa:51382%09red/hsa:3551%09red/hsa:5336%09red/hsa:6868%09red/hsa:998%09red/hsa:1432%09red/hsa:4790%09red/hsa:5599%09red/hsa:528%09red/hsa:523%09red/hsa:7082%09red/hsa:836%09red/hsa:51606%09red/hsa:6416%09red/hsa:10392%09red/hsa:9020%09red
Viral carcinogenesis	KEGG PATHWAY	hsa05203	67	206	0.253601025721	0.763393517328	ENSG00000108953|ENSG00000108840|ENSG00000080839|ENSG00000131323|ENSG00000173757|ENSG00000048052|ENSG00000002822|ENSG00000082512|ENSG00000117461|ENSG00000111642|ENSG00000164305|ENSG00000078668|ENSG00000215301|ENSG00000110768|ENSG00000051382|ENSG00000139687|ENSG00000213676|ENSG00000168214|ENSG00000254087|ENSG00000137947|ENSG00000145604|ENSG00000134308|ENSG00000153767|ENSG00000162924|ENSG00000183943…	hsa:7531|hsa:10014|hsa:5933|hsa:7187|hsa:6777|hsa:9759|hsa:8379|hsa:7188|hsa:8503|hsa:1108|hsa:836|hsa:7419|hsa:1654|hsa:2965|hsa:5291|hsa:5925|hsa:1388|hsa:3516|hsa:4067|hsa:2959|hsa:6502|hsa:10971|hsa:2960|hsa:5966|hsa:5613|hsa:3066|hsa:81|hsa:1111|hsa:9759|hsa:5293|hsa:90993|hsa:2934|hsa:6672|hsa:6774|hsa:5934|hsa:4193|hsa:3106|hsa:1387|hsa:1739|hsa:2961|hsa:2033|hsa:5290|hsa:5567|hsa:3572|hsa…	7531|10014|5933|7187|6777|9759|8379|7188|8503|1108|836|7419|1654|2965|5291|5925|1388|3516|4067|2959|6502|10971|2960|5966|5613|3066|81|1111|9759|5293|90993|2934|6672|6774|5934|4193|3106|1387|1739|2961|2033|5290|5567|3572|998|1386|5922|718|5423|3065|55869|4790|1108|64764|1642|5594|1385|3845|7337|8850|7874|5610|1385|23352|8379|841|9093|	http://www.genome.jp/kegg-bin/show_pathway?hsa05203/hsa:64764%09red/hsa:6672%09red/hsa:8503%09red/hsa:3845%09red/hsa:55869%09red/hsa:5423%09red/hsa:23352%09red/hsa:841%09red/hsa:7419%09red/hsa:90993%09red/hsa:8379%09red/hsa:1654%09red/hsa:7531%09red/hsa:4067%09red/hsa:5922%09red/hsa:3066%09red/hsa:1111%09red/hsa:8850%09red/hsa:2961%09red/hsa:2960%09red/hsa:2965%09red/hsa:6502%09red/hsa:7188%09red…
SNARE interactions in vesicular transport	KEGG PATHWAY	hsa04130	13	34	0.255937609857	0.763393517328	ENSG00000049245|ENSG00000092531|ENSG00000136874|ENSG00000168818|ENSG00000079950|ENSG00000265808|ENSG00000151532|ENSG00000162236|ENSG00000166900|ENSG00000111450|ENSG00000124222|ENSG00000103496|ENSG00000108587	hsa:9341|hsa:8773|hsa:55014|hsa:53407|hsa:8417|hsa:9554|hsa:143187|hsa:6811|hsa:6809|hsa:2054|hsa:8675|hsa:6810|hsa:9527|	9341|8773|55014|53407|8417|9554|143187|6811|6809|2054|8675|6810|9527|	http://www.genome.jp/kegg-bin/show_pathway?hsa04130/hsa:8773%09red/hsa:8417%09red/hsa:53407%09red/hsa:9341%09red/hsa:6809%09red/hsa:55014%09red/hsa:9554%09red/hsa:143187%09red/hsa:2054%09red/hsa:9527%09red/hsa:6811%09red/hsa:6810%09red/hsa:8675%09red
Ribosome biogenesis in eukaryotes	KEGG PATHWAY	hsa03008	29	84	0.257230424317	0.763393517328	ENSG00000141076|ENSG00000055044|ENSG00000088930|ENSG00000082898|ENSG00000011260|ENSG00000108651|ENSG00000126524|ENSG00000041802|ENSG00000169251|ENSG00000253710|ENSG00000242338|ENSG00000140598|ENSG00000005189|ENSG00000143748|ENSG00000126749|ENSG00000225648|ENSG00000106344|ENSG00000262136|ENSG00000145375|ENSG00000113360|ENSG00000124784|ENSG00000134697|ENSG00000163938|ENSG00000107937|ENSG00000135372…	hsa:84916|hsa:51602|hsa:22803|hsa:7514|hsa:51096|hsa:55813|hsa:51119|hsa:55341|hsa:51068|hsa:9724|hsa:9790|hsa:79631|hsa:81691|hsa:4931|hsa:10436|hsa:51119|hsa:55131|hsa:28987|hsa:166378|hsa:29102|hsa:83732|hsa:29889|hsa:26354|hsa:23560|hsa:55226|hsa:23160|hsa:54464|hsa:23195|hsa:55127|	84916|51602|22803|7514|51096|55813|51119|55341|51068|9724|9790|79631|81691|4931|10436|51119|55131|28987|166378|29102|83732|29889|26354|23560|55226|23160|54464|23195|55127|	http://www.genome.jp/kegg-bin/show_pathway?hsa03008/hsa:10436%09red/hsa:55341%09red/hsa:55226%09red/hsa:51602%09red/hsa:9724%09red/hsa:55127%09red/hsa:28987%09red/hsa:23160%09red/hsa:23560%09red/hsa:7514%09red/hsa:26354%09red/hsa:81691%09red/hsa:83732%09red/hsa:9790%09red/hsa:4931%09red/hsa:79631%09red/hsa:54464%09red/hsa:29102%09red/hsa:51068%09red/hsa:55131%09red/hsa:55813%09red/hsa:84916%09red…
Amino sugar and nucleotide sugar metabolism	KEGG PATHWAY	hsa00520	17	47	0.272338458544	0.799632069769	ENSG00000100522|ENSG00000049860|ENSG00000140650|ENSG00000112699|ENSG00000198380|ENSG00000156515|ENSG00000095380|ENSG00000156958|ENSG00000213614|ENSG00000166262|ENSG00000169299|ENSG00000100417|ENSG00000169764|ENSG00000157353|ENSG00000117143|ENSG00000115652|ENSG00000105220	hsa:64841|hsa:3074|hsa:5373|hsa:2762|hsa:2673|hsa:3098|hsa:54187|hsa:2585|hsa:3073|hsa:2585|hsa:55276|hsa:5372|hsa:7360|hsa:197258|hsa:6675|hsa:80146|hsa:2821|	64841|3074|5373|2762|2673|3098|54187|2585|3073|2585|55276|5372|7360|197258|6675|80146|2821|	http://www.genome.jp/kegg-bin/show_pathway?hsa00520/hsa:54187%09red/hsa:7360%09red/hsa:197258%09red/hsa:2762%09red/hsa:64841%09red/hsa:5372%09red/hsa:2585%09red/hsa:3074%09red/hsa:2673%09red/hsa:3098%09red/hsa:5373%09red/hsa:55276%09red/hsa:6675%09red/hsa:2821%09red/hsa:80146%09red/hsa:3073%09red
Wnt signaling pathway	KEGG PATHWAY	hsa04310	46	140	0.279337978493	0.800043583172	ENSG00000080815|ENSG00000154229|ENSG00000113558|ENSG00000107643|ENSG00000163637|ENSG00000145349|ENSG00000101096|ENSG00000166501|ENSG00000148660|ENSG00000221823|ENSG00000135341|ENSG00000168036|ENSG00000087095|ENSG00000101333|ENSG00000120910|ENSG00000113712|ENSG00000175592|ENSG00000183943|ENSG00000163904|ENSG00000138814|ENSG00000177565|ENSG00000005339|ENSG00000107758|ENSG00000131196|ENSG00000072736…	hsa:5663|hsa:5578|hsa:6500|hsa:5599|hsa:166336|hsa:817|hsa:4773|hsa:5579|hsa:818|hsa:5534|hsa:6885|hsa:1499|hsa:51701|hsa:5332|hsa:5533|hsa:1452|hsa:8061|hsa:5613|hsa:59343|hsa:5530|hsa:79718|hsa:1387|hsa:5532|hsa:4772|hsa:4775|hsa:1487|hsa:8312|hsa:2033|hsa:8454|hsa:5567|hsa:8945|hsa:9475|hsa:4040|hsa:23236|hsa:85409|hsa:81839|hsa:324|hsa:4040|hsa:2932|hsa:57680|hsa:23291|hsa:23002|hsa:6907|hsa:…	5663|5578|6500|5599|166336|817|4773|5579|818|5534|6885|1499|51701|5332|5533|1452|8061|5613|59343|5530|79718|1387|5532|4772|4775|1487|8312|2033|8454|5567|8945|9475|4040|23236|85409|81839|324|4040|2932|57680|23291|23002|6907|4089|5602|5602|	http://www.genome.jp/kegg-bin/show_pathway?hsa04310/hsa:59343%09red/hsa:23002%09red/hsa:23236%09red/hsa:6500%09red/hsa:4040%09red/hsa:1387%09red/hsa:8312%09red/hsa:6885%09red/hsa:5579%09red/hsa:5534%09red/hsa:5530%09red/hsa:5533%09red/hsa:5532%09red/hsa:4775%09red/hsa:79718%09red/hsa:5663%09red/hsa:4772%09red/hsa:4773%09red/hsa:8945%09red/hsa:5602%09red/hsa:1487%09red/hsa:4089%09red/hsa:8454%09re…
HTLV-I infection	KEGG PATHWAY	hsa05166	83	261	0.281898773258	0.800043583172	ENSG00000134954|ENSG00000196510|ENSG00000134853|ENSG00000139687|ENSG00000173757|ENSG00000107643|ENSG00000094880|ENSG00000149554|ENSG00000082898|ENSG00000165637|ENSG00000117461|ENSG00000071564|ENSG00000183765|ENSG00000176248|ENSG00000101096|ENSG00000158711|ENSG00000004897|ENSG00000070501|ENSG00000078668|ENSG00000051382|ENSG00000162104|ENSG00000163513|ENSG00000221823|ENSG00000120837|ENSG00000164362…	hsa:2113|hsa:51434|hsa:5156|hsa:5925|hsa:6777|hsa:5599|hsa:8697|hsa:1111|hsa:7514|hsa:7417|hsa:8503|hsa:6929|hsa:11200|hsa:29882|hsa:4773|hsa:2005|hsa:996|hsa:5423|hsa:7419|hsa:5291|hsa:115|hsa:7048|hsa:5534|hsa:4801|hsa:7015|hsa:6688|hsa:4603|hsa:8498|hsa:1385|hsa:5533|hsa:64784|hsa:64682|hsa:8061|hsa:5613|hsa:472|hsa:5971|hsa:5293|hsa:3932|hsa:4790|hsa:1385|hsa:5530|hsa:4605|hsa:1499|hsa:9020|h…	2113|51434|5156|5925|6777|5599|8697|1111|7514|7417|8503|6929|11200|29882|4773|2005|996|5423|7419|5291|115|7048|5534|4801|7015|6688|4603|8498|1385|5533|64784|64682|8061|5613|472|5971|5293|3932|4790|1385|5530|4605|1499|9020|3106|1387|51434|4772|1739|3551|2033|5290|545|5567|324|701|10000|113|5532|5156|4214|4215|4087|112|3601|1386|3683|1958|4775|5427|10714|3845|8295|8850|2932|821|5426|51433|29945|408…	http://www.genome.jp/kegg-bin/show_pathway?hsa05166/hsa:3601%09red/hsa:64682%09red/hsa:8503%09red/hsa:29945%09red/hsa:10000%09red/hsa:1111%09red/hsa:4801%09red/hsa:8697%09red/hsa:3932%09red/hsa:8295%09red/hsa:7419%09red/hsa:8061%09red/hsa:1387%09red/hsa:2005%09red/hsa:7417%09red/hsa:7514%09red/hsa:10714%09red/hsa:6777%09red/hsa:8498%09red/hsa:4772%09red/hsa:5925%09red/hsa:5530%09red/hsa:5533%09re…
Pyrimidine metabolism	KEGG PATHWAY	hsa00240	35	105	0.287200006042	0.800043583172	ENSG00000166548|ENSG00000155085|ENSG00000101868|ENSG00000171793|ENSG00000146143|ENSG00000162368|ENSG00000129187|ENSG00000141698|ENSG00000048392|ENSG00000013503|ENSG00000047315|ENSG00000143156|ENSG00000148606|ENSG00000138185|ENSG00000198431|ENSG00000114491|ENSG00000171453|ENSG00000186141|ENSG00000143179|ENSG00000137054|ENSG00000197586|ENSG00000187097|ENSG00000076685|ENSG00000121851|ENSG00000047230…	hsa:7084|hsa:221264|hsa:5422|hsa:1503|hsa:5558|hsa:51727|hsa:1635|hsa:115024|hsa:50484|hsa:55703|hsa:5431|hsa:29922|hsa:11128|hsa:953|hsa:7296|hsa:7372|hsa:9533|hsa:10623|hsa:7371|hsa:64425|hsa:955|hsa:957|hsa:22978|hsa:84265|hsa:56474|hsa:114112|hsa:5427|hsa:5426|hsa:1806|hsa:10714|hsa:5557|hsa:5430|hsa:51251|hsa:25885|hsa:6240|	7084|221264|5422|1503|5558|51727|1635|115024|50484|55703|5431|29922|11128|953|7296|7372|9533|10623|7371|64425|955|957|22978|84265|56474|114112|5427|5426|1806|10714|5557|5430|51251|25885|6240|	http://www.genome.jp/kegg-bin/show_pathway?hsa00240/hsa:1635%09red/hsa:25885%09red/hsa:7296%09red/hsa:50484%09red/hsa:55703%09red/hsa:10714%09red/hsa:56474%09red/hsa:1503%09red/hsa:64425%09red/hsa:221264%09red/hsa:5430%09red/hsa:5431%09red/hsa:84265%09red/hsa:115024%09red/hsa:5557%09red/hsa:5558%09red/hsa:6240%09red/hsa:114112%09red/hsa:9533%09red/hsa:29922%09red/hsa:10623%09red/hsa:51727%09red/h…
Thyroid cancer	KEGG PATHWAY	hsa05216	11	29	0.287835738912	0.800043583172	ENSG00000108091|ENSG00000132170|ENSG00000100030|ENSG00000133703|ENSG00000157764|ENSG00000266412|ENSG00000169032|ENSG00000039068|ENSG00000114354|ENSG00000168036|ENSG00000047410	hsa:8030|hsa:5468|hsa:5594|hsa:3845|hsa:673|hsa:8031|hsa:5604|hsa:999|hsa:10342|hsa:1499|hsa:7175|	8030|5468|5594|3845|673|8031|5604|999|10342|1499|7175|	http://www.genome.jp/kegg-bin/show_pathway?hsa05216/hsa:10342%09red/hsa:8031%09red/hsa:673%09red/hsa:999%09red/hsa:8030%09red/hsa:5604%09red/hsa:5594%09red/hsa:7175%09red/hsa:3845%09red/hsa:1499%09red/hsa:5468%09red
Gap junction	KEGG PATHWAY	hsa04540	30	89	0.288390459948	0.800043583172	ENSG00000162104|ENSG00000134853|ENSG00000169967|ENSG00000166501|ENSG00000185532|ENSG00000087460|ENSG00000123104|ENSG00000152402|ENSG00000115904|ENSG00000101333|ENSG00000100030|ENSG00000104067|ENSG00000183943|ENSG00000169032|ENSG00000132155|ENSG00000100485|ENSG00000154229|ENSG00000156052|ENSG00000127955|ENSG00000198121|ENSG00000065135|ENSG00000142875|ENSG00000121281|ENSG00000282278|ENSG00000182621…	hsa:115|hsa:5156|hsa:10746|hsa:5579|hsa:5592|hsa:2778|hsa:3709|hsa:2977|hsa:6654|hsa:5332|hsa:5594|hsa:7082|hsa:5613|hsa:5604|hsa:5894|hsa:6655|hsa:5578|hsa:2776|hsa:2773|hsa:1902|hsa:2773|hsa:5567|hsa:113|hsa:5156|hsa:23236|hsa:112|hsa:3845|hsa:2982|hsa:5607|hsa:80310|	115|5156|10746|5579|5592|2778|3709|2977|6654|5332|5594|7082|5613|5604|5894|6655|5578|2776|2773|1902|2773|5567|113|5156|23236|112|3845|2982|5607|80310|	http://www.genome.jp/kegg-bin/show_pathway?hsa04540/hsa:3709%09red/hsa:2982%09red/hsa:23236%09red/hsa:5332%09red/hsa:5579%09red/hsa:5578%09red/hsa:112%09red/hsa:5607%09red/hsa:5604%09red/hsa:5156%09red/hsa:5594%09red/hsa:5592%09red/hsa:7082%09red/hsa:6655%09red/hsa:6654%09red/hsa:10746%09red/hsa:3845%09red/hsa:2773%09red/hsa:80310%09red/hsa:2776%09red/hsa:2778%09red/hsa:1902%09red/hsa:2977%09red/…
Butanoate metabolism	KEGG PATHWAY	hsa00650	10	26	0.289901839313	0.800043583172	ENSG00000087299|ENSG00000075239|ENSG00000081760|ENSG00000112294|ENSG00000083720|ENSG00000138796|ENSG00000117305|ENSG00000084754|ENSG00000112972|ENSG00000120437	hsa:79944|hsa:38|hsa:65985|hsa:7915|hsa:5019|hsa:3033|hsa:3155|hsa:3030|hsa:3157|hsa:39|	79944|38|65985|7915|5019|3033|3155|3030|3157|39|	http://www.genome.jp/kegg-bin/show_pathway?hsa00650/hsa:5019%09red/hsa:39%09red/hsa:38%09red/hsa:65985%09red/hsa:3155%09red/hsa:79944%09red/hsa:3033%09red/hsa:3157%09red/hsa:7915%09red/hsa:3030%09red
Steroid biosynthesis	KEGG PATHWAY	hsa00100	8	20	0.292769572103	0.800043583172	ENSG00000147383|ENSG00000285772|ENSG00000057252|ENSG00000019186|ENSG00000170271|ENSG00000104549|ENSG00000001630|ENSG00000079459	hsa:50814|hsa:1595|hsa:6646|hsa:1591|hsa:10826|hsa:6713|hsa:1595|hsa:2222|	50814|1595|6646|1591|10826|6713|1595|2222|	http://www.genome.jp/kegg-bin/show_pathway?hsa00100/hsa:10826%09red/hsa:6646%09red/hsa:1591%09red/hsa:2222%09red/hsa:50814%09red/hsa:1595%09red/hsa:6713%09red
Amoebiasis	KEGG PATHWAY	hsa05146	36	109	0.299554311961	0.802880142514	ENSG00000188153|ENSG00000171502|ENSG00000169398|ENSG00000130702|ENSG00000117461|ENSG00000164305|ENSG00000124570|ENSG00000166501|ENSG00000226149|ENSG00000087460|ENSG00000091136|ENSG00000035403|ENSG00000172037|ENSG00000101333|ENSG00000183943|ENSG00000051382|ENSG00000130402|ENSG00000171608|ENSG00000130635|ENSG00000196569|ENSG00000154229|ENSG00000156052|ENSG00000115414|ENSG00000144566|ENSG00000121879…	hsa:1287|hsa:255631|hsa:5747|hsa:3911|hsa:8503|hsa:836|hsa:5269|hsa:5579|hsa:3908|hsa:2778|hsa:3912|hsa:7414|hsa:3913|hsa:5332|hsa:5613|hsa:5291|hsa:81|hsa:5293|hsa:1289|hsa:3908|hsa:5578|hsa:2776|hsa:2335|hsa:5868|hsa:5290|hsa:5275|hsa:5567|hsa:3915|hsa:23236|hsa:4790|hsa:3910|hsa:3684|hsa:9630|hsa:7879|hsa:1281|hsa:3909|	1287|255631|5747|3911|8503|836|5269|5579|3908|2778|3912|7414|3913|5332|5613|5291|81|5293|1289|3908|5578|2776|2335|5868|5290|5275|5567|3915|23236|4790|3910|3684|9630|7879|1281|3909|	http://www.genome.jp/kegg-bin/show_pathway?hsa05146/hsa:8503%09red/hsa:3911%09red/hsa:3910%09red/hsa:3913%09red/hsa:3912%09red/hsa:3915%09red/hsa:23236%09red/hsa:5868%09red/hsa:7414%09red/hsa:5579%09red/hsa:5578%09red/hsa:5275%09red/hsa:5747%09red/hsa:2335%09red/hsa:81%09red/hsa:255631%09red/hsa:7879%09red/hsa:5332%09red/hsa:9630%09red/hsa:5290%09red/hsa:5291%09red/hsa:5293%09red/hsa:4790%09red/h…
TGF-beta signaling pathway	KEGG PATHWAY	hsa04350	27	80	0.299625560431	0.802880142514	ENSG00000113575|ENSG00000080839|ENSG00000113558|ENSG00000105568|ENSG00000106799|ENSG00000108443|ENSG00000115170|ENSG00000138696|ENSG00000163513|ENSG00000135503|ENSG00000100030|ENSG00000198742|ENSG00000185591|ENSG00000108854|ENSG00000198176|ENSG00000005339|ENSG00000137713|ENSG00000100393|ENSG00000055130|ENSG00000049323|ENSG00000175387|ENSG00000039319|ENSG00000113658|ENSG00000141646|ENSG00000101144…	hsa:5515|hsa:5933|hsa:6500|hsa:5518|hsa:91|hsa:6198|hsa:90|hsa:658|hsa:7048|hsa:91|hsa:5594|hsa:57154|hsa:6667|hsa:64750|hsa:7027|hsa:1387|hsa:5519|hsa:2033|hsa:8454|hsa:4052|hsa:4087|hsa:9765|hsa:4090|hsa:4089|hsa:655|hsa:6093|hsa:659|	5515|5933|6500|5518|91|6198|90|658|7048|91|5594|57154|6667|64750|7027|1387|5519|2033|8454|4052|4087|9765|4090|4089|655|6093|659|	http://www.genome.jp/kegg-bin/show_pathway?hsa04350/hsa:8454%09red/hsa:6667%09red/hsa:9765%09red/hsa:5519%09red/hsa:5518%09red/hsa:5515%09red/hsa:6500%09red/hsa:6093%09red/hsa:659%09red/hsa:4087%09red/hsa:5594%09red/hsa:655%09red/hsa:6198%09red/hsa:658%09red/hsa:57154%09red/hsa:4089%09red/hsa:64750%09red/hsa:4052%09red/hsa:5933%09red/hsa:2033%09red/hsa:1387%09red/hsa:4090%09red/hsa:91%09red/hsa:9…
Carbon metabolism	KEGG PATHWAY	hsa01200	35	106	0.303363420597	0.804316100326	ENSG00000176974|ENSG00000197894|ENSG00000082212|ENSG00000075239|ENSG00000130313|ENSG00000014641|ENSG00000172340|ENSG00000117054|ENSG00000073578|ENSG00000142657|ENSG00000136143|ENSG00000166411|ENSG00000156515|ENSG00000114054|ENSG00000166123|ENSG00000092621|ENSG00000151376|ENSG00000065833|ENSG00000125166|ENSG00000185485|ENSG00000242086|ENSG00000175198|ENSG00000084754|ENSG00000154930|ENSG00000197713…	hsa:6470|hsa:128|hsa:4200|hsa:38|hsa:25796|hsa:4190|hsa:8801|hsa:34|hsa:6389|hsa:5226|hsa:8803|hsa:3419|hsa:3098|hsa:5096|hsa:84706|hsa:26227|hsa:10873|hsa:4199|hsa:2806|hsa:6389|hsa:6389|hsa:5095|hsa:3030|hsa:84532|hsa:729020|hsa:2027|hsa:2023|hsa:1373|hsa:5214|hsa:3418|hsa:55753|hsa:4524|hsa:1737|hsa:39|hsa:2821|	6470|128|4200|38|25796|4190|8801|34|6389|5226|8803|3419|3098|5096|84706|26227|10873|4199|2806|6389|6389|5095|3030|84532|729020|2027|2023|1373|5214|3418|55753|4524|1737|39|2821|	http://www.genome.jp/kegg-bin/show_pathway?hsa01200/hsa:1373%09red/hsa:84706%09red/hsa:84532%09red/hsa:2821%09red/hsa:2023%09red/hsa:2806%09red/hsa:2027%09red/hsa:6389%09red/hsa:5214%09red/hsa:5096%09red/hsa:128%09red/hsa:5095%09red/hsa:4200%09red/hsa:4524%09red/hsa:3418%09red/hsa:3419%09red/hsa:26227%09red/hsa:55753%09red/hsa:1737%09red/hsa:729020%09red/hsa:8803%09red/hsa:8801%09red/hsa:10873%09…
Dilated cardiomyopathy	KEGG PATHWAY	hsa05414	30	90	0.305989820776	0.804316100326	ENSG00000162104|ENSG00000160808|ENSG00000005884|ENSG00000198626|ENSG00000226149|ENSG00000087460|ENSG00000157388|ENSG00000143549|ENSG00000183943|ENSG00000138448|ENSG00000115221|ENSG00000196569|ENSG00000183023|ENSG00000174437|ENSG00000151067|ENSG00000167460|ENSG00000142875|ENSG00000082781|ENSG00000121281|ENSG00000165995|ENSG00000164742|ENSG00000105855|ENSG00000144668|ENSG00000140416|ENSG00000198947…	hsa:115|hsa:4634|hsa:3675|hsa:6262|hsa:3908|hsa:2778|hsa:776|hsa:7168|hsa:5613|hsa:3685|hsa:3694|hsa:3908|hsa:6546|hsa:488|hsa:775|hsa:7171|hsa:5567|hsa:3693|hsa:113|hsa:783|hsa:112|hsa:3696|hsa:3680|hsa:7168|hsa:1756|hsa:7273|hsa:8516|hsa:781|hsa:3676|hsa:22801|	115|4634|3675|6262|3908|2778|776|7168|5613|3685|3694|3908|6546|488|775|7171|5567|3693|113|783|112|3696|3680|7168|1756|7273|8516|781|3676|22801|	http://www.genome.jp/kegg-bin/show_pathway?hsa05414/hsa:3676%09red/hsa:4634%09red/hsa:22801%09red/hsa:488%09red/hsa:5567%09red/hsa:783%09red/hsa:781%09red/hsa:3696%09red/hsa:3694%09red/hsa:3693%09red/hsa:6546%09red/hsa:7168%09red/hsa:3675%09red/hsa:8516%09red/hsa:776%09red/hsa:775%09red/hsa:3908%09red/hsa:1756%09red/hsa:7171%09red/hsa:3680%09red/hsa:2778%09red/hsa:3685%09red/hsa:7273%09red/hsa:11…
Base excision repair	KEGG PATHWAY	hsa03410	12	33	0.314857991955	0.815028881605	ENSG00000109674|ENSG00000139372|ENSG00000250802|ENSG00000105486|ENSG00000077514|ENSG00000129484|ENSG00000100479|ENSG00000177084|ENSG00000076248|ENSG00000070501|ENSG00000005156|ENSG00000102699	hsa:55247|hsa:6996|hsa:3146|hsa:3978|hsa:10714|hsa:10038|hsa:5427|hsa:5426|hsa:7374|hsa:5423|hsa:3980|hsa:143|	55247|6996|3146|3978|10714|10038|5427|5426|7374|5423|3980|143|	http://www.genome.jp/kegg-bin/show_pathway?hsa03410/hsa:6996%09red/hsa:7374%09red/hsa:3978%09red/hsa:5427%09red/hsa:5426%09red/hsa:5423%09red/hsa:3980%09red/hsa:143%09red/hsa:10038%09red/hsa:55247%09red/hsa:3146%09red/hsa:10714%09red
Ras signaling pathway	KEGG PATHWAY	hsa04014	72	228	0.315971341782	0.815028881605	ENSG00000134954|ENSG00000172575|ENSG00000134853|ENSG00000180370|ENSG00000112685|ENSG00000183735|ENSG00000017797|ENSG00000184349|ENSG00000113319|ENSG00000117461|ENSG00000130669|ENSG00000114450|ENSG00000166501|ENSG00000145715|ENSG00000105122|ENSG00000109339|ENSG00000051382|ENSG00000107643|ENSG00000121879|ENSG00000075391|ENSG00000144118|ENSG00000100030|ENSG00000078369|ENSG00000162924|ENSG00000183943…	hsa:2113|hsa:10125|hsa:5156|hsa:5062|hsa:55770|hsa:29110|hsa:10928|hsa:1946|hsa:5924|hsa:8503|hsa:10298|hsa:59345|hsa:5579|hsa:5921|hsa:64926|hsa:5602|hsa:5291|hsa:5599|hsa:5290|hsa:9462|hsa:5899|hsa:5594|hsa:2783|hsa:5966|hsa:5613|hsa:5604|hsa:3480|hsa:5058|hsa:5781|hsa:6655|hsa:5894|hsa:1436|hsa:5578|hsa:3643|hsa:53358|hsa:8605|hsa:6654|hsa:5868|hsa:3551|hsa:5321|hsa:5336|hsa:8437|hsa:5337|hsa:…	2113|10125|5156|5062|55770|29110|10928|1946|5924|8503|10298|59345|5579|5921|64926|5602|5291|5599|5290|9462|5899|5594|2783|5966|5613|5604|3480|5058|5781|6655|5894|1436|5578|3643|53358|8605|6654|5868|3551|5321|5336|8437|5337|7424|5906|998|10000|5922|2263|5156|5567|4254|2549|4790|1969|10156|7074|9771|3845|5293|23179|4763|2258|8315|27|4301|2260|6789|80310|5602|22821|208|	http://www.genome.jp/kegg-bin/show_pathway?hsa04014/hsa:64926%09red/hsa:5337%09red/hsa:59345%09red/hsa:8503%09red/hsa:5321%09red/hsa:10000%09red/hsa:5156%09red/hsa:3480%09red/hsa:10125%09red/hsa:10298%09red/hsa:5966%09red/hsa:9462%09red/hsa:5868%09red/hsa:8315%09red/hsa:5062%09red/hsa:5579%09red/hsa:5578%09red/hsa:5924%09red/hsa:5922%09red/hsa:27%09red/hsa:29110%09red/hsa:5781%09red/hsa:10928%09r…
Chagas disease (American trypanosomiasis)	KEGG PATHWAY	hsa05142	34	104	0.324059485684	0.828152018969	ENSG00000113575|ENSG00000117461|ENSG00000107643|ENSG00000074211|ENSG00000105568|ENSG00000065559|ENSG00000109339|ENSG00000087460|ENSG00000051382|ENSG00000163513|ENSG00000221914|ENSG00000101333|ENSG00000100030|ENSG00000175470|ENSG00000156475|ENSG00000171608|ENSG00000112062|ENSG00000156052|ENSG00000127955|ENSG00000137713|ENSG00000003402|ENSG00000065135|ENSG00000159128|ENSG00000104365|ENSG00000121879…	hsa:5515|hsa:8503|hsa:5599|hsa:5522|hsa:5518|hsa:6416|hsa:5602|hsa:2778|hsa:5291|hsa:7048|hsa:5520|hsa:5332|hsa:5594|hsa:5520|hsa:5521|hsa:5293|hsa:1432|hsa:2776|hsa:2773|hsa:5519|hsa:8837|hsa:2773|hsa:3460|hsa:3551|hsa:5290|hsa:10000|hsa:718|hsa:23236|hsa:4087|hsa:4790|hsa:841|hsa:9630|hsa:5602|hsa:208|	5515|8503|5599|5522|5518|6416|5602|2778|5291|7048|5520|5332|5594|5520|5521|5293|1432|2776|2773|5519|8837|2773|3460|3551|5290|10000|718|23236|4087|4790|841|9630|5602|208|	http://www.genome.jp/kegg-bin/show_pathway?hsa05142/hsa:8503%09red/hsa:10000%09red/hsa:23236%09red/hsa:841%09red/hsa:5519%09red/hsa:5518%09red/hsa:8837%09red/hsa:5515%09red/hsa:5602%09red/hsa:4087%09red/hsa:3551%09red/hsa:5594%09red/hsa:5332%09red/hsa:9630%09red/hsa:5290%09red/hsa:5291%09red/hsa:5293%09red/hsa:1432%09red/hsa:4790%09red/hsa:718%09red/hsa:208%09red/hsa:5599%09red/hsa:5522%09red/hsa…
Gastric acid secretion	KEGG PATHWAY	hsa04971	25	75	0.327464108659	0.82917517422	ENSG00000177807|ENSG00000162104|ENSG00000145349|ENSG00000133019|ENSG00000166501|ENSG00000087460|ENSG00000069849|ENSG00000123104|ENSG00000148660|ENSG00000101333|ENSG00000183943|ENSG00000053918|ENSG00000154229|ENSG00000145949|ENSG00000156052|ENSG00000147606|ENSG00000127955|ENSG00000090020|ENSG00000065135|ENSG00000142875|ENSG00000121281|ENSG00000182621|ENSG00000164742|ENSG00000082482|ENSG00000001626	hsa:3766|hsa:115|hsa:817|hsa:1131|hsa:5579|hsa:2778|hsa:483|hsa:3709|hsa:818|hsa:5332|hsa:5613|hsa:3784|hsa:5578|hsa:340156|hsa:2776|hsa:115111|hsa:2773|hsa:6548|hsa:2773|hsa:5567|hsa:113|hsa:23236|hsa:112|hsa:3776|hsa:1080|	3766|115|817|1131|5579|2778|483|3709|818|5332|5613|3784|5578|340156|2776|115111|2773|6548|2773|5567|113|23236|112|3776|1080|	http://www.genome.jp/kegg-bin/show_pathway?hsa04971/hsa:3709%09red/hsa:23236%09red/hsa:483%09red/hsa:1131%09red/hsa:5332%09red/hsa:5579%09red/hsa:5578%09red/hsa:112%09red/hsa:6548%09red/hsa:3776%09red/hsa:1080%09red/hsa:2773%09red/hsa:2776%09red/hsa:818%09red/hsa:817%09red/hsa:2778%09red/hsa:340156%09red/hsa:113%09red/hsa:5567%09red/hsa:3784%09red/hsa:115%09red/hsa:5613%09red/hsa:3766%09red/hsa:1…
cAMP signaling pathway	KEGG PATHWAY	hsa04024	63	200	0.336037782353	0.84024342974	ENSG00000162104|ENSG00000117461|ENSG00000156299|ENSG00000107643|ENSG00000172572|ENSG00000185920|ENSG00000145349|ENSG00000116473|ENSG00000106571|ENSG00000152270|ENSG00000213639|ENSG00000186951|ENSG00000109339|ENSG00000087460|ENSG00000157388|ENSG00000148660|ENSG00000090020|ENSG00000125257|ENSG00000118260|ENSG00000183943|ENSG00000169032|ENSG00000149269|ENSG00000134215|ENSG00000151067|ENSG00000157613…	hsa:115|hsa:8503|hsa:7074|hsa:5599|hsa:5139|hsa:5727|hsa:817|hsa:5906|hsa:2737|hsa:5140|hsa:5500|hsa:5465|hsa:5602|hsa:2778|hsa:776|hsa:818|hsa:6548|hsa:10257|hsa:1385|hsa:5613|hsa:5604|hsa:5058|hsa:7409|hsa:775|hsa:90993|hsa:51|hsa:1385|hsa:483|hsa:2773|hsa:1387|hsa:6262|hsa:488|hsa:4772|hsa:2773|hsa:64764|hsa:5290|hsa:2033|hsa:7434|hsa:3360|hsa:5337|hsa:5567|hsa:2735|hsa:10000|hsa:55811|hsa:947…	115|8503|7074|5599|5139|5727|817|5906|2737|5140|5500|5465|5602|2778|776|818|6548|10257|1385|5613|5604|5058|7409|775|90993|51|1385|483|2773|1387|6262|488|4772|2773|64764|5290|2033|7434|3360|5337|5567|2735|10000|55811|9475|113|112|4790|5144|5894|5291|6093|5142|493|673|5293|5594|1080|4301|490|5602|4659|208|	http://www.genome.jp/kegg-bin/show_pathway?hsa04024/hsa:10257%09red/hsa:5144%09red/hsa:5140%09red/hsa:483%09red/hsa:10000%09red/hsa:6093%09red/hsa:7074%09red/hsa:7434%09red/hsa:1387%09red/hsa:8503%09red/hsa:90993%09red/hsa:488%09red/hsa:776%09red/hsa:5906%09red/hsa:5142%09red/hsa:4659%09red/hsa:2737%09red/hsa:4301%09red/hsa:4772%09red/hsa:3360%09red/hsa:5290%09red/hsa:5058%09red/hsa:5604%09red/hs…
Osteoclast differentiation	KEGG PATHWAY	hsa04380	42	131	0.337923988047	0.84024342974	ENSG00000115641|ENSG00000117461|ENSG00000107643|ENSG00000101096|ENSG00000109339|ENSG00000132170|ENSG00000051382|ENSG00000163513|ENSG00000221823|ENSG00000135341|ENSG00000118260|ENSG00000120910|ENSG00000175592|ENSG00000142166|ENSG00000169032|ENSG00000171608|ENSG00000104856|ENSG00000182866|ENSG00000055208|ENSG00000095794|ENSG00000138814|ENSG00000006062|ENSG00000115415|ENSG00000107758|ENSG00000131196…	hsa:2274|hsa:8503|hsa:5599|hsa:4773|hsa:5602|hsa:5468|hsa:5291|hsa:7048|hsa:5534|hsa:6885|hsa:1385|hsa:5533|hsa:8061|hsa:3454|hsa:5604|hsa:5293|hsa:5971|hsa:3932|hsa:23118|hsa:1385|hsa:5530|hsa:9020|hsa:6772|hsa:5532|hsa:4772|hsa:4286|hsa:3460|hsa:3551|hsa:6688|hsa:5336|hsa:5290|hsa:10000|hsa:1432|hsa:4790|hsa:1540|hsa:8878|hsa:8792|hsa:5594|hsa:1436|hsa:5602|hsa:3455|hsa:208|	2274|8503|5599|4773|5602|5468|5291|7048|5534|6885|1385|5533|8061|3454|5604|5293|5971|3932|23118|1385|5530|9020|6772|5532|4772|4286|3460|3551|6688|5336|5290|10000|1432|4790|1540|8878|8792|5594|1436|5602|3455|208|	http://www.genome.jp/kegg-bin/show_pathway?hsa04380/hsa:8503%09red/hsa:10000%09red/hsa:8792%09red/hsa:3932%09red/hsa:4286%09red/hsa:1540%09red/hsa:5534%09red/hsa:5530%09red/hsa:5533%09red/hsa:5532%09red/hsa:3454%09red/hsa:3455%09red/hsa:4772%09red/hsa:4773%09red/hsa:5604%09red/hsa:5602%09red/hsa:6688%09red/hsa:8878%09red/hsa:3551%09red/hsa:5336%09red/hsa:5594%09red/hsa:6885%09red/hsa:23118%09red/…
Insulin secretion	KEGG PATHWAY	hsa04911	28	86	0.352048386248	0.852432357147	ENSG00000162104|ENSG00000145349|ENSG00000133019|ENSG00000183943|ENSG00000087460|ENSG00000157388|ENSG00000148660|ENSG00000213676|ENSG00000101333|ENSG00000118260|ENSG00000198626|ENSG00000151067|ENSG00000157613|ENSG00000130529|ENSG00000154229|ENSG00000069849|ENSG00000156052|ENSG00000156113|ENSG00000115966|ENSG00000176406|ENSG00000121281|ENSG00000182621|ENSG00000142875|ENSG00000164742|ENSG00000182158…	hsa:115|hsa:817|hsa:1131|hsa:5613|hsa:2778|hsa:776|hsa:818|hsa:1388|hsa:5332|hsa:1385|hsa:6262|hsa:775|hsa:90993|hsa:54795|hsa:5578|hsa:483|hsa:2776|hsa:3778|hsa:1386|hsa:9699|hsa:113|hsa:23236|hsa:5567|hsa:112|hsa:64764|hsa:1385|hsa:3782|hsa:5579|	115|817|1131|5613|2778|776|818|1388|5332|1385|6262|775|90993|54795|5578|483|2776|3778|1386|9699|113|23236|5567|112|64764|1385|3782|5579|	http://www.genome.jp/kegg-bin/show_pathway?hsa04911/hsa:64764%09red/hsa:23236%09red/hsa:483%09red/hsa:90993%09red/hsa:1131%09red/hsa:5332%09red/hsa:5579%09red/hsa:5578%09red/hsa:5567%09red/hsa:3782%09red/hsa:3778%09red/hsa:776%09red/hsa:775%09red/hsa:9699%09red/hsa:2776%09red/hsa:1388%09red/hsa:818%09red/hsa:1386%09red/hsa:817%09red/hsa:2778%09red/hsa:1385%09red/hsa:54795%09red/hsa:113%09red/hsa:…
Salmonella infection	KEGG PATHWAY	hsa05132	28	86	0.352048386248	0.852432357147	ENSG00000163466|ENSG00000136068|ENSG00000123143|ENSG00000109339|ENSG00000107643|ENSG00000100030|ENSG00000104067|ENSG00000126214|ENSG00000130429|ENSG00000112062|ENSG00000144635|ENSG00000133026|ENSG00000159128|ENSG00000284292|ENSG00000197102|ENSG00000105357|ENSG00000134318|ENSG00000109320|ENSG00000256500|ENSG00000065243|ENSG00000070831|ENSG00000067900|ENSG00000187554|ENSG00000135720|ENSG00000116786…	hsa:10109|hsa:2317|hsa:5585|hsa:5602|hsa:5599|hsa:5594|hsa:7082|hsa:3831|hsa:10095|hsa:1432|hsa:51143|hsa:4628|hsa:3460|hsa:10095|hsa:1778|hsa:79784|hsa:9475|hsa:4790|hsa:3831|hsa:5586|hsa:998|hsa:6093|hsa:7100|hsa:51143|hsa:23207|hsa:7879|hsa:79659|hsa:5602|	10109|2317|5585|5602|5599|5594|7082|3831|10095|1432|51143|4628|3460|10095|1778|79784|9475|4790|3831|5586|998|6093|7100|51143|23207|7879|79659|5602|	http://www.genome.jp/kegg-bin/show_pathway?hsa05132/hsa:5585%09red/hsa:5586%09red/hsa:3831%09red/hsa:10109%09red/hsa:7100%09red/hsa:10095%09red/hsa:51143%09red/hsa:2317%09red/hsa:5602%09red/hsa:7879%09red/hsa:5594%09red/hsa:6093%09red/hsa:998%09red/hsa:4790%09red/hsa:79659%09red/hsa:9475%09red/hsa:5599%09red/hsa:7082%09red/hsa:1432%09red/hsa:3460%09red/hsa:23207%09red/hsa:1778%09red/hsa:79784%09r…
Fatty acid degradation	KEGG PATHWAY	hsa00071	15	44	0.356337237309	0.852432357147	ENSG00000196177|ENSG00000068366|ENSG00000197894|ENSG00000072210|ENSG00000075239|ENSG00000111275|ENSG00000084754|ENSG00000138029|ENSG00000138796|ENSG00000117054|ENSG00000110090|ENSG00000167969|ENSG00000164904|ENSG00000161533|ENSG00000120437	hsa:36|hsa:2182|hsa:128|hsa:224|hsa:38|hsa:217|hsa:3030|hsa:3032|hsa:3033|hsa:34|hsa:1374|hsa:1632|hsa:501|hsa:51|hsa:39|	36|2182|128|224|38|217|3030|3032|3033|34|1374|1632|501|51|39|	http://www.genome.jp/kegg-bin/show_pathway?hsa00071/hsa:224%09red/hsa:34%09red/hsa:51%09red/hsa:36%09red/hsa:39%09red/hsa:3033%09red/hsa:3030%09red/hsa:1374%09red/hsa:1632%09red/hsa:3032%09red/hsa:128%09red/hsa:501%09red/hsa:38%09red/hsa:217%09red/hsa:2182%09red
Hypertrophic cardiomyopathy (HCM)	KEGG PATHWAY	hsa05410	27	83	0.357223613801	0.852432357147	ENSG00000160808|ENSG00000005884|ENSG00000226149|ENSG00000157388|ENSG00000143549|ENSG00000198626|ENSG00000115221|ENSG00000196569|ENSG00000132356|ENSG00000162409|ENSG00000183023|ENSG00000174437|ENSG00000151067|ENSG00000167460|ENSG00000165995|ENSG00000082781|ENSG00000138448|ENSG00000105855|ENSG00000144668|ENSG00000140416|ENSG00000198947|ENSG00000237298|ENSG00000106617|ENSG00000077943|ENSG00000153956…	hsa:4634|hsa:3675|hsa:3908|hsa:776|hsa:7168|hsa:6262|hsa:3694|hsa:3908|hsa:5562|hsa:5563|hsa:6546|hsa:488|hsa:775|hsa:7171|hsa:783|hsa:3693|hsa:3685|hsa:3696|hsa:3680|hsa:7168|hsa:1756|hsa:7273|hsa:51422|hsa:8516|hsa:781|hsa:3676|hsa:22801|	4634|3675|3908|776|7168|6262|3694|3908|5562|5563|6546|488|775|7171|783|3693|3685|3696|3680|7168|1756|7273|51422|8516|781|3676|22801|	http://www.genome.jp/kegg-bin/show_pathway?hsa05410/hsa:3676%09red/hsa:4634%09red/hsa:51422%09red/hsa:22801%09red/hsa:488%09red/hsa:783%09red/hsa:781%09red/hsa:3696%09red/hsa:3694%09red/hsa:3693%09red/hsa:6546%09red/hsa:7168%09red/hsa:3675%09red/hsa:8516%09red/hsa:776%09red/hsa:775%09red/hsa:3908%09red/hsa:1756%09red/hsa:7171%09red/hsa:3680%09red/hsa:3685%09red/hsa:7273%09red/hsa:6262%09red/hsa:5…
RIG-I-like receptor signaling pathway	KEGG PATHWAY	hsa04622	23	70	0.358268671844	0.852432357147	ENSG00000131323|ENSG00000137275|ENSG00000109339|ENSG00000215301|ENSG00000198933|ENSG00000107643|ENSG00000101695|ENSG00000135341|ENSG00000057663|ENSG00000112062|ENSG00000136560|ENSG00000003400|ENSG00000104365|ENSG00000095015|ENSG00000183735|ENSG00000088888|ENSG00000109320|ENSG00000083799|ENSG00000064012|ENSG00000145782|ENSG00000171889|ENSG00000121060|ENSG00000050748	hsa:7187|hsa:8737|hsa:5602|hsa:1654|hsa:9755|hsa:5599|hsa:54941|hsa:6885|hsa:9474|hsa:1432|hsa:10010|hsa:843|hsa:3551|hsa:4214|hsa:29110|hsa:57506|hsa:4790|hsa:1540|hsa:841|hsa:9140|hsa:3467|hsa:7706|hsa:5602|	7187|8737|5602|1654|9755|5599|54941|6885|9474|1432|10010|843|3551|4214|29110|57506|4790|1540|841|9140|3467|7706|5602|	http://www.genome.jp/kegg-bin/show_pathway?hsa04622/hsa:9140%09red/hsa:29110%09red/hsa:841%09red/hsa:843%09red/hsa:54941%09red/hsa:1540%09red/hsa:6885%09red/hsa:1654%09red/hsa:5602%09red/hsa:7187%09red/hsa:3551%09red/hsa:10010%09red/hsa:1432%09red/hsa:5599%09red/hsa:57506%09red/hsa:9755%09red/hsa:4790%09red/hsa:9474%09red/hsa:3467%09red/hsa:7706%09red/hsa:4214%09red/hsa:8737%09red
Glycosylphosphatidylinositol(GPI)-anchor biosynthesis	KEGG PATHWAY	hsa00563	9	25	0.362110924145	0.854210385161	ENSG00000174227|ENSG00000142892|ENSG00000197121|ENSG00000069943|ENSG00000151665|ENSG00000101464|ENSG00000197563|ENSG00000112293|ENSG00000163964	hsa:54872|hsa:10026|hsa:80055|hsa:9488|hsa:5281|hsa:128869|hsa:23556|hsa:2822|hsa:54965|	54872|10026|80055|9488|5281|128869|23556|2822|54965|	http://www.genome.jp/kegg-bin/show_pathway?hsa00563/hsa:23556%09red/hsa:54965%09red/hsa:80055%09red/hsa:5281%09red/hsa:54872%09red/hsa:9488%09red/hsa:2822%09red/hsa:128869%09red/hsa:10026%09red
Cholinergic synapse	KEGG PATHWAY	hsa04725	36	113	0.365663007606	0.855098782643	ENSG00000162104|ENSG00000117461|ENSG00000145349|ENSG00000133019|ENSG00000183943|ENSG00000157388|ENSG00000123104|ENSG00000148660|ENSG00000101333|ENSG00000118260|ENSG00000078369|ENSG00000096968|ENSG00000169032|ENSG00000171608|ENSG00000151067|ENSG00000157613|ENSG00000053918|ENSG00000154229|ENSG00000156052|ENSG00000127955|ENSG00000114450|ENSG00000065135|ENSG00000185760|ENSG00000121879|ENSG00000142875…	hsa:115|hsa:8503|hsa:817|hsa:1131|hsa:5613|hsa:776|hsa:3709|hsa:818|hsa:5332|hsa:1385|hsa:2783|hsa:3717|hsa:5604|hsa:5293|hsa:775|hsa:90993|hsa:3784|hsa:5578|hsa:2776|hsa:2773|hsa:59345|hsa:2773|hsa:56479|hsa:5290|hsa:5567|hsa:10000|hsa:113|hsa:23236|hsa:112|hsa:64764|hsa:5291|hsa:1385|hsa:3845|hsa:5594|hsa:208|hsa:5579|	115|8503|817|1131|5613|776|3709|818|5332|1385|2783|3717|5604|5293|775|90993|3784|5578|2776|2773|59345|2773|56479|5290|5567|10000|113|23236|112|64764|5291|1385|3845|5594|208|5579|	http://www.genome.jp/kegg-bin/show_pathway?hsa04725/hsa:64764%09red/hsa:3709%09red/hsa:59345%09red/hsa:8503%09red/hsa:10000%09red/hsa:23236%09red/hsa:90993%09red/hsa:1131%09red/hsa:5332%09red/hsa:5579%09red/hsa:5578%09red/hsa:5567%09red/hsa:56479%09red/hsa:5290%09red/hsa:5604%09red/hsa:5594%09red/hsa:776%09red/hsa:775%09red/hsa:2783%09red/hsa:5291%09red/hsa:5293%09red/hsa:3717%09red/hsa:208%09red…
Cysteine and methionine metabolism	KEGG PATHWAY	hsa00270	13	38	0.368683895415	0.855098782643	ENSG00000145293|ENSG00000119772|ENSG00000125166|ENSG00000134333|ENSG00000088305|ENSG00000014641|ENSG00000099810|ENSG00000116761|ENSG00000130816|ENSG00000149089|ENSG00000158467|ENSG00000123505|ENSG00000116984	hsa:58478|hsa:1788|hsa:2806|hsa:3948|hsa:1789|hsa:4190|hsa:4507|hsa:1491|hsa:1786|hsa:51074|hsa:23382|hsa:262|hsa:4548|	58478|1788|2806|3948|1789|4190|4507|1491|1786|51074|23382|262|4548|	http://www.genome.jp/kegg-bin/show_pathway?hsa00270/hsa:1788%09red/hsa:58478%09red/hsa:23382%09red/hsa:51074%09red/hsa:1789%09red/hsa:3948%09red/hsa:1786%09red/hsa:2806%09red/hsa:262%09red/hsa:4190%09red/hsa:4548%09red/hsa:4507%09red/hsa:1491%09red
Notch signaling pathway	KEGG PATHWAY	hsa04330	16	48	0.37667473793	0.859191964204	ENSG00000080815|ENSG00000133961|ENSG00000005339|ENSG00000161021|ENSG00000196591|ENSG00000151694|ENSG00000074181|ENSG00000159692|ENSG00000100393|ENSG00000114166|ENSG00000196782|ENSG00000196498|ENSG00000168214|ENSG00000116478|ENSG00000162736|ENSG00000184384	hsa:5663|hsa:8650|hsa:1387|hsa:9794|hsa:3066|hsa:6868|hsa:4854|hsa:1487|hsa:2033|hsa:8850|hsa:55534|hsa:9612|hsa:3516|hsa:3065|hsa:23385|hsa:84441|	5663|8650|1387|9794|3066|6868|4854|1487|2033|8850|55534|9612|3516|3065|23385|84441|	http://www.genome.jp/kegg-bin/show_pathway?hsa04330/hsa:9612%09red/hsa:8650%09red/hsa:2033%09red/hsa:6868%09red/hsa:8850%09red/hsa:3066%09red/hsa:23385%09red/hsa:9794%09red/hsa:5663%09red/hsa:3065%09red/hsa:55534%09red/hsa:1487%09red/hsa:1387%09red/hsa:4854%09red/hsa:84441%09red/hsa:3516%09red
Type II diabetes mellitus	KEGG PATHWAY	hsa04930	16	48	0.37667473793	0.859191964204	ENSG00000171105|ENSG00000117461|ENSG00000198793|ENSG00000107643|ENSG00000100030|ENSG00000104365|ENSG00000121879|ENSG00000156515|ENSG00000171132|ENSG00000163932|ENSG00000171608|ENSG00000109339|ENSG00000151067|ENSG00000157388|ENSG00000050748|ENSG00000051382	hsa:3643|hsa:8503|hsa:2475|hsa:5599|hsa:5594|hsa:3551|hsa:5290|hsa:3098|hsa:5581|hsa:5580|hsa:5293|hsa:5602|hsa:775|hsa:776|hsa:5602|hsa:5291|	3643|8503|2475|5599|5594|3551|5290|3098|5581|5580|5293|5602|775|776|5602|5291|	http://www.genome.jp/kegg-bin/show_pathway?hsa04930/hsa:3551%09red/hsa:5594%09red/hsa:5580%09red/hsa:776%09red/hsa:775%09red/hsa:5290%09red/hsa:5291%09red/hsa:5293%09red/hsa:5599%09red/hsa:3098%09red/hsa:5602%09red/hsa:2475%09red/hsa:8503%09red/hsa:3643%09red/hsa:5581%09red
Amphetamine addiction	KEGG PATHWAY	hsa05031	22	68	0.385976339761	0.866589209822	ENSG00000145349|ENSG00000213639|ENSG00000166501|ENSG00000087460|ENSG00000157388|ENSG00000148660|ENSG00000221823|ENSG00000213676|ENSG00000118260|ENSG00000120910|ENSG00000183943|ENSG00000151067|ENSG00000157613|ENSG00000095794|ENSG00000154229|ENSG00000107758|ENSG00000142875|ENSG00000115966|ENSG00000096717|ENSG00000116478|ENSG00000182158|ENSG00000138814	hsa:817|hsa:5500|hsa:5579|hsa:2778|hsa:776|hsa:818|hsa:5534|hsa:1388|hsa:1385|hsa:5533|hsa:5613|hsa:775|hsa:90993|hsa:1385|hsa:5578|hsa:5532|hsa:5567|hsa:1386|hsa:23411|hsa:3065|hsa:64764|hsa:5530|	817|5500|5579|2778|776|818|5534|1388|1385|5533|5613|775|90993|1385|5578|5532|5567|1386|23411|3065|64764|5530|	http://www.genome.jp/kegg-bin/show_pathway?hsa05031/hsa:5579%09red/hsa:5534%09red/hsa:5533%09red/hsa:1388%09red/hsa:5532%09red/hsa:1386%09red/hsa:817%09red/hsa:2778%09red/hsa:1385%09red/hsa:5500%09red/hsa:818%09red/hsa:23411%09red/hsa:775%09red/hsa:5567%09red/hsa:776%09red/hsa:3065%09red/hsa:5613%09red/hsa:64764%09red/hsa:90993%09red/hsa:5578%09red/hsa:5530%09red
Vascular smooth muscle contraction	KEGG PATHWAY	hsa04270	38	121	0.389054971171	0.866589209822	ENSG00000162104|ENSG00000171132|ENSG00000125503|ENSG00000122786|ENSG00000213639|ENSG00000166501|ENSG00000185532|ENSG00000087460|ENSG00000157388|ENSG00000123104|ENSG00000152402|ENSG00000027075|ENSG00000101333|ENSG00000100030|ENSG00000183943|ENSG00000169032|ENSG00000133392|ENSG00000151067|ENSG00000077157|ENSG00000132155|ENSG00000154229|ENSG00000145949|ENSG00000156052|ENSG00000105499|ENSG00000116711…	hsa:115|hsa:5581|hsa:54776|hsa:800|hsa:5500|hsa:5579|hsa:5592|hsa:2778|hsa:776|hsa:3709|hsa:2977|hsa:5583|hsa:5332|hsa:5594|hsa:5613|hsa:5604|hsa:4629|hsa:775|hsa:4660|hsa:5894|hsa:5578|hsa:340156|hsa:2776|hsa:8605|hsa:5321|hsa:23365|hsa:3778|hsa:9475|hsa:113|hsa:23236|hsa:5567|hsa:112|hsa:4637|hsa:673|hsa:2982|hsa:5580|hsa:6093|hsa:4659|	115|5581|54776|800|5500|5579|5592|2778|776|3709|2977|5583|5332|5594|5613|5604|4629|775|4660|5894|5578|340156|2776|8605|5321|23365|3778|9475|113|23236|5567|112|4637|673|2982|5580|6093|4659|	http://www.genome.jp/kegg-bin/show_pathway?hsa04270/hsa:3709%09red/hsa:5580%09red/hsa:5581%09red/hsa:2982%09red/hsa:23236%09red/hsa:5592%09red/hsa:5579%09red/hsa:800%09red/hsa:4659%09red/hsa:5567%09red/hsa:5321%09red/hsa:5583%09red/hsa:4637%09red/hsa:5604%09red/hsa:3778%09red/hsa:8605%09red/hsa:5332%09red/hsa:54776%09red/hsa:5594%09red/hsa:776%09red/hsa:775%09red/hsa:5578%09red/hsa:6093%09red/hsa…
Non-homologous end-joining	KEGG PATHWAY	hsa03450	5	13	0.389337181224	0.866589209822	ENSG00000253729|ENSG00000283782|ENSG00000079246|ENSG00000152457|ENSG00000020922	hsa:5591|hsa:10111|hsa:7520|hsa:64421|hsa:4361|	5591|10111|7520|64421|4361|	http://www.genome.jp/kegg-bin/show_pathway?hsa03450/hsa:7520%09red/hsa:10111%09red/hsa:4361%09red/hsa:5591%09red/hsa:64421%09red
Regulation of autophagy	KEGG PATHWAY	hsa04140	13	39	0.398093752085	0.878991004603	ENSG00000162409|ENSG00000085978|ENSG00000057663|ENSG00000078142|ENSG00000152348|ENSG00000145782|ENSG00000196455|ENSG00000197548|ENSG00000083290|ENSG00000168397|ENSG00000126775|ENSG00000125703|ENSG00000132356	hsa:5563|hsa:55054|hsa:9474|hsa:5289|hsa:83734|hsa:9140|hsa:30849|hsa:10533|hsa:9706|hsa:23192|hsa:22863|hsa:84938|hsa:5562|	5563|55054|9474|5289|83734|9140|30849|10533|9706|23192|22863|84938|5562|	http://www.genome.jp/kegg-bin/show_pathway?hsa04140/hsa:83734%09red/hsa:9140%09red/hsa:22863%09red/hsa:23192%09red/hsa:30849%09red/hsa:9706%09red/hsa:5289%09red/hsa:9474%09red/hsa:5562%09red/hsa:5563%09red/hsa:84938%09red/hsa:55054%09red/hsa:10533%09red
Fatty acid elongation	KEGG PATHWAY	hsa00062	8	23	0.406898810938	0.891302157292	ENSG00000012660|ENSG00000165996|ENSG00000097021|ENSG00000084754|ENSG00000138796|ENSG00000131238|ENSG00000116353|ENSG00000138029	hsa:60481|hsa:9200|hsa:11332|hsa:3030|hsa:3033|hsa:5538|hsa:51102|hsa:3032|	60481|9200|11332|3030|3033|5538|51102|3032|	http://www.genome.jp/kegg-bin/show_pathway?hsa00062/hsa:9200%09red/hsa:3032%09red/hsa:3033%09red/hsa:3030%09red/hsa:5538%09red/hsa:51102%09red/hsa:11332%09red/hsa:60481%09red
Huntington's disease	KEGG PATHWAY	hsa05016	56	183	0.418646868996	0.902857416484	ENSG00000152234|ENSG00000169375|ENSG00000106459|ENSG00000114446|ENSG00000127946|ENSG00000164919|ENSG00000185591|ENSG00000165637|ENSG00000183020|ENSG00000196961|ENSG00000164305|ENSG00000204843|ENSG00000073578|ENSG00000198959|ENSG00000181222|ENSG00000078668|ENSG00000196591|ENSG00000089902|ENSG00000178741|ENSG00000141384|ENSG00000130699|ENSG00000116478|ENSG00000141367|ENSG00000130414|ENSG00000118260…	hsa:498|hsa:25942|hsa:4899|hsa:55081|hsa:3092|hsa:1345|hsa:6667|hsa:7417|hsa:161|hsa:160|hsa:836|hsa:1639|hsa:6389|hsa:7052|hsa:5430|hsa:7419|hsa:3066|hsa:23186|hsa:9377|hsa:6875|hsa:6874|hsa:3065|hsa:1213|hsa:4705|hsa:1385|hsa:4719|hsa:6389|hsa:6389|hsa:90993|hsa:1385|hsa:4726|hsa:2776|hsa:4706|hsa:1387|hsa:5468|hsa:5431|hsa:64764|hsa:10540|hsa:51079|hsa:2033|hsa:7385|hsa:4728|hsa:317|hsa:5332|h…	498|25942|4899|55081|3092|1345|6667|7417|161|160|836|1639|6389|7052|5430|7419|3066|23186|9377|6875|6874|3065|1213|4705|1385|4719|6389|6389|90993|1385|4726|2776|4706|1387|5468|5431|64764|10540|51079|2033|7385|4728|317|5332|23236|842|3064|55567|841|7019|4724|539|55567|4729|506|6648|	http://www.genome.jp/kegg-bin/show_pathway?hsa05016/hsa:9377%09red/hsa:64764%09red/hsa:317%09red/hsa:6875%09red/hsa:6874%09red/hsa:23236%09red/hsa:1213%09red/hsa:841%09red/hsa:7419%09red/hsa:842%09red/hsa:539%09red/hsa:6648%09red/hsa:90993%09red/hsa:5332%09red/hsa:4899%09red/hsa:7417%09red/hsa:1639%09red/hsa:6389%09red/hsa:5430%09red/hsa:5431%09red/hsa:7019%09red/hsa:6667%09red/hsa:3064%09red/hsa…
Citrate cycle (TCA cycle)	KEGG PATHWAY	hsa00020	10	30	0.424045702283	0.902857416484	ENSG00000185485|ENSG00000242086|ENSG00000105953|ENSG00000014641|ENSG00000172340|ENSG00000182054|ENSG00000073578|ENSG00000150768|ENSG00000166411|ENSG00000136143	hsa:6389|hsa:6389|hsa:55753|hsa:4190|hsa:8801|hsa:3418|hsa:6389|hsa:1737|hsa:3419|hsa:8803|	6389|6389|55753|4190|8801|3418|6389|1737|3419|8803|	http://www.genome.jp/kegg-bin/show_pathway?hsa00020/hsa:8803%09red/hsa:8801%09red/hsa:6389%09red/hsa:1737%09red/hsa:4190%09red/hsa:55753%09red/hsa:3418%09red/hsa:3419%09red
Selenocompound metabolism	KEGG PATHWAY	hsa00450	6	17	0.427285650586	0.902857416484	ENSG00000198431|ENSG00000197763|ENSG00000138801|ENSG00000116984|ENSG00000116761|ENSG00000109618	hsa:7296|hsa:114112|hsa:9061|hsa:4548|hsa:1491|hsa:51091|	7296|114112|9061|4548|1491|51091|	http://www.genome.jp/kegg-bin/show_pathway?hsa00450/hsa:9061%09red/hsa:51091%09red/hsa:7296%09red/hsa:114112%09red/hsa:1491%09red/hsa:4548%09red
Pantothenate and CoA biosynthesis	KEGG PATHWAY	hsa00770	6	17	0.427285650586	0.902857416484	ENSG00000120137|ENSG00000154269|ENSG00000125779|ENSG00000197594|ENSG00000188641|ENSG00000060982	hsa:79646|hsa:5169|hsa:80025|hsa:5167|hsa:1806|hsa:586|	79646|5169|80025|5167|1806|586|	http://www.genome.jp/kegg-bin/show_pathway?hsa00770/hsa:79646%09red/hsa:586%09red/hsa:5169%09red/hsa:80025%09red/hsa:5167%09red/hsa:1806%09red
Toxoplasmosis	KEGG PATHWAY	hsa05145	37	120	0.428530150577	0.902857416484	ENSG00000117461|ENSG00000107643|ENSG00000115415|ENSG00000130702|ENSG00000164305|ENSG00000109339|ENSG00000226149|ENSG00000091136|ENSG00000051382|ENSG00000172037|ENSG00000179583|ENSG00000100030|ENSG00000110324|ENSG00000096968|ENSG00000135862|ENSG00000171608|ENSG00000055208|ENSG00000196569|ENSG00000187522|ENSG00000127955|ENSG00000065135|ENSG00000159128|ENSG00000104365|ENSG00000121879|ENSG00000117020…	hsa:8503|hsa:5599|hsa:6772|hsa:3911|hsa:836|hsa:5602|hsa:3908|hsa:3912|hsa:5291|hsa:3913|hsa:4261|hsa:5594|hsa:3587|hsa:3717|hsa:3915|hsa:5293|hsa:23118|hsa:3908|hsa:3306|hsa:2773|hsa:2773|hsa:3460|hsa:3551|hsa:5290|hsa:10000|hsa:6885|hsa:842|hsa:6774|hsa:4790|hsa:3910|hsa:329|hsa:841|hsa:1432|hsa:3909|hsa:3588|hsa:5602|hsa:208|	8503|5599|6772|3911|836|5602|3908|3912|5291|3913|4261|5594|3587|3717|3915|5293|23118|3908|3306|2773|2773|3460|3551|5290|10000|6885|842|6774|4790|3910|329|841|1432|3909|3588|5602|208|	http://www.genome.jp/kegg-bin/show_pathway?hsa05145/hsa:8503%09red/hsa:10000%09red/hsa:3911%09red/hsa:3910%09red/hsa:3913%09red/hsa:3912%09red/hsa:3915%09red/hsa:841%09red/hsa:842%09red/hsa:3460%09red/hsa:5602%09red/hsa:1432%09red/hsa:4261%09red/hsa:3551%09red/hsa:5594%09red/hsa:6885%09red/hsa:23118%09red/hsa:5290%09red/hsa:5291%09red/hsa:5293%09red/hsa:3717%09red/hsa:836%09red/hsa:4790%09red/hsa…
Arrhythmogenic right ventricular cardiomyopathy (ARVC)	KEGG PATHWAY	hsa05412	23	74	0.445272800798	0.931024947123	ENSG00000005884|ENSG00000226149|ENSG00000157388|ENSG00000168036|ENSG00000198626|ENSG00000130402|ENSG00000044115|ENSG00000115221|ENSG00000196569|ENSG00000183023|ENSG00000174437|ENSG00000151067|ENSG00000173801|ENSG00000165995|ENSG00000082781|ENSG00000138448|ENSG00000105855|ENSG00000144668|ENSG00000198947|ENSG00000077943|ENSG00000153956|ENSG00000115232|ENSG00000137809	hsa:3675|hsa:3908|hsa:776|hsa:1499|hsa:6262|hsa:81|hsa:1495|hsa:3694|hsa:3908|hsa:6546|hsa:488|hsa:775|hsa:3728|hsa:783|hsa:3693|hsa:3685|hsa:3696|hsa:3680|hsa:1756|hsa:8516|hsa:781|hsa:3676|hsa:22801|	3675|3908|776|1499|6262|81|1495|3694|3908|6546|488|775|3728|783|3693|3685|3696|3680|1756|8516|781|3676|22801|	http://www.genome.jp/kegg-bin/show_pathway?hsa05412/hsa:3728%09red/hsa:3676%09red/hsa:22801%09red/hsa:488%09red/hsa:783%09red/hsa:781%09red/hsa:3696%09red/hsa:3694%09red/hsa:81%09red/hsa:6546%09red/hsa:3693%09red/hsa:3675%09red/hsa:8516%09red/hsa:776%09red/hsa:775%09red/hsa:3908%09red/hsa:1756%09red/hsa:3680%09red/hsa:3685%09red/hsa:6262%09red/hsa:1499%09red/hsa:1495%09red
Melanoma	KEGG PATHWAY	hsa05218	22	71	0.453076735449	0.940219390857	ENSG00000134853|ENSG00000117461|ENSG00000051382|ENSG00000139687|ENSG00000100030|ENSG00000077782|ENSG00000169032|ENSG00000039068|ENSG00000140443|ENSG00000171608|ENSG00000132155|ENSG00000135679|ENSG00000187098|ENSG00000121879|ENSG00000117020|ENSG00000282278|ENSG00000133703|ENSG00000157764|ENSG00000129682|ENSG00000171862|ENSG00000170962|ENSG00000105221	hsa:5156|hsa:8503|hsa:5291|hsa:5925|hsa:5594|hsa:2260|hsa:5604|hsa:999|hsa:3480|hsa:5293|hsa:5894|hsa:4193|hsa:4286|hsa:5290|hsa:10000|hsa:5156|hsa:3845|hsa:673|hsa:2258|hsa:5728|hsa:80310|hsa:208|	5156|8503|5291|5925|5594|2260|5604|999|3480|5293|5894|4193|4286|5290|10000|5156|3845|673|2258|5728|80310|208|	http://www.genome.jp/kegg-bin/show_pathway?hsa05218/hsa:80310%09red/hsa:5156%09red/hsa:5594%09red/hsa:8503%09red/hsa:2258%09red/hsa:10000%09red/hsa:5290%09red/hsa:673%09red/hsa:5293%09red/hsa:3480%09red/hsa:5604%09red/hsa:5291%09red/hsa:5728%09red/hsa:208%09red/hsa:2260%09red/hsa:3845%09red/hsa:4193%09red/hsa:4286%09red/hsa:5894%09red/hsa:999%09red/hsa:5925%09red
Biosynthesis of unsaturated fatty acids	KEGG PATHWAY	hsa01040	7	21	0.457800088373	0.942931525306	ENSG00000012660|ENSG00000115425|ENSG00000165996|ENSG00000097021|ENSG00000084754|ENSG00000161533|ENSG00000134824	hsa:60481|hsa:55825|hsa:9200|hsa:11332|hsa:3030|hsa:51|hsa:9415|	60481|55825|9200|11332|3030|51|9415|	http://www.genome.jp/kegg-bin/show_pathway?hsa01040/hsa:51%09red/hsa:9200%09red/hsa:3030%09red/hsa:55825%09red/hsa:11332%09red/hsa:9415%09red/hsa:60481%09red
Nicotinate and nicotinamide metabolism	KEGG PATHWAY	hsa00760	9	28	0.470019332588	0.950939446912	ENSG00000154269|ENSG00000004468|ENSG00000112992|ENSG00000106733|ENSG00000197594|ENSG00000076685|ENSG00000141698|ENSG00000173614|ENSG00000122643	hsa:5169|hsa:952|hsa:23530|hsa:54981|hsa:5167|hsa:22978|hsa:115024|hsa:64802|hsa:51251|	5169|952|23530|54981|5167|22978|115024|64802|51251|	http://www.genome.jp/kegg-bin/show_pathway?hsa00760/hsa:23530%09red/hsa:952%09red/hsa:64802%09red/hsa:115024%09red/hsa:51251%09red/hsa:5169%09red/hsa:54981%09red/hsa:22978%09red/hsa:5167%09red
Other glycan degradation	KEGG PATHWAY	hsa00511	6	18	0.472012917347	0.950939446912	ENSG00000013288|ENSG00000170266|ENSG00000213614|ENSG00000177628|ENSG00000049860|ENSG00000109323	hsa:23324|hsa:2720|hsa:3073|hsa:2629|hsa:3074|hsa:4126|	23324|2720|3073|2629|3074|4126|	http://www.genome.jp/kegg-bin/show_pathway?hsa00511/hsa:2720%09red/hsa:2629%09red/hsa:23324%09red/hsa:4126%09red/hsa:3074%09red/hsa:3073%09red
Inflammatory mediator regulation of TRP channels	KEGG PATHWAY	hsa04750	30	99	0.474564939576	0.950939446912	ENSG00000162104|ENSG00000117461|ENSG00000171132|ENSG00000107643|ENSG00000145349|ENSG00000213639|ENSG00000166501|ENSG00000087460|ENSG00000123104|ENSG00000027075|ENSG00000134716|ENSG00000101333|ENSG00000183943|ENSG00000148660|ENSG00000171608|ENSG00000112062|ENSG00000154229|ENSG00000156052|ENSG00000116711|ENSG00000105499|ENSG00000197943|ENSG00000121879|ENSG00000142875|ENSG00000121281|ENSG00000182621…	hsa:115|hsa:8503|hsa:5581|hsa:5599|hsa:817|hsa:5500|hsa:5579|hsa:2778|hsa:3709|hsa:5583|hsa:1573|hsa:5332|hsa:5613|hsa:818|hsa:5293|hsa:1432|hsa:5578|hsa:2776|hsa:5321|hsa:8605|hsa:5336|hsa:5290|hsa:5567|hsa:113|hsa:23236|hsa:112|hsa:5291|hsa:5580|hsa:5602|hsa:5602|	115|8503|5581|5599|817|5500|5579|2778|3709|5583|1573|5332|5613|818|5293|1432|5578|2776|5321|8605|5336|5290|5567|113|23236|112|5291|5580|5602|5602|	http://www.genome.jp/kegg-bin/show_pathway?hsa04750/hsa:3709%09red/hsa:5580%09red/hsa:5581%09red/hsa:5583%09red/hsa:23236%09red/hsa:8503%09red/hsa:5321%09red/hsa:5579%09red/hsa:5578%09red/hsa:112%09red/hsa:5602%09red/hsa:8605%09red/hsa:5336%09red/hsa:5332%09red/hsa:5290%09red/hsa:5291%09red/hsa:5293%09red/hsa:5599%09red/hsa:1573%09red/hsa:1432%09red/hsa:2776%09red/hsa:818%09red/hsa:817%09red/hsa:…
Thyroid hormone synthesis	KEGG PATHWAY	hsa04918	22	72	0.475469723456	0.950939446912	ENSG00000162104|ENSG00000166501|ENSG00000104687|ENSG00000087460|ENSG00000069849|ENSG00000155660|ENSG00000213676|ENSG00000123104|ENSG00000101333|ENSG00000118260|ENSG00000183943|ENSG00000157613|ENSG00000095794|ENSG00000154229|ENSG00000156052|ENSG00000142875|ENSG00000115966|ENSG00000121281|ENSG00000182621|ENSG00000164742|ENSG00000182158|ENSG00000127022	hsa:115|hsa:5579|hsa:2936|hsa:2778|hsa:483|hsa:9601|hsa:1388|hsa:3709|hsa:5332|hsa:1385|hsa:5613|hsa:90993|hsa:1385|hsa:5578|hsa:2776|hsa:5567|hsa:1386|hsa:113|hsa:23236|hsa:112|hsa:64764|hsa:821|	115|5579|2936|2778|483|9601|1388|3709|5332|1385|5613|90993|1385|5578|2776|5567|1386|113|23236|112|64764|821|	http://www.genome.jp/kegg-bin/show_pathway?hsa04918/hsa:5579%09red/hsa:3709%09red/hsa:2936%09red/hsa:2776%09red/hsa:821%09red/hsa:1388%09red/hsa:112%09red/hsa:1386%09red/hsa:2778%09red/hsa:1385%09red/hsa:9601%09red/hsa:23236%09red/hsa:113%09red/hsa:5567%09red/hsa:115%09red/hsa:483%09red/hsa:5613%09red/hsa:64764%09red/hsa:90993%09red/hsa:5578%09red/hsa:5332%09red
Circadian entrainment	KEGG PATHWAY	hsa04713	29	97	0.501316166719	0.995419151182	ENSG00000162104|ENSG00000145349|ENSG00000183943|ENSG00000100784|ENSG00000185532|ENSG00000087460|ENSG00000157388|ENSG00000152402|ENSG00000148660|ENSG00000101333|ENSG00000118260|ENSG00000078369|ENSG00000198626|ENSG00000151067|ENSG00000095794|ENSG00000154229|ENSG00000156052|ENSG00000127955|ENSG00000114450|ENSG00000065135|ENSG00000142875|ENSG00000161912|ENSG00000121281|ENSG00000182621|ENSG00000164742…	hsa:115|hsa:817|hsa:5613|hsa:9252|hsa:5592|hsa:2778|hsa:776|hsa:2977|hsa:818|hsa:5332|hsa:1385|hsa:2783|hsa:6262|hsa:775|hsa:1385|hsa:5578|hsa:2776|hsa:2773|hsa:59345|hsa:2773|hsa:5567|hsa:55811|hsa:113|hsa:23236|hsa:112|hsa:8863|hsa:2982|hsa:5594|hsa:5579|	115|817|5613|9252|5592|2778|776|2977|818|5332|1385|2783|6262|775|1385|5578|2776|2773|59345|2773|5567|55811|113|23236|112|8863|2982|5594|5579|	http://www.genome.jp/kegg-bin/show_pathway?hsa04713/hsa:59345%09red/hsa:2982%09red/hsa:9252%09red/hsa:23236%09red/hsa:5592%09red/hsa:5579%09red/hsa:5578%09red/hsa:5567%09red/hsa:5332%09red/hsa:5594%09red/hsa:776%09red/hsa:775%09red/hsa:2783%09red/hsa:55811%09red/hsa:2773%09red/hsa:2776%09red/hsa:818%09red/hsa:817%09red/hsa:2778%09red/hsa:1385%09red/hsa:2977%09red/hsa:113%09red/hsa:112%09red/hsa:6…
Melanogenesis	KEGG PATHWAY	hsa04916	30	101	0.512567566857	1.0	ENSG00000162104|ENSG00000145349|ENSG00000166501|ENSG00000087460|ENSG00000148660|ENSG00000168036|ENSG00000101333|ENSG00000118260|ENSG00000183943|ENSG00000169032|ENSG00000157613|ENSG00000132155|ENSG00000095794|ENSG00000154229|ENSG00000156052|ENSG00000127955|ENSG00000005339|ENSG00000065135|ENSG00000187098|ENSG00000100393|ENSG00000142875|ENSG00000121281|ENSG00000182621|ENSG00000049130|ENSG00000164742…	hsa:115|hsa:817|hsa:5579|hsa:2778|hsa:818|hsa:1499|hsa:5332|hsa:1385|hsa:5613|hsa:5604|hsa:90993|hsa:5894|hsa:1385|hsa:5578|hsa:2776|hsa:2773|hsa:1387|hsa:2773|hsa:4286|hsa:2033|hsa:5567|hsa:113|hsa:23236|hsa:4254|hsa:112|hsa:64764|hsa:3845|hsa:2932|hsa:5594|hsa:1910|	115|817|5579|2778|818|1499|5332|1385|5613|5604|90993|5894|1385|5578|2776|2773|1387|2773|4286|2033|5567|113|23236|4254|112|64764|3845|2932|5594|1910|	http://www.genome.jp/kegg-bin/show_pathway?hsa04916/hsa:64764%09red/hsa:23236%09red/hsa:4286%09red/hsa:90993%09red/hsa:5332%09red/hsa:5579%09red/hsa:5578%09red/hsa:5567%09red/hsa:1910%09red/hsa:5604%09red/hsa:1499%09red/hsa:5594%09red/hsa:2932%09red/hsa:5613%09red/hsa:3845%09red/hsa:2773%09red/hsa:2776%09red/hsa:818%09red/hsa:2033%09red/hsa:817%09red/hsa:2778%09red/hsa:1385%09red/hsa:113%09red/hs…
Ether lipid metabolism	KEGG PATHWAY	hsa00565	13	43	0.515547746061	1.0	ENSG00000168092|ENSG00000067113|ENSG00000007168|ENSG00000018510|ENSG00000116711|ENSG00000134255|ENSG00000075651|ENSG00000162407|ENSG00000284686|ENSG00000158006|ENSG00000105499|ENSG00000153395|ENSG00000111666	hsa:5050|hsa:8611|hsa:5048|hsa:8540|hsa:5321|hsa:10390|hsa:5337|hsa:8613|hsa:8613|hsa:5051|hsa:8605|hsa:79888|hsa:56994|	5050|8611|5048|8540|5321|10390|5337|8613|8613|5051|8605|79888|56994|	http://www.genome.jp/kegg-bin/show_pathway?hsa00565/hsa:5337%09red/hsa:5321%09red/hsa:79888%09red/hsa:56994%09red/hsa:8540%09red/hsa:5048%09red/hsa:10390%09red/hsa:8605%09red/hsa:5050%09red/hsa:5051%09red/hsa:8613%09red/hsa:8611%09red
Tryptophan metabolism	KEGG PATHWAY	hsa00380	12	40	0.528272430357	1.0	ENSG00000072210|ENSG00000002726|ENSG00000075239|ENSG00000111275|ENSG00000105953|ENSG00000115919|ENSG00000084754|ENSG00000138796|ENSG00000183077|ENSG00000224043|ENSG00000164904|ENSG00000120437	hsa:224|hsa:26|hsa:38|hsa:217|hsa:55753|hsa:8942|hsa:3030|hsa:3033|hsa:125061|hsa:130013|hsa:501|hsa:39|	224|26|38|217|55753|8942|3030|3033|125061|130013|501|39|	http://www.genome.jp/kegg-bin/show_pathway?hsa00380/hsa:224%09red/hsa:26%09red/hsa:125061%09red/hsa:39%09red/hsa:3033%09red/hsa:3030%09red/hsa:8942%09red/hsa:55753%09red/hsa:38%09red/hsa:130013%09red/hsa:217%09red/hsa:501%09red
Sphingolipid metabolism	KEGG PATHWAY	hsa00600	14	47	0.531424622821	1.0	ENSG00000170266|ENSG00000166224|ENSG00000067113|ENSG00000172292|ENSG00000163082|ENSG00000118276|ENSG00000162407|ENSG00000054983|ENSG00000154227|ENSG00000119537|ENSG00000100596|ENSG00000177628|ENSG00000284686|ENSG00000148154	hsa:2720|hsa:8879|hsa:8611|hsa:253782|hsa:130367|hsa:9331|hsa:8613|hsa:2581|hsa:204219|hsa:2531|hsa:9517|hsa:2629|hsa:8613|hsa:7357|	2720|8879|8611|253782|130367|9331|8613|2581|204219|2531|9517|2629|8613|7357|	http://www.genome.jp/kegg-bin/show_pathway?hsa00600/hsa:7357%09red/hsa:2531%09red/hsa:9331%09red/hsa:2629%09red/hsa:204219%09red/hsa:2581%09red/hsa:130367%09red/hsa:2720%09red/hsa:9517%09red/hsa:8879%09red/hsa:8613%09red/hsa:8611%09red/hsa:253782%09red
Glutamatergic synapse	KEGG PATHWAY	hsa04724	34	116	0.536206598759	1.0	ENSG00000162104|ENSG00000162105|ENSG00000111371|ENSG00000105737|ENSG00000166501|ENSG00000087460|ENSG00000157388|ENSG00000123104|ENSG00000221823|ENSG00000101333|ENSG00000100030|ENSG00000120910|ENSG00000183943|ENSG00000100077|ENSG00000144935|ENSG00000151067|ENSG00000138814|ENSG00000156052|ENSG00000164418|ENSG00000127955|ENSG00000114450|ENSG00000105499|ENSG00000065135|ENSG00000116711|ENSG00000115419…	hsa:115|hsa:22941|hsa:81539|hsa:2901|hsa:5579|hsa:2778|hsa:776|hsa:3709|hsa:5534|hsa:5332|hsa:5594|hsa:5533|hsa:5613|hsa:157|hsa:7220|hsa:775|hsa:5530|hsa:2776|hsa:2898|hsa:2773|hsa:59345|hsa:8605|hsa:2773|hsa:5321|hsa:2744|hsa:5337|hsa:5567|hsa:113|hsa:5532|hsa:23236|hsa:112|hsa:9455|hsa:5578|hsa:2783|	115|22941|81539|2901|5579|2778|776|3709|5534|5332|5594|5533|5613|157|7220|775|5530|2776|2898|2773|59345|8605|2773|5321|2744|5337|5567|113|5532|23236|112|9455|5578|2783|	http://www.genome.jp/kegg-bin/show_pathway?hsa04724/hsa:3709%09red/hsa:59345%09red/hsa:5321%09red/hsa:157%09red/hsa:23236%09red/hsa:81539%09red/hsa:2901%09red/hsa:5332%09red/hsa:5579%09red/hsa:5534%09red/hsa:5530%09red/hsa:5533%09red/hsa:5567%09red/hsa:2744%09red/hsa:7220%09red/hsa:8605%09red/hsa:5337%09red/hsa:5594%09red/hsa:776%09red/hsa:775%09red/hsa:2898%09red/hsa:2783%09red/hsa:9455%09red/hs…
p53 signaling pathway	KEGG PATHWAY	hsa04115	20	68	0.539427869398	1.0	ENSG00000113328|ENSG00000171862|ENSG00000130766|ENSG00000143207|ENSG00000149554|ENSG00000115129|ENSG00000198625|ENSG00000175054|ENSG00000149212|ENSG00000183765|ENSG00000164305|ENSG00000064012|ENSG00000149311|ENSG00000120889|ENSG00000120868|ENSG00000103197|ENSG00000048392|ENSG00000132906|ENSG00000134057|ENSG00000135679	hsa:900|hsa:5728|hsa:83667|hsa:64326|hsa:1111|hsa:9540|hsa:4194|hsa:545|hsa:143686|hsa:11200|hsa:836|hsa:841|hsa:472|hsa:8795|hsa:317|hsa:7249|hsa:50484|hsa:842|hsa:891|hsa:4193|	900|5728|83667|64326|1111|9540|4194|545|143686|11200|836|841|472|8795|317|7249|50484|842|891|4193|	http://www.genome.jp/kegg-bin/show_pathway?hsa04115/hsa:5728%09red/hsa:836%09red/hsa:1111%09red/hsa:891%09red/hsa:900%09red/hsa:64326%09red/hsa:50484%09red/hsa:842%09red/hsa:7249%09red/hsa:317%09red/hsa:8795%09red/hsa:4194%09red/hsa:9540%09red/hsa:83667%09red/hsa:143686%09red/hsa:4193%09red/hsa:841%09red/hsa:11200%09red/hsa:545%09red/hsa:472%09red
Bile secretion	KEGG PATHWAY	hsa04976	21	72	0.551707958979	1.0	ENSG00000257062|ENSG00000162104|ENSG00000144959|ENSG00000205754|ENSG00000012504|ENSG00000073060|ENSG00000125257|ENSG00000085563|ENSG00000113161|ENSG00000188687|ENSG00000257046|ENSG00000142875|ENSG00000118777|ENSG00000001626|ENSG00000183943|ENSG00000121281|ENSG00000143819|ENSG00000087460|ENSG00000069849|ENSG00000164742|ENSG00000090020	hsa:338821|hsa:115|hsa:57552|hsa:338821|hsa:9971|hsa:949|hsa:10257|hsa:5243|hsa:3156|hsa:57835|hsa:28234|hsa:5567|hsa:9429|hsa:1080|hsa:5613|hsa:113|hsa:2052|hsa:2778|hsa:483|hsa:112|hsa:6548|	338821|115|57552|338821|9971|949|10257|5243|3156|57835|28234|5567|9429|1080|5613|113|2052|2778|483|112|6548|	http://www.genome.jp/kegg-bin/show_pathway?hsa04976/hsa:10257%09red/hsa:113%09red/hsa:57835%09red/hsa:1080%09red/hsa:112%09red/hsa:2778%09red/hsa:3156%09red/hsa:5243%09red/hsa:949%09red/hsa:28234%09red/hsa:9971%09red/hsa:5567%09red/hsa:9429%09red/hsa:115%09red/hsa:483%09red/hsa:5613%09red/hsa:338821%09red/hsa:6548%09red/hsa:57552%09red/hsa:2052%09red
Pathogenic Escherichia coli infection	KEGG PATHWAY	hsa05130	16	55	0.559705694945	1.0	ENSG00000130429|ENSG00000197822|ENSG00000168036|ENSG00000163466|ENSG00000283491|ENSG00000134308|ENSG00000284292|ENSG00000180353|ENSG00000039068|ENSG00000070831|ENSG00000085733|ENSG00000187554|ENSG00000134318|ENSG00000071051|ENSG00000067900|ENSG00000154229	hsa:10095|hsa:100506658|hsa:1499|hsa:10109|hsa:4691|hsa:10971|hsa:10095|hsa:3059|hsa:999|hsa:998|hsa:2017|hsa:7100|hsa:9475|hsa:8440|hsa:6093|hsa:5578|	10095|100506658|1499|10109|4691|10971|10095|3059|999|998|2017|7100|9475|8440|6093|5578|	http://www.genome.jp/kegg-bin/show_pathway?hsa05130/hsa:5578%09red/hsa:7100%09red/hsa:10095%09red/hsa:10109%09red/hsa:9475%09red/hsa:2017%09red/hsa:4691%09red/hsa:998%09red/hsa:100506658%09red/hsa:6093%09red/hsa:3059%09red/hsa:1499%09red/hsa:8440%09red/hsa:999%09red/hsa:10971%09red
Bladder cancer	KEGG PATHWAY	hsa05219	11	38	0.572467578317	1.0	ENSG00000139687|ENSG00000100030|ENSG00000133703|ENSG00000157764|ENSG00000169032|ENSG00000039068|ENSG00000100784|ENSG00000196730|ENSG00000141736|ENSG00000132155|ENSG00000135679	hsa:5925|hsa:5594|hsa:3845|hsa:673|hsa:5604|hsa:999|hsa:9252|hsa:1612|hsa:2064|hsa:5894|hsa:4193|	5925|5594|3845|673|5604|999|9252|1612|2064|5894|4193|	http://www.genome.jp/kegg-bin/show_pathway?hsa05219/hsa:9252%09red/hsa:5594%09red/hsa:673%09red/hsa:1612%09red/hsa:2064%09red/hsa:5604%09red/hsa:3845%09red/hsa:4193%09red/hsa:5894%09red/hsa:999%09red/hsa:5925%09red
Galactose metabolism	KEGG PATHWAY	hsa00052	9	31	0.573644721652	1.0	ENSG00000170266|ENSG00000156515|ENSG00000156958|ENSG00000067057|ENSG00000166262|ENSG00000169299|ENSG00000169764|ENSG00000214013|ENSG00000143891	hsa:2720|hsa:3098|hsa:2585|hsa:5214|hsa:2585|hsa:55276|hsa:7360|hsa:2595|hsa:130589|	2720|3098|2585|5214|2585|55276|7360|2595|130589|	http://www.genome.jp/kegg-bin/show_pathway?hsa00052/hsa:7360%09red/hsa:130589%09red/hsa:2720%09red/hsa:2585%09red/hsa:2595%09red/hsa:3098%09red/hsa:55276%09red/hsa:5214%09red
ECM-receptor interaction	KEGG PATHWAY	hsa04512	25	87	0.575260316881	1.0	ENSG00000188153|ENSG00000171502|ENSG00000130702|ENSG00000005884|ENSG00000226149|ENSG00000091136|ENSG00000135862|ENSG00000172037|ENSG00000026508|ENSG00000115221|ENSG00000130635|ENSG00000142798|ENSG00000196569|ENSG00000115414|ENSG00000082781|ENSG00000137809|ENSG00000138448|ENSG00000105855|ENSG00000144668|ENSG00000112769|ENSG00000115884|ENSG00000077943|ENSG00000115232|ENSG00000168542|ENSG00000053747	hsa:1287|hsa:255631|hsa:3911|hsa:3675|hsa:3908|hsa:3912|hsa:3915|hsa:3913|hsa:960|hsa:3694|hsa:1289|hsa:3339|hsa:3908|hsa:2335|hsa:3693|hsa:22801|hsa:3685|hsa:3696|hsa:3680|hsa:3910|hsa:6382|hsa:8516|hsa:3676|hsa:1281|hsa:3909|	1287|255631|3911|3675|3908|3912|3915|3913|960|3694|1289|3339|3908|2335|3693|22801|3685|3696|3680|3910|6382|8516|3676|1281|3909|	http://www.genome.jp/kegg-bin/show_pathway?hsa04512/hsa:3911%09red/hsa:3910%09red/hsa:3913%09red/hsa:3912%09red/hsa:3915%09red/hsa:3676%09red/hsa:6382%09red/hsa:3339%09red/hsa:960%09red/hsa:2335%09red/hsa:3696%09red/hsa:3694%09red/hsa:3693%09red/hsa:255631%09red/hsa:3675%09red/hsa:8516%09red/hsa:3908%09red/hsa:3909%09red/hsa:1287%09red/hsa:1281%09red/hsa:3680%09red/hsa:3685%09red/hsa:1289%09red/h…
Vitamin digestion and absorption	KEGG PATHWAY	hsa04977	7	24	0.576171754809	1.0	ENSG00000073060|ENSG00000108846|ENSG00000117479|ENSG00000138074|ENSG00000168216|ENSG00000103222|ENSG00000107611	hsa:949|hsa:4363|hsa:10560|hsa:8884|hsa:55788|hsa:4363|hsa:8029|	949|4363|10560|8884|55788|4363|8029|	http://www.genome.jp/kegg-bin/show_pathway?hsa04977/hsa:55788%09red/hsa:949%09red/hsa:4363%09red/hsa:10560%09red/hsa:8029%09red/hsa:8884%09red
2-Oxocarboxylic acid metabolism	KEGG PATHWAY	hsa01210	5	17	0.581460230662	1.0	ENSG00000182054|ENSG00000166123|ENSG00000166411|ENSG00000125166|ENSG00000060982	hsa:3418|hsa:84706|hsa:3419|hsa:2806|hsa:586|	3418|84706|3419|2806|586|	http://www.genome.jp/kegg-bin/show_pathway?hsa01210/hsa:3418%09red/hsa:3419%09red/hsa:2806%09red/hsa:586%09red/hsa:84706%09red
Sulfur metabolism	KEGG PATHWAY	hsa00920	3	10	0.593997860161	1.0	ENSG00000105755|ENSG00000137767|ENSG00000138801	hsa:23474|hsa:58472|hsa:9061|	23474|58472|9061|	http://www.genome.jp/kegg-bin/show_pathway?hsa00920/hsa:23474%09red/hsa:9061%09red/hsa:58472%09red
Transcriptional misregulation in cancer	KEGG PATHWAY	hsa05202	51	179	0.601832168859	1.0	ENSG00000104885|ENSG00000185630|ENSG00000169398|ENSG00000185591|ENSG00000109320|ENSG00000182578|ENSG00000158711|ENSG00000167081|ENSG00000082258|ENSG00000196591|ENSG00000163513|ENSG00000141380|ENSG00000109685|ENSG00000270647|ENSG00000171988|ENSG00000198728|ENSG00000140443|ENSG00000149311|ENSG00000184012|ENSG00000151702|ENSG00000172493|ENSG00000118058|ENSG00000066336|ENSG00000135679|ENSG00000132170…	hsa:84444|hsa:5090|hsa:5747|hsa:6667|hsa:4790|hsa:1436|hsa:2005|hsa:5090|hsa:905|hsa:3066|hsa:7048|hsa:6760|hsa:7468|hsa:8148|hsa:221037|hsa:8861|hsa:3480|hsa:472|hsa:7113|hsa:2313|hsa:4299|hsa:4297|hsa:6688|hsa:4193|hsa:5468|hsa:8861|hsa:862|hsa:3728|hsa:9611|hsa:4300|hsa:6935|hsa:2120|hsa:5081|hsa:2308|hsa:3065|hsa:64083|hsa:3684|hsa:6929|hsa:7709|hsa:5218|hsa:2119|hsa:861|hsa:25942|hsa:5966|hs…	84444|5090|5747|6667|4790|1436|2005|5090|905|3066|7048|6760|7468|8148|221037|8861|3480|472|7113|2313|4299|4297|6688|4193|5468|8861|862|3728|9611|4300|6935|2120|5081|2308|3065|64083|3684|6929|7709|5218|2119|861|25942|5966|860|55589|2530|4211|7403|4208|2138|	http://www.genome.jp/kegg-bin/show_pathway?hsa05202/hsa:2005%09red/hsa:4300%09red/hsa:3728%09red/hsa:2530%09red/hsa:3480%09red/hsa:905%09red/hsa:5966%09red/hsa:6760%09red/hsa:6667%09red/hsa:6935%09red/hsa:3066%09red/hsa:64083%09red/hsa:862%09red/hsa:861%09red/hsa:860%09red/hsa:5747%09red/hsa:2120%09red/hsa:3065%09red/hsa:221037%09red/hsa:5090%09red/hsa:2313%09red/hsa:5218%09red/hsa:4208%09red/hsa…
Aldosterone-regulated sodium reabsorption	KEGG PATHWAY	hsa04960	11	39	0.602003452508	1.0	ENSG00000151623|ENSG00000171105|ENSG00000117461|ENSG00000100030|ENSG00000133703|ENSG00000121879|ENSG00000154229|ENSG00000171608|ENSG00000166501|ENSG00000069849|ENSG00000051382	hsa:4306|hsa:3643|hsa:8503|hsa:5594|hsa:3845|hsa:5290|hsa:5578|hsa:5293|hsa:5579|hsa:483|hsa:5291|	4306|3643|8503|5594|3845|5290|5578|5293|5579|483|5291|	http://www.genome.jp/kegg-bin/show_pathway?hsa04960/hsa:5579%09red/hsa:5578%09red/hsa:5594%09red/hsa:8503%09red/hsa:483%09red/hsa:5290%09red/hsa:5291%09red/hsa:5293%09red/hsa:4306%09red/hsa:3845%09red/hsa:3643%09red
RNA polymerase	KEGG PATHWAY	hsa03020	9	32	0.606166949787	1.0	ENSG00000137054|ENSG00000047315|ENSG00000148606|ENSG00000121851|ENSG00000181222|ENSG00000171453|ENSG00000186141|ENSG00000013503|ENSG00000068654	hsa:64425|hsa:5431|hsa:11128|hsa:84265|hsa:5430|hsa:9533|hsa:10623|hsa:55703|hsa:25885|	64425|5431|11128|84265|5430|9533|10623|55703|25885|	http://www.genome.jp/kegg-bin/show_pathway?hsa03020/hsa:25885%09red/hsa:64425%09red/hsa:5430%09red/hsa:5431%09red/hsa:84265%09red/hsa:9533%09red/hsa:11128%09red/hsa:55703%09red/hsa:10623%09red
NOD-like receptor signaling pathway	KEGG PATHWAY	hsa04621	16	57	0.608919939935	1.0	ENSG00000050748|ENSG00000118503|ENSG00000135341|ENSG00000105483|ENSG00000107643|ENSG00000110330|ENSG00000100030|ENSG00000104365|ENSG00000157625|ENSG00000109339|ENSG00000064012|ENSG00000055208|ENSG00000112851|ENSG00000112062|ENSG00000106100|ENSG00000109320	hsa:5602|hsa:7128|hsa:6885|hsa:22900|hsa:5599|hsa:329|hsa:5594|hsa:3551|hsa:257397|hsa:5602|hsa:841|hsa:23118|hsa:55914|hsa:1432|hsa:10392|hsa:4790|	5602|7128|6885|22900|5599|329|5594|3551|257397|5602|841|23118|55914|1432|10392|4790|	http://www.genome.jp/kegg-bin/show_pathway?hsa04621/hsa:3551%09red/hsa:257397%09red/hsa:1432%09red/hsa:5594%09red/hsa:7128%09red/hsa:6885%09red/hsa:23118%09red/hsa:22900%09red/hsa:5599%09red/hsa:4790%09red/hsa:329%09red/hsa:841%09red/hsa:5602%09red/hsa:55914%09red/hsa:10392%09red
Glycosphingolipid biosynthesis - globo series	KEGG PATHWAY	hsa00603	4	14	0.610368810227	1.0	ENSG00000213614|ENSG00000111728|ENSG00000049860|ENSG00000183778	hsa:3073|hsa:6489|hsa:3074|hsa:10317|	3073|6489|3074|10317|	http://www.genome.jp/kegg-bin/show_pathway?hsa00603/hsa:10317%09red/hsa:3074%09red/hsa:3073%09red/hsa:6489%09red
Glyoxylate and dicarboxylate metabolism	KEGG PATHWAY	hsa00630	7	25	0.612807529412	1.0	ENSG00000176974|ENSG00000075239|ENSG00000175198|ENSG00000014641|ENSG00000114054|ENSG00000183077|ENSG00000120437	hsa:6470|hsa:38|hsa:5095|hsa:4190|hsa:5096|hsa:125061|hsa:39|	6470|38|5095|4190|5096|125061|39|	http://www.genome.jp/kegg-bin/show_pathway?hsa00630/hsa:125061%09red/hsa:39%09red/hsa:38%09red/hsa:5096%09red/hsa:6470%09red/hsa:5095%09red/hsa:4190%09red
PI3K-Akt signaling pathway	KEGG PATHWAY	hsa04151	99	347	0.619719970724	1.0	ENSG00000198793|ENSG00000105568|ENSG00000117461|ENSG00000123143|ENSG00000091136|ENSG00000135862|ENSG00000172037|ENSG00000184349|ENSG00000129682|ENSG00000078369|ENSG00000169032|ENSG00000141564|ENSG00000115221|ENSG00000157613|ENSG00000132155|ENSG00000100485|ENSG00000135679|ENSG00000198121|ENSG00000137713|ENSG00000104205|ENSG00000104365|ENSG00000040199|ENSG00000150630|ENSG00000117020|ENSG00000082781…	hsa:2475|hsa:5518|hsa:8503|hsa:5585|hsa:3912|hsa:3915|hsa:3913|hsa:1946|hsa:2258|hsa:2783|hsa:5604|hsa:57521|hsa:3694|hsa:90993|hsa:5894|hsa:6655|hsa:4193|hsa:1902|hsa:5519|hsa:23678|hsa:3551|hsa:23035|hsa:7424|hsa:10000|hsa:3693|hsa:2263|hsa:4790|hsa:7249|hsa:2932|hsa:3676|hsa:55012|hsa:7531|hsa:5618|hsa:3911|hsa:1388|hsa:1385|hsa:2260|hsa:5520|hsa:3454|hsa:1289|hsa:3908|hsa:5578|hsa:1287|hsa:55…	2475|5518|8503|5585|3912|3915|3913|1946|2258|2783|5604|57521|3694|90993|5894|6655|4193|1902|5519|23678|3551|23035|7424|10000|3693|2263|4790|7249|2932|3676|55012|7531|5618|3911|1388|1385|2260|5520|3454|1289|3908|5578|1287|5522|59345|5290|672|23239|5156|842|3696|3910|8516|5594|5728|80310|5515|5156|7248|2690|5291|3480|5521|5934|5562|5563|9470|6654|1975|3566|3685|64764|3909|255631|5747|3675|6198|1436…	http://www.genome.jp/kegg-bin/show_pathway?hsa04151/hsa:3911%09red/hsa:3910%09red/hsa:3913%09red/hsa:3480%09red/hsa:3915%09red/hsa:7531%09red/hsa:7249%09red/hsa:7248%09red/hsa:2335%09red/hsa:5156%09red/hsa:3912%09red/hsa:6198%09red/hsa:7424%09red/hsa:3845%09red/hsa:80310%09red/hsa:1388%09red/hsa:1386%09red/hsa:1385%09red/hsa:1902%09red/hsa:5894%09red/hsa:3643%09red/hsa:64764%09red/hsa:23239%09red…
Leukocyte transendothelial migration	KEGG PATHWAY	hsa04670	33	118	0.62978281295	1.0	ENSG00000117461|ENSG00000169398|ENSG00000100852|ENSG00000166501|ENSG00000035403|ENSG00000168036|ENSG00000051382|ENSG00000130402|ENSG00000171608|ENSG00000044115|ENSG00000179295|ENSG00000112062|ENSG00000154229|ENSG00000127955|ENSG00000261371|ENSG00000065135|ENSG00000005844|ENSG00000197943|ENSG00000121879|ENSG00000116473|ENSG00000070831|ENSG00000113263|ENSG00000125753|ENSG00000134318|ENSG00000134215…	hsa:8503|hsa:5747|hsa:394|hsa:5579|hsa:7414|hsa:1499|hsa:5291|hsa:81|hsa:5293|hsa:1495|hsa:5781|hsa:1432|hsa:5578|hsa:2773|hsa:5175|hsa:2773|hsa:3683|hsa:5336|hsa:5290|hsa:5906|hsa:998|hsa:3702|hsa:7408|hsa:9475|hsa:7409|hsa:100506658|hsa:3684|hsa:93408|hsa:2185|hsa:1500|hsa:4301|hsa:3676|hsa:6093|	8503|5747|394|5579|7414|1499|5291|81|5293|1495|5781|1432|5578|2773|5175|2773|3683|5336|5290|5906|998|3702|7408|9475|7409|100506658|3684|93408|2185|1500|4301|3676|6093|	http://www.genome.jp/kegg-bin/show_pathway?hsa04670/hsa:8503%09red/hsa:5336%09red/hsa:3702%09red/hsa:7414%09red/hsa:2185%09red/hsa:1500%09red/hsa:5578%09red/hsa:5906%09red/hsa:5781%09red/hsa:4301%09red/hsa:5747%09red/hsa:100506658%09red/hsa:6093%09red/hsa:81%09red/hsa:5175%09red/hsa:5579%09red/hsa:3676%09red/hsa:998%09red/hsa:5290%09red/hsa:5291%09red/hsa:5293%09red/hsa:9475%09red/hsa:7409%09red/…
Alzheimer's disease	KEGG PATHWAY	hsa05010	47	168	0.64242767959	1.0	ENSG00000080815|ENSG00000152234|ENSG00000182240|ENSG00000164919|ENSG00000142192|ENSG00000186010|ENSG00000164305|ENSG00000073578|ENSG00000082701|ENSG00000107758|ENSG00000157388|ENSG00000123104|ENSG00000182621|ENSG00000221823|ENSG00000140740|ENSG00000119912|ENSG00000123384|ENSG00000100030|ENSG00000023228|ENSG00000145494|ENSG00000172071|ENSG00000151067|ENSG00000138814|ENSG00000156052|ENSG00000178741…	hsa:5663|hsa:498|hsa:25825|hsa:1345|hsa:351|hsa:51079|hsa:836|hsa:6389|hsa:2932|hsa:5532|hsa:776|hsa:3709|hsa:23236|hsa:5534|hsa:7385|hsa:3416|hsa:4035|hsa:5594|hsa:4719|hsa:4726|hsa:9451|hsa:775|hsa:5530|hsa:2776|hsa:9377|hsa:488|hsa:5533|hsa:6389|hsa:6389|hsa:4728|hsa:317|hsa:5332|hsa:8883|hsa:842|hsa:4706|hsa:6868|hsa:841|hsa:2081|hsa:4724|hsa:23385|hsa:539|hsa:824|hsa:22926|hsa:4729|hsa:102|h…	5663|498|25825|1345|351|51079|836|6389|2932|5532|776|3709|23236|5534|7385|3416|4035|5594|4719|4726|9451|775|5530|2776|9377|488|5533|6389|6389|4728|317|5332|8883|842|4706|6868|841|2081|4724|23385|539|824|22926|4729|102|506|4705|	http://www.genome.jp/kegg-bin/show_pathway?hsa05010/hsa:9377%09red/hsa:3709%09red/hsa:317%09red/hsa:23236%09red/hsa:351%09red/hsa:841%09red/hsa:25825%09red/hsa:842%09red/hsa:539%09red/hsa:488%09red/hsa:2081%09red/hsa:5534%09red/hsa:824%09red/hsa:5530%09red/hsa:5533%09red/hsa:5532%09red/hsa:6868%09red/hsa:6389%09red/hsa:102%09red/hsa:775%09red/hsa:5663%09red/hsa:3416%09red/hsa:2932%09red/hsa:5332%…
Hippo signaling pathway	KEGG PATHWAY	hsa04390	43	154	0.642955284349	1.0	ENSG00000113575|ENSG00000108953|ENSG00000073350|ENSG00000074211|ENSG00000105568|ENSG00000150672|ENSG00000163558|ENSG00000213639|ENSG00000138696|ENSG00000114978|ENSG00000163513|ENSG00000151748|ENSG00000173542|ENSG00000168036|ENSG00000134308|ENSG00000018408|ENSG00000187079|ENSG00000039068|ENSG00000137693|ENSG00000156475|ENSG00000044115|ENSG00000131023|ENSG00000132849|ENSG00000166167|ENSG00000175470…	hsa:5515|hsa:7531|hsa:3996|hsa:5522|hsa:5518|hsa:1740|hsa:5584|hsa:5500|hsa:658|hsa:55233|hsa:7048|hsa:60485|hsa:92597|hsa:1499|hsa:10971|hsa:25937|hsa:7003|hsa:999|hsa:10413|hsa:5521|hsa:1495|hsa:9113|hsa:10207|hsa:8945|hsa:5520|hsa:5519|hsa:1739|hsa:8312|hsa:56288|hsa:7004|hsa:5520|hsa:64398|hsa:4087|hsa:329|hsa:324|hsa:2932|hsa:23291|hsa:4771|hsa:122786|hsa:4089|hsa:655|hsa:5584|hsa:659|	5515|7531|3996|5522|5518|1740|5584|5500|658|55233|7048|60485|92597|1499|10971|25937|7003|999|10413|5521|1495|9113|10207|8945|5520|5519|1739|8312|56288|7004|5520|64398|4087|329|324|2932|23291|4771|122786|4089|655|5584|659|	http://www.genome.jp/kegg-bin/show_pathway?hsa04390/hsa:5584%09red/hsa:10413%09red/hsa:25937%09red/hsa:1740%09red/hsa:122786%09red/hsa:8312%09red/hsa:7531%09red/hsa:5519%09red/hsa:5518%09red/hsa:5515%09red/hsa:4771%09red/hsa:8945%09red/hsa:10207%09red/hsa:4089%09red/hsa:4087%09red/hsa:9113%09red/hsa:55233%09red/hsa:655%09red/hsa:658%09red/hsa:659%09red/hsa:999%09red/hsa:60485%09red/hsa:5521%09red…
Legionellosis	KEGG PATHWAY	hsa05134	15	55	0.646201245347	1.0	ENSG00000138069|ENSG00000132906|ENSG00000169896|ENSG00000112339|ENSG00000064012|ENSG00000013441|ENSG00000265808|ENSG00000187554|ENSG00000164305|ENSG00000120868|ENSG00000125730|ENSG00000099968|ENSG00000187522|ENSG00000079332|ENSG00000109320	hsa:5861|hsa:842|hsa:3684|hsa:10767|hsa:841|hsa:1195|hsa:9554|hsa:7100|hsa:836|hsa:317|hsa:718|hsa:23786|hsa:3306|hsa:56681|hsa:4790|	5861|842|3684|10767|841|1195|9554|7100|836|317|718|23786|3306|56681|4790|	http://www.genome.jp/kegg-bin/show_pathway?hsa05134/hsa:836%09red/hsa:23786%09red/hsa:718%09red/hsa:1195%09red/hsa:56681%09red/hsa:10767%09red/hsa:7100%09red/hsa:4790%09red/hsa:3684%09red/hsa:317%09red/hsa:9554%09red/hsa:841%09red/hsa:842%09red/hsa:3306%09red/hsa:5861%09red
Tuberculosis	KEGG PATHWAY	hsa05152	50	179	0.648828882051	1.0	ENSG00000107643|ENSG00000142867|ENSG00000145349|ENSG00000078142|ENSG00000172175|ENSG00000164305|ENSG00000109339|ENSG00000148660|ENSG00000221823|ENSG00000120837|ENSG00000179583|ENSG00000185344|ENSG00000118260|ENSG00000120910|ENSG00000110324|ENSG00000096968|ENSG00000144566|ENSG00000185896|ENSG00000075785|ENSG00000112062|ENSG00000132155|ENSG00000095794|ENSG00000138814|ENSG00000115415|ENSG00000005339…	hsa:5599|hsa:8915|hsa:817|hsa:5289|hsa:10892|hsa:836|hsa:5602|hsa:818|hsa:5534|hsa:4801|hsa:4261|hsa:23545|hsa:1385|hsa:5533|hsa:3587|hsa:3717|hsa:5868|hsa:3916|hsa:7879|hsa:1432|hsa:5894|hsa:1385|hsa:5530|hsa:6772|hsa:1387|hsa:8411|hsa:5532|hsa:3920|hsa:843|hsa:3460|hsa:2033|hsa:8625|hsa:23365|hsa:10000|hsa:3313|hsa:718|hsa:842|hsa:22925|hsa:4790|hsa:3684|hsa:841|hsa:9902|hsa:5594|hsa:51606|hsa:…	5599|8915|817|5289|10892|836|5602|818|5534|4801|4261|23545|1385|5533|3587|3717|5868|3916|7879|1432|5894|1385|5530|6772|1387|8411|5532|3920|843|3460|2033|8625|23365|10000|3313|718|842|22925|4790|3684|841|9902|5594|51606|4800|535|3588|5602|317|208|	http://www.genome.jp/kegg-bin/show_pathway?hsa05152/hsa:5289%09red/hsa:10000%09red/hsa:5868%09red/hsa:317%09red/hsa:4800%09red/hsa:3916%09red/hsa:535%09red/hsa:843%09red/hsa:842%09red/hsa:23545%09red/hsa:5534%09red/hsa:5530%09red/hsa:5533%09red/hsa:5532%09red/hsa:3313%09red/hsa:51606%09red/hsa:5602%09red/hsa:8625%09red/hsa:7879%09red/hsa:4261%09red/hsa:8411%09red/hsa:5594%09red/hsa:22925%09red/hs…
Spliceosome	KEGG PATHWAY	hsa03040	36	130	0.652518738847	1.0	ENSG00000174243|ENSG00000106245|ENSG00000079134|ENSG00000100813|ENSG00000198231|ENSG00000144028|ENSG00000128534|ENSG00000141759|ENSG00000164548|ENSG00000134453|ENSG00000240682|ENSG00000168883|ENSG00000141543|ENSG00000112249|ENSG00000119707|ENSG00000187522|ENSG00000196504|ENSG00000077312|ENSG00000174231|ENSG00000168438|ENSG00000117360|ENSG00000060688|ENSG00000021776|ENSG00000125676|ENSG00000189091…	hsa:9416|hsa:8896|hsa:9984|hsa:22985|hsa:11325|hsa:23020|hsa:51691|hsa:10907|hsa:29896|hsa:84991|hsa:100534599|hsa:10713|hsa:9775|hsa:23020|hsa:58517|hsa:3306|hsa:55660|hsa:6626|hsa:10594|hsa:51362|hsa:9129|hsa:9410|hsa:9716|hsa:57187|hsa:23450|hsa:4686|hsa:9128|hsa:9879|hsa:6430|hsa:56259|hsa:153527|hsa:1659|hsa:3192|hsa:24148|hsa:6429|hsa:4670|	9416|8896|9984|22985|11325|23020|51691|10907|29896|84991|100534599|10713|9775|23020|58517|3306|55660|6626|10594|51362|9129|9410|9716|57187|23450|4686|9128|9879|6430|56259|153527|1659|3192|24148|6429|4670|	http://www.genome.jp/kegg-bin/show_pathway?hsa03040/hsa:51691%09red/hsa:23020%09red/hsa:1659%09red/hsa:9984%09red/hsa:51362%09red/hsa:10713%09red/hsa:10907%09red/hsa:3192%09red/hsa:4670%09red/hsa:6626%09red/hsa:57187%09red/hsa:9879%09red/hsa:29896%09red/hsa:9410%09red/hsa:22985%09red/hsa:11325%09red/hsa:8896%09red/hsa:84991%09red/hsa:9716%09red/hsa:56259%09red/hsa:55660%09red/hsa:6429%09red/hsa:1…
Adipocytokine signaling pathway	KEGG PATHWAY	hsa04920	19	70	0.660199746496	1.0	ENSG00000162409|ENSG00000068366|ENSG00000107643|ENSG00000006831|ENSG00000106617|ENSG00000076555|ENSG00000096968|ENSG00000110090|ENSG00000198793|ENSG00000117020|ENSG00000186951|ENSG00000109339|ENSG00000104365|ENSG00000179295|ENSG00000168610|ENSG00000109320|ENSG00000050748|ENSG00000132356|ENSG00000105221	hsa:5563|hsa:2182|hsa:5599|hsa:79602|hsa:51422|hsa:32|hsa:3717|hsa:1374|hsa:2475|hsa:10000|hsa:5465|hsa:5602|hsa:3551|hsa:5781|hsa:6774|hsa:4790|hsa:5602|hsa:5562|hsa:208|	5563|2182|5599|79602|51422|32|3717|1374|2475|10000|5465|5602|3551|5781|6774|4790|5602|5562|208|	http://www.genome.jp/kegg-bin/show_pathway?hsa04920/hsa:3551%09red/hsa:6774%09red/hsa:1374%09red/hsa:10000%09red/hsa:5781%09red/hsa:79602%09red/hsa:3717%09red/hsa:5599%09red/hsa:4790%09red/hsa:32%09red/hsa:51422%09red/hsa:208%09red/hsa:5562%09red/hsa:5563%09red/hsa:5465%09red/hsa:2475%09red/hsa:2182%09red/hsa:5602%09red
Hedgehog signaling pathway	KEGG PATHWAY	hsa04340	14	52	0.660592935315	1.0	ENSG00000111087|ENSG00000107882|ENSG00000259316|ENSG00000185920|ENSG00000128602|ENSG00000183943|ENSG00000142875|ENSG00000072803|ENSG00000166167|ENSG00000113712|ENSG00000106571|ENSG00000112210|ENSG00000082701|ENSG00000169118	hsa:2735|hsa:51684|hsa:53944|hsa:5727|hsa:6608|hsa:5613|hsa:5567|hsa:23291|hsa:8945|hsa:1452|hsa:2737|hsa:51715|hsa:2932|hsa:53944|	2735|51684|53944|5727|6608|5613|5567|23291|8945|1452|2737|51715|2932|53944|	http://www.genome.jp/kegg-bin/show_pathway?hsa04340/hsa:51715%09red/hsa:2932%09red/hsa:53944%09red/hsa:5567%09red/hsa:6608%09red/hsa:1452%09red/hsa:2737%09red/hsa:8945%09red/hsa:51684%09red/hsa:5613%09red/hsa:2735%09red/hsa:23291%09red/hsa:5727%09red
Peroxisome	KEGG PATHWAY	hsa04146	22	81	0.665069523359	1.0	ENSG00000115425|ENSG00000018510|ENSG00000127980|ENSG00000005469|ENSG00000120915|ENSG00000107537|ENSG00000254536|ENSG00000173208|ENSG00000110921|ENSG00000161533|ENSG00000116171|ENSG00000034693|ENSG00000131373|ENSG00000117305|ENSG00000244055|ENSG00000068366|ENSG00000101473|ENSG00000182054|ENSG00000117528|ENSG00000273294|ENSG00000116906|ENSG00000285441	hsa:55825|hsa:8540|hsa:5189|hsa:54677|hsa:2053|hsa:5264|hsa:196743|hsa:225|hsa:4598|hsa:51|hsa:6342|hsa:8504|hsa:26061|hsa:3155|hsa:5189|hsa:2182|hsa:10005|hsa:3418|hsa:225|hsa:23600|hsa:8443|hsa:6648|	55825|8540|5189|54677|2053|5264|196743|225|4598|51|6342|8504|26061|3155|5189|2182|10005|3418|225|23600|8443|6648|	http://www.genome.jp/kegg-bin/show_pathway?hsa04146/hsa:225%09red/hsa:5264%09red/hsa:10005%09red/hsa:26061%09red/hsa:51%09red/hsa:4598%09red/hsa:54677%09red/hsa:8540%09red/hsa:196743%09red/hsa:2053%09red/hsa:3155%09red/hsa:23600%09red/hsa:8504%09red/hsa:6342%09red/hsa:55825%09red/hsa:5189%09red/hsa:3418%09red/hsa:8443%09red/hsa:6648%09red/hsa:2182%09red
Protein export	KEGG PATHWAY	hsa03060	6	23	0.672619571719	1.0	ENSG00000174780|ENSG00000184903|ENSG00000167881|ENSG00000025796|ENSG00000100883|ENSG00000058262	hsa:6731|hsa:83943|hsa:6730|hsa:11231|hsa:6729|hsa:29927|	6731|83943|6730|11231|6729|29927|	http://www.genome.jp/kegg-bin/show_pathway?hsa03060/hsa:83943%09red/hsa:29927%09red/hsa:11231%09red/hsa:6730%09red/hsa:6731%09red/hsa:6729%09red
Signaling pathways regulating pluripotency of stem cells	KEGG PATHWAY	hsa04550	39	142	0.673129058856	1.0	ENSG00000008083|ENSG00000117461|ENSG00000113594|ENSG00000106799|ENSG00000115170|ENSG00000138696|ENSG00000083168|ENSG00000180628|ENSG00000080345|ENSG00000168036|ENSG00000100030|ENSG00000077782|ENSG00000143379|ENSG00000096968|ENSG00000169032|ENSG00000140443|ENSG00000171608|ENSG00000168610|ENSG00000132155|ENSG00000156374|ENSG00000103126|ENSG00000121879|ENSG00000134352|ENSG00000134982|ENSG00000117020…	hsa:3720|hsa:8503|hsa:3977|hsa:91|hsa:90|hsa:658|hsa:7994|hsa:84333|hsa:55183|hsa:1499|hsa:5594|hsa:2260|hsa:9869|hsa:3717|hsa:5604|hsa:3480|hsa:5293|hsa:6774|hsa:5894|hsa:84108|hsa:8312|hsa:5290|hsa:3572|hsa:324|hsa:10000|hsa:6498|hsa:2263|hsa:91|hsa:4087|hsa:6929|hsa:5291|hsa:3845|hsa:2932|hsa:1432|hsa:4090|hsa:4211|hsa:4089|hsa:659|hsa:208|	3720|8503|3977|91|90|658|7994|84333|55183|1499|5594|2260|9869|3717|5604|3480|5293|6774|5894|84108|8312|5290|3572|324|10000|6498|2263|91|4087|6929|5291|3845|2932|1432|4090|4211|4089|659|208|	http://www.genome.jp/kegg-bin/show_pathway?hsa04550/hsa:8503%09red/hsa:10000%09red/hsa:3977%09red/hsa:3480%09red/hsa:3720%09red/hsa:8312%09red/hsa:55183%09red/hsa:5291%09red/hsa:7994%09red/hsa:84108%09red/hsa:9869%09red/hsa:3572%09red/hsa:5290%09red/hsa:5604%09red/hsa:4089%09red/hsa:4087%09red/hsa:1499%09red/hsa:5594%09red/hsa:658%09red/hsa:659%09red/hsa:5293%09red/hsa:3717%09red/hsa:1432%09red/h…
Pancreatic secretion	KEGG PATHWAY	hsa04972	26	96	0.677393170308	1.0	ENSG00000162104|ENSG00000133019|ENSG00000166501|ENSG00000087460|ENSG00000004468|ENSG00000069849|ENSG00000123104|ENSG00000101333|ENSG00000198626|ENSG00000287725|ENSG00000070961|ENSG00000144935|ENSG00000064651|ENSG00000053918|ENSG00000154229|ENSG00000156052|ENSG00000174437|ENSG00000090020|ENSG00000156113|ENSG00000116473|ENSG00000121281|ENSG00000182621|ENSG00000164742|ENSG00000105514|ENSG00000058668…	hsa:115|hsa:1131|hsa:5579|hsa:2778|hsa:952|hsa:483|hsa:3709|hsa:5332|hsa:6262|hsa:219931|hsa:490|hsa:7220|hsa:6558|hsa:3784|hsa:5578|hsa:2776|hsa:488|hsa:6548|hsa:3778|hsa:5906|hsa:113|hsa:23236|hsa:112|hsa:9545|hsa:493|hsa:1080|	115|1131|5579|2778|952|483|3709|5332|6262|219931|490|7220|6558|3784|5578|2776|488|6548|3778|5906|113|23236|112|9545|493|1080|	http://www.genome.jp/kegg-bin/show_pathway?hsa04972/hsa:3709%09red/hsa:23236%09red/hsa:9545%09red/hsa:483%09red/hsa:1131%09red/hsa:488%09red/hsa:5332%09red/hsa:5579%09red/hsa:5578%09red/hsa:5906%09red/hsa:7220%09red/hsa:3778%09red/hsa:6548%09red/hsa:219931%09red/hsa:1080%09red/hsa:493%09red/hsa:490%09red/hsa:2776%09red/hsa:952%09red/hsa:2778%09red/hsa:113%09red/hsa:112%09red/hsa:6262%09red/hsa:37…
Serotonergic synapse	KEGG PATHWAY	hsa04726	31	114	0.679644105875	1.0	ENSG00000165841|ENSG00000164270|ENSG00000142192|ENSG00000120129|ENSG00000164305|ENSG00000166501|ENSG00000087460|ENSG00000157388|ENSG00000123104|ENSG00000161905|ENSG00000134716|ENSG00000101333|ENSG00000100030|ENSG00000078369|ENSG00000183943|ENSG00000169032|ENSG00000144935|ENSG00000151067|ENSG00000132155|ENSG00000154229|ENSG00000156052|ENSG00000127955|ENSG00000114450|ENSG00000105499|ENSG00000065135…	hsa:1557|hsa:3360|hsa:351|hsa:1843|hsa:836|hsa:5579|hsa:2778|hsa:776|hsa:3709|hsa:246|hsa:1573|hsa:5332|hsa:5594|hsa:2783|hsa:5613|hsa:5604|hsa:7220|hsa:775|hsa:5894|hsa:5578|hsa:2776|hsa:2773|hsa:59345|hsa:8605|hsa:2773|hsa:5321|hsa:1557|hsa:5567|hsa:23236|hsa:3845|hsa:673|	1557|3360|351|1843|836|5579|2778|776|3709|246|1573|5332|5594|2783|5613|5604|7220|775|5894|5578|2776|2773|59345|8605|2773|5321|1557|5567|23236|3845|673|	http://www.genome.jp/kegg-bin/show_pathway?hsa04726/hsa:3709%09red/hsa:59345%09red/hsa:7220%09red/hsa:23236%09red/hsa:351%09red/hsa:5321%09red/hsa:5579%09red/hsa:5578%09red/hsa:5604%09red/hsa:8605%09red/hsa:5332%09red/hsa:5594%09red/hsa:776%09red/hsa:775%09red/hsa:2783%09red/hsa:673%09red/hsa:3845%09red/hsa:246%09red/hsa:1573%09red/hsa:1557%09red/hsa:2773%09red/hsa:836%09red/hsa:2776%09red/hsa:18…
Morphine addiction	KEGG PATHWAY	hsa05032	25	93	0.687541531984	1.0	ENSG00000073417|ENSG00000171408|ENSG00000172572|ENSG00000112541|ENSG00000152270|ENSG00000166501|ENSG00000087460|ENSG00000162104|ENSG00000078369|ENSG00000183943|ENSG00000100077|ENSG00000284762|ENSG00000154229|ENSG00000127955|ENSG00000114450|ENSG00000182256|ENSG00000065135|ENSG00000184588|ENSG00000142875|ENSG00000121281|ENSG00000164742|ENSG00000128655|ENSG00000115252|ENSG00000113448|ENSG00000205268	hsa:5151|hsa:27115|hsa:5139|hsa:10846|hsa:5140|hsa:5579|hsa:2778|hsa:115|hsa:2783|hsa:5613|hsa:157|hsa:5151|hsa:5578|hsa:2773|hsa:59345|hsa:2566|hsa:2773|hsa:5142|hsa:5567|hsa:113|hsa:112|hsa:50940|hsa:5136|hsa:5144|hsa:5150|	5151|27115|5139|10846|5140|5579|2778|115|2783|5613|157|5151|5578|2773|59345|2566|2773|5142|5567|113|112|50940|5136|5144|5150|	http://www.genome.jp/kegg-bin/show_pathway?hsa05032/hsa:5144%09red/hsa:59345%09red/hsa:5140%09red/hsa:5142%09red/hsa:157%09red/hsa:50940%09red/hsa:27115%09red/hsa:5579%09red/hsa:5578%09red/hsa:10846%09red/hsa:112%09red/hsa:5136%09red/hsa:5139%09red/hsa:2566%09red/hsa:5151%09red/hsa:5150%09red/hsa:2783%09red/hsa:2773%09red/hsa:2778%09red/hsa:113%09red/hsa:5567%09red/hsa:115%09red/hsa:5613%09red
Other types of O-glycan biosynthesis	KEGG PATHWAY	hsa00514	8	31	0.68822580762	1.0	ENSG00000009830|ENSG00000130714|ENSG00000130309|ENSG00000163378|ENSG00000073849|ENSG00000187676|ENSG00000144057|ENSG00000126091	hsa:29954|hsa:10585|hsa:79709|hsa:285203|hsa:6480|hsa:145173|hsa:84620|hsa:6487|	29954|10585|79709|285203|6480|145173|84620|6487|	http://www.genome.jp/kegg-bin/show_pathway?hsa00514/hsa:285203%09red/hsa:79709%09red/hsa:145173%09red/hsa:29954%09red/hsa:84620%09red/hsa:10585%09red/hsa:6487%09red/hsa:6480%09red
Riboflavin metabolism	KEGG PATHWAY	hsa00740	3	12	0.696182702916	1.0	ENSG00000154269|ENSG00000162836|ENSG00000197594	hsa:5169|hsa:51205|hsa:5167|	5169|51205|5167|	http://www.genome.jp/kegg-bin/show_pathway?hsa00740/hsa:5169%09red/hsa:5167%09red/hsa:51205%09red
Cocaine addiction	KEGG PATHWAY	hsa05030	13	50	0.699383489731	1.0	ENSG00000213676|ENSG00000065135|ENSG00000127955|ENSG00000118260|ENSG00000160360|ENSG00000142875|ENSG00000182158|ENSG00000115966|ENSG00000183943|ENSG00000157613|ENSG00000087460|ENSG00000095794|ENSG00000109320	hsa:1388|hsa:2773|hsa:2773|hsa:1385|hsa:26086|hsa:5567|hsa:64764|hsa:1386|hsa:5613|hsa:90993|hsa:2778|hsa:1385|hsa:4790|	1388|2773|2773|1385|26086|5567|64764|1386|5613|90993|2778|1385|4790|	http://www.genome.jp/kegg-bin/show_pathway?hsa05030/hsa:64764%09red/hsa:2773%09red/hsa:1388%09red/hsa:5567%09red/hsa:1386%09red/hsa:2778%09red/hsa:1385%09red/hsa:4790%09red/hsa:26086%09red/hsa:5613%09red/hsa:90993%09red
Non-alcoholic fatty liver disease (NAFLD)	KEGG PATHWAY	hsa04932	41	151	0.699411380976	1.0	ENSG00000117461|ENSG00000178607|ENSG00000107643|ENSG00000164919|ENSG00000078747|ENSG00000186010|ENSG00000164305|ENSG00000073578|ENSG00000109339|ENSG00000051382|ENSG00000178741|ENSG00000140740|ENSG00000173327|ENSG00000197442|ENSG00000023228|ENSG00000172071|ENSG00000006831|ENSG00000171608|ENSG00000145494|ENSG00000132356|ENSG00000162409|ENSG00000171105|ENSG00000185485|ENSG00000242086|ENSG00000104365…	hsa:8503|hsa:2081|hsa:5599|hsa:1345|hsa:83737|hsa:51079|hsa:836|hsa:6389|hsa:5602|hsa:5291|hsa:9377|hsa:7385|hsa:4296|hsa:4217|hsa:4719|hsa:9451|hsa:79602|hsa:5293|hsa:4726|hsa:5562|hsa:5563|hsa:3643|hsa:6389|hsa:6389|hsa:3551|hsa:4729|hsa:5290|hsa:4728|hsa:998|hsa:10000|hsa:2932|hsa:4790|hsa:4706|hsa:51422|hsa:22877|hsa:4724|hsa:4705|hsa:841|hsa:5465|hsa:5602|hsa:208|	8503|2081|5599|1345|83737|51079|836|6389|5602|5291|9377|7385|4296|4217|4719|9451|79602|5293|4726|5562|5563|3643|6389|6389|3551|4729|5290|4728|998|10000|2932|4790|4706|51422|22877|4724|4705|841|5465|5602|208|	http://www.genome.jp/kegg-bin/show_pathway?hsa04932/hsa:9377%09red/hsa:8503%09red/hsa:10000%09red/hsa:79602%09red/hsa:51422%09red/hsa:841%09red/hsa:2081%09red/hsa:83737%09red/hsa:6389%09red/hsa:5602%09red/hsa:4719%09red/hsa:3551%09red/hsa:5293%09red/hsa:22877%09red/hsa:1345%09red/hsa:5290%09red/hsa:5291%09red/hsa:9451%09red/hsa:998%09red/hsa:7385%09red/hsa:4790%09red/hsa:208%09red/hsa:5599%09red/…
Glycosaminoglycan biosynthesis - chondroitin sulfate / dermatan sulfate	KEGG PATHWAY	hsa00532	5	20	0.701526959849	1.0	ENSG00000147408|ENSG00000169826|ENSG00000103489|ENSG00000136213|ENSG00000182022	hsa:55790|hsa:55454|hsa:64131|hsa:55501|hsa:51363|	55790|55454|64131|55501|51363|	http://www.genome.jp/kegg-bin/show_pathway?hsa00532/hsa:55501%09red/hsa:55454%09red/hsa:64131%09red/hsa:55790%09red/hsa:51363%09red
Natural killer cell mediated cytotoxicity	KEGG PATHWAY	hsa04650	36	134	0.711189699487	1.0	ENSG00000255819|ENSG00000117461|ENSG00000164305|ENSG00000121858|ENSG00000101096|ENSG00000166501|ENSG00000051382|ENSG00000221823|ENSG00000120899|ENSG00000100030|ENSG00000120910|ENSG00000149269|ENSG00000142166|ENSG00000169032|ENSG00000171608|ENSG00000120889|ENSG00000182866|ENSG00000179295|ENSG00000132155|ENSG00000100485|ENSG00000138814|ENSG00000234745|ENSG00000148082|ENSG00000107758|ENSG00000131196…	hsa:22914|hsa:8503|hsa:836|hsa:8743|hsa:4773|hsa:5579|hsa:5291|hsa:5534|hsa:2185|hsa:5594|hsa:5533|hsa:5058|hsa:3454|hsa:5604|hsa:5293|hsa:8795|hsa:3932|hsa:5781|hsa:5894|hsa:6655|hsa:5530|hsa:3106|hsa:53358|hsa:5532|hsa:4772|hsa:6654|hsa:9437|hsa:3460|hsa:5336|hsa:5290|hsa:7409|hsa:3683|hsa:3845|hsa:673|hsa:5578|hsa:3455|	22914|8503|836|8743|4773|5579|5291|5534|2185|5594|5533|5058|3454|5604|5293|8795|3932|5781|5894|6655|5530|3106|53358|5532|4772|6654|9437|3460|5336|5290|7409|3683|3845|673|5578|3455|	http://www.genome.jp/kegg-bin/show_pathway?hsa04650/hsa:8503%09red/hsa:7409%09red/hsa:22914%09red/hsa:8795%09red/hsa:3932%09red/hsa:2185%09red/hsa:5579%09red/hsa:5534%09red/hsa:5530%09red/hsa:5533%09red/hsa:5781%09red/hsa:3454%09red/hsa:3455%09red/hsa:4772%09red/hsa:4773%09red/hsa:5058%09red/hsa:5604%09red/hsa:5291%09red/hsa:3106%09red/hsa:8743%09red/hsa:5336%09red/hsa:5594%09red/hsa:5578%09red/h…
Influenza A	KEGG PATHWAY	hsa05164	48	177	0.713070306516	1.0	ENSG00000117461|ENSG00000107643|ENSG00000183735|ENSG00000082898|ENSG00000105323|ENSG00000166501|ENSG00000096968|ENSG00000128829|ENSG00000089127|ENSG00000051382|ENSG00000179583|ENSG00000114030|ENSG00000100030|ENSG00000142166|ENSG00000169032|ENSG00000172071|ENSG00000171608|ENSG00000184012|ENSG00000088888|ENSG00000132155|ENSG00000187522|ENSG00000102580|ENSG00000115415|ENSG00000005339|ENSG00000121858…	hsa:8503|hsa:5599|hsa:29110|hsa:7514|hsa:11100|hsa:5579|hsa:3717|hsa:440275|hsa:4938|hsa:5291|hsa:4261|hsa:3836|hsa:5594|hsa:3454|hsa:5604|hsa:9451|hsa:5293|hsa:7113|hsa:57506|hsa:5894|hsa:3306|hsa:5611|hsa:6772|hsa:1387|hsa:8743|hsa:3267|hsa:3460|hsa:3551|hsa:2033|hsa:4928|hsa:5290|hsa:1386|hsa:10000|hsa:27102|hsa:842|hsa:1432|hsa:8795|hsa:4790|hsa:6416|hsa:2932|hsa:5578|hsa:5610|hsa:4599|hsa:77…	8503|5599|29110|7514|11100|5579|3717|440275|4938|5291|4261|3836|5594|3454|5604|9451|5293|7113|57506|5894|3306|5611|6772|1387|8743|3267|3460|3551|2033|4928|5290|1386|10000|27102|842|1432|8795|4790|6416|2932|5578|5610|4599|7706|208|5602|3455|5602|	http://www.genome.jp/kegg-bin/show_pathway?hsa05164/hsa:29110%09red/hsa:3836%09red/hsa:10000%09red/hsa:8795%09red/hsa:842%09red/hsa:8503%09red/hsa:4928%09red/hsa:7514%09red/hsa:5579%09red/hsa:5578%09red/hsa:3454%09red/hsa:3455%09red/hsa:4938%09red/hsa:5604%09red/hsa:5602%09red/hsa:11100%09red/hsa:8743%09red/hsa:4261%09red/hsa:3551%09red/hsa:5594%09red/hsa:2932%09red/hsa:5290%09red/hsa:5291%09red/…
NF-kappa B signaling pathway	KEGG PATHWAY	hsa04064	24	91	0.714996925004	1.0	ENSG00000131323|ENSG00000137275|ENSG00000142867|ENSG00000172175|ENSG00000166501|ENSG00000082512|ENSG00000135341|ENSG00000254087|ENSG00000198286|ENSG00000082805|ENSG00000149311|ENSG00000182866|ENSG00000055208|ENSG00000006062|ENSG00000003402|ENSG00000104365|ENSG00000197943|ENSG00000104856|ENSG00000141655|ENSG00000109320|ENSG00000118503|ENSG00000110330|ENSG00000157625|ENSG00000121060	hsa:7187|hsa:8737|hsa:8915|hsa:10892|hsa:5579|hsa:7188|hsa:6885|hsa:4067|hsa:84433|hsa:23085|hsa:472|hsa:3932|hsa:23118|hsa:9020|hsa:8837|hsa:3551|hsa:5336|hsa:5971|hsa:8792|hsa:4790|hsa:7128|hsa:329|hsa:257397|hsa:7706|	7187|8737|8915|10892|5579|7188|6885|4067|84433|23085|472|3932|23118|9020|8837|3551|5336|5971|8792|4790|7128|329|257397|7706|	http://www.genome.jp/kegg-bin/show_pathway?hsa04064/hsa:257397%09red/hsa:8792%09red/hsa:3932%09red/hsa:23085%09red/hsa:4067%09red/hsa:5579%09red/hsa:7128%09red/hsa:8837%09red/hsa:84433%09red/hsa:7188%09red/hsa:7187%09red/hsa:3551%09red/hsa:5336%09red/hsa:6885%09red/hsa:23118%09red/hsa:4790%09red/hsa:329%09red/hsa:5971%09red/hsa:472%09red/hsa:7706%09red/hsa:10892%09red/hsa:8737%09red/hsa:8915%09re…
Amyotrophic lateral sclerosis (ALS)	KEGG PATHWAY	hsa05014	13	51	0.721870867166	1.0	ENSG00000221823|ENSG00000003393|ENSG00000107758|ENSG00000197442|ENSG00000144566|ENSG00000120910|ENSG00000164305|ENSG00000136986|ENSG00000120868|ENSG00000112062|ENSG00000132906|ENSG00000138814|ENSG00000173992	hsa:5534|hsa:57679|hsa:5532|hsa:4217|hsa:5868|hsa:5533|hsa:836|hsa:79139|hsa:317|hsa:1432|hsa:842|hsa:5530|hsa:9973|	5534|57679|5532|4217|5868|5533|836|79139|317|1432|842|5530|9973|	http://www.genome.jp/kegg-bin/show_pathway?hsa05014/hsa:5868%09red/hsa:5534%09red/hsa:836%09red/hsa:5530%09red/hsa:5533%09red/hsa:57679%09red/hsa:5532%09red/hsa:79139%09red/hsa:4217%09red/hsa:317%09red/hsa:9973%09red/hsa:842%09red/hsa:1432%09red
Pentose and glucuronate interconversions	KEGG PATHWAY	hsa00040	9	36	0.722291912838	1.0	ENSG00000072210|ENSG00000169919|ENSG00000111275|ENSG00000093217|ENSG00000104808|ENSG00000117448|ENSG00000169764|ENSG00000165475|ENSG00000197713	hsa:224|hsa:2990|hsa:217|hsa:9942|hsa:27294|hsa:10327|hsa:7360|hsa:51084|hsa:729020|	224|2990|217|9942|27294|10327|7360|51084|729020|	http://www.genome.jp/kegg-bin/show_pathway?hsa00040/hsa:224%09red/hsa:7360%09red/hsa:27294%09red/hsa:2990%09red/hsa:10327%09red/hsa:9942%09red/hsa:217%09red/hsa:729020%09red/hsa:51084%09red
Retrograde endocannabinoid signaling	KEGG PATHWAY	hsa04723	27	103	0.732607993232	1.0	ENSG00000162104|ENSG00000107643|ENSG00000166501|ENSG00000157388|ENSG00000123104|ENSG00000163686|ENSG00000101333|ENSG00000100030|ENSG00000078369|ENSG00000183943|ENSG00000151067|ENSG00000112062|ENSG00000161048|ENSG00000154229|ENSG00000156052|ENSG00000127955|ENSG00000114450|ENSG00000182256|ENSG00000065135|ENSG00000079841|ENSG00000164535|ENSG00000142875|ENSG00000121281|ENSG00000182621|ENSG00000164742…	hsa:115|hsa:5599|hsa:5579|hsa:776|hsa:3709|hsa:57406|hsa:5332|hsa:5594|hsa:2783|hsa:5613|hsa:775|hsa:1432|hsa:222236|hsa:5578|hsa:2776|hsa:2773|hsa:59345|hsa:2566|hsa:2773|hsa:22999|hsa:221955|hsa:5567|hsa:113|hsa:23236|hsa:112|hsa:5602|hsa:5602|	115|5599|5579|776|3709|57406|5332|5594|2783|5613|775|1432|222236|5578|2776|2773|59345|2566|2773|22999|221955|5567|113|23236|112|5602|5602|	http://www.genome.jp/kegg-bin/show_pathway?hsa04723/hsa:3709%09red/hsa:59345%09red/hsa:23236%09red/hsa:221955%09red/hsa:5332%09red/hsa:5579%09red/hsa:5578%09red/hsa:112%09red/hsa:5602%09red/hsa:2566%09red/hsa:5594%09red/hsa:776%09red/hsa:775%09red/hsa:2783%09red/hsa:5599%09red/hsa:222236%09red/hsa:57406%09red/hsa:2773%09red/hsa:1432%09red/hsa:2776%09red/hsa:113%09red/hsa:5567%09red/hsa:115%09red/…
Primary bile acid biosynthesis	KEGG PATHWAY	hsa00120	4	17	0.735775228374	1.0	ENSG00000101473|ENSG00000116171|ENSG00000273294|ENSG00000146233	hsa:10005|hsa:6342|hsa:23600|hsa:51302|	10005|6342|23600|51302|	http://www.genome.jp/kegg-bin/show_pathway?hsa00120/hsa:51302%09red/hsa:23600%09red/hsa:10005%09red/hsa:6342%09red
Fatty acid biosynthesis	KEGG PATHWAY	hsa00061	3	13	0.739397219836	1.0	ENSG00000068366|ENSG00000076555|ENSG00000278540	hsa:2182|hsa:32|hsa:31|	2182|32|31|	http://www.genome.jp/kegg-bin/show_pathway?hsa00061/hsa:31%09red/hsa:32%09red/hsa:2182%09red
Starch and sucrose metabolism	KEGG PATHWAY	hsa00500	14	56	0.748222218636	1.0	ENSG00000104812|ENSG00000154269|ENSG00000169919|ENSG00000165434|ENSG00000100504|ENSG00000197594|ENSG00000156515|ENSG00000114480|ENSG00000169299|ENSG00000169764|ENSG00000214013|ENSG00000068976|ENSG00000115652|ENSG00000105220	hsa:2997|hsa:5169|hsa:2990|hsa:283209|hsa:5836|hsa:5167|hsa:3098|hsa:2632|hsa:55276|hsa:7360|hsa:2595|hsa:5834|hsa:80146|hsa:2821|	2997|5169|2990|283209|5836|5167|3098|2632|55276|7360|2595|5834|80146|2821|	http://www.genome.jp/kegg-bin/show_pathway?hsa00500/hsa:2990%09red/hsa:5834%09red/hsa:2632%09red/hsa:5836%09red/hsa:2595%09red/hsa:283209%09red/hsa:7360%09red/hsa:5169%09red/hsa:3098%09red/hsa:55276%09red/hsa:2821%09red/hsa:80146%09red/hsa:5167%09red/hsa:2997%09red
Salivary secretion	KEGG PATHWAY	hsa04970	23	90	0.757830889718	1.0	ENSG00000162104|ENSG00000133019|ENSG00000166501|ENSG00000185532|ENSG00000087460|ENSG00000069849|ENSG00000123104|ENSG00000152402|ENSG00000101333|ENSG00000183943|ENSG00000064651|ENSG00000154229|ENSG00000156052|ENSG00000004468|ENSG00000090020|ENSG00000142875|ENSG00000121281|ENSG00000182621|ENSG00000156113|ENSG00000164742|ENSG00000058668|ENSG00000164116|ENSG00000070961	hsa:115|hsa:1131|hsa:5579|hsa:5592|hsa:2778|hsa:483|hsa:3709|hsa:2977|hsa:5332|hsa:5613|hsa:6558|hsa:5578|hsa:2776|hsa:952|hsa:6548|hsa:5567|hsa:113|hsa:23236|hsa:3778|hsa:112|hsa:493|hsa:2982|hsa:490|	115|1131|5579|5592|2778|483|3709|2977|5332|5613|6558|5578|2776|952|6548|5567|113|23236|3778|112|493|2982|490|	http://www.genome.jp/kegg-bin/show_pathway?hsa04970/hsa:3709%09red/hsa:2982%09red/hsa:23236%09red/hsa:483%09red/hsa:1131%09red/hsa:5332%09red/hsa:5579%09red/hsa:5578%09red/hsa:5567%09red/hsa:3778%09red/hsa:6548%09red/hsa:5592%09red/hsa:493%09red/hsa:490%09red/hsa:2776%09red/hsa:952%09red/hsa:2778%09red/hsa:2977%09red/hsa:113%09red/hsa:112%09red/hsa:115%09red/hsa:6558%09red/hsa:5613%09red
Jak-STAT signaling pathway	KEGG PATHWAY	hsa04630	41	156	0.762220545375	1.0	ENSG00000117461|ENSG00000113594|ENSG00000033800|ENSG00000114423|ENSG00000113494|ENSG00000174564|ENSG00000274211|ENSG00000142166|ENSG00000112964|ENSG00000051382|ENSG00000185436|ENSG00000078043|ENSG00000134470|ENSG00000110324|ENSG00000096968|ENSG00000171608|ENSG00000179295|ENSG00000168610|ENSG00000100485|ENSG00000131724|ENSG00000115415|ENSG00000005339|ENSG00000115145|ENSG00000115904|ENSG00000159128…	hsa:8503|hsa:3977|hsa:8554|hsa:868|hsa:5618|hsa:53833|hsa:30837|hsa:3454|hsa:2690|hsa:5291|hsa:163702|hsa:9063|hsa:3601|hsa:3587|hsa:3717|hsa:5293|hsa:5781|hsa:6774|hsa:6655|hsa:3597|hsa:6772|hsa:1387|hsa:10254|hsa:6654|hsa:3460|hsa:2033|hsa:5290|hsa:1438|hsa:3572|hsa:867|hsa:3566|hsa:10000|hsa:6777|hsa:161742|hsa:6775|hsa:1439|hsa:3467|hsa:23624|hsa:3588|hsa:3455|hsa:208|	8503|3977|8554|868|5618|53833|30837|3454|2690|5291|163702|9063|3601|3587|3717|5293|5781|6774|6655|3597|6772|1387|10254|6654|3460|2033|5290|1438|3572|867|3566|10000|6777|161742|6775|1439|3467|23624|3588|3455|208|	http://www.genome.jp/kegg-bin/show_pathway?hsa04630/hsa:3601%09red/hsa:9063%09red/hsa:30837%09red/hsa:10254%09red/hsa:8503%09red/hsa:10000%09red/hsa:53833%09red/hsa:3977%09red/hsa:23624%09red/hsa:3566%09red/hsa:3597%09red/hsa:868%09red/hsa:5291%09red/hsa:5781%09red/hsa:3454%09red/hsa:3455%09red/hsa:3460%09red/hsa:867%09red/hsa:3572%09red/hsa:163702%09red/hsa:5290%09red/hsa:8554%09red/hsa:5293%09r…
Chemokine signaling pathway	KEGG PATHWAY	hsa04062	50	189	0.767787352867	1.0	ENSG00000162104|ENSG00000117461|ENSG00000173757|ENSG00000115415|ENSG00000169398|ENSG00000114450|ENSG00000183943|ENSG00000156299|ENSG00000051382|ENSG00000120899|ENSG00000115904|ENSG00000254087|ENSG00000101333|ENSG00000100030|ENSG00000078369|ENSG00000096968|ENSG00000169032|ENSG00000134516|ENSG00000149269|ENSG00000164742|ENSG00000168610|ENSG00000132155|ENSG00000100485|ENSG00000124126|ENSG00000127955…	hsa:115|hsa:8503|hsa:6777|hsa:6772|hsa:5747|hsa:59345|hsa:5613|hsa:7074|hsa:5291|hsa:2185|hsa:6654|hsa:4067|hsa:5332|hsa:5594|hsa:2783|hsa:3717|hsa:5604|hsa:1794|hsa:5058|hsa:112|hsa:6774|hsa:5894|hsa:6655|hsa:57580|hsa:2773|hsa:53358|hsa:2773|hsa:3551|hsa:56288|hsa:5290|hsa:5567|hsa:5906|hsa:998|hsa:3702|hsa:10000|hsa:9475|hsa:113|hsa:23236|hsa:7409|hsa:4790|hsa:1235|hsa:5580|hsa:157|hsa:3845|hs…	115|8503|6777|6772|5747|59345|5613|7074|5291|2185|6654|4067|5332|5594|2783|3717|5604|1794|5058|112|6774|5894|6655|57580|2773|53358|2773|3551|56288|5290|5567|5906|998|3702|10000|9475|113|23236|7409|4790|1235|5580|157|3845|673|5293|2932|208|6093|5579|	http://www.genome.jp/kegg-bin/show_pathway?hsa04062/hsa:59345%09red/hsa:5580%09red/hsa:3845%09red/hsa:10000%09red/hsa:1235%09red/hsa:157%09red/hsa:3702%09red/hsa:23236%09red/hsa:6093%09red/hsa:8503%09red/hsa:4067%09red/hsa:5579%09red/hsa:5906%09red/hsa:112%09red/hsa:5747%09red/hsa:7074%09red/hsa:5290%09red/hsa:5058%09red/hsa:5604%09red/hsa:5291%09red/hsa:2185%09red/hsa:57580%09red/hsa:3551%09red/…
Herpes simplex infection	KEGG PATHWAY	hsa05168	49	186	0.774136218003	1.0	ENSG00000131323|ENSG00000107643|ENSG00000115415|ENSG00000088888|ENSG00000111727|ENSG00000164305|ENSG00000213639|ENSG00000113558|ENSG00000109339|ENSG00000067066|ENSG00000128829|ENSG00000089127|ENSG00000141384|ENSG00000130699|ENSG00000135341|ENSG00000145604|ENSG00000096968|ENSG00000172071|ENSG00000148835|ENSG00000082512|ENSG00000096063|ENSG00000179295|ENSG00000055208|ENSG00000100393|ENSG00000100650…	hsa:7187|hsa:5599|hsa:6772|hsa:57506|hsa:29915|hsa:836|hsa:5500|hsa:6500|hsa:5602|hsa:6672|hsa:440275|hsa:4938|hsa:6875|hsa:6874|hsa:6885|hsa:6502|hsa:3717|hsa:9451|hsa:6877|hsa:7188|hsa:6732|hsa:5781|hsa:23118|hsa:2033|hsa:6430|hsa:3106|hsa:1387|hsa:9575|hsa:3460|hsa:3551|hsa:6878|hsa:8454|hsa:2969|hsa:9569|hsa:27102|hsa:718|hsa:29110|hsa:54926|hsa:4790|hsa:8863|hsa:841|hsa:727|hsa:7874|hsa:5610…	7187|5599|6772|57506|29915|836|5500|6500|5602|6672|440275|4938|6875|6874|6885|6502|3717|9451|6877|7188|6732|5781|23118|2033|6430|3106|1387|9575|3460|3551|6878|8454|2969|9569|27102|718|29110|54926|4790|8863|841|727|7874|5610|5430|6429|5602|3455|3454|	http://www.genome.jp/kegg-bin/show_pathway?hsa05168/hsa:29110%09red/hsa:9569%09red/hsa:6878%09red/hsa:6875%09red/hsa:6874%09red/hsa:6877%09red/hsa:841%09red/hsa:54926%09red/hsa:29915%09red/hsa:2969%09red/hsa:727%09red/hsa:5781%09red/hsa:3454%09red/hsa:3455%09red/hsa:5430%09red/hsa:6500%09red/hsa:6502%09red/hsa:4938%09red/hsa:5602%09red/hsa:7874%09red/hsa:3106%09red/hsa:8454%09red/hsa:7187%09red/h…
Butirosin and neomycin biosynthesis	KEGG PATHWAY	hsa00524	1	5	0.78674401217	1.0	ENSG00000156515	hsa:3098|	3098|	http://www.genome.jp/kegg-bin/show_pathway?hsa00524/hsa:3098%09red
Cyanoamino acid metabolism	KEGG PATHWAY	hsa00460	1	5	0.78674401217	1.0	ENSG00000176974	hsa:6470|	6470|	http://www.genome.jp/kegg-bin/show_pathway?hsa00460/hsa:6470%09red
Phenylalanine, tyrosine and tryptophan biosynthesis	KEGG PATHWAY	hsa00400	1	5	0.78674401217	1.0	ENSG00000125166	hsa:2806|	2806|	http://www.genome.jp/kegg-bin/show_pathway?hsa00400/hsa:2806%09red
Mucin type O-Glycan biosynthesis	KEGG PATHWAY	hsa00512	7	31	0.791724114212	1.0	ENSG00000110328|ENSG00000187210|ENSG00000164574|ENSG00000143641|ENSG00000185274|ENSG00000158089|ENSG00000158470	hsa:374378|hsa:2650|hsa:55568|hsa:2590|hsa:64409|hsa:79623|hsa:9334|	374378|2650|55568|2590|64409|79623|9334|	http://www.genome.jp/kegg-bin/show_pathway?hsa00512/hsa:64409%09red/hsa:2650%09red/hsa:55568%09red/hsa:79623%09red/hsa:9334%09red/hsa:2590%09red/hsa:374378%09red
Alanine, aspartate and glutamate metabolism	KEGG PATHWAY	hsa00250	8	35	0.791922750929	1.0	ENSG00000125166|ENSG00000166532|ENSG00000166123|ENSG00000115419|ENSG00000112294|ENSG00000035687|ENSG00000198380|ENSG00000021826	hsa:2806|hsa:57494|hsa:84706|hsa:2744|hsa:7915|hsa:159|hsa:2673|hsa:1373|	2806|57494|84706|2744|7915|159|2673|1373|	http://www.genome.jp/kegg-bin/show_pathway?hsa00250/hsa:2806%09red/hsa:159%09red/hsa:2673%09red/hsa:2744%09red/hsa:1373%09red/hsa:7915%09red/hsa:84706%09red/hsa:57494%09red
Collecting duct acid secretion	KEGG PATHWAY	hsa04966	6	27	0.79265657177	1.0	ENSG00000100554|ENSG00000185344|ENSG00000114573|ENSG00000155097|ENSG00000113504|ENSG00000033627	hsa:51382|hsa:23545|hsa:523|hsa:528|hsa:10723|hsa:535|	51382|23545|523|528|10723|535|	http://www.genome.jp/kegg-bin/show_pathway?hsa04966/hsa:23545%09red/hsa:535%09red/hsa:528%09red/hsa:51382%09red/hsa:10723%09red/hsa:523%09red
Histidine metabolism	KEGG PATHWAY	hsa00340	5	23	0.79531776033	1.0	ENSG00000150540|ENSG00000111275|ENSG00000164904|ENSG00000072210|ENSG00000002726	hsa:3176|hsa:217|hsa:501|hsa:224|hsa:26|	3176|217|501|224|26|	http://www.genome.jp/kegg-bin/show_pathway?hsa00340/hsa:3176%09red/hsa:224%09red/hsa:26%09red/hsa:501%09red/hsa:217%09red
Ovarian steroidogenesis	KEGG PATHWAY	hsa04913	12	51	0.798399613164	1.0	ENSG00000162104|ENSG00000171105|ENSG00000105499|ENSG00000073060|ENSG00000116711|ENSG00000183943|ENSG00000142875|ENSG00000140443|ENSG00000121281|ENSG00000087460|ENSG00000134716|ENSG00000164742	hsa:115|hsa:3643|hsa:8605|hsa:949|hsa:5321|hsa:5613|hsa:5567|hsa:3480|hsa:113|hsa:2778|hsa:1573|hsa:112|	115|3643|8605|949|5321|5613|5567|3480|113|2778|1573|112|	http://www.genome.jp/kegg-bin/show_pathway?hsa04913/hsa:5321%09red/hsa:5567%09red/hsa:2778%09red/hsa:3480%09red/hsa:949%09red/hsa:113%09red/hsa:112%09red/hsa:115%09red/hsa:1573%09red/hsa:5613%09red/hsa:8605%09red/hsa:3643%09red
Synaptic vesicle cycle	KEGG PATHWAY	hsa04721	15	63	0.805756056964	1.0	ENSG00000067715|ENSG00000183020|ENSG00000155097|ENSG00000185344|ENSG00000198722|ENSG00000166900|ENSG00000114573|ENSG00000196961|ENSG00000141367|ENSG00000100554|ENSG00000047249|ENSG00000033627|ENSG00000111450|ENSG00000079841|ENSG00000079805	hsa:6857|hsa:161|hsa:528|hsa:23545|hsa:10497|hsa:6809|hsa:523|hsa:160|hsa:1213|hsa:51382|hsa:51606|hsa:535|hsa:2054|hsa:22999|hsa:1785|	6857|161|528|23545|10497|6809|523|160|1213|51382|51606|535|2054|22999|1785|	http://www.genome.jp/kegg-bin/show_pathway?hsa04721/hsa:23545%09red/hsa:528%09red/hsa:51606%09red/hsa:161%09red/hsa:1785%09red/hsa:6857%09red/hsa:6809%09red/hsa:51382%09red/hsa:535%09red/hsa:160%09red/hsa:2054%09red/hsa:22999%09red/hsa:1213%09red/hsa:523%09red/hsa:10497%09red
Prion diseases	KEGG PATHWAY	hsa05020	8	36	0.813341293274	1.0	ENSG00000100030|ENSG00000106804|ENSG00000120738|ENSG00000183943|ENSG00000169032|ENSG00000168439|ENSG00000142875|ENSG00000135862	hsa:5594|hsa:727|hsa:1958|hsa:5613|hsa:5604|hsa:10963|hsa:5567|hsa:3915|	5594|727|1958|5613|5604|10963|5567|3915|	http://www.genome.jp/kegg-bin/show_pathway?hsa05020/hsa:5594%09red/hsa:3915%09red/hsa:1958%09red/hsa:5567%09red/hsa:5604%09red/hsa:5613%09red/hsa:727%09red/hsa:10963%09red
Proteasome	KEGG PATHWAY	hsa03050	10	44	0.813734462628	1.0	ENSG00000131467|ENSG00000143106|ENSG00000173692|ENSG00000041357|ENSG00000175166|ENSG00000165916|ENSG00000008018|ENSG00000103035|ENSG00000068878|ENSG00000108344	hsa:10197|hsa:5686|hsa:5707|hsa:5685|hsa:5708|hsa:5702|hsa:5689|hsa:5713|hsa:23198|hsa:5709|	10197|5686|5707|5685|5708|5702|5689|5713|23198|5709|	http://www.genome.jp/kegg-bin/show_pathway?hsa03050/hsa:5689%09red/hsa:23198%09red/hsa:10197%09red/hsa:5713%09red/hsa:5707%09red/hsa:5708%09red/hsa:5709%09red/hsa:5686%09red/hsa:5685%09red/hsa:5702%09red
Fructose and mannose metabolism	KEGG PATHWAY	hsa00051	7	32	0.814364368778	1.0	ENSG00000114268|ENSG00000140650|ENSG00000112699|ENSG00000156515|ENSG00000067057|ENSG00000100417|ENSG00000157353	hsa:5210|hsa:5373|hsa:2762|hsa:3098|hsa:5214|hsa:5372|hsa:197258|	5210|5373|2762|3098|5214|5372|197258|	http://www.genome.jp/kegg-bin/show_pathway?hsa00051/hsa:197258%09red/hsa:2762%09red/hsa:5373%09red/hsa:5372%09red/hsa:5210%09red/hsa:5214%09red/hsa:3098%09red
Pentose phosphate pathway	KEGG PATHWAY	hsa00030	6	28	0.816671615971	1.0	ENSG00000130313|ENSG00000067057|ENSG00000169299|ENSG00000142657|ENSG00000105220|ENSG00000197713	hsa:25796|hsa:5214|hsa:55276|hsa:5226|hsa:2821|hsa:729020|	25796|5214|55276|5226|2821|729020|	http://www.genome.jp/kegg-bin/show_pathway?hsa00030/hsa:5226%09red/hsa:25796%09red/hsa:5214%09red/hsa:55276%09red/hsa:729020%09red/hsa:2821%09red
Glycosaminoglycan biosynthesis - heparan sulfate / heparin	KEGG PATHWAY	hsa00534	5	24	0.820879882957	1.0	ENSG00000151348|ENSG00000182197|ENSG00000070614|ENSG00000103489|ENSG00000153936	hsa:2132|hsa:2131|hsa:3340|hsa:64131|hsa:9653|	2132|2131|3340|64131|9653|	http://www.genome.jp/kegg-bin/show_pathway?hsa00534/hsa:3340%09red/hsa:64131%09red/hsa:2131%09red/hsa:2132%09red/hsa:9653%09red
Calcium signaling pathway	KEGG PATHWAY	hsa04020	46	180	0.822253679041	1.0	ENSG00000162104|ENSG00000154229|ENSG00000134853|ENSG00000145349|ENSG00000133019|ENSG00000166501|ENSG00000087460|ENSG00000078668|ENSG00000157388|ENSG00000123104|ENSG00000148660|ENSG00000221823|ENSG00000044446|ENSG00000109689|ENSG00000101333|ENSG00000120910|ENSG00000183943|ENSG00000178568|ENSG00000086544|ENSG00000156049|ENSG00000151067|ENSG00000120899|ENSG00000141736|ENSG00000138814|ENSG00000145949…	hsa:115|hsa:5578|hsa:5156|hsa:817|hsa:1131|hsa:5579|hsa:2778|hsa:7419|hsa:776|hsa:3709|hsa:818|hsa:5534|hsa:5256|hsa:57620|hsa:5332|hsa:5533|hsa:5613|hsa:2066|hsa:80271|hsa:9630|hsa:775|hsa:2185|hsa:2064|hsa:5530|hsa:340156|hsa:2776|hsa:113026|hsa:6546|hsa:6262|hsa:488|hsa:7417|hsa:5336|hsa:5567|hsa:113|hsa:5532|hsa:5156|hsa:23236|hsa:5257|hsa:5136|hsa:493|hsa:3360|hsa:2066|hsa:490|hsa:952|hsa:67…	115|5578|5156|817|1131|5579|2778|7419|776|3709|818|5534|5256|57620|5332|5533|5613|2066|80271|9630|775|2185|2064|5530|340156|2776|113026|6546|6262|488|7417|5336|5567|113|5532|5156|23236|5257|5136|493|3360|2066|490|952|6786|1910|	http://www.genome.jp/kegg-bin/show_pathway?hsa04020/hsa:3709%09red/hsa:57620%09red/hsa:5336%09red/hsa:23236%09red/hsa:7419%09red/hsa:7417%09red/hsa:1131%09red/hsa:488%09red/hsa:5332%09red/hsa:5579%09red/hsa:5534%09red/hsa:113026%09red/hsa:5530%09red/hsa:5533%09red/hsa:5532%09red/hsa:5256%09red/hsa:5257%09red/hsa:1910%09red/hsa:2066%09red/hsa:6786%09red/hsa:2064%09red/hsa:6546%09red/hsa:2185%09red…
Toll-like receptor signaling pathway	KEGG PATHWAY	hsa04620	26	106	0.823327538822	1.0	ENSG00000117461|ENSG00000131323|ENSG00000137275|ENSG00000065559|ENSG00000109339|ENSG00000051382|ENSG00000107643|ENSG00000135341|ENSG00000107968|ENSG00000100030|ENSG00000142166|ENSG00000169032|ENSG00000171608|ENSG00000112062|ENSG00000115415|ENSG00000104365|ENSG00000121879|ENSG00000117020|ENSG00000183735|ENSG00000055208|ENSG00000109320|ENSG00000064012|ENSG00000187554|ENSG00000050748|ENSG00000159110…	hsa:8503|hsa:7187|hsa:8737|hsa:6416|hsa:5602|hsa:5291|hsa:5599|hsa:6885|hsa:1326|hsa:5594|hsa:3454|hsa:5604|hsa:5293|hsa:1432|hsa:6772|hsa:3551|hsa:5290|hsa:10000|hsa:29110|hsa:23118|hsa:4790|hsa:841|hsa:7100|hsa:5602|hsa:3455|hsa:208|	8503|7187|8737|6416|5602|5291|5599|6885|1326|5594|3454|5604|5293|1432|6772|3551|5290|10000|29110|23118|4790|841|7100|5602|3455|208|	http://www.genome.jp/kegg-bin/show_pathway?hsa04620/hsa:29110%09red/hsa:8503%09red/hsa:10000%09red/hsa:841%09red/hsa:7100%09red/hsa:3454%09red/hsa:3455%09red/hsa:5604%09red/hsa:5602%09red/hsa:7187%09red/hsa:3551%09red/hsa:5594%09red/hsa:6885%09red/hsa:23118%09red/hsa:5290%09red/hsa:5291%09red/hsa:5293%09red/hsa:5599%09red/hsa:208%09red/hsa:4790%09red/hsa:1326%09red/hsa:1432%09red/hsa:6772%09red/h…
Carbohydrate digestion and absorption	KEGG PATHWAY	hsa04973	10	45	0.831679932585	1.0	ENSG00000117461|ENSG00000171608|ENSG00000121879|ENSG00000156515|ENSG00000117020|ENSG00000166501|ENSG00000157388|ENSG00000051382|ENSG00000069849|ENSG00000105221	hsa:8503|hsa:5293|hsa:5290|hsa:3098|hsa:10000|hsa:5579|hsa:776|hsa:5291|hsa:483|hsa:208|	8503|5293|5290|3098|10000|5579|776|5291|483|208|	http://www.genome.jp/kegg-bin/show_pathway?hsa04973/hsa:5579%09red/hsa:8503%09red/hsa:776%09red/hsa:10000%09red/hsa:5290%09red/hsa:5291%09red/hsa:5293%09red/hsa:208%09red/hsa:3098%09red/hsa:483%09red
Linoleic acid metabolism	KEGG PATHWAY	hsa00591	6	29	0.838433356043	1.0	ENSG00000165841|ENSG00000105499|ENSG00000116711|ENSG00000276490|ENSG00000134716|ENSG00000161905	hsa:1557|hsa:8605|hsa:5321|hsa:1557|hsa:1573|hsa:246|	1557|8605|5321|1557|1573|246|	http://www.genome.jp/kegg-bin/show_pathway?hsa00591/hsa:1557%09red/hsa:246%09red/hsa:5321%09red/hsa:1573%09red/hsa:8605%09red
Glycolysis / Gluconeogenesis	KEGG PATHWAY	hsa00010	15	66	0.849822006419	1.0	ENSG00000197894|ENSG00000072210|ENSG00000134333|ENSG00000111275|ENSG00000156515|ENSG00000154930|ENSG00000067057|ENSG00000169299|ENSG00000150768|ENSG00000108515|ENSG00000074800|ENSG00000105220|ENSG00000164904|ENSG00000143891|ENSG00000117448	hsa:128|hsa:224|hsa:3948|hsa:217|hsa:3098|hsa:84532|hsa:5214|hsa:55276|hsa:1737|hsa:2027|hsa:2023|hsa:2821|hsa:501|hsa:130589|hsa:10327|	128|224|3948|217|3098|84532|5214|55276|1737|2027|2023|2821|501|130589|10327|	http://www.genome.jp/kegg-bin/show_pathway?hsa00010/hsa:224%09red/hsa:2027%09red/hsa:2023%09red/hsa:130589%09red/hsa:3948%09red/hsa:5214%09red/hsa:55276%09red/hsa:128%09red/hsa:3098%09red/hsa:501%09red/hsa:84532%09red/hsa:1737%09red/hsa:10327%09red/hsa:2821%09red/hsa:217%09red
African trypanosomiasis	KEGG PATHWAY	hsa05143	7	34	0.853849299977	1.0	ENSG00000100342|ENSG00000112769|ENSG00000101333|ENSG00000166501|ENSG00000182621|ENSG00000154229|ENSG00000156052	hsa:8542|hsa:3910|hsa:5332|hsa:5579|hsa:23236|hsa:5578|hsa:2776|	8542|3910|5332|5579|23236|5578|2776|	http://www.genome.jp/kegg-bin/show_pathway?hsa05143/hsa:5579%09red/hsa:5578%09red/hsa:2776%09red/hsa:5332%09red/hsa:3910%09red/hsa:23236%09red/hsa:8542%09red
beta-Alanine metabolism	KEGG PATHWAY	hsa00410	6	30	0.858056364833	1.0	ENSG00000072210|ENSG00000111275|ENSG00000084754|ENSG00000117054|ENSG00000188641|ENSG00000164904	hsa:224|hsa:217|hsa:3030|hsa:34|hsa:1806|hsa:501|	224|217|3030|34|1806|501|	http://www.genome.jp/kegg-bin/show_pathway?hsa00410/hsa:224%09red/hsa:1806%09red/hsa:34%09red/hsa:3030%09red/hsa:501%09red/hsa:217%09red
Glycosphingolipid biosynthesis - lacto and neolacto series	KEGG PATHWAY	hsa00601	5	26	0.86423752959	1.0	ENSG00000111728|ENSG00000126091|ENSG00000110080|ENSG00000183778|ENSG00000064225	hsa:6489|hsa:6487|hsa:6484|hsa:10317|hsa:10402|	6489|6487|6484|10317|10402|	http://www.genome.jp/kegg-bin/show_pathway?hsa00601/hsa:10402%09red/hsa:10317%09red/hsa:6487%09red/hsa:6489%09red/hsa:6484%09red
Nitrogen metabolism	KEGG PATHWAY	hsa00910	3	17	0.865209467243	1.0	ENSG00000021826|ENSG00000185015|ENSG00000178538	hsa:1373|hsa:377677|hsa:767|	1373|377677|767|	http://www.genome.jp/kegg-bin/show_pathway?hsa00910/hsa:767%09red/hsa:1373%09red/hsa:377677%09red
Metabolic pathways	KEGG PATHWAY	hsa01100	334	1213	0.865331559944	1.0	ENSG00000176974|ENSG00000152234|ENSG00000087157|ENSG00000158089|ENSG00000115425|ENSG00000122884|ENSG00000072210|ENSG00000146143|ENSG00000186111|ENSG00000110080|ENSG00000114956|ENSG00000172340|ENSG00000138796|ENSG00000213614|ENSG00000117054|ENSG00000111666|ENSG00000181222|ENSG00000167186|ENSG00000077044|ENSG00000138029|ENSG00000072042|ENSG00000120697|ENSG00000076685|ENSG00000021826|ENSG00000122126…	hsa:6470|hsa:498|hsa:9489|hsa:79623|hsa:55825|hsa:5033|hsa:224|hsa:5558|hsa:23396|hsa:6484|hsa:1716|hsa:8801|hsa:3033|hsa:3073|hsa:34|hsa:56994|hsa:5430|hsa:10229|hsa:8527|hsa:3032|hsa:51109|hsa:29880|hsa:22978|hsa:1373|hsa:4952|hsa:128|hsa:3081|hsa:5332|hsa:79611|hsa:5096|hsa:317749|hsa:2053|hsa:1595|hsa:2799|hsa:60495|hsa:4507|hsa:4669|hsa:7372|hsa:25796|hsa:3633|hsa:1040|hsa:26227|hsa:123688|h…	6470|498|9489|79623|55825|5033|224|5558|23396|6484|1716|8801|3033|3073|34|56994|5430|10229|8527|3032|51109|29880|22978|1373|4952|128|3081|5332|79611|5096|317749|2053|1595|2799|60495|4507|4669|7372|25796|3633|1040|26227|123688|6342|154141|2131|1607|8611|1577|5431|6389|2650|55568|5336|113026|1557|1573|2585|5214|5426|7915|9533|5372|23236|586|129642|8821|8813|23761|2182|124454|3418|4522|4942|9331|737…	http://www.genome.jp/kegg-bin/show_pathway?hsa01100/hsa:8394%09red/hsa:79646%09red/hsa:2632%09red/hsa:159%09red/hsa:64802%09red/hsa:2530%09red/hsa:2531%09red/hsa:8540%09red/hsa:129642%09red/hsa:3423%09red/hsa:4534%09red/hsa:10826%09red/hsa:8803%09red/hsa:5836%09red/hsa:27235%09red/hsa:3081%09red/hsa:441024%09red/hsa:201595%09red/hsa:1503%09red/hsa:54802%09red/hsa:2027%09red/hsa:8813%09red/hsa:317…
Arginine and proline metabolism	KEGG PATHWAY	hsa00330	13	61	0.886528147501	1.0	ENSG00000059573|ENSG00000125166|ENSG00000072210|ENSG00000002726|ENSG00000111275|ENSG00000065154|ENSG00000115419|ENSG00000149380|ENSG00000072682|ENSG00000164904|ENSG00000021826|ENSG00000123505|ENSG00000122884	hsa:5832|hsa:2806|hsa:224|hsa:26|hsa:217|hsa:4942|hsa:2744|hsa:283208|hsa:8974|hsa:501|hsa:1373|hsa:262|hsa:5033|	5832|2806|224|26|217|4942|2744|283208|8974|501|1373|262|5033|	http://www.genome.jp/kegg-bin/show_pathway?hsa00330/hsa:224%09red/hsa:2806%09red/hsa:5033%09red/hsa:26%09red/hsa:4942%09red/hsa:2744%09red/hsa:1373%09red/hsa:283208%09red/hsa:8974%09red/hsa:5832%09red/hsa:262%09red/hsa:501%09red/hsa:217%09red
Cardiac muscle contraction	KEGG PATHWAY	hsa04260	17	78	0.895773966296	1.0	ENSG00000178741|ENSG00000183023|ENSG00000140740|ENSG00000160808|ENSG00000174437|ENSG00000090020|ENSG00000164919|ENSG00000167460|ENSG00000153956|ENSG00000198626|ENSG00000165995|ENSG00000198689|ENSG00000151067|ENSG00000140416|ENSG00000157388|ENSG00000143549|ENSG00000069849	hsa:9377|hsa:6546|hsa:7385|hsa:4634|hsa:488|hsa:6548|hsa:1345|hsa:7171|hsa:781|hsa:6262|hsa:783|hsa:10479|hsa:775|hsa:7168|hsa:776|hsa:7168|hsa:483|	9377|6546|7385|4634|488|6548|1345|7171|781|6262|783|10479|775|7168|776|7168|483|	http://www.genome.jp/kegg-bin/show_pathway?hsa04260/hsa:9377%09red/hsa:4634%09red/hsa:7171%09red/hsa:776%09red/hsa:775%09red/hsa:1345%09red/hsa:783%09red/hsa:781%09red/hsa:6262%09red/hsa:483%09red/hsa:6546%09red/hsa:7168%09red/hsa:6548%09red/hsa:10479%09red/hsa:7385%09red/hsa:488%09red
Biosynthesis of amino acids	KEGG PATHWAY	hsa01230	16	74	0.895842328205	1.0	ENSG00000176974|ENSG00000059573|ENSG00000125166|ENSG00000182054|ENSG00000166123|ENSG00000021826|ENSG00000060982|ENSG00000067057|ENSG00000197713|ENSG00000108515|ENSG00000074800|ENSG00000164904|ENSG00000166411|ENSG00000092621|ENSG00000116761|ENSG00000116984	hsa:6470|hsa:5832|hsa:2806|hsa:3418|hsa:84706|hsa:1373|hsa:586|hsa:5214|hsa:729020|hsa:2027|hsa:2023|hsa:501|hsa:3419|hsa:26227|hsa:1491|hsa:4548|	6470|5832|2806|3418|84706|1373|586|5214|729020|2027|2023|501|3419|26227|1491|4548|	http://www.genome.jp/kegg-bin/show_pathway?hsa01230/hsa:2023%09red/hsa:2806%09red/hsa:2027%09red/hsa:586%09red/hsa:5214%09red/hsa:1373%09red/hsa:5832%09red/hsa:6470%09red/hsa:84706%09red/hsa:26227%09red/hsa:501%09red/hsa:3418%09red/hsa:3419%09red/hsa:729020%09red/hsa:1491%09red/hsa:4548%09red
Fat digestion and absorption	KEGG PATHWAY	hsa04975	8	41	0.895885457993	1.0	ENSG00000167114|ENSG00000067113|ENSG00000125166|ENSG00000073060|ENSG00000165029|ENSG00000162407|ENSG00000284686|ENSG00000120437	hsa:10999|hsa:8611|hsa:2806|hsa:949|hsa:19|hsa:8613|hsa:8613|hsa:39|	10999|8611|2806|949|19|8613|8613|39|	http://www.genome.jp/kegg-bin/show_pathway?hsa04975/hsa:2806%09red/hsa:39%09red/hsa:19%09red/hsa:949%09red/hsa:10999%09red/hsa:8613%09red/hsa:8611%09red
Measles	KEGG PATHWAY	hsa05162	31	134	0.904932281438	1.0	ENSG00000117461|ENSG00000173757|ENSG00000114423|ENSG00000088888|ENSG00000142166|ENSG00000128829|ENSG00000089127|ENSG00000051382|ENSG00000135341|ENSG00000096968|ENSG00000172071|ENSG00000171608|ENSG00000055208|ENSG00000187522|ENSG00000115415|ENSG00000121858|ENSG00000159128|ENSG00000121879|ENSG00000117020|ENSG00000086232|ENSG00000183735|ENSG00000168610|ENSG00000120889|ENSG00000109320|ENSG00000118503…	hsa:8503|hsa:6777|hsa:868|hsa:57506|hsa:3454|hsa:440275|hsa:4938|hsa:5291|hsa:6885|hsa:3717|hsa:9451|hsa:5293|hsa:23118|hsa:3306|hsa:6772|hsa:8743|hsa:3460|hsa:5290|hsa:10000|hsa:27102|hsa:29110|hsa:6774|hsa:8795|hsa:4790|hsa:7128|hsa:2932|hsa:5610|hsa:6504|hsa:4599|hsa:3455|hsa:208|	8503|6777|868|57506|3454|440275|4938|5291|6885|3717|9451|5293|23118|3306|6772|8743|3460|5290|10000|27102|29110|6774|8795|4790|7128|2932|5610|6504|4599|3455|208|	http://www.genome.jp/kegg-bin/show_pathway?hsa05162/hsa:29110%09red/hsa:8503%09red/hsa:10000%09red/hsa:8795%09red/hsa:868%09red/hsa:7128%09red/hsa:3454%09red/hsa:6504%09red/hsa:4938%09red/hsa:8743%09red/hsa:5293%09red/hsa:6885%09red/hsa:23118%09red/hsa:5290%09red/hsa:5291%09red/hsa:9451%09red/hsa:3717%09red/hsa:4790%09red/hsa:57506%09red/hsa:440275%09red/hsa:208%09red/hsa:6777%09red/hsa:6774%09re…
Pertussis	KEGG PATHWAY	hsa05133	16	75	0.905174392132	1.0	ENSG00000127955|ENSG00000182326|ENSG00000169896|ENSG00000065135|ENSG00000100030|ENSG00000109320|ENSG00000106804|ENSG00000107643|ENSG00000164305|ENSG00000109339|ENSG00000125730|ENSG00000112062|ENSG00000123838|ENSG00000050748|ENSG00000106100|ENSG00000149131	hsa:2773|hsa:716|hsa:3684|hsa:2773|hsa:5594|hsa:4790|hsa:727|hsa:5599|hsa:836|hsa:5602|hsa:718|hsa:1432|hsa:722|hsa:5602|hsa:10392|hsa:710|	2773|716|3684|2773|5594|4790|727|5599|836|5602|718|1432|722|5602|10392|710|	http://www.genome.jp/kegg-bin/show_pathway?hsa05133/hsa:2773%09red/hsa:836%09red/hsa:5594%09red/hsa:10392%09red/hsa:3684%09red/hsa:4790%09red/hsa:1432%09red/hsa:718%09red/hsa:5599%09red/hsa:5602%09red/hsa:710%09red/hsa:727%09red/hsa:722%09red/hsa:716%09red
Mineral absorption	KEGG PATHWAY	hsa04978	10	51	0.912697408076	1.0	ENSG00000183023|ENSG00000103415|ENSG00000136868|ENSG00000070961|ENSG00000119121|ENSG00000083067|ENSG00000110911|ENSG00000165240|ENSG00000092439|ENSG00000069849	hsa:6546|hsa:3163|hsa:1317|hsa:490|hsa:140803|hsa:54822|hsa:4891|hsa:538|hsa:54822|hsa:483|	6546|3163|1317|490|140803|54822|4891|538|54822|483|	http://www.genome.jp/kegg-bin/show_pathway?hsa04978/hsa:140803%09red/hsa:3163%09red/hsa:1317%09red/hsa:4891%09red/hsa:490%09red/hsa:483%09red/hsa:6546%09red/hsa:538%09red/hsa:54822%09red
alpha-Linolenic acid metabolism	KEGG PATHWAY	hsa00592	4	25	0.921790439545	1.0	ENSG00000105499|ENSG00000116711|ENSG00000161533|ENSG00000134824	hsa:8605|hsa:5321|hsa:51|hsa:9415|	8605|5321|51|9415|	http://www.genome.jp/kegg-bin/show_pathway?hsa00592/hsa:8605%09red/hsa:9415%09red/hsa:5321%09red/hsa:51%09red
Glycosaminoglycan biosynthesis - keratan sulfate	KEGG PATHWAY	hsa00533	2	15	0.924825748505	1.0	ENSG00000126091|ENSG00000033170	hsa:6487|hsa:2530|	6487|2530|	http://www.genome.jp/kegg-bin/show_pathway?hsa00533/hsa:2530%09red/hsa:6487%09red
Glycine, serine and threonine metabolism	KEGG PATHWAY	hsa00260	7	40	0.933140075024	1.0	ENSG00000176974|ENSG00000132837|ENSG00000167720|ENSG00000100116|ENSG00000164904|ENSG00000092621|ENSG00000116761	hsa:6470|hsa:29958|hsa:63826|hsa:23464|hsa:501|hsa:26227|hsa:1491|	6470|29958|63826|23464|501|26227|1491|	http://www.genome.jp/kegg-bin/show_pathway?hsa00260/hsa:23464%09red/hsa:63826%09red/hsa:6470%09red/hsa:26227%09red/hsa:501%09red/hsa:29958%09red/hsa:1491%09red
Parkinson's disease	KEGG PATHWAY	hsa05012	32	143	0.934767181673	1.0	ENSG00000152234|ENSG00000164919|ENSG00000165637|ENSG00000164305|ENSG00000188906|ENSG00000073578|ENSG00000132388|ENSG00000078668|ENSG00000116288|ENSG00000140740|ENSG00000064692|ENSG00000130414|ENSG00000023228|ENSG00000183943|ENSG00000110717|ENSG00000145494|ENSG00000178741|ENSG00000127955|ENSG00000065135|ENSG00000185485|ENSG00000242086|ENSG00000186010|ENSG00000142875|ENSG00000117242|ENSG00000120868…	hsa:498|hsa:1345|hsa:7417|hsa:836|hsa:120892|hsa:6389|hsa:7326|hsa:7419|hsa:11315|hsa:7385|hsa:9627|hsa:4705|hsa:4719|hsa:5613|hsa:4728|hsa:4726|hsa:9377|hsa:2773|hsa:2773|hsa:6389|hsa:6389|hsa:51079|hsa:5567|hsa:65018|hsa:317|hsa:842|hsa:4706|hsa:118424|hsa:4724|hsa:539|hsa:4729|hsa:506|	498|1345|7417|836|120892|6389|7326|7419|11315|7385|9627|4705|4719|5613|4728|4726|9377|2773|2773|6389|6389|51079|5567|65018|317|842|4706|118424|4724|539|4729|506|	http://www.genome.jp/kegg-bin/show_pathway?hsa05012/hsa:11315%09red/hsa:9377%09red/hsa:317%09red/hsa:120892%09red/hsa:7419%09red/hsa:842%09red/hsa:539%09red/hsa:7417%09red/hsa:6389%09red/hsa:7326%09red/hsa:4719%09red/hsa:1345%09red/hsa:5613%09red/hsa:7385%09red/hsa:506%09red/hsa:498%09red/hsa:65018%09red/hsa:2773%09red/hsa:836%09red/hsa:51079%09red/hsa:118424%09red/hsa:4705%09red/hsa:4706%09red/h…
Primary immunodeficiency	KEGG PATHWAY	hsa05340	6	36	0.938459556465	1.0	ENSG00000179583|ENSG00000176124|ENSG00000076248|ENSG00000182866|ENSG00000152457|ENSG00000064490	hsa:4261|hsa:5788|hsa:7374|hsa:3932|hsa:64421|hsa:8625|	4261|5788|7374|3932|64421|8625|	http://www.genome.jp/kegg-bin/show_pathway?hsa05340/hsa:7374%09red/hsa:5788%09red/hsa:3932%09red/hsa:64421%09red/hsa:8625%09red/hsa:4261%09red
Sulfur relay system	KEGG PATHWAY	hsa04122	1	10	0.941178091827	1.0	ENSG00000100416	hsa:55687|	55687|	http://www.genome.jp/kegg-bin/show_pathway?hsa04122/hsa:55687%09red
Drug metabolism - other enzymes	KEGG PATHWAY	hsa00983	8	46	0.945330012135	1.0	ENSG00000166548|ENSG00000169919|ENSG00000172831|ENSG00000188641|ENSG00000165704|ENSG00000114491|ENSG00000143179|ENSG00000163655	hsa:7084|hsa:2990|hsa:8824|hsa:1806|hsa:3251|hsa:7372|hsa:7371|hsa:8833|	7084|2990|8824|1806|3251|7372|7371|8833|	http://www.genome.jp/kegg-bin/show_pathway?hsa00983/hsa:2990%09red/hsa:1806%09red/hsa:7371%09red/hsa:7372%09red/hsa:8824%09red/hsa:7084%09red/hsa:8833%09red/hsa:3251%09red
Viral myocarditis	KEGG PATHWAY	hsa05416	11	60	0.949883989154	1.0	ENSG00000234745|ENSG00000198947|ENSG00000075151|ENSG00000110321|ENSG00000064012|ENSG00000005844|ENSG00000164305|ENSG00000143322|ENSG00000226149|ENSG00000132906|ENSG00000196569	hsa:3106|hsa:1756|hsa:8672|hsa:1982|hsa:841|hsa:3683|hsa:836|hsa:27|hsa:3908|hsa:842|hsa:3908|	3106|1756|8672|1982|841|3683|836|27|3908|842|3908|	http://www.genome.jp/kegg-bin/show_pathway?hsa05416/hsa:836%09red/hsa:27%09red/hsa:1982%09red/hsa:3683%09red/hsa:841%09red/hsa:842%09red/hsa:3106%09red/hsa:8672%09red/hsa:3908%09red/hsa:1756%09red
Renin-angiotensin system	KEGG PATHWAY	hsa04614	2	17	0.950695090881	1.0	ENSG00000113441|ENSG00000123213	hsa:4012|hsa:57486|	4012|57486|	http://www.genome.jp/kegg-bin/show_pathway?hsa04614/hsa:57486%09red/hsa:4012%09red
Phagosome	KEGG PATHWAY	hsa04145	34	155	0.952458845368	1.0	ENSG00000072274|ENSG00000125730|ENSG00000073060|ENSG00000114573|ENSG00000117758|ENSG00000078142|ENSG00000079950|ENSG00000144635|ENSG00000185344|ENSG00000168818|ENSG00000185896|ENSG00000075785|ENSG00000058262|ENSG00000234745|ENSG00000102189|ENSG00000005893|ENSG00000144566|ENSG00000155097|ENSG00000265808|ENSG00000197102|ENSG00000158270|ENSG00000082781|ENSG00000153246|ENSG00000138448|ENSG00000049245…	hsa:7037|hsa:718|hsa:949|hsa:523|hsa:23673|hsa:5289|hsa:8417|hsa:51143|hsa:23545|hsa:53407|hsa:3916|hsa:7879|hsa:29927|hsa:3106|hsa:8411|hsa:3920|hsa:5868|hsa:528|hsa:9554|hsa:1778|hsa:81035|hsa:3693|hsa:22925|hsa:3685|hsa:9341|hsa:51382|hsa:3684|hsa:9902|hsa:200576|hsa:51143|hsa:821|hsa:51606|hsa:535|hsa:79659|	7037|718|949|523|23673|5289|8417|51143|23545|53407|3916|7879|29927|3106|8411|3920|5868|528|9554|1778|81035|3693|22925|3685|9341|51382|3684|9902|200576|51143|821|51606|535|79659|	http://www.genome.jp/kegg-bin/show_pathway?hsa04145/hsa:200576%09red/hsa:8411%09red/hsa:5289%09red/hsa:3916%09red/hsa:535%09red/hsa:5868%09red/hsa:23545%09red/hsa:821%09red/hsa:53407%09red/hsa:949%09red/hsa:51143%09red/hsa:3693%09red/hsa:3106%09red/hsa:7037%09red/hsa:7879%09red/hsa:23673%09red/hsa:22925%09red/hsa:8417%09red/hsa:79659%09red/hsa:3920%09red/hsa:718%09red/hsa:9554%09red/hsa:528%09red…
Proximal tubule bicarbonate reclamation	KEGG PATHWAY	hsa04964	3	23	0.954718084427	1.0	ENSG00000069849|ENSG00000014641|ENSG00000115419	hsa:483|hsa:4190|hsa:2744|	483|4190|2744|	http://www.genome.jp/kegg-bin/show_pathway?hsa04964/hsa:2744%09red/hsa:4190%09red/hsa:483%09red
GABAergic synapse	KEGG PATHWAY	hsa04727	17	90	0.96847895197	1.0	ENSG00000162104|ENSG00000127955|ENSG00000114450|ENSG00000182256|ENSG00000065135|ENSG00000078369|ENSG00000115419|ENSG00000183943|ENSG00000142875|ENSG00000166501|ENSG00000151067|ENSG00000121281|ENSG00000111371|ENSG00000157388|ENSG00000171723|ENSG00000154229|ENSG00000164742	hsa:115|hsa:2773|hsa:59345|hsa:2566|hsa:2773|hsa:2783|hsa:2744|hsa:5613|hsa:5567|hsa:5579|hsa:775|hsa:113|hsa:81539|hsa:776|hsa:10243|hsa:5578|hsa:112|	115|2773|59345|2566|2773|2783|2744|5613|5567|5579|775|113|81539|776|10243|5578|112|	http://www.genome.jp/kegg-bin/show_pathway?hsa04727/hsa:5579%09red/hsa:2773%09red/hsa:59345%09red/hsa:776%09red/hsa:775%09red/hsa:2566%09red/hsa:2783%09red/hsa:2744%09red/hsa:113%09red/hsa:5567%09red/hsa:81539%09red/hsa:115%09red/hsa:5613%09red/hsa:10243%09red/hsa:5578%09red/hsa:112%09red
Cytosolic DNA-sensing pathway	KEGG PATHWAY	hsa04623	11	64	0.9694876891	1.0	ENSG00000164430|ENSG00000183735|ENSG00000137275|ENSG00000148606|ENSG00000121851|ENSG00000104365|ENSG00000171453|ENSG00000088888|ENSG00000186141|ENSG00000013503|ENSG00000109320	hsa:115004|hsa:29110|hsa:8737|hsa:11128|hsa:84265|hsa:3551|hsa:9533|hsa:57506|hsa:10623|hsa:55703|hsa:4790|	115004|29110|8737|11128|84265|3551|9533|57506|10623|55703|4790|	http://www.genome.jp/kegg-bin/show_pathway?hsa04623/hsa:3551%09red/hsa:29110%09red/hsa:4790%09red/hsa:57506%09red/hsa:9533%09red/hsa:115004%09red/hsa:11128%09red/hsa:55703%09red/hsa:10623%09red/hsa:8737%09red/hsa:84265%09red
Basal cell carcinoma	KEGG PATHWAY	hsa05217	9	55	0.970004647204	1.0	ENSG00000168036|ENSG00000103126|ENSG00000128602|ENSG00000107882|ENSG00000111087|ENSG00000134982|ENSG00000106571|ENSG00000185920|ENSG00000082701	hsa:1499|hsa:8312|hsa:6608|hsa:51684|hsa:2735|hsa:324|hsa:2737|hsa:5727|hsa:2932|	1499|8312|6608|51684|2735|324|2737|5727|2932|	http://www.genome.jp/kegg-bin/show_pathway?hsa05217/hsa:2932%09red/hsa:8312%09red/hsa:6608%09red/hsa:2737%09red/hsa:2735%09red/hsa:51684%09red/hsa:1499%09red/hsa:324%09red/hsa:5727%09red
Folate biosynthesis	KEGG PATHWAY	hsa00790	1	14	0.979011794064	1.0	ENSG00000151552	hsa:5860|	5860|	http://www.genome.jp/kegg-bin/show_pathway?hsa00790/hsa:5860%09red
Ascorbate and aldarate metabolism	KEGG PATHWAY	hsa00053	3	27	0.979149739534	1.0	ENSG00000111275|ENSG00000164904|ENSG00000072210	hsa:217|hsa:501|hsa:224|	217|501|224|	http://www.genome.jp/kegg-bin/show_pathway?hsa00053/hsa:224%09red/hsa:501%09red/hsa:217%09red
Inflammatory bowel disease (IBD)	KEGG PATHWAY	hsa05321	11	67	0.979326271725	1.0	ENSG00000115415|ENSG00000131196|ENSG00000159128|ENSG00000138378|ENSG00000187554|ENSG00000077238|ENSG00000168610|ENSG00000109320|ENSG00000069667|ENSG00000175387|ENSG00000073861	hsa:6772|hsa:4772|hsa:3460|hsa:6775|hsa:7100|hsa:3566|hsa:6774|hsa:4790|hsa:6095|hsa:4087|hsa:30009|	6772|4772|3460|6775|7100|3566|6774|4790|6095|4087|30009|	http://www.genome.jp/kegg-bin/show_pathway?hsa05321/hsa:6774%09red/hsa:6775%09red/hsa:6772%09red/hsa:3460%09red/hsa:4772%09red/hsa:30009%09red/hsa:6095%09red/hsa:4790%09red/hsa:3566%09red/hsa:7100%09red/hsa:4087%09red
Glutathione metabolism	KEGG PATHWAY	hsa00480	7	49	0.98218568647	1.0	ENSG00000085871|ENSG00000182054|ENSG00000001084|ENSG00000142657|ENSG00000104687|ENSG00000048392|ENSG00000167325	hsa:4258|hsa:3418|hsa:2729|hsa:5226|hsa:2936|hsa:50484|hsa:6240|	4258|3418|2729|5226|2936|50484|6240|	http://www.genome.jp/kegg-bin/show_pathway?hsa00480/hsa:2729%09red/hsa:2936%09red/hsa:50484%09red/hsa:5226%09red/hsa:4258%09red/hsa:6240%09red/hsa:3418%09red
PPAR signaling pathway	KEGG PATHWAY	hsa03320	11	69	0.984172768931	1.0	ENSG00000167114|ENSG00000065833|ENSG00000068366|ENSG00000132170|ENSG00000110090|ENSG00000117054|ENSG00000186951|ENSG00000095637|ENSG00000161533|ENSG00000134824|ENSG00000116171	hsa:10999|hsa:4199|hsa:2182|hsa:5468|hsa:1374|hsa:34|hsa:5465|hsa:10580|hsa:51|hsa:9415|hsa:6342|	10999|4199|2182|5468|1374|34|5465|10580|51|9415|6342|	http://www.genome.jp/kegg-bin/show_pathway?hsa03320/hsa:5468%09red/hsa:34%09red/hsa:51%09red/hsa:1374%09red/hsa:10580%09red/hsa:6342%09red/hsa:5465%09red/hsa:10999%09red/hsa:9415%09red/hsa:4199%09red/hsa:2182%09red
Leishmaniasis	KEGG PATHWAY	hsa05140	12	74	0.984910451775	1.0	ENSG00000115415|ENSG00000135341|ENSG00000169896|ENSG00000100030|ENSG00000125730|ENSG00000096968|ENSG00000159128|ENSG00000166501|ENSG00000115232|ENSG00000055208|ENSG00000112062|ENSG00000109320	hsa:6772|hsa:6885|hsa:3684|hsa:5594|hsa:718|hsa:3717|hsa:3460|hsa:5579|hsa:3676|hsa:23118|hsa:1432|hsa:4790|	6772|6885|3684|5594|718|3717|3460|5579|3676|23118|1432|4790|	http://www.genome.jp/kegg-bin/show_pathway?hsa05140/hsa:5579%09red/hsa:3676%09red/hsa:5594%09red/hsa:6772%09red/hsa:3460%09red/hsa:23118%09red/hsa:3717%09red/hsa:3684%09red/hsa:4790%09red/hsa:718%09red/hsa:1432%09red/hsa:6885%09red
Protein digestion and absorption	KEGG PATHWAY	hsa04974	15	89	0.987206177439	1.0	ENSG00000049540|ENSG00000183023|ENSG00000171502|ENSG00000124749|ENSG00000168003|ENSG00000188153|ENSG00000112394|ENSG00000092068|ENSG00000168542|ENSG00000111799|ENSG00000285542|ENSG00000130635|ENSG00000069849|ENSG00000187955|ENSG00000053918	hsa:2006|hsa:6546|hsa:255631|hsa:81578|hsa:6520|hsa:1287|hsa:117247|hsa:23428|hsa:1281|hsa:1303|hsa:6519|hsa:1289|hsa:483|hsa:7373|hsa:3784|	2006|6546|255631|81578|6520|1287|117247|23428|1281|1303|6519|1289|483|7373|3784|	http://www.genome.jp/kegg-bin/show_pathway?hsa04974/hsa:1287%09red/hsa:23428%09red/hsa:6519%09red/hsa:7373%09red/hsa:1281%09red/hsa:81578%09red/hsa:2006%09red/hsa:6546%09red/hsa:117247%09red/hsa:1289%09red/hsa:3784%09red/hsa:1303%09red/hsa:255631%09red/hsa:6520%09red/hsa:483%09red
Oxidative phosphorylation	KEGG PATHWAY	hsa00190	25	133	0.987508301355	1.0	ENSG00000152234|ENSG00000114573|ENSG00000164919|ENSG00000186010|ENSG00000073578|ENSG00000107902|ENSG00000178741|ENSG00000140740|ENSG00000185344|ENSG00000130414|ENSG00000023228|ENSG00000145494|ENSG00000155097|ENSG00000185485|ENSG00000242086|ENSG00000265257|ENSG00000110717|ENSG00000004779|ENSG00000100554|ENSG00000164258|ENSG00000241837|ENSG00000047249|ENSG00000033627|ENSG00000110955|ENSG00000138777	hsa:498|hsa:523|hsa:1345|hsa:51079|hsa:6389|hsa:64077|hsa:9377|hsa:7385|hsa:23545|hsa:4705|hsa:4719|hsa:4726|hsa:528|hsa:6389|hsa:6389|hsa:4729|hsa:4728|hsa:4706|hsa:51382|hsa:4724|hsa:539|hsa:51606|hsa:535|hsa:506|hsa:27068|	498|523|1345|51079|6389|64077|9377|7385|23545|4705|4719|4726|528|6389|6389|4729|4728|4706|51382|4724|539|51606|535|506|27068|	http://www.genome.jp/kegg-bin/show_pathway?hsa00190/hsa:9377%09red/hsa:535%09red/hsa:539%09red/hsa:23545%09red/hsa:6389%09red/hsa:51382%09red/hsa:4719%09red/hsa:27068%09red/hsa:1345%09red/hsa:7385%09red/hsa:64077%09red/hsa:506%09red/hsa:528%09red/hsa:498%09red/hsa:523%09red/hsa:51079%09red/hsa:51606%09red/hsa:4705%09red/hsa:4706%09red/hsa:4726%09red/hsa:4724%09red/hsa:4729%09red/hsa:4728%09red
Porphyrin and chlorophyll metabolism	KEGG PATHWAY	hsa00860	5	41	0.987841020878	1.0	ENSG00000188690|ENSG00000103415|ENSG00000136628|ENSG00000103356|ENSG00000169919	hsa:7390|hsa:3163|hsa:2058|hsa:124454|hsa:2990|	7390|3163|2058|124454|2990|	http://www.genome.jp/kegg-bin/show_pathway?hsa00860/hsa:2990%09red/hsa:2058%09red/hsa:7390%09red/hsa:124454%09red/hsa:3163%09red
Arachidonic acid metabolism	KEGG PATHWAY	hsa00590	9	62	0.988954749678	1.0	ENSG00000165841|ENSG00000105499|ENSG00000116711|ENSG00000120915|ENSG00000276490|ENSG00000124212|ENSG00000110958|ENSG00000134716|ENSG00000161905	hsa:1557|hsa:8605|hsa:5321|hsa:2053|hsa:1557|hsa:5740|hsa:10728|hsa:1573|hsa:246|	1557|8605|5321|2053|1557|5740|10728|1573|246|	http://www.genome.jp/kegg-bin/show_pathway?hsa00590/hsa:5321%09red/hsa:5740%09red/hsa:2053%09red/hsa:246%09red/hsa:1573%09red/hsa:10728%09red/hsa:1557%09red/hsa:8605%09red
Cell adhesion molecules (CAMs)	KEGG PATHWAY	hsa04514	27	145	0.991231192761	1.0	ENSG00000142949|ENSG00000177707|ENSG00000173482|ENSG00000176124|ENSG00000116815|ENSG00000197965|ENSG00000039068|ENSG00000162631|ENSG00000182985|ENSG00000234745|ENSG00000115232|ENSG00000005844|ENSG00000150637|ENSG00000090863|ENSG00000062038|ENSG00000138448|ENSG00000105855|ENSG00000197822|ENSG00000169896|ENSG00000115884|ENSG00000077943|ENSG00000144668|ENSG00000134258|ENSG00000116824|ENSG00000261371…	hsa:5792|hsa:25945|hsa:5797|hsa:5788|hsa:965|hsa:4359|hsa:999|hsa:22854|hsa:23705|hsa:3106|hsa:3676|hsa:3683|hsa:10666|hsa:2734|hsa:1001|hsa:3685|hsa:3696|hsa:100506658|hsa:3684|hsa:6382|hsa:8516|hsa:3680|hsa:79679|hsa:914|hsa:5175|hsa:6383|hsa:4756|	5792|25945|5797|5788|965|4359|999|22854|23705|3106|3676|3683|10666|2734|1001|3685|3696|100506658|3684|6382|8516|3680|79679|914|5175|6383|4756|	http://www.genome.jp/kegg-bin/show_pathway?hsa04514/hsa:3676%09red/hsa:5788%09red/hsa:23705%09red/hsa:6383%09red/hsa:6382%09red/hsa:4756%09red/hsa:965%09red/hsa:100506658%09red/hsa:3696%09red/hsa:79679%09red/hsa:5175%09red/hsa:22854%09red/hsa:8516%09red/hsa:999%09red/hsa:10666%09red/hsa:3106%09red/hsa:25945%09red/hsa:5792%09red/hsa:1001%09red/hsa:5797%09red/hsa:3680%09red/hsa:3683%09red/hsa:3685%…
Malaria	KEGG PATHWAY	hsa05144	6	49	0.992307444303	1.0	ENSG00000255819|ENSG00000005844|ENSG00000115884|ENSG00000123384|ENSG00000261371|ENSG00000169439	hsa:22914|hsa:3683|hsa:6382|hsa:4035|hsa:5175|hsa:6383|	22914|3683|6382|4035|5175|6383|	http://www.genome.jp/kegg-bin/show_pathway?hsa05144/hsa:6383%09red/hsa:6382%09red/hsa:4035%09red/hsa:3683%09red/hsa:22914%09red/hsa:5175%09red
Antigen processing and presentation	KEGG PATHWAY	hsa04612	12	79	0.992314419593	1.0	ENSG00000131467|ENSG00000234745|ENSG00000170606|ENSG00000179583|ENSG00000120837|ENSG00000118260|ENSG00000164733|ENSG00000127022|ENSG00000001167|ENSG00000064490|ENSG00000095794|ENSG00000187522	hsa:10197|hsa:3106|hsa:3308|hsa:4261|hsa:4801|hsa:1385|hsa:1508|hsa:821|hsa:4800|hsa:8625|hsa:1385|hsa:3306|	10197|3106|3308|4261|4801|1385|1508|821|4800|8625|1385|3306|	http://www.genome.jp/kegg-bin/show_pathway?hsa04612/hsa:3308%09red/hsa:821%09red/hsa:1508%09red/hsa:3306%09red/hsa:1385%09red/hsa:4800%09red/hsa:10197%09red/hsa:8625%09red/hsa:3106%09red/hsa:4801%09red/hsa:4261%09red
Phenylalanine metabolism	KEGG PATHWAY	hsa00360	1	18	0.992512348126	1.0	ENSG00000125166	hsa:2806|	2806|	http://www.genome.jp/kegg-bin/show_pathway?hsa00360/hsa:2806%09red
Tyrosine metabolism	KEGG PATHWAY	hsa00350	3	35	0.995921088751	1.0	ENSG00000197894|ENSG00000125166|ENSG00000113924	hsa:128|hsa:2806|hsa:3081|	128|2806|3081|	http://www.genome.jp/kegg-bin/show_pathway?hsa00350/hsa:2806%09red/hsa:128%09red/hsa:3081%09red
Taste transduction	KEGG PATHWAY	hsa04742	6	53	0.996163848079	1.0	ENSG00000115252|ENSG00000183943|ENSG00000142875|ENSG00000087460|ENSG00000212127|ENSG00000164742	hsa:5136|hsa:5613|hsa:5567|hsa:2778|hsa:50840|hsa:112|	5136|5613|5567|2778|50840|112|	http://www.genome.jp/kegg-bin/show_pathway?hsa04742/hsa:5567%09red/hsa:2778%09red/hsa:5136%09red/hsa:112%09red/hsa:50840%09red/hsa:5613%09red
MicroRNAs in cancer	KEGG PATHWAY	hsa05206	60	297	0.997629544023	1.0	ENSG00000074181|ENSG00000134853|ENSG00000169946|ENSG00000048052|ENSG00000085563|ENSG00000132155|ENSG00000158402|ENSG00000130669|ENSG00000164305|ENSG00000198793|ENSG00000166501|ENSG00000100784|ENSG00000012048|ENSG00000143549|ENSG00000150593|ENSG00000026508|ENSG00000164045|ENSG00000019186|ENSG00000100030|ENSG00000108846|ENSG00000088305|ENSG00000198625|ENSG00000169032|ENSG00000068024|ENSG00000149311…	hsa:4854|hsa:5156|hsa:23414|hsa:9759|hsa:5243|hsa:5894|hsa:995|hsa:10298|hsa:836|hsa:2475|hsa:5579|hsa:9252|hsa:672|hsa:7168|hsa:27250|hsa:960|hsa:993|hsa:1591|hsa:5594|hsa:4363|hsa:1789|hsa:4194|hsa:5604|hsa:9759|hsa:472|hsa:57521|hsa:1786|hsa:6774|hsa:4790|hsa:6655|hsa:5578|hsa:4193|hsa:900|hsa:1387|hsa:2146|hsa:6654|hsa:5962|hsa:3551|hsa:2033|hsa:5336|hsa:5290|hsa:2744|hsa:324|hsa:6541|hsa:234…	4854|5156|23414|9759|5243|5894|995|10298|836|2475|5579|9252|672|7168|27250|960|993|1591|5594|4363|1789|4194|5604|9759|472|57521|1786|6774|4790|6655|5578|4193|900|1387|2146|6654|5962|3551|2033|5336|5290|2744|324|6541|23411|5156|3065|2064|23405|1788|7168|6935|3845|5581|9493|5728|8434|4363|6093|659|	http://www.genome.jp/kegg-bin/show_pathway?hsa05206/hsa:993%09red/hsa:10298%09red/hsa:5581%09red/hsa:5336%09red/hsa:9252%09red/hsa:5962%09red/hsa:672%09red/hsa:6935%09red/hsa:5579%09red/hsa:5728%09red/hsa:1788%09red/hsa:1789%09red/hsa:23405%09red/hsa:900%09red/hsa:2744%09red/hsa:1786%09red/hsa:960%09red/hsa:2146%09red/hsa:6541%09red/hsa:6093%09red/hsa:2064%09red/hsa:5604%09red/hsa:3065%09red/hsa:…
Hematopoietic cell lineage	KEGG PATHWAY	hsa04640	12	88	0.997888402227	1.0	ENSG00000026508|ENSG00000004468|ENSG00000273189|ENSG00000005884|ENSG00000198223|ENSG00000182578|ENSG00000116824|ENSG00000115232|ENSG00000072274|ENSG00000077238|ENSG00000049130|ENSG00000169896	hsa:960|hsa:952|hsa:2323|hsa:3675|hsa:1438|hsa:1436|hsa:914|hsa:3676|hsa:7037|hsa:3566|hsa:4254|hsa:3684|	960|952|2323|3675|1438|1436|914|3676|7037|3566|4254|3684|	http://www.genome.jp/kegg-bin/show_pathway?hsa04640/hsa:3675%09red/hsa:3676%09red/hsa:952%09red/hsa:1436%09red/hsa:1438%09red/hsa:3684%09red/hsa:2323%09red/hsa:914%09red/hsa:960%09red/hsa:3566%09red/hsa:7037%09red/hsa:4254%09red
Maturity onset diabetes of the young	KEGG PATHWAY	hsa04950	1	25	0.998767363186	1.0	ENSG00000116833	hsa:2494|	2494|	http://www.genome.jp/kegg-bin/show_pathway?hsa04950/hsa:2494%09red
Staphylococcus aureus infection	KEGG PATHWAY	hsa05150	5	57	0.999389703512	1.0	ENSG00000005844|ENSG00000106804|ENSG00000182326|ENSG00000169896|ENSG00000125730	hsa:3683|hsa:727|hsa:716|hsa:3684|hsa:718|	3683|727|716|3684|718|	http://www.genome.jp/kegg-bin/show_pathway?hsa05150/hsa:718%09red/hsa:3683%09red/hsa:727%09red/hsa:3684%09red/hsa:716%09red
Complement and coagulation cascades	KEGG PATHWAY	hsa04610	7	69	0.999398572053	1.0	ENSG00000182326|ENSG00000106804|ENSG00000175899|ENSG00000125730|ENSG00000003436|ENSG00000123838|ENSG00000149131	hsa:716|hsa:727|hsa:2|hsa:718|hsa:7035|hsa:722|hsa:710|	716|727|2|718|7035|722|710|	http://www.genome.jp/kegg-bin/show_pathway?hsa04610/hsa:727%09red/hsa:718%09red/hsa:2%09red/hsa:710%09red/hsa:7035%09red/hsa:722%09red/hsa:716%09red
Retinol metabolism	KEGG PATHWAY	hsa00830	6	64	0.999488002943	1.0	ENSG00000072042|ENSG00000197894|ENSG00000187630|ENSG00000025423|ENSG00000106258|ENSG00000128918	hsa:51109|hsa:128|hsa:317749|hsa:8630|hsa:1577|hsa:8854|	51109|128|317749|8630|1577|8854|	http://www.genome.jp/kegg-bin/show_pathway?hsa00830/hsa:317749%09red/hsa:128%09red/hsa:8854%09red/hsa:1577%09red/hsa:8630%09red/hsa:51109%09red
Alcoholism	KEGG PATHWAY	hsa05034	29	180	0.999528323202	1.0	ENSG00000108840|ENSG00000133703|ENSG00000099284|ENSG00000048052|ENSG00000213639|ENSG00000114450|ENSG00000087460|ENSG00000196591|ENSG00000213676|ENSG00000065135|ENSG00000285547|ENSG00000118260|ENSG00000078369|ENSG00000169032|ENSG00000068024|ENSG00000157613|ENSG00000132155|ENSG00000095794|ENSG00000127955|ENSG00000148082|ENSG00000115904|ENSG00000115966|ENSG00000116478|ENSG00000182158|ENSG00000100030…	hsa:10014|hsa:3845|hsa:55506|hsa:9759|hsa:5500|hsa:59345|hsa:2778|hsa:3066|hsa:1388|hsa:2773|hsa:55869|hsa:1385|hsa:2783|hsa:5604|hsa:9759|hsa:90993|hsa:5894|hsa:1385|hsa:2773|hsa:53358|hsa:6654|hsa:1386|hsa:3065|hsa:64764|hsa:5594|hsa:6655|hsa:9555|hsa:673|hsa:8520|	10014|3845|55506|9759|5500|59345|2778|3066|1388|2773|55869|1385|2783|5604|9759|90993|5894|1385|2773|53358|6654|1386|3065|64764|5594|6655|9555|673|8520|	http://www.genome.jp/kegg-bin/show_pathway?hsa05034/hsa:64764%09red/hsa:59345%09red/hsa:90993%09red/hsa:55869%09red/hsa:5604%09red/hsa:3065%09red/hsa:3066%09red/hsa:10014%09red/hsa:5594%09red/hsa:2783%09red/hsa:673%09red/hsa:55506%09red/hsa:6655%09red/hsa:6654%09red/hsa:9555%09red/hsa:3845%09red/hsa:9759%09red/hsa:2773%09red/hsa:1388%09red/hsa:1386%09red/hsa:2778%09red/hsa:1385%09red/hsa:5500%09r…
Intestinal immune network for IgA production	KEGG PATHWAY	hsa04672	3	49	0.999801979695	1.0	ENSG00000006062|ENSG00000134470|ENSG00000115232	hsa:9020|hsa:3601|hsa:3676|	9020|3601|3676|	http://www.genome.jp/kegg-bin/show_pathway?hsa04672/hsa:3601%09red/hsa:3676%09red/hsa:9020%09red
Steroid hormone biosynthesis	KEGG PATHWAY	hsa00140	4	57	0.999837806472	1.0	ENSG00000088002|ENSG00000106258|ENSG00000025423|ENSG00000128039	hsa:6820|hsa:1577|hsa:8630|hsa:79644|	6820|1577|8630|79644|	http://www.genome.jp/kegg-bin/show_pathway?hsa00140/hsa:79644%09red/hsa:1577%09red/hsa:8630%09red/hsa:6820%09red
Type I diabetes mellitus	KEGG PATHWAY	hsa04940	2	45	0.999918666394	1.0	ENSG00000234745|ENSG00000003147	hsa:3106|hsa:3382|	3106|3382|	http://www.genome.jp/kegg-bin/show_pathway?hsa04940/hsa:3106%09red/hsa:3382%09red
Chemical carcinogenesis	KEGG PATHWAY	hsa05204	7	80	0.999922312108	1.0	ENSG00000085871|ENSG00000197894|ENSG00000165841|ENSG00000143819|ENSG00000143437|ENSG00000276490|ENSG00000106258	hsa:4258|hsa:128|hsa:1557|hsa:2052|hsa:405|hsa:1557|hsa:1577|	4258|128|1557|2052|405|1557|1577|	http://www.genome.jp/kegg-bin/show_pathway?hsa05204/hsa:405%09red/hsa:1577%09red/hsa:2052%09red/hsa:128%09red/hsa:4258%09red/hsa:1557%09red
Drug metabolism - cytochrome P450	KEGG PATHWAY	hsa00982	5	68	0.999932984998	1.0	ENSG00000085871|ENSG00000276490|ENSG00000106258|ENSG00000197894|ENSG00000165841	hsa:4258|hsa:1557|hsa:1577|hsa:128|hsa:1557|	4258|1557|1577|128|1557|	http://www.genome.jp/kegg-bin/show_pathway?hsa00982/hsa:1557%09red/hsa:128%09red/hsa:4258%09red/hsa:1577%09red
Allograft rejection	KEGG PATHWAY	hsa05330	1	39	0.999966641367	1.0	ENSG00000234745	hsa:3106|	3106|	http://www.genome.jp/kegg-bin/show_pathway?hsa05330/hsa:3106%09red
Rheumatoid arthritis	KEGG PATHWAY	hsa05323	8	91	0.999969217336	1.0	ENSG00000005844|ENSG00000100554|ENSG00000185344|ENSG00000114573|ENSG00000155097|ENSG00000047249|ENSG00000033627|ENSG00000141655	hsa:3683|hsa:51382|hsa:23545|hsa:523|hsa:528|hsa:51606|hsa:535|hsa:8792|	3683|51382|23545|523|528|51606|535|8792|	http://www.genome.jp/kegg-bin/show_pathway?hsa05323/hsa:23545%09red/hsa:8792%09red/hsa:51606%09red/hsa:3683%09red/hsa:535%09red/hsa:528%09red/hsa:51382%09red/hsa:523%09red
Nicotine addiction	KEGG PATHWAY	hsa05033	1	40	0.999974224686	1.0	ENSG00000182256	hsa:2566|	2566|	http://www.genome.jp/kegg-bin/show_pathway?hsa05033/hsa:2566%09red
Metabolism of xenobiotics by cytochrome P450	KEGG PATHWAY	hsa00980	5	74	0.999980657979	1.0	ENSG00000104808|ENSG00000143819|ENSG00000106258|ENSG00000197894|ENSG00000085871	hsa:27294|hsa:2052|hsa:1577|hsa:128|hsa:4258|	27294|2052|1577|128|4258|	http://www.genome.jp/kegg-bin/show_pathway?hsa00980/hsa:1577%09red/hsa:2052%09red/hsa:128%09red/hsa:4258%09red/hsa:27294%09red
Graft-versus-host disease	KEGG PATHWAY	hsa05332	1	43	0.999988110424	1.0	ENSG00000234745	hsa:3106|	3106|	http://www.genome.jp/kegg-bin/show_pathway?hsa05332/hsa:3106%09red
Cytokine-cytokine receptor interaction	KEGG PATHWAY	hsa04060	38	265	0.999997854571	1.0	ENSG00000134853|ENSG00000113594|ENSG00000113494|ENSG00000127863|ENSG00000106799|ENSG00000174564|ENSG00000115170|ENSG00000182578|ENSG00000138696|ENSG00000112964|ENSG00000163513|ENSG00000135503|ENSG00000185436|ENSG00000134470|ENSG00000146072|ENSG00000110324|ENSG00000142166|ENSG00000056736|ENSG00000141655|ENSG00000131724|ENSG00000272980|ENSG00000121858|ENSG00000159128|ENSG00000198223|ENSG00000134352…	hsa:5156|hsa:3977|hsa:5618|hsa:55504|hsa:91|hsa:53833|hsa:90|hsa:1436|hsa:658|hsa:2690|hsa:7048|hsa:91|hsa:163702|hsa:3601|hsa:27242|hsa:3587|hsa:3454|hsa:55540|hsa:8792|hsa:3597|hsa:1235|hsa:8743|hsa:3460|hsa:1438|hsa:3572|hsa:3566|hsa:5156|hsa:7424|hsa:4254|hsa:8795|hsa:1439|hsa:3588|hsa:3467|hsa:2323|hsa:655|hsa:3455|hsa:659|hsa:80301|	5156|3977|5618|55504|91|53833|90|1436|658|2690|7048|91|163702|3601|27242|3587|3454|55540|8792|3597|1235|8743|3460|1438|3572|3566|5156|7424|4254|8795|1439|3588|3467|2323|655|3455|659|80301|	http://www.genome.jp/kegg-bin/show_pathway?hsa04060/hsa:3601%09red/hsa:5156%09red/hsa:3977%09red/hsa:3566%09red/hsa:8795%09red/hsa:27242%09red/hsa:163702%09red/hsa:3597%09red/hsa:80301%09red/hsa:3454%09red/hsa:3455%09red/hsa:1235%09red/hsa:8792%09red/hsa:3572%09red/hsa:8743%09red/hsa:53833%09red/hsa:55540%09red/hsa:655%09red/hsa:658%09red/hsa:659%09red/hsa:3460%09red/hsa:55504%09red/hsa:7424%09re…
Ribosome	KEGG PATHWAY	hsa03010	12	134	0.999999061738	1.0	ENSG00000240370|ENSG00000089009|ENSG00000263327|ENSG00000172172|ENSG00000242444|ENSG00000241962|ENSG00000114686|ENSG00000265681|ENSG00000249773|ENSG00000105364|ENSG00000243927|ENSG00000082515	hsa:6137|hsa:6128|hsa:6227|hsa:28998|hsa:6141|hsa:51263|hsa:11222|hsa:6139|hsa:51373|hsa:51073|hsa:64968|hsa:29093|	6137|6128|6227|28998|6141|51263|11222|6139|51373|51073|64968|29093|	http://www.genome.jp/kegg-bin/show_pathway?hsa03010/hsa:64968%09red/hsa:6128%09red/hsa:6141%09red/hsa:11222%09red/hsa:29093%09red/hsa:51073%09red/hsa:51373%09red/hsa:6137%09red/hsa:6139%09red/hsa:51263%09red/hsa:28998%09red/hsa:6227%09red
Autoimmune thyroid disease	KEGG PATHWAY	hsa05320	1	54	0.999999303837	1.0	ENSG00000234745	hsa:3106|	3106|	http://www.genome.jp/kegg-bin/show_pathway?hsa05320/hsa:3106%09red
Systemic lupus erythematosus	KEGG PATHWAY	hsa05322	7	136	0.999999999237	1.0	ENSG00000113648|ENSG00000182326|ENSG00000099284|ENSG00000106804|ENSG00000130402|ENSG00000125730|ENSG00000116747	hsa:9555|hsa:716|hsa:55506|hsa:727|hsa:81|hsa:718|hsa:6738|	9555|716|55506|727|81|718|6738|	http://www.genome.jp/kegg-bin/show_pathway?hsa05322/hsa:55506%09red/hsa:718%09red/hsa:9555%09red/hsa:81%09red/hsa:6738%09red/hsa:727%09red/hsa:716%09red
Olfactory transduction	KEGG PATHWAY	hsa04740	6	405	1.0	1.0	ENSG00000145349|ENSG00000183943|ENSG00000142875|ENSG00000100077|ENSG00000185532|ENSG00000148660	hsa:817|hsa:5613|hsa:5567|hsa:157|hsa:5592|hsa:818|	817|5613|5567|157|5592|818|	http://www.genome.jp/kegg-bin/show_pathway?hsa04740/hsa:5592%09red/hsa:818%09red/hsa:157%09red/hsa:817%09red/hsa:5567%09red/hsa:5613%09red
Neuroactive ligand-receptor interaction	KEGG PATHWAY	hsa04080	15	275	1.0	1.0	ENSG00000164418|ENSG00000198121|ENSG00000182256|ENSG00000113494|ENSG00000109738|ENSG00000113580|ENSG00000148498|ENSG00000105737|ENSG00000106018|ENSG00000133019|ENSG00000164270|ENSG00000114812|ENSG00000112964|ENSG00000182771|ENSG00000151617	hsa:2898|hsa:1902|hsa:2566|hsa:5618|hsa:2743|hsa:2908|hsa:56288|hsa:2901|hsa:7434|hsa:1131|hsa:3360|hsa:7433|hsa:2690|hsa:2894|hsa:1910|	2898|1902|2566|5618|2743|2908|56288|2901|7434|1131|3360|7433|2690|2894|1910|	http://www.genome.jp/kegg-bin/show_pathway?hsa04080/hsa:2566%09red/hsa:2690%09red/hsa:2898%09red/hsa:3360%09red/hsa:1131%09red/hsa:2894%09red/hsa:2743%09red/hsa:2901%09red/hsa:1910%09red/hsa:7433%09red/hsa:2908%09red/hsa:7434%09red/hsa:56288%09red/hsa:5618%09red/hsa:1902%09red
--------------------
#Term	Database	ID	Input number	Background number	P-Value	Corrected P-Value	Input	KEGG_ID/KO	Entrez_ID	Hyperlink
--------------------
#Term	Database	ID	Input number	Background number	P-Value	Corrected P-Value	Input	KEGG_ID/KO	Entrez_ID	Hyperlink
--------------------
