# Supplementary material for: Comprehensive profile and contrastive analysis of circular RNA expression in cervical squamous carcinoma and adenocarcinoma
Source: PeerJ. 2023 Jan 26;11:e14759. doi: 10.7717/peerj.14759 (PMC9884480; doi:10.7717/peerj.14759)
Supplement: Supplemental Information 1 [file peerj-11-14759-s001.zip › Supp tables and figs 77018/File S7/S_1_vs_S_2.DEG_KEGG_pathway_enrichment_result.xls]

##Databases: KEGG PATHWAY
##Statistical test method: hypergeometric test / Fisher's exact test
##FDR correction method: Benjamini and Hochberg
#Term	Database	ID	Input number	Background number	P-Value	Corrected P-Value	Input	KEGG_ID/KO	Entrez_ID	Hyperlink
Ubiquitin mediated proteolysis	KEGG PATHWAY	hsa04120	74	137	0.000109514496434	0.01606483741	ENSG00000258677|ENSG00000182247|ENSG00000113558|ENSG00000069869|ENSG00000114423|ENSG00000108094|ENSG00000115392|ENSG00000104517|ENSG00000078747|ENSG00000130985|ENSG00000166266|ENSG00000159202|ENSG00000176248|ENSG00000108395|ENSG00000132388|ENSG00000196510|ENSG00000131508|ENSG00000094880|ENSG00000123124|ENSG00000174989|ENSG00000138641|ENSG00000158290|ENSG00000134574|ENSG00000130939|ENSG00000078043…	hsa:55284|hsa:7325|hsa:6500|hsa:4734|hsa:868|hsa:8453|hsa:55120|hsa:51366|hsa:83737|hsa:7317|hsa:8065|hsa:65264|hsa:29882|hsa:4591|hsa:7326|hsa:51434|hsa:7322|hsa:8697|hsa:11059|hsa:26259|hsa:8916|hsa:8450|hsa:1643|hsa:10277|hsa:9063|hsa:672|hsa:51434|hsa:8452|hsa:90293|hsa:4214|hsa:5371|hsa:10075|hsa:57448|hsa:9354|hsa:4193|hsa:330|hsa:7329|hsa:9320|hsa:55294|hsa:4281|hsa:8925|hsa:23624|hsa:8454…	55284|7325|6500|4734|868|8453|55120|51366|83737|7317|8065|65264|29882|4591|7326|51434|7322|8697|11059|26259|8916|8450|1643|10277|9063|672|51434|8452|90293|4214|5371|10075|57448|9354|4193|330|7329|9320|55294|4281|8925|23624|8454|92912|8945|7337|11060|10054|140739|64750|10401|8451|26272|9817|26091|9690|89910|329|867|10055|64326|51465|64750|118424|1642|23291|22888|23295|51433|29945|7189|8554|92912|9…	http://www.genome.jp/kegg-bin/show_pathway?hsa04120/hsa:9063%09red/hsa:8554%09red/hsa:22888%09red/hsa:65264%09red/hsa:10277%09red/hsa:11060%09red/hsa:23624%09red/hsa:9817%09red/hsa:8697%09red/hsa:51366%09red/hsa:57448%09red/hsa:55120%09red/hsa:26272%09red/hsa:330%09red/hsa:7325%09red/hsa:55284%09red/hsa:51465%09red/hsa:868%09red/hsa:10075%09red/hsa:29882%09red/hsa:26259%09red/hsa:867%09red/hsa:65…
Endocytosis	KEGG PATHWAY	hsa04144	104	213	0.00011641186529	0.01606483741	ENSG00000047365|ENSG00000069869|ENSG00000186111|ENSG00000278530|ENSG00000163558|ENSG00000066777|ENSG00000106976|ENSG00000013016|ENSG00000074319|ENSG00000161203|ENSG00000108854|ENSG00000135679|ENSG00000196814|ENSG00000183020|ENSG00000102189|ENSG00000156011|ENSG00000124356|ENSG00000167987|ENSG00000070831|ENSG00000066468|ENSG00000175387|ENSG00000157985|ENSG00000139436|ENSG00000142273|ENSG00000067606…	hsa:116984|hsa:4734|hsa:23396|hsa:57132|hsa:5584|hsa:10565|hsa:1759|hsa:30845|hsa:7251|hsa:1173|hsa:64750|hsa:4193|hsa:89853|hsa:161|hsa:8411|hsa:23362|hsa:10617|hsa:55048|hsa:998|hsa:2263|hsa:4087|hsa:116987|hsa:9815|hsa:23624|hsa:5584|hsa:8729|hsa:1956|hsa:7037|hsa:868|hsa:83737|hsa:100526767|hsa:84440|hsa:10938|hsa:160|hsa:8394|hsa:80230|hsa:116987|hsa:4092|hsa:60682|hsa:5371|hsa:11311|hsa:952…	116984|4734|23396|57132|5584|10565|1759|30845|7251|1173|64750|4193|89853|161|8411|23362|10617|55048|998|2263|4087|116987|9815|23624|5584|8729|1956|7037|868|83737|100526767|84440|10938|160|8394|80230|116987|4092|60682|5371|11311|9525|23527|10015|56288|9815|10564|5156|8853|9765|64750|11031|5156|51028|7189|137492|7040|8027|7048|50807|2060|3480|30011|377|9744|26119|6714|3949|6457|51534|867|377|9372|6…	http://www.genome.jp/kegg-bin/show_pathway?hsa04144/hsa:30011%09red/hsa:79643%09red/hsa:157%09red/hsa:64744%09red/hsa:3480%09red/hsa:8394%09red/hsa:55048%09red/hsa:2868%09red/hsa:9815%09red/hsa:9135%09red/hsa:11031%09red/hsa:8729%09red/hsa:7037%09red/hsa:5156%09red/hsa:11059%09red/hsa:1759%09red/hsa:84440%09red/hsa:27128%09red/hsa:26286%09red/hsa:6457%09red/hsa:8411%09red/hsa:9372%09red/hsa:377%0…
Fanconi anemia pathway	KEGG PATHWAY	hsa03460	32	53	0.00259811477284	0.191334807172	ENSG00000115392|ENSG00000009413|ENSG00000144554|ENSG00000132383|ENSG00000136492|ENSG00000135945|ENSG00000100038|ENSG00000122008|ENSG00000187790|ENSG00000175643|ENSG00000076242|ENSG00000224086|ENSG00000108384|ENSG00000130997|ENSG00000175054|ENSG00000051180|ENSG00000012048|ENSG00000083093|ENSG00000170734|ENSG00000197299|ENSG00000177302|ENSG00000114742|ENSG00000187953|ENSG00000078319|ENSG00000164053…	hsa:55120|hsa:5980|hsa:2177|hsa:6117|hsa:83990|hsa:51455|hsa:8940|hsa:51426|hsa:57697|hsa:116028|hsa:4292|hsa:8940|hsa:5889|hsa:353497|hsa:545|hsa:5888|hsa:672|hsa:79728|hsa:5429|hsa:641|hsa:7156|hsa:57599|hsa:5395|hsa:5395|hsa:84126|hsa:11201|hsa:55215|hsa:675|hsa:2175|hsa:2187|hsa:7398|hsa:22909|	55120|5980|2177|6117|83990|51455|8940|51426|57697|116028|4292|8940|5889|353497|545|5888|672|79728|5429|641|7156|57599|5395|5395|84126|11201|55215|675|2175|2187|7398|22909|	http://www.genome.jp/kegg-bin/show_pathway?hsa03460/hsa:641%09red/hsa:7398%09red/hsa:79728%09red/hsa:51426%09red/hsa:55120%09red/hsa:84126%09red/hsa:5395%09red/hsa:4292%09red/hsa:6117%09red/hsa:116028%09red/hsa:8940%09red/hsa:5889%09red/hsa:5888%09red/hsa:2187%09red/hsa:55215%09red/hsa:353497%09red/hsa:22909%09red/hsa:672%09red/hsa:11201%09red/hsa:675%09red/hsa:5980%09red/hsa:545%09red/hsa:57697%…
Lysine degradation	KEGG PATHWAY	hsa00310	31	51	0.00278698601694	0.191334807172	ENSG00000204371|ENSG00000110066|ENSG00000072210|ENSG00000075239|ENSG00000136169|ENSG00000138796|ENSG00000113790|ENSG00000165671|ENSG00000104885|ENSG00000055609|ENSG00000005483|ENSG00000083444|ENSG00000109685|ENSG00000143379|ENSG00000181090|ENSG00000188266|ENSG00000181555|ENSG00000152952|ENSG00000185973|ENSG00000164904|ENSG00000118058|ENSG00000147548|ENSG00000167548|ENSG00000175309|ENSG00000084754…	hsa:10919|hsa:51111|hsa:224|hsa:38|hsa:83852|hsa:3033|hsa:1962|hsa:64324|hsa:84444|hsa:58508|hsa:55904|hsa:5351|hsa:7468|hsa:9869|hsa:10919|hsa:123688|hsa:29072|hsa:5352|hsa:55217|hsa:501|hsa:4297|hsa:54904|hsa:8085|hsa:85007|hsa:3030|hsa:10157|hsa:55870|hsa:80854|hsa:55753|hsa:217|hsa:223|	10919|51111|224|38|83852|3033|1962|64324|84444|58508|55904|5351|7468|9869|10919|123688|29072|5352|55217|501|4297|54904|8085|85007|3030|10157|55870|80854|55753|217|223|	http://www.genome.jp/kegg-bin/show_pathway?hsa00310/hsa:80854%09red/hsa:29072%09red/hsa:55904%09red/hsa:55870%09red/hsa:217%09red/hsa:83852%09red/hsa:54904%09red/hsa:8085%09red/hsa:10157%09red/hsa:55217%09red/hsa:5351%09red/hsa:224%09red/hsa:5352%09red/hsa:223%09red/hsa:64324%09red/hsa:7468%09red/hsa:85007%09red/hsa:501%09red/hsa:55753%09red/hsa:4297%09red/hsa:84444%09red/hsa:123688%09red/hsa:109…
Phosphatidylinositol signaling system	KEGG PATHWAY	hsa04070	43	81	0.00346621027485	0.191334807172	ENSG00000154229|ENSG00000104331|ENSG00000186111|ENSG00000011405|ENSG00000078142|ENSG00000068383|ENSG00000117461|ENSG00000143398|ENSG00000136267|ENSG00000078269|ENSG00000166501|ENSG00000171100|ENSG00000123104|ENSG00000051382|ENSG00000150995|ENSG00000122126|ENSG00000086544|ENSG00000159082|ENSG00000038210|ENSG00000101290|ENSG00000204084|ENSG00000163624|ENSG00000109452|ENSG00000115020|ENSG00000058866…	hsa:5578|hsa:54928|hsa:23396|hsa:5286|hsa:5289|hsa:3632|hsa:8503|hsa:8394|hsa:1607|hsa:8871|hsa:5579|hsa:4534|hsa:3709|hsa:5291|hsa:3708|hsa:4952|hsa:80271|hsa:8867|hsa:55300|hsa:8760|hsa:3633|hsa:1040|hsa:8821|hsa:200576|hsa:1608|hsa:8527|hsa:5305|hsa:5336|hsa:3613|hsa:5296|hsa:3612|hsa:23236|hsa:160851|hsa:8503|hsa:55361|hsa:5332|hsa:3631|hsa:51196|hsa:5297|hsa:8526|hsa:5728|hsa:5287|hsa:3635|	5578|54928|23396|5286|5289|3632|8503|8394|1607|8871|5579|4534|3709|5291|3708|4952|80271|8867|55300|8760|3633|1040|8821|200576|1608|8527|5305|5336|3613|5296|3612|23236|160851|8503|55361|5332|3631|51196|5297|8526|5728|5287|3635|	http://www.genome.jp/kegg-bin/show_pathway?hsa04070/hsa:3708%09red/hsa:3709%09red/hsa:5289%09red/hsa:1040%09red/hsa:8503%09red/hsa:5287%09red/hsa:5286%09red/hsa:23236%09red/hsa:5579%09red/hsa:54928%09red/hsa:160851%09red/hsa:5728%09red/hsa:8871%09red/hsa:5291%09red/hsa:3632%09red/hsa:5336%09red/hsa:8760%09red/hsa:5332%09red/hsa:5578%09red/hsa:3631%09red/hsa:4952%09red/hsa:3633%09red/hsa:3612%09re…
Thyroid hormone signaling pathway	KEGG PATHWAY	hsa04919	57	119	0.00491581227999	0.195395337127	ENSG00000151090|ENSG00000124151|ENSG00000117461|ENSG00000072062|ENSG00000172348|ENSG00000186350|ENSG00000140396|ENSG00000166501|ENSG00000123066|ENSG00000164758|ENSG00000197122|ENSG00000069849|ENSG00000051382|ENSG00000144893|ENSG00000091831|ENSG00000101333|ENSG00000100030|ENSG00000169032|ENSG00000138448|ENSG00000171720|ENSG00000100644|ENSG00000074181|ENSG00000154229|ENSG00000180182|ENSG00000135679…	hsa:7068|hsa:8202|hsa:8503|hsa:5566|hsa:10231|hsa:6256|hsa:10499|hsa:5579|hsa:23389|hsa:90390|hsa:6714|hsa:483|hsa:5291|hsa:116931|hsa:2099|hsa:5332|hsa:5594|hsa:5604|hsa:3685|hsa:8841|hsa:3091|hsa:4854|hsa:5578|hsa:9282|hsa:4193|hsa:6772|hsa:1387|hsa:5336|hsa:488|hsa:6548|hsa:5214|hsa:9882|hsa:2033|hsa:9611|hsa:5567|hsa:5894|hsa:8648|hsa:10000|hsa:2308|hsa:5296|hsa:23236|hsa:842|hsa:8503|hsa:384…	7068|8202|8503|5566|10231|6256|10499|5579|23389|90390|6714|483|5291|116931|2099|5332|5594|5604|3685|8841|3091|4854|5578|9282|4193|6772|1387|5336|488|6548|5214|9882|2033|9611|5567|5894|8648|10000|2308|5296|23236|842|8503|3845|9862|4851|7249|25942|8850|2932|51196|2475|9969|9440|5469|29079|208|	http://www.genome.jp/kegg-bin/show_pathway?hsa04919/hsa:116931%09red/hsa:8503%09red/hsa:10000%09red/hsa:5336%09red/hsa:9440%09red/hsa:2099%09red/hsa:10499%09red/hsa:5894%09red/hsa:483%09red/hsa:842%09red/hsa:488%09red/hsa:5332%09red/hsa:5579%09red/hsa:5578%09red/hsa:29079%09red/hsa:8850%09red/hsa:7249%09red/hsa:9282%09red/hsa:6256%09red/hsa:4854%09red/hsa:5604%09red/hsa:5214%09red/hsa:90390%09red…
Progesterone-mediated oocyte maturation	KEGG PATHWAY	hsa04914	44	86	0.00520590087712	0.195395337127	ENSG00000162104|ENSG00000117461|ENSG00000072062|ENSG00000196510|ENSG00000172572|ENSG00000002822|ENSG00000169679|ENSG00000158402|ENSG00000152270|ENSG00000176248|ENSG00000109339|ENSG00000214575|ENSG00000051382|ENSG00000164045|ENSG00000100030|ENSG00000169032|ENSG00000140443|ENSG00000278139|ENSG00000072133|ENSG00000112062|ENSG00000132155|ENSG00000173175|ENSG00000127955|ENSG00000258210|ENSG00000065135…	hsa:115|hsa:8503|hsa:5566|hsa:51434|hsa:5139|hsa:8379|hsa:699|hsa:995|hsa:5140|hsa:29882|hsa:5602|hsa:64506|hsa:5291|hsa:993|hsa:5594|hsa:5604|hsa:3480|hsa:8503|hsa:27330|hsa:1432|hsa:5894|hsa:111|hsa:2773|hsa:51434|hsa:2773|hsa:6197|hsa:64506|hsa:5567|hsa:10000|hsa:5241|hsa:113|hsa:5296|hsa:112|hsa:6196|hsa:8697|hsa:3845|hsa:673|hsa:51433|hsa:8379|hsa:29945|hsa:6195|hsa:5602|hsa:891|hsa:208|	115|8503|5566|51434|5139|8379|699|995|5140|29882|5602|64506|5291|993|5594|5604|3480|8503|27330|1432|5894|111|2773|51434|2773|6197|64506|5567|10000|5241|113|5296|112|6196|8697|3845|673|51433|8379|29945|6195|5602|891|208|	http://www.genome.jp/kegg-bin/show_pathway?hsa04914/hsa:8503%09red/hsa:3845%09red/hsa:10000%09red/hsa:3480%09red/hsa:27330%09red/hsa:8697%09red/hsa:5140%09red/hsa:8379%09red/hsa:113%09red/hsa:64506%09red/hsa:112%09red/hsa:6196%09red/hsa:5604%09red/hsa:5602%09red/hsa:673%09red/hsa:993%09red/hsa:5594%09red/hsa:995%09red/hsa:891%09red/hsa:5139%09red/hsa:6197%09red/hsa:6195%09red/hsa:5296%09red/hsa:5…
Protein processing in endoplasmic reticulum	KEGG PATHWAY	hsa04141	75	168	0.00566363296022	0.195395337127	ENSG00000120694|ENSG00000113558|ENSG00000131508|ENSG00000138674|ENSG00000104723|ENSG00000068912|ENSG00000112208|ENSG00000136731|ENSG00000089597|ENSG00000182247|ENSG00000067167|ENSG00000088833|ENSG00000197930|ENSG00000109339|ENSG00000132388|ENSG00000128829|ENSG00000127191|ENSG00000014216|ENSG00000101310|ENSG00000100934|ENSG00000213676|ENSG00000066427|ENSG00000120725|ENSG00000077232|ENSG00000197442…	hsa:10808|hsa:6500|hsa:7322|hsa:22872|hsa:7991|hsa:27248|hsa:9532|hsa:56886|hsa:23193|hsa:7325|hsa:23471|hsa:55968|hsa:30001|hsa:5602|hsa:7326|hsa:440275|hsa:7186|hsa:823|hsa:10483|hsa:10484|hsa:1388|hsa:4287|hsa:64374|hsa:54431|hsa:4217|hsa:81567|hsa:10427|hsa:10294|hsa:9451|hsa:6184|hsa:56681|hsa:267|hsa:9695|hsa:10299|hsa:3306|hsa:80331|hsa:824|hsa:9373|hsa:29927|hsa:3301|hsa:22926|hsa:5034|hs…	10808|6500|7322|22872|7991|27248|9532|56886|23193|7325|23471|55968|30001|5602|7326|440275|7186|823|10483|10484|1388|4287|64374|54431|4217|81567|10427|10294|9451|6184|56681|267|9695|10299|3306|80331|824|9373|29927|3301|22926|5034|6400|9632|8454|10905|7415|5611|27102|79139|8720|55666|201595|6745|54788|80267|64215|23480|11231|51465|10277|118424|7095|55757|9709|5610|821|10427|10130|6185|5887|4780|791…	http://www.genome.jp/kegg-bin/show_pathway?hsa04141/hsa:4780%09red/hsa:10299%09red/hsa:9709%09red/hsa:6185%09red/hsa:29927%09red/hsa:10277%09red/hsa:23480%09red/hsa:11231%09red/hsa:4287%09red/hsa:10294%09red/hsa:201595%09red/hsa:55757%09red/hsa:64215%09red/hsa:10808%09red/hsa:29979%09red/hsa:9373%09red/hsa:64374%09red/hsa:27248%09red/hsa:6184%09red/hsa:80267%09red/hsa:56886%09red/hsa:824%09red/hs…
Adherens junction	KEGG PATHWAY	hsa04520	38	73	0.0072790661045	0.215967738312	ENSG00000072110|ENSG00000142949|ENSG00000146648|ENSG00000138795|ENSG00000177707|ENSG00000176105|ENSG00000035403|ENSG00000163513|ENSG00000152767|ENSG00000039068|ENSG00000135341|ENSG00000140575|ENSG00000077782|ENSG00000104067|ENSG00000173482|ENSG00000130402|ENSG00000140443|ENSG00000149177|ENSG00000141736|ENSG00000148498|ENSG00000044115|ENSG00000171105|ENSG00000005339|ENSG00000106299|ENSG00000197122…	hsa:87|hsa:5792|hsa:1956|hsa:51176|hsa:25945|hsa:7525|hsa:7414|hsa:7048|hsa:9855|hsa:999|hsa:6885|hsa:8826|hsa:2260|hsa:7082|hsa:5797|hsa:81|hsa:3480|hsa:5795|hsa:2064|hsa:56288|hsa:1495|hsa:3643|hsa:1387|hsa:8976|hsa:6714|hsa:9855|hsa:2033|hsa:2241|hsa:5818|hsa:998|hsa:10580|hsa:4087|hsa:4008|hsa:5594|hsa:1500|hsa:4301|hsa:51701|hsa:4089|	87|5792|1956|51176|25945|7525|7414|7048|9855|999|6885|8826|2260|7082|5797|81|3480|5795|2064|56288|1495|3643|1387|8976|6714|9855|2033|2241|5818|998|10580|4087|4008|5594|1500|4301|51701|4089|	http://www.genome.jp/kegg-bin/show_pathway?hsa04520/hsa:3480%09red/hsa:7414%09red/hsa:1500%09red/hsa:4301%09red/hsa:4008%09red/hsa:2064%09red/hsa:87%09red/hsa:81%09red/hsa:4089%09red/hsa:4087%09red/hsa:9855%09red/hsa:1956%09red/hsa:5594%09red/hsa:6885%09red/hsa:999%09red/hsa:998%09red/hsa:25945%09red/hsa:6714%09red/hsa:10580%09red/hsa:5792%09red/hsa:5795%09red/hsa:5797%09red/hsa:7082%09red/hsa:75…
Regulation of actin cytoskeleton	KEGG PATHWAY	hsa04810	91	215	0.0078249180548	0.215967738312	ENSG00000145703|ENSG00000186111|ENSG00000102302|ENSG00000145675|ENSG00000213949|ENSG00000145431|ENSG00000100030|ENSG00000084112|ENSG00000169032|ENSG00000131504|ENSG00000115221|ENSG00000148180|ENSG00000132155|ENSG00000100485|ENSG00000115020|ENSG00000137710|ENSG00000284292|ENSG00000070831|ENSG00000182541|ENSG00000082781|ENSG00000066468|ENSG00000278139|ENSG00000167193|ENSG00000129675|ENSG00000092820…	hsa:10788|hsa:23396|hsa:2245|hsa:5296|hsa:3672|hsa:56034|hsa:5594|hsa:54434|hsa:5604|hsa:1729|hsa:3694|hsa:2934|hsa:5894|hsa:6655|hsa:200576|hsa:5962|hsa:10095|hsa:998|hsa:3985|hsa:3693|hsa:2263|hsa:8503|hsa:1398|hsa:9459|hsa:7430|hsa:3676|hsa:81624|hsa:6093|hsa:4659|hsa:1956|hsa:50649|hsa:4638|hsa:85464|hsa:54776|hsa:10787|hsa:1730|hsa:8826|hsa:2260|hsa:5291|hsa:87|hsa:8394|hsa:5305|hsa:3984|hsa…	10788|23396|2245|5296|3672|56034|5594|54434|5604|1729|3694|2934|5894|6655|200576|5962|10095|998|3985|3693|2263|8503|1398|9459|7430|3676|81624|6093|4659|1956|50649|4638|85464|54776|10787|1730|8826|2260|5291|87|8394|5305|3984|79784|10109|5156|7409|3696|3683|3679|3684|324|8516|80310|5063|26999|5156|26999|7414|4660|8976|6714|6654|2768|23365|55740|10152|89846|3685|3682|3691|5062|1793|5747|5500|8503|70…	http://www.genome.jp/kegg-bin/show_pathway?hsa04810/hsa:200576%09red/hsa:8394%09red/hsa:10109%09red/hsa:56034%09red/hsa:7430%09red/hsa:5063%09red/hsa:54434%09red/hsa:2335%09red/hsa:5156%09red/hsa:3845%09red/hsa:80310%09red/hsa:8976%09red/hsa:4627%09red/hsa:5894%09red/hsa:8826%09red/hsa:4628%09red/hsa:5305%09red/hsa:5500%09red/hsa:5962%09red/hsa:1729%09red/hsa:55740%09red/hsa:4638%09red/hsa:1398%0…
ErbB signaling pathway	KEGG PATHWAY	hsa04012	43	87	0.00890667712889	0.223476626143	ENSG00000185634|ENSG00000117461|ENSG00000198793|ENSG00000173757|ENSG00000114423|ENSG00000146648|ENSG00000169398|ENSG00000145349|ENSG00000166501|ENSG00000157168|ENSG00000180370|ENSG00000148660|ENSG00000126561|ENSG00000175634|ENSG00000100030|ENSG00000169032|ENSG00000149269|ENSG00000141736|ENSG00000132155|ENSG00000100485|ENSG00000154229|ENSG00000197122|ENSG00000115904|ENSG00000197943|ENSG00000110395…	hsa:399694|hsa:8503|hsa:2475|hsa:6777|hsa:868|hsa:1956|hsa:5747|hsa:817|hsa:5579|hsa:3084|hsa:5062|hsa:818|hsa:6776|hsa:6199|hsa:5594|hsa:5604|hsa:5058|hsa:2064|hsa:5894|hsa:6655|hsa:5578|hsa:6714|hsa:6654|hsa:5336|hsa:867|hsa:10000|hsa:2549|hsa:5296|hsa:8503|hsa:1398|hsa:5291|hsa:6416|hsa:3845|hsa:673|hsa:2932|hsa:2066|hsa:5602|hsa:27|hsa:5063|hsa:23624|hsa:8440|hsa:5602|hsa:208|	399694|8503|2475|6777|868|1956|5747|817|5579|3084|5062|818|6776|6199|5594|5604|5058|2064|5894|6655|5578|6714|6654|5336|867|10000|2549|5296|8503|1398|5291|6416|3845|673|2932|2066|5602|27|5063|23624|8440|5602|208|	http://www.genome.jp/kegg-bin/show_pathway?hsa04012/hsa:8503%09red/hsa:5062%09red/hsa:10000%09red/hsa:23624%09red/hsa:5063%09red/hsa:3084%09red/hsa:5579%09red/hsa:5578%09red/hsa:868%09red/hsa:27%09red/hsa:1398%09red/hsa:867%09red/hsa:5747%09red/hsa:2066%09red/hsa:2064%09red/hsa:5604%09red/hsa:2549%09red/hsa:5602%09red/hsa:5291%09red/hsa:1956%09red/hsa:5336%09red/hsa:5594%09red/hsa:6199%09red/hsa:…
Focal adhesion	KEGG PATHWAY	hsa04510	87	207	0.0104487235218	0.240320641002	ENSG00000186111|ENSG00000117461|ENSG00000136068|ENSG00000213949|ENSG00000091136|ENSG00000135862|ENSG00000145431|ENSG00000100030|ENSG00000169032|ENSG00000131504|ENSG00000115221|ENSG00000197702|ENSG00000132155|ENSG00000100485|ENSG00000150630|ENSG00000070831|ENSG00000117020|ENSG00000082781|ENSG00000145675|ENSG00000278139|ENSG00000167193|ENSG00000082701|ENSG00000115232|ENSG00000110799|ENSG00000108821…	hsa:23396|hsa:8503|hsa:2317|hsa:3672|hsa:3912|hsa:3915|hsa:56034|hsa:5594|hsa:5604|hsa:1729|hsa:3694|hsa:55742|hsa:5894|hsa:6655|hsa:7424|hsa:998|hsa:10000|hsa:3693|hsa:5296|hsa:8503|hsa:1398|hsa:2932|hsa:3676|hsa:7450|hsa:1277|hsa:6093|hsa:4659|hsa:1956|hsa:4638|hsa:3911|hsa:54776|hsa:5579|hsa:5291|hsa:87|hsa:1289|hsa:2889|hsa:3908|hsa:5578|hsa:1287|hsa:7408|hsa:5156|hsa:7409|hsa:3696|hsa:3910|h…	23396|8503|2317|3672|3912|3915|56034|5594|5604|1729|3694|55742|5894|6655|7424|998|10000|3693|5296|8503|1398|2932|3676|7450|1277|6093|4659|1956|4638|3911|54776|5579|5291|87|1289|2889|3908|5578|1287|7408|5156|7409|3696|3910|3679|5602|8516|5728|3371|80310|5063|5156|399694|7414|3480|1293|4660|2064|7148|330|6714|6654|3685|64098|3691|5062|3909|83660|1793|5602|2316|255631|5747|5500|394|3908|81|5058|824|…	http://www.genome.jp/kegg-bin/show_pathway?hsa04510/hsa:3691%09red/hsa:5063%09red/hsa:8503%09red/hsa:2889%09red/hsa:10000%09red/hsa:3911%09red/hsa:3910%09red/hsa:3480%09red/hsa:3694%09red/hsa:8516%09red/hsa:5291%09red/hsa:5747%09red/hsa:1793%09red/hsa:1277%09red/hsa:5594%09red/hsa:55742%09red/hsa:1729%09red/hsa:7414%09red/hsa:1289%09red/hsa:330%09red/hsa:1956%09red/hsa:2317%09red/hsa:5062%09red/h…
Renal cell carcinoma	KEGG PATHWAY	hsa05211	33	66	0.0178303506458	0.351512627017	ENSG00000134954|ENSG00000117461|ENSG00000108094|ENSG00000154803|ENSG00000116016|ENSG00000105329|ENSG00000051382|ENSG00000107263|ENSG00000100030|ENSG00000169032|ENSG00000149269|ENSG00000179295|ENSG00000132155|ENSG00000100485|ENSG00000005339|ENSG00000115904|ENSG00000100393|ENSG00000116473|ENSG00000070831|ENSG00000143437|ENSG00000117020|ENSG00000109458|ENSG00000145675|ENSG00000278139|ENSG00000167193…	hsa:2113|hsa:8503|hsa:8453|hsa:201163|hsa:2034|hsa:7040|hsa:5291|hsa:2889|hsa:5594|hsa:5604|hsa:5058|hsa:5781|hsa:5894|hsa:6655|hsa:1387|hsa:6654|hsa:2033|hsa:5906|hsa:998|hsa:405|hsa:10000|hsa:2549|hsa:5296|hsa:8503|hsa:1398|hsa:3091|hsa:3845|hsa:673|hsa:112399|hsa:5062|hsa:54583|hsa:5063|hsa:208|	2113|8503|8453|201163|2034|7040|5291|2889|5594|5604|5058|5781|5894|6655|1387|6654|2033|5906|998|405|10000|2549|5296|8503|1398|3091|3845|673|112399|5062|54583|5063|208|	http://www.genome.jp/kegg-bin/show_pathway?hsa05211/hsa:8503%09red/hsa:2889%09red/hsa:10000%09red/hsa:405%09red/hsa:54583%09red/hsa:5063%09red/hsa:5062%09red/hsa:5906%09red/hsa:5781%09red/hsa:1398%09red/hsa:112399%09red/hsa:5058%09red/hsa:5604%09red/hsa:2549%09red/hsa:201163%09red/hsa:5291%09red/hsa:8453%09red/hsa:5594%09red/hsa:2113%09red/hsa:673%09red/hsa:998%09red/hsa:5296%09red/hsa:6655%09red…
Pancreatic cancer	KEGG PATHWAY	hsa05212	33	66	0.0178303506458	0.351512627017	ENSG00000146648|ENSG00000117461|ENSG00000115415|ENSG00000051180|ENSG00000175387|ENSG00000109339|ENSG00000105329|ENSG00000051382|ENSG00000163513|ENSG00000139687|ENSG00000144118|ENSG00000100030|ENSG00000169032|ENSG00000278139|ENSG00000141736|ENSG00000132155|ENSG00000017797|ENSG00000104365|ENSG00000075651|ENSG00000070831|ENSG00000117020|ENSG00000145675|ENSG00000132906|ENSG00000168610|ENSG00000006451…	hsa:1956|hsa:8503|hsa:6772|hsa:5888|hsa:4087|hsa:5602|hsa:7040|hsa:5291|hsa:7048|hsa:5925|hsa:5899|hsa:5594|hsa:5604|hsa:8503|hsa:2064|hsa:5894|hsa:10928|hsa:3551|hsa:5337|hsa:998|hsa:10000|hsa:5296|hsa:842|hsa:6774|hsa:5898|hsa:4790|hsa:9459|hsa:3845|hsa:673|hsa:675|hsa:4089|hsa:5602|hsa:208|	1956|8503|6772|5888|4087|5602|7040|5291|7048|5925|5899|5594|5604|8503|2064|5894|10928|3551|5337|998|10000|5296|842|6774|5898|4790|9459|3845|673|675|4089|5602|208|	http://www.genome.jp/kegg-bin/show_pathway?hsa05212/hsa:3551%09red/hsa:8503%09red/hsa:10000%09red/hsa:5291%09red/hsa:9459%09red/hsa:842%09red/hsa:5925%09red/hsa:10928%09red/hsa:2064%09red/hsa:5604%09red/hsa:5602%09red/hsa:4089%09red/hsa:4087%09red/hsa:1956%09red/hsa:5337%09red/hsa:5594%09red/hsa:673%09red/hsa:998%09red/hsa:5296%09red/hsa:675%09red/hsa:208%09red/hsa:4790%09red/hsa:3845%09red/hsa:5…
Oocyte meiosis	KEGG PATHWAY	hsa04114	49	110	0.0223698012434	0.411604342878	ENSG00000113575|ENSG00000108953|ENSG00000072062|ENSG00000196510|ENSG00000173175|ENSG00000169679|ENSG00000145349|ENSG00000158402|ENSG00000213639|ENSG00000113558|ENSG00000072501|ENSG00000137713|ENSG00000123104|ENSG00000214575|ENSG00000148660|ENSG00000162104|ENSG00000078304|ENSG00000108055|ENSG00000077935|ENSG00000071242|ENSG00000100030|ENSG00000120910|ENSG00000258210|ENSG00000169032|ENSG00000140443…	hsa:5515|hsa:7531|hsa:5566|hsa:51434|hsa:111|hsa:699|hsa:817|hsa:995|hsa:5500|hsa:6500|hsa:8243|hsa:5519|hsa:3709|hsa:64506|hsa:818|hsa:115|hsa:5527|hsa:9126|hsa:27127|hsa:6196|hsa:5594|hsa:5533|hsa:51434|hsa:5604|hsa:3480|hsa:27330|hsa:5530|hsa:5525|hsa:5532|hsa:6197|hsa:64506|hsa:8454|hsa:5567|hsa:8945|hsa:3708|hsa:5241|hsa:113|hsa:5516|hsa:367|hsa:112|hsa:8697|hsa:29882|hsa:23291|hsa:9748|hsa:…	5515|7531|5566|51434|111|699|817|995|5500|6500|8243|5519|3709|64506|818|115|5527|9126|27127|6196|5594|5533|51434|5604|3480|27330|5530|5525|5532|6197|64506|8454|5567|8945|3708|5241|113|5516|367|112|8697|29882|23291|9748|6790|51433|29945|6195|891|	http://www.genome.jp/kegg-bin/show_pathway?hsa04114/hsa:3708%09red/hsa:3709%09red/hsa:8243%09red/hsa:27330%09red/hsa:8697%09red/hsa:5594%09red/hsa:9748%09red/hsa:113%09red/hsa:7531%09red/hsa:6790%09red/hsa:5530%09red/hsa:5519%09red/hsa:5532%09red/hsa:112%09red/hsa:5515%09red/hsa:6500%09red/hsa:8945%09red/hsa:5604%09red/hsa:8454%09red/hsa:5533%09red/hsa:3480%09red/hsa:995%09red/hsa:891%09red/hsa:6…
Proteoglycans in cancer	KEGG PATHWAY	hsa05205	82	204	0.0271499654155	0.425944897895	ENSG00000166225|ENSG00000196924|ENSG00000117461|ENSG00000072062|ENSG00000011422|ENSG00000114423|ENSG00000146648|ENSG00000169398|ENSG00000145362|ENSG00000145349|ENSG00000125503|ENSG00000138193|ENSG00000100030|ENSG00000164305|ENSG00000213639|ENSG00000198793|ENSG00000085733|ENSG00000166501|ENSG00000092820|ENSG00000134318|ENSG00000105329|ENSG00000123104|ENSG00000148660|ENSG00000175387|ENSG00000150593…	hsa:10818|hsa:2316|hsa:8503|hsa:5566|hsa:5329|hsa:868|hsa:1956|hsa:5747|hsa:287|hsa:817|hsa:54776|hsa:51196|hsa:5594|hsa:836|hsa:5500|hsa:2475|hsa:2017|hsa:5579|hsa:7430|hsa:9475|hsa:7040|hsa:3709|hsa:818|hsa:4087|hsa:27250|hsa:6199|hsa:3708|hsa:2099|hsa:60495|hsa:1432|hsa:8826|hsa:2260|hsa:6608|hsa:5894|hsa:5604|hsa:81578|hsa:3480|hsa:5058|hsa:3685|hsa:5727|hsa:4660|hsa:6774|hsa:3339|hsa:6655|hs…	10818|2316|8503|5566|5329|868|1956|5747|287|817|54776|51196|5594|836|5500|2475|2017|5579|7430|9475|7040|3709|818|4087|27250|6199|3708|2099|60495|1432|8826|2260|6608|5894|5604|81578|3480|5058|3685|5727|4660|6774|3339|6655|5578|4193|2335|5336|6714|6548|6654|5962|81029|23365|1975|960|7099|5567|998|2549|10000|29102|2317|3693|5781|5296|2064|8503|3091|5291|867|7074|3845|673|2066|287|23624|6383|1634|609…	http://www.genome.jp/kegg-bin/show_pathway?hsa05205/hsa:3708%09red/hsa:3709%09red/hsa:7074%09red/hsa:8503%09red/hsa:10000%09red/hsa:5336%09red/hsa:3339%09red/hsa:3480%09red/hsa:23624%09red/hsa:5329%09red/hsa:2099%09red/hsa:5747%09red/hsa:5962%09red/hsa:836%09red/hsa:7430%09red/hsa:960%09red/hsa:6774%09red/hsa:1956%09red/hsa:2317%09red/hsa:23365%09red/hsa:5579%09red/hsa:5578%09red/hsa:868%09red/hs…
Neurotrophin signaling pathway	KEGG PATHWAY	hsa04722	52	120	0.027287454228	0.425944897895	ENSG00000166225|ENSG00000080815|ENSG00000117461|ENSG00000185634|ENSG00000148053|ENSG00000145349|ENSG00000175104|ENSG00000109339|ENSG00000100784|ENSG00000167193|ENSG00000148660|ENSG00000111252|ENSG00000107263|ENSG00000071242|ENSG00000197442|ENSG00000100030|ENSG00000134243|ENSG00000132155|ENSG00000169032|ENSG00000140538|ENSG00000072133|ENSG00000179295|ENSG00000112062|ENSG00000090376|ENSG00000100485…	hsa:10818|hsa:5663|hsa:8503|hsa:399694|hsa:4915|hsa:817|hsa:7189|hsa:5602|hsa:9252|hsa:1398|hsa:818|hsa:10019|hsa:2889|hsa:6196|hsa:4217|hsa:5594|hsa:6272|hsa:5894|hsa:5604|hsa:4916|hsa:27330|hsa:5781|hsa:1432|hsa:11213|hsa:6655|hsa:11108|hsa:5664|hsa:6654|hsa:6197|hsa:3551|hsa:5336|hsa:5906|hsa:998|hsa:10000|hsa:10603|hsa:2549|hsa:5296|hsa:4214|hsa:4215|hsa:57498|hsa:8503|hsa:4790|hsa:9500|hsa:5…	10818|5663|8503|399694|4915|817|7189|5602|9252|1398|818|10019|2889|6196|4217|5594|6272|5894|5604|4916|27330|5781|1432|11213|6655|11108|5664|6654|6197|3551|5336|5906|998|10000|10603|2549|5296|4214|4215|57498|8503|4790|9500|5291|5580|3845|673|2932|6195|7531|5602|208|	http://www.genome.jp/kegg-bin/show_pathway?hsa04722/hsa:11213%09red/hsa:8503%09red/hsa:7189%09red/hsa:10000%09red/hsa:4915%09red/hsa:9252%09red/hsa:27330%09red/hsa:9500%09red/hsa:5580%09red/hsa:2889%09red/hsa:4217%09red/hsa:7531%09red/hsa:5906%09red/hsa:5291%09red/hsa:5781%09red/hsa:1398%09red/hsa:6272%09red/hsa:5663%09red/hsa:5604%09red/hsa:2549%09red/hsa:5602%09red/hsa:673%09red/hsa:5664%09red/…
DNA replication	KEGG PATHWAY	hsa03030	20	36	0.0277790150801	0.425944897895	ENSG00000198056|ENSG00000146143|ENSG00000076003|ENSG00000014138|ENSG00000101868|ENSG00000112118|ENSG00000105486|ENSG00000035928|ENSG00000062822|ENSG00000104738|ENSG00000100479|ENSG00000111445|ENSG00000177084|ENSG00000136104|ENSG00000138346|ENSG00000163918|ENSG00000049541|ENSG00000285816|ENSG00000132383|ENSG00000284491	hsa:5557|hsa:5558|hsa:4175|hsa:23649|hsa:5422|hsa:4172|hsa:3978|hsa:5981|hsa:5424|hsa:4173|hsa:5427|hsa:5985|hsa:5426|hsa:79621|hsa:1763|hsa:5984|hsa:5982|hsa:23649|hsa:6117|hsa:10535|	5557|5558|4175|23649|5422|4172|3978|5981|5424|4173|5427|5985|5426|79621|1763|5984|5982|23649|6117|10535|	http://www.genome.jp/kegg-bin/show_pathway?hsa03030/hsa:10535%09red/hsa:1763%09red/hsa:4172%09red/hsa:4173%09red/hsa:23649%09red/hsa:5427%09red/hsa:5426%09red/hsa:5424%09red/hsa:5422%09red/hsa:79621%09red/hsa:6117%09red/hsa:3978%09red/hsa:4175%09red/hsa:5557%09red/hsa:5981%09red/hsa:5982%09red/hsa:5558%09red/hsa:5984%09red/hsa:5985%09red
Fc gamma R-mediated phagocytosis	KEGG PATHWAY	hsa04666	41	91	0.0302959091633	0.440087943635	ENSG00000117461|ENSG00000171132|ENSG00000186111|ENSG00000166501|ENSG00000143398|ENSG00000284292|ENSG00000145555|ENSG00000116711|ENSG00000175634|ENSG00000153317|ENSG00000176124|ENSG00000100030|ENSG00000169032|ENSG00000134516|ENSG00000149269|ENSG00000278139|ENSG00000148180|ENSG00000254087|ENSG00000154229|ENSG00000079805|ENSG00000106299|ENSG00000067113|ENSG00000106683|ENSG00000197943|ENSG00000168918…	hsa:8503|hsa:5581|hsa:23396|hsa:5579|hsa:8394|hsa:10095|hsa:4651|hsa:5321|hsa:6199|hsa:50807|hsa:5788|hsa:5594|hsa:5604|hsa:1794|hsa:5058|hsa:8503|hsa:2934|hsa:4067|hsa:5578|hsa:1785|hsa:8976|hsa:8611|hsa:3984|hsa:5336|hsa:3635|hsa:5337|hsa:998|hsa:10000|hsa:8613|hsa:10109|hsa:5296|hsa:7409|hsa:1398|hsa:8853|hsa:5894|hsa:5291|hsa:273|hsa:5580|hsa:3985|hsa:7408|hsa:208|	8503|5581|23396|5579|8394|10095|4651|5321|6199|50807|5788|5594|5604|1794|5058|8503|2934|4067|5578|1785|8976|8611|3984|5336|3635|5337|998|10000|8613|10109|5296|7409|1398|8853|5894|5291|273|5580|3985|7408|208|	http://www.genome.jp/kegg-bin/show_pathway?hsa04666/hsa:8394%09red/hsa:8503%09red/hsa:5581%09red/hsa:10000%09red/hsa:4651%09red/hsa:5580%09red/hsa:4067%09red/hsa:273%09red/hsa:5321%09red/hsa:5579%09red/hsa:5578%09red/hsa:10109%09red/hsa:10095%09red/hsa:1398%09red/hsa:8853%09red/hsa:5788%09red/hsa:1785%09red/hsa:5058%09red/hsa:5604%09red/hsa:5337%09red/hsa:5336%09red/hsa:5594%09red/hsa:6199%09red/…
Prostate cancer	KEGG PATHWAY	hsa05215	40	89	0.0329057915554	0.445589402714	ENSG00000146648|ENSG00000134853|ENSG00000198793|ENSG00000117461|ENSG00000066468|ENSG00000138795|ENSG00000051382|ENSG00000139687|ENSG00000169083|ENSG00000145431|ENSG00000118260|ENSG00000077782|ENSG00000169032|ENSG00000140443|ENSG00000146592|ENSG00000157613|ENSG00000141736|ENSG00000132155|ENSG00000095794|ENSG00000135679|ENSG00000005339|ENSG00000115904|ENSG00000104365|ENSG00000100393|ENSG00000117020…	hsa:1956|hsa:5156|hsa:2475|hsa:8503|hsa:2263|hsa:51176|hsa:5291|hsa:5925|hsa:367|hsa:56034|hsa:1385|hsa:2260|hsa:5604|hsa:3480|hsa:9586|hsa:90993|hsa:2064|hsa:5894|hsa:1385|hsa:4193|hsa:1387|hsa:6654|hsa:3551|hsa:2033|hsa:10000|hsa:2308|hsa:5296|hsa:5156|hsa:842|hsa:8503|hsa:4790|hsa:64764|hsa:6655|hsa:3845|hsa:673|hsa:2932|hsa:5594|hsa:5728|hsa:80310|hsa:208|	1956|5156|2475|8503|2263|51176|5291|5925|367|56034|1385|2260|5604|3480|9586|90993|2064|5894|1385|4193|1387|6654|3551|2033|10000|2308|5296|5156|842|8503|4790|64764|6655|3845|673|2932|5594|5728|80310|208|	http://www.genome.jp/kegg-bin/show_pathway?hsa05215/hsa:64764%09red/hsa:8503%09red/hsa:10000%09red/hsa:51176%09red/hsa:56034%09red/hsa:3480%09red/hsa:842%09red/hsa:90993%09red/hsa:5925%09red/hsa:9586%09red/hsa:5728%09red/hsa:2064%09red/hsa:5604%09red/hsa:1956%09red/hsa:5291%09red/hsa:3551%09red/hsa:5156%09red/hsa:5594%09red/hsa:673%09red/hsa:2263%09red/hsa:5296%09red/hsa:6655%09red/hsa:6654%09red…
mTOR signaling pathway	KEGG PATHWAY	hsa04150	29	60	0.0339035415108	0.445589402714	ENSG00000117461|ENSG00000198793|ENSG00000164327|ENSG00000165699|ENSG00000166501|ENSG00000051382|ENSG00000175634|ENSG00000071242|ENSG00000100030|ENSG00000141564|ENSG00000072133|ENSG00000100644|ENSG00000154229|ENSG00000132356|ENSG00000135932|ENSG00000177189|ENSG00000104365|ENSG00000063046|ENSG00000102547|ENSG00000117020|ENSG00000145675|ENSG00000278139|ENSG00000025039|ENSG00000103197|ENSG00000157764…	hsa:8503|hsa:2475|hsa:253260|hsa:7248|hsa:5579|hsa:5291|hsa:6199|hsa:6196|hsa:5594|hsa:57521|hsa:27330|hsa:3091|hsa:5578|hsa:5562|hsa:51719|hsa:6197|hsa:3551|hsa:1975|hsa:81617|hsa:10000|hsa:5296|hsa:8503|hsa:58528|hsa:7249|hsa:673|hsa:5728|hsa:6195|hsa:9706|hsa:208|	8503|2475|253260|7248|5579|5291|6199|6196|5594|57521|27330|3091|5578|5562|51719|6197|3551|1975|81617|10000|5296|8503|58528|7249|673|5728|6195|9706|208|	http://www.genome.jp/kegg-bin/show_pathway?hsa04150/hsa:8503%09red/hsa:10000%09red/hsa:1975%09red/hsa:81617%09red/hsa:9706%09red/hsa:27330%09red/hsa:7249%09red/hsa:5579%09red/hsa:5578%09red/hsa:5291%09red/hsa:253260%09red/hsa:51719%09red/hsa:7248%09red/hsa:5728%09red/hsa:673%09red/hsa:58528%09red/hsa:3551%09red/hsa:5594%09red/hsa:6199%09red/hsa:6196%09red/hsa:6197%09red/hsa:6195%09red/hsa:57521%0…
Inositol phosphate metabolism	KEGG PATHWAY	hsa00562	29	61	0.0390498431352	0.469728063772	ENSG00000104331|ENSG00000186111|ENSG00000011405|ENSG00000078142|ENSG00000068383|ENSG00000078269|ENSG00000168918|ENSG00000143398|ENSG00000051382|ENSG00000141401|ENSG00000122126|ENSG00000101333|ENSG00000159082|ENSG00000086544|ENSG00000204084|ENSG00000249967|ENSG00000115020|ENSG00000171100|ENSG00000150867|ENSG00000197943|ENSG00000133731|ENSG00000182621|ENSG00000109452|ENSG00000038210|ENSG00000040933…	hsa:54928|hsa:23396|hsa:5286|hsa:5289|hsa:3632|hsa:8871|hsa:3635|hsa:8394|hsa:5291|hsa:3613|hsa:4952|hsa:5332|hsa:8867|hsa:80271|hsa:3633|hsa:55361|hsa:200576|hsa:4534|hsa:5305|hsa:5336|hsa:3612|hsa:23236|hsa:8821|hsa:55300|hsa:3631|hsa:51196|hsa:5297|hsa:5728|hsa:5287|	54928|23396|5286|5289|3632|8871|3635|8394|5291|3613|4952|5332|8867|80271|3633|55361|200576|4534|5305|5336|3612|23236|8821|55300|3631|51196|5297|5728|5287|	http://www.genome.jp/kegg-bin/show_pathway?hsa00562/hsa:200576%09red/hsa:5289%09red/hsa:5287%09red/hsa:23236%09red/hsa:5286%09red/hsa:54928%09red/hsa:5728%09red/hsa:8871%09red/hsa:5291%09red/hsa:3632%09red/hsa:5336%09red/hsa:5332%09red/hsa:3631%09red/hsa:4952%09red/hsa:3633%09red/hsa:3612%09red/hsa:3635%09red/hsa:3613%09red/hsa:5297%09red/hsa:51196%09red/hsa:8394%09red/hsa:80271%09red/hsa:8821%09…
Homologous recombination	KEGG PATHWAY	hsa03440	16	28	0.0391440053143	0.469728063772	ENSG00000100038|ENSG00000104320|ENSG00000185379|ENSG00000224086|ENSG00000108384|ENSG00000182185|ENSG00000113522|ENSG00000002016|ENSG00000062822|ENSG00000051180|ENSG00000139618|ENSG00000020922|ENSG00000177302|ENSG00000283782|ENSG00000132383|ENSG00000197299	hsa:8940|hsa:4683|hsa:5892|hsa:8940|hsa:5889|hsa:5890|hsa:10111|hsa:5893|hsa:5424|hsa:5888|hsa:675|hsa:4361|hsa:7156|hsa:10111|hsa:6117|hsa:641|	8940|4683|5892|8940|5889|5890|10111|5893|5424|5888|675|4361|7156|10111|6117|641|	http://www.genome.jp/kegg-bin/show_pathway?hsa03440/hsa:10111%09red/hsa:641%09red/hsa:4683%09red/hsa:5424%09red/hsa:675%09red/hsa:6117%09red/hsa:8940%09red/hsa:5889%09red/hsa:5888%09red/hsa:4361%09red/hsa:7156%09red/hsa:5892%09red/hsa:5893%09red/hsa:5890%09red
Acute myeloid leukemia	KEGG PATHWAY	hsa05221	27	57	0.0465610020621	0.512582850797	ENSG00000117461|ENSG00000198793|ENSG00000112033|ENSG00000138795|ENSG00000173757|ENSG00000051382|ENSG00000126561|ENSG00000175634|ENSG00000100030|ENSG00000169032|ENSG00000122025|ENSG00000140464|ENSG00000079102|ENSG00000168610|ENSG00000132155|ENSG00000100485|ENSG00000115904|ENSG00000104365|ENSG00000066336|ENSG00000117020|ENSG00000145675|ENSG00000278139|ENSG00000109320|ENSG00000159216|ENSG00000133703…	hsa:8503|hsa:2475|hsa:5467|hsa:51176|hsa:6777|hsa:5291|hsa:6776|hsa:6199|hsa:5594|hsa:5604|hsa:2322|hsa:5371|hsa:862|hsa:6774|hsa:5894|hsa:6655|hsa:6654|hsa:3551|hsa:6688|hsa:10000|hsa:5296|hsa:8503|hsa:4790|hsa:861|hsa:3845|hsa:673|hsa:208|	8503|2475|5467|51176|6777|5291|6776|6199|5594|5604|2322|5371|862|6774|5894|6655|6654|3551|6688|10000|5296|8503|4790|861|3845|673|208|	http://www.genome.jp/kegg-bin/show_pathway?hsa05221/hsa:8503%09red/hsa:10000%09red/hsa:862%09red/hsa:861%09red/hsa:5604%09red/hsa:6688%09red/hsa:5291%09red/hsa:3551%09red/hsa:5594%09red/hsa:6199%09red/hsa:673%09red/hsa:5371%09red/hsa:5296%09red/hsa:6655%09red/hsa:6654%09red/hsa:208%09red/hsa:4790%09red/hsa:3845%09red/hsa:6776%09red/hsa:6777%09red/hsa:6774%09red/hsa:2322%09red/hsa:51176%09red/hsa:…
Valine, leucine and isoleucine degradation	KEGG PATHWAY	hsa00280	22	44	0.0467835888767	0.512582850797	ENSG00000072210|ENSG00000075239|ENSG00000083720|ENSG00000138796|ENSG00000113790|ENSG00000117054|ENSG00000137992|ENSG00000138029|ENSG00000111275|ENSG00000114054|ENSG00000164904|ENSG00000175198|ENSG00000196177|ENSG00000248098|ENSG00000131844|ENSG00000084754|ENSG00000117305|ENSG00000112972|ENSG00000078070|ENSG00000106049|ENSG00000143149|ENSG00000151498	hsa:224|hsa:38|hsa:5019|hsa:3033|hsa:1962|hsa:34|hsa:1629|hsa:3032|hsa:217|hsa:5096|hsa:501|hsa:5095|hsa:36|hsa:593|hsa:64087|hsa:3030|hsa:3155|hsa:3157|hsa:56922|hsa:11112|hsa:223|hsa:27034|	224|38|5019|3033|1962|34|1629|3032|217|5096|501|5095|36|593|64087|3030|3155|3157|56922|11112|223|27034|	http://www.genome.jp/kegg-bin/show_pathway?hsa00280/hsa:593%09red/hsa:27034%09red/hsa:3032%09red/hsa:217%09red/hsa:64087%09red/hsa:5096%09red/hsa:11112%09red/hsa:5095%09red/hsa:56922%09red/hsa:224%09red/hsa:223%09red/hsa:5019%09red/hsa:501%09red/hsa:34%09red/hsa:36%09red/hsa:1629%09red/hsa:3033%09red/hsa:3030%09red/hsa:3155%09red/hsa:1962%09red/hsa:38%09red/hsa:3157%09red
Endometrial cancer	KEGG PATHWAY	hsa05213	25	52	0.0482867902925	0.512582850797	ENSG00000146648|ENSG00000117461|ENSG00000168646|ENSG00000138795|ENSG00000051382|ENSG00000100030|ENSG00000169032|ENSG00000039068|ENSG00000044115|ENSG00000141736|ENSG00000132155|ENSG00000100485|ENSG00000076242|ENSG00000115904|ENSG00000103126|ENSG00000134982|ENSG00000117020|ENSG00000145675|ENSG00000132906|ENSG00000278139|ENSG00000133703|ENSG00000157764|ENSG00000082701|ENSG00000171862|ENSG00000105221	hsa:1956|hsa:8503|hsa:8313|hsa:51176|hsa:5291|hsa:5594|hsa:5604|hsa:999|hsa:1495|hsa:2064|hsa:5894|hsa:6655|hsa:4292|hsa:6654|hsa:8312|hsa:324|hsa:10000|hsa:5296|hsa:842|hsa:8503|hsa:3845|hsa:673|hsa:2932|hsa:5728|hsa:208|	1956|8503|8313|51176|5291|5594|5604|999|1495|2064|5894|6655|4292|6654|8312|324|10000|5296|842|8503|3845|673|2932|5728|208|	http://www.genome.jp/kegg-bin/show_pathway?hsa05213/hsa:8503%09red/hsa:10000%09red/hsa:842%09red/hsa:8312%09red/hsa:8313%09red/hsa:5728%09red/hsa:2064%09red/hsa:5604%09red/hsa:1956%09red/hsa:5291%09red/hsa:5594%09red/hsa:673%09red/hsa:999%09red/hsa:5296%09red/hsa:6655%09red/hsa:6654%09red/hsa:208%09red/hsa:3845%09red/hsa:324%09red/hsa:4292%09red/hsa:2932%09red/hsa:51176%09red/hsa:5894%09red/hsa:1…
RNA degradation	KEGG PATHWAY	hsa03018	33	74	0.0524831097655	0.536494010936	ENSG00000166889|ENSG00000140694|ENSG00000088930|ENSG00000123737|ENSG00000113300|ENSG00000140395|ENSG00000147905|ENSG00000172795|ENSG00000171311|ENSG00000114127|ENSG00000110367|ENSG00000171824|ENSG00000152520|ENSG00000155508|ENSG00000083520|ENSG00000166938|ENSG00000075914|ENSG00000151065|ENSG00000112941|ENSG00000138767|ENSG00000039123|ENSG00000179335|ENSG00000125107|ENSG00000138035|ENSG00000113013…	hsa:219988|hsa:5073|hsa:22803|hsa:5393|hsa:57472|hsa:80349|hsa:84186|hsa:167227|hsa:51013|hsa:54464|hsa:1656|hsa:5394|hsa:255967|hsa:9337|hsa:22894|hsa:115752|hsa:23016|hsa:196513|hsa:11044|hsa:246175|hsa:23517|hsa:80153|hsa:23019|hsa:87178|hsa:3313|hsa:2027|hsa:9125|hsa:80153|hsa:55802|hsa:9652|hsa:25904|hsa:80336|hsa:64282|	219988|5073|22803|5393|57472|80349|84186|167227|51013|54464|1656|5394|255967|9337|22894|115752|23016|196513|11044|246175|23517|80153|23019|87178|3313|2027|9125|80153|55802|9652|25904|80336|64282|	http://www.genome.jp/kegg-bin/show_pathway?hsa03018/hsa:5394%09red/hsa:11044%09red/hsa:87178%09red/hsa:9337%09red/hsa:57472%09red/hsa:55802%09red/hsa:80349%09red/hsa:1656%09red/hsa:2027%09red/hsa:5393%09red/hsa:5073%09red/hsa:3313%09red/hsa:22894%09red/hsa:196513%09red/hsa:80153%09red/hsa:167227%09red/hsa:84186%09red/hsa:9652%09red/hsa:64282%09red/hsa:25904%09red/hsa:54464%09red/hsa:23019%09red/h…
Tight junction	KEGG PATHWAY	hsa04530	54	134	0.0605165026941	0.553316124317	ENSG00000113575|ENSG00000065675|ENSG00000171132|ENSG00000132849|ENSG00000154721|ENSG00000163558|ENSG00000085733|ENSG00000105289|ENSG00000109063|ENSG00000176105|ENSG00000197122|ENSG00000027075|ENSG00000159023|ENSG00000088367|ENSG00000143375|ENSG00000104067|ENSG00000130402|ENSG00000187391|ENSG00000151276|ENSG00000100345|ENSG00000130396|ENSG00000104695|ENSG00000081026|ENSG00000119139|ENSG00000133392…	hsa:5515|hsa:5588|hsa:5581|hsa:10207|hsa:58494|hsa:5584|hsa:2017|hsa:27134|hsa:4621|hsa:7525|hsa:6714|hsa:5583|hsa:2035|hsa:2036|hsa:57530|hsa:7082|hsa:81|hsa:9863|hsa:9223|hsa:4627|hsa:4301|hsa:5516|hsa:260425|hsa:9414|hsa:4629|hsa:9218|hsa:2773|hsa:60412|hsa:5519|hsa:2773|hsa:4628|hsa:56288|hsa:8777|hsa:998|hsa:5520|hsa:87|hsa:8189|hsa:64398|hsa:154810|hsa:55870|hsa:1495|hsa:79784|hsa:5580|hsa:…	5515|5588|5581|10207|58494|5584|2017|27134|4621|7525|6714|5583|2035|2036|57530|7082|81|9863|9223|4627|4301|5516|260425|9414|4629|9218|2773|60412|5519|2773|4628|56288|8777|998|5520|87|8189|64398|154810|55870|1495|79784|5580|3845|6709|5520|5578|10000|2037|5728|8573|208|5584|5579|	http://www.genome.jp/kegg-bin/show_pathway?hsa04530/hsa:5584%09red/hsa:58494%09red/hsa:5580%09red/hsa:5581%09red/hsa:10000%09red/hsa:8777%09red/hsa:87%09red/hsa:57530%09red/hsa:27134%09red/hsa:260425%09red/hsa:55870%09red/hsa:6709%09red/hsa:5579%09red/hsa:5578%09red/hsa:5519%09red/hsa:2037%09red/hsa:5516%09red/hsa:5515%09red/hsa:5583%09red/hsa:4301%09red/hsa:5728%09red/hsa:10207%09red/hsa:81%09re…
Mismatch repair	KEGG PATHWAY	hsa03430	13	23	0.0627165661714	0.553316124317	ENSG00000078319|ENSG00000076242|ENSG00000105486|ENSG00000035928|ENSG00000062822|ENSG00000119684|ENSG00000111445|ENSG00000113318|ENSG00000163918|ENSG00000049541|ENSG00000132383|ENSG00000187953|ENSG00000095002	hsa:5395|hsa:4292|hsa:3978|hsa:5981|hsa:5424|hsa:27030|hsa:5985|hsa:4437|hsa:5984|hsa:5982|hsa:6117|hsa:5395|hsa:4436|	5395|4292|3978|5981|5424|27030|5985|4437|5984|5982|6117|5395|4436|	http://www.genome.jp/kegg-bin/show_pathway?hsa03430/hsa:5395%09red/hsa:3978%09red/hsa:4437%09red/hsa:4436%09red/hsa:5424%09red/hsa:4292%09red/hsa:6117%09red/hsa:27030%09red/hsa:5981%09red/hsa:5982%09red/hsa:5984%09red/hsa:5985%09red
Colorectal cancer	KEGG PATHWAY	hsa05210	28	62	0.0632505800593	0.553316124317	ENSG00000117461|ENSG00000113318|ENSG00000168646|ENSG00000164305|ENSG00000138795|ENSG00000109339|ENSG00000105329|ENSG00000051382|ENSG00000095002|ENSG00000163513|ENSG00000100030|ENSG00000169032|ENSG00000132155|ENSG00000157500|ENSG00000076242|ENSG00000103126|ENSG00000134982|ENSG00000117020|ENSG00000145675|ENSG00000132906|ENSG00000175387|ENSG00000278139|ENSG00000133703|ENSG00000157764|ENSG00000082701…	hsa:8503|hsa:4437|hsa:8313|hsa:836|hsa:51176|hsa:5602|hsa:7040|hsa:5291|hsa:4436|hsa:7048|hsa:5594|hsa:5604|hsa:5894|hsa:26060|hsa:4292|hsa:8312|hsa:324|hsa:10000|hsa:5296|hsa:842|hsa:4087|hsa:8503|hsa:3845|hsa:673|hsa:2932|hsa:4089|hsa:5602|hsa:208|	8503|4437|8313|836|51176|5602|7040|5291|4436|7048|5594|5604|5894|26060|4292|8312|324|10000|5296|842|4087|8503|3845|673|2932|4089|5602|208|	http://www.genome.jp/kegg-bin/show_pathway?hsa05210/hsa:8503%09red/hsa:10000%09red/hsa:5291%09red/hsa:842%09red/hsa:8312%09red/hsa:8313%09red/hsa:26060%09red/hsa:4437%09red/hsa:4436%09red/hsa:5604%09red/hsa:5602%09red/hsa:4089%09red/hsa:4087%09red/hsa:5594%09red/hsa:673%09red/hsa:5296%09red/hsa:208%09red/hsa:3845%09red/hsa:324%09red/hsa:4292%09red/hsa:836%09red/hsa:2932%09red/hsa:51176%09red/hsa:…
Chronic myeloid leukemia	KEGG PATHWAY	hsa05220	32	73	0.064156113382	0.553316124317	ENSG00000185634|ENSG00000117461|ENSG00000173757|ENSG00000114423|ENSG00000175029|ENSG00000105329|ENSG00000051382|ENSG00000126561|ENSG00000139687|ENSG00000100030|ENSG00000169032|ENSG00000163513|ENSG00000179295|ENSG00000132155|ENSG00000100485|ENSG00000135679|ENSG00000115904|ENSG00000159692|ENSG00000104365|ENSG00000085276|ENSG00000110395|ENSG00000167193|ENSG00000117020|ENSG00000145675|ENSG00000278139…	hsa:399694|hsa:8503|hsa:6777|hsa:868|hsa:1488|hsa:7040|hsa:5291|hsa:6776|hsa:5925|hsa:5594|hsa:5604|hsa:7048|hsa:5781|hsa:5894|hsa:6655|hsa:4193|hsa:6654|hsa:1487|hsa:3551|hsa:2122|hsa:867|hsa:1398|hsa:10000|hsa:5296|hsa:8503|hsa:4790|hsa:861|hsa:3845|hsa:673|hsa:23624|hsa:4089|hsa:208|	399694|8503|6777|868|1488|7040|5291|6776|5925|5594|5604|7048|5781|5894|6655|4193|6654|1487|3551|2122|867|1398|10000|5296|8503|4790|861|3845|673|23624|4089|208|	http://www.genome.jp/kegg-bin/show_pathway?hsa05220/hsa:8503%09red/hsa:10000%09red/hsa:23624%09red/hsa:5291%09red/hsa:868%09red/hsa:5781%09red/hsa:1398%09red/hsa:861%09red/hsa:867%09red/hsa:2122%09red/hsa:5604%09red/hsa:1487%09red/hsa:4089%09red/hsa:1488%09red/hsa:5925%09red/hsa:3551%09red/hsa:5594%09red/hsa:673%09red/hsa:7040%09red/hsa:5296%09red/hsa:6655%09red/hsa:6654%09red/hsa:208%09red/hsa:4…
Bacterial invasion of epithelial cells	KEGG PATHWAY	hsa05100	33	76	0.0660284717048	0.553316124317	ENSG00000115414|ENSG00000117461|ENSG00000114423|ENSG00000185634|ENSG00000169398|ENSG00000184640|ENSG00000085733|ENSG00000114790|ENSG00000035403|ENSG00000106976|ENSG00000071205|ENSG00000039068|ENSG00000141367|ENSG00000044115|ENSG00000079805|ENSG00000125354|ENSG00000106299|ENSG00000197122|ENSG00000168385|ENSG00000198087|ENSG00000110395|ENSG00000109458|ENSG00000163466|ENSG00000145675|ENSG00000278139…	hsa:2335|hsa:8503|hsa:868|hsa:399694|hsa:5747|hsa:10801|hsa:2017|hsa:26084|hsa:7414|hsa:1759|hsa:79658|hsa:999|hsa:1213|hsa:1495|hsa:1785|hsa:23157|hsa:8976|hsa:6714|hsa:4735|hsa:23607|hsa:867|hsa:2549|hsa:10109|hsa:5296|hsa:8503|hsa:1398|hsa:5291|hsa:998|hsa:8218|hsa:10095|hsa:23624|hsa:55752|hsa:1793|	2335|8503|868|399694|5747|10801|2017|26084|7414|1759|79658|999|1213|1495|1785|23157|8976|6714|4735|23607|867|2549|10109|5296|8503|1398|5291|998|8218|10095|23624|55752|1793|	http://www.genome.jp/kegg-bin/show_pathway?hsa05100/hsa:8503%09red/hsa:10109%09red/hsa:23624%09red/hsa:1213%09red/hsa:8218%09red/hsa:23607%09red/hsa:7414%09red/hsa:1785%09red/hsa:10801%09red/hsa:868%09red/hsa:10095%09red/hsa:1398%09red/hsa:867%09red/hsa:5747%09red/hsa:2335%09red/hsa:2549%09red/hsa:4735%09red/hsa:5291%09red/hsa:999%09red/hsa:998%09red/hsa:5296%09red/hsa:1759%09red/hsa:79658%09red/…
Epstein-Barr virus infection	KEGG PATHWAY	hsa05169	77	202	0.0679735298603	0.553316124317	ENSG00000108953|ENSG00000108840|ENSG00000117461|ENSG00000131323|ENSG00000069869|ENSG00000137275|ENSG00000048052|ENSG00000082512|ENSG00000082898|ENSG00000066336|ENSG00000112062|ENSG00000175166|ENSG00000196498|ENSG00000072062|ENSG00000175104|ENSG00000109339|ENSG00000128829|ENSG00000127191|ENSG00000013503|ENSG00000051382|ENSG00000139687|ENSG00000055332|ENSG00000026508|ENSG00000254087|ENSG00000116815…	hsa:7531|hsa:10014|hsa:8503|hsa:7187|hsa:4734|hsa:8737|hsa:9759|hsa:7188|hsa:7514|hsa:6688|hsa:1432|hsa:5708|hsa:9612|hsa:5566|hsa:7189|hsa:5602|hsa:440275|hsa:7186|hsa:55703|hsa:5291|hsa:5925|hsa:5610|hsa:960|hsa:4067|hsa:965|hsa:11128|hsa:953|hsa:2960|hsa:3587|hsa:171568|hsa:9451|hsa:9759|hsa:5702|hsa:8021|hsa:6774|hsa:10623|hsa:3306|hsa:4193|hsa:9020|hsa:1387|hsa:9519|hsa:5431|hsa:3683|hsa:570…	7531|10014|8503|7187|4734|8737|9759|7188|7514|6688|1432|5708|9612|5566|7189|5602|440275|7186|55703|5291|5925|5610|960|4067|965|11128|953|2960|3587|171568|9451|9759|5702|8021|6774|10623|3306|4193|9020|1387|9519|5431|3683|5707|3551|2033|5336|5971|5567|1386|10000|27102|5296|6885|29110|23118|8503|4790|2961|5602|7128|84265|101060521|27044|22938|2932|7874|5705|3516|3718|5430|10213|5713|23586|3588|6416|…	http://www.genome.jp/kegg-bin/show_pathway?hsa05169/hsa:29110%09red/hsa:27044%09red/hsa:2960%09red/hsa:8503%09red/hsa:10000%09red/hsa:10014%09red/hsa:171568%09red/hsa:23586%09red/hsa:84265%09red/hsa:1387%09red/hsa:55703%09red/hsa:4067%09red/hsa:7514%09red/hsa:6885%09red/hsa:10213%09red/hsa:7531%09red/hsa:5925%09red/hsa:7128%09red/hsa:6416%09red/hsa:2961%09red/hsa:965%09red/hsa:5430%09red/hsa:5431…
AMPK signaling pathway	KEGG PATHWAY	hsa04152	50	124	0.0681621312564	0.553316124317	ENSG00000113575|ENSG00000117461|ENSG00000072310|ENSG00000114268|ENSG00000096717|ENSG00000006831|ENSG00000198793|ENSG00000165699|ENSG00000113161|ENSG00000132170|ENSG00000073711|ENSG00000065882|ENSG00000078304|ENSG00000135341|ENSG00000118260|ENSG00000104388|ENSG00000175470|ENSG00000004660|ENSG00000051382|ENSG00000103319|ENSG00000140443|ENSG00000146592|ENSG00000152556|ENSG00000141564|ENSG00000157613…	hsa:5515|hsa:8503|hsa:6720|hsa:5210|hsa:23411|hsa:79602|hsa:2475|hsa:7248|hsa:3156|hsa:5468|hsa:5523|hsa:23216|hsa:5527|hsa:6885|hsa:1385|hsa:5862|hsa:5520|hsa:84254|hsa:5291|hsa:29904|hsa:3480|hsa:9586|hsa:5213|hsa:57521|hsa:90993|hsa:31|hsa:1385|hsa:3953|hsa:5562|hsa:5525|hsa:3643|hsa:51719|hsa:5519|hsa:32|hsa:6199|hsa:81617|hsa:5214|hsa:5520|hsa:2308|hsa:5296|hsa:5516|hsa:8503|hsa:10890|hsa:64…	5515|8503|6720|5210|23411|79602|2475|7248|3156|5468|5523|23216|5527|6885|1385|5862|5520|84254|5291|29904|3480|9586|5213|57521|90993|31|1385|3953|5562|5525|3643|51719|5519|32|6199|81617|5214|5520|2308|5296|5516|8503|10890|64764|51422|1374|10000|7249|55012|208|	http://www.genome.jp/kegg-bin/show_pathway?hsa04152/hsa:64764%09red/hsa:3156%09red/hsa:8503%09red/hsa:9586%09red/hsa:7249%09red/hsa:81617%09red/hsa:79602%09red/hsa:51422%09red/hsa:23216%09red/hsa:6720%09red/hsa:90993%09red/hsa:5862%09red/hsa:3953%09red/hsa:10000%09red/hsa:5519%09red/hsa:32%09red/hsa:5516%09red/hsa:5515%09red/hsa:51719%09red/hsa:7248%09red/hsa:5210%09red/hsa:5213%09red/hsa:5214%09…
Pathways in cancer	KEGG PATHWAY	hsa05200	119	327	0.0705427057892	0.556279622795	ENSG00000134954|ENSG00000198793|ENSG00000112033|ENSG00000185920|ENSG00000051180|ENSG00000164305|ENSG00000138795|ENSG00000127191|ENSG00000091136|ENSG00000135862|ENSG00000100030|ENSG00000078043|ENSG00000169032|ENSG00000039068|ENSG00000100644|ENSG00000157500|ENSG00000135679|ENSG00000076242|ENSG00000111186|ENSG00000104365|ENSG00000100393|ENSG00000197943|ENSG00000150630|ENSG00000070831|ENSG00000117020…	hsa:2113|hsa:2475|hsa:5467|hsa:5727|hsa:5888|hsa:836|hsa:51176|hsa:7186|hsa:3912|hsa:3915|hsa:5594|hsa:9063|hsa:5604|hsa:999|hsa:3091|hsa:26060|hsa:4193|hsa:4292|hsa:81029|hsa:3551|hsa:2033|hsa:5336|hsa:7424|hsa:998|hsa:10000|hsa:5296|hsa:4087|hsa:8503|hsa:4790|hsa:6256|hsa:112399|hsa:23624|hsa:54583|hsa:5602|hsa:1956|hsa:7187|hsa:868|hsa:3911|hsa:4437|hsa:5579|hsa:5743|hsa:5899|hsa:2263|hsa:2260…	2113|2475|5467|5727|5888|836|51176|7186|3912|3915|5594|9063|5604|999|3091|26060|4193|4292|81029|3551|2033|5336|7424|998|10000|5296|4087|8503|4790|6256|112399|23624|54583|5602|1956|7187|868|3911|4437|5579|5743|5899|2263|2260|6608|8031|6777|5371|6774|3908|5578|1287|2932|6688|1438|2735|324|5156|842|3909|23604|3910|5728|5156|8453|8313|7189|1488|7040|5291|7048|51684|3480|1495|2064|330|10928|5468|6654|…	http://www.genome.jp/kegg-bin/show_pathway?hsa05200/hsa:3911%09red/hsa:3910%09red/hsa:3480%09red/hsa:3915%09red/hsa:8312%09red/hsa:8313%09red/hsa:81029%09red/hsa:6608%09red/hsa:2335%09red/hsa:405%09red/hsa:6688%09red/hsa:5743%09red/hsa:1956%09red/hsa:5156%09red/hsa:3912%09red/hsa:7424%09red/hsa:3845%09red/hsa:5888%09red/hsa:2034%09red/hsa:2033%09red/hsa:1387%09red/hsa:2323%09red/hsa:2322%09red/hs…
Dorso-ventral axis formation	KEGG PATHWAY	hsa04320	13	24	0.0765281327294	0.571979823588	ENSG00000134954|ENSG00000074181|ENSG00000115904|ENSG00000134250|ENSG00000100030|ENSG00000260836|ENSG00000133703|ENSG00000169032|ENSG00000134627|ENSG00000197181|ENSG00000146648|ENSG00000100485|ENSG00000214575	hsa:2113|hsa:4854|hsa:6654|hsa:4851|hsa:5594|hsa:64506|hsa:3845|hsa:5604|hsa:143689|hsa:55124|hsa:1956|hsa:6655|hsa:64506|	2113|4854|6654|4851|5594|64506|3845|5604|143689|55124|1956|6655|64506|	http://www.genome.jp/kegg-bin/show_pathway?hsa04320/hsa:2113%09red/hsa:5594%09red/hsa:143689%09red/hsa:64506%09red/hsa:6655%09red/hsa:6654%09red/hsa:55124%09red/hsa:5604%09red/hsa:1956%09red/hsa:3845%09red/hsa:4854%09red/hsa:4851%09red
Estrogen signaling pathway	KEGG PATHWAY	hsa04915	41	100	0.07821757649	0.571979823588	ENSG00000162104|ENSG00000185634|ENSG00000117461|ENSG00000072062|ENSG00000146648|ENSG00000185591|ENSG00000173175|ENSG00000123104|ENSG00000051382|ENSG00000213676|ENSG00000150995|ENSG00000091831|ENSG00000115904|ENSG00000101333|ENSG00000118260|ENSG00000204681|ENSG00000169032|ENSG00000146592|ENSG00000278139|ENSG00000157613|ENSG00000096060|ENSG00000095794|ENSG00000187522|ENSG00000156052|ENSG00000127955…	hsa:115|hsa:399694|hsa:8503|hsa:5566|hsa:1956|hsa:6667|hsa:111|hsa:3709|hsa:5291|hsa:1388|hsa:3708|hsa:2099|hsa:6654|hsa:5332|hsa:1385|hsa:2550|hsa:5604|hsa:9586|hsa:8503|hsa:90993|hsa:2289|hsa:1385|hsa:3306|hsa:2776|hsa:2773|hsa:6714|hsa:2773|hsa:5567|hsa:1386|hsa:10000|hsa:113|hsa:5296|hsa:23236|hsa:112|hsa:64764|hsa:5894|hsa:5580|hsa:6655|hsa:3845|hsa:5594|hsa:208|	115|399694|8503|5566|1956|6667|111|3709|5291|1388|3708|2099|6654|5332|1385|2550|5604|9586|8503|90993|2289|1385|3306|2776|2773|6714|2773|5567|1386|10000|113|5296|23236|112|64764|5894|5580|6655|3845|5594|208|	http://www.genome.jp/kegg-bin/show_pathway?hsa04915/hsa:3708%09red/hsa:3709%09red/hsa:8503%09red/hsa:9586%09red/hsa:23236%09red/hsa:2099%09red/hsa:5580%09red/hsa:6667%09red/hsa:113%09red/hsa:90993%09red/hsa:10000%09red/hsa:112%09red/hsa:5604%09red/hsa:1956%09red/hsa:5594%09red/hsa:5332%09red/hsa:5291%09red/hsa:5296%09red/hsa:6655%09red/hsa:6654%09red/hsa:208%09red/hsa:3845%09red/hsa:6714%09red/hs…
Apoptosis	KEGG PATHWAY	hsa04210	36	86	0.0787508452766	0.571979823588	ENSG00000114302|ENSG00000117461|ENSG00000072062|ENSG00000137275|ENSG00000164305|ENSG00000138794|ENSG00000185291|ENSG00000127191|ENSG00000014216|ENSG00000051382|ENSG00000120910|ENSG00000156709|ENSG00000149311|ENSG00000120889|ENSG00000188191|ENSG00000090376|ENSG00000138814|ENSG00000023445|ENSG00000121858|ENSG00000107758|ENSG00000003402|ENSG00000108946|ENSG00000003400|ENSG00000104365|ENSG00000142875…	hsa:5576|hsa:8503|hsa:5566|hsa:8737|hsa:836|hsa:839|hsa:3563|hsa:7186|hsa:823|hsa:5291|hsa:5533|hsa:9131|hsa:472|hsa:8795|hsa:5575|hsa:11213|hsa:5530|hsa:330|hsa:8743|hsa:5532|hsa:8837|hsa:5573|hsa:843|hsa:3551|hsa:5567|hsa:10000|hsa:5296|hsa:842|hsa:9020|hsa:8503|hsa:4790|hsa:1439|hsa:3556|hsa:329|hsa:824|hsa:208|	5576|8503|5566|8737|836|839|3563|7186|823|5291|5533|9131|472|8795|5575|11213|5530|330|8743|5532|8837|5573|843|3551|5567|10000|5296|842|9020|8503|4790|1439|3556|329|824|208|	http://www.genome.jp/kegg-bin/show_pathway?hsa04210/hsa:11213%09red/hsa:8503%09red/hsa:10000%09red/hsa:3563%09red/hsa:8795%09red/hsa:843%09red/hsa:842%09red/hsa:330%09red/hsa:824%09red/hsa:823%09red/hsa:5530%09red/hsa:5533%09red/hsa:5532%09red/hsa:8837%09red/hsa:5573%09red/hsa:5575%09red/hsa:5576%09red/hsa:9131%09red/hsa:8743%09red/hsa:7186%09red/hsa:3551%09red/hsa:3556%09red/hsa:5291%09red/hsa:5…
Ubiquinone and other terpenoid-quinone biosynthesis	KEGG PATHWAY	hsa00130	7	10	0.0829300531997	0.586889607259	ENSG00000132423|ENSG00000181019|ENSG00000173085|ENSG00000119723|ENSG00000115486|ENSG00000167186|ENSG00000110871	hsa:51805|hsa:1728|hsa:27235|hsa:51004|hsa:2677|hsa:10229|hsa:84274|	51805|1728|27235|51004|2677|10229|84274|	http://www.genome.jp/kegg-bin/show_pathway?hsa00130/hsa:84274%09red/hsa:2677%09red/hsa:51805%09red/hsa:10229%09red/hsa:1728%09red/hsa:27235%09red/hsa:51004%09red
T cell receptor signaling pathway	KEGG PATHWAY	hsa04660	42	104	0.086912464054	0.599696001973	ENSG00000172575|ENSG00000117461|ENSG00000133703|ENSG00000114423|ENSG00000065675|ENSG00000101096|ENSG00000051382|ENSG00000135341|ENSG00000100351|ENSG00000176124|ENSG00000100030|ENSG00000120910|ENSG00000075711|ENSG00000172175|ENSG00000169032|ENSG00000149269|ENSG00000278139|ENSG00000182866|ENSG00000112062|ENSG00000132155|ENSG00000100485|ENSG00000138814|ENSG00000006062|ENSG00000107758|ENSG00000131196…	hsa:10125|hsa:8503|hsa:3845|hsa:868|hsa:5588|hsa:4773|hsa:5291|hsa:6885|hsa:9402|hsa:5788|hsa:5594|hsa:5533|hsa:1739|hsa:10892|hsa:5604|hsa:5058|hsa:8503|hsa:3932|hsa:1432|hsa:5894|hsa:6655|hsa:5530|hsa:9020|hsa:5532|hsa:4772|hsa:6654|hsa:4775|hsa:3551|hsa:867|hsa:3702|hsa:10000|hsa:5296|hsa:7409|hsa:4790|hsa:998|hsa:1326|hsa:2932|hsa:5062|hsa:23624|hsa:8440|hsa:5063|hsa:208|	10125|8503|3845|868|5588|4773|5291|6885|9402|5788|5594|5533|1739|10892|5604|5058|8503|3932|1432|5894|6655|5530|9020|5532|4772|6654|4775|3551|867|3702|10000|5296|7409|4790|998|1326|2932|5062|23624|8440|5063|208|	http://www.genome.jp/kegg-bin/show_pathway?hsa04660/hsa:8503%09red/hsa:1326%09red/hsa:10000%09red/hsa:3702%09red/hsa:5588%09red/hsa:3932%09red/hsa:9402%09red/hsa:4772%09red/hsa:5063%09red/hsa:5062%09red/hsa:868%09red/hsa:5530%09red/hsa:5533%09red/hsa:5532%09red/hsa:4775%09red/hsa:867%09red/hsa:5788%09red/hsa:4773%09red/hsa:5058%09red/hsa:5604%09red/hsa:23624%09red/hsa:5291%09red/hsa:3551%09red/hs…
Pyrimidine metabolism	KEGG PATHWAY	hsa00240	42	105	0.0948479697012	0.623961514639	ENSG00000166548|ENSG00000155085|ENSG00000101868|ENSG00000171793|ENSG00000146143|ENSG00000048392|ENSG00000129187|ENSG00000141698|ENSG00000162368|ENSG00000013503|ENSG00000197586|ENSG00000125877|ENSG00000014138|ENSG00000143156|ENSG00000148606|ENSG00000138185|ENSG00000198431|ENSG00000114491|ENSG00000186141|ENSG00000143179|ENSG00000137054|ENSG00000047315|ENSG00000187097|ENSG00000066379|ENSG00000121851…	hsa:7084|hsa:221264|hsa:5422|hsa:1503|hsa:5558|hsa:50484|hsa:1635|hsa:115024|hsa:51727|hsa:55703|hsa:955|hsa:3704|hsa:23649|hsa:29922|hsa:11128|hsa:953|hsa:7296|hsa:7372|hsa:10623|hsa:7371|hsa:64425|hsa:5431|hsa:957|hsa:30834|hsa:84265|hsa:56474|hsa:114112|hsa:5427|hsa:87178|hsa:5426|hsa:1806|hsa:22978|hsa:23649|hsa:171568|hsa:101060521|hsa:5557|hsa:5424|hsa:139596|hsa:318|hsa:5430|hsa:6241|hsa:2…	7084|221264|5422|1503|5558|50484|1635|115024|51727|55703|955|3704|23649|29922|11128|953|7296|7372|10623|7371|64425|5431|957|30834|84265|56474|114112|5427|87178|5426|1806|22978|23649|171568|101060521|5557|5424|139596|318|5430|6241|25885|	http://www.genome.jp/kegg-bin/show_pathway?hsa00240/hsa:30834%09red/hsa:7084%09red/hsa:1635%09red/hsa:87178%09red/hsa:23649%09red/hsa:7296%09red/hsa:50484%09red/hsa:3704%09red/hsa:318%09red/hsa:10623%09red/hsa:55703%09red/hsa:56474%09red/hsa:1503%09red/hsa:25885%09red/hsa:64425%09red/hsa:101060521%09red/hsa:5430%09red/hsa:5431%09red/hsa:84265%09red/hsa:115024%09red/hsa:171568%09red/hsa:5557%09red…
RNA transport	KEGG PATHWAY	hsa03013	62	163	0.0949506652712	0.623961514639	ENSG00000055163|ENSG00000074201|ENSG00000106263|ENSG00000155561|ENSG00000079134|ENSG00000085415|ENSG00000107581|ENSG00000084623|ENSG00000082898|ENSG00000273749|ENSG00000132182|ENSG00000075151|ENSG00000124571|ENSG00000070785|ENSG00000147677|ENSG00000100462|ENSG00000145191|ENSG00000169371|ENSG00000082516|ENSG00000030066|ENSG00000100401|ENSG00000108424|ENSG00000072756|ENSG00000110321|ENSG00000152464…	hsa:26999|hsa:1207|hsa:8662|hsa:23165|hsa:9984|hsa:81929|hsa:8661|hsa:8668|hsa:7514|hsa:26999|hsa:23225|hsa:8672|hsa:57510|hsa:8891|hsa:8667|hsa:10419|hsa:8893|hsa:10073|hsa:25929|hsa:23279|hsa:5905|hsa:3837|hsa:51095|hsa:1982|hsa:10557|hsa:11171|hsa:10460|hsa:23511|hsa:129401|hsa:8021|hsa:59343|hsa:55746|hsa:79902|hsa:51808|hsa:348995|hsa:6612|hsa:7329|hsa:4928|hsa:22985|hsa:8087|hsa:9631|hsa:19…	26999|1207|8662|23165|9984|81929|8661|8668|7514|26999|23225|8672|57510|8891|8667|10419|8893|10073|25929|23279|5905|3837|51095|1982|10557|11171|10460|23511|129401|8021|59343|55746|79902|51808|348995|6612|7329|4928|22985|8087|9631|1975|79023|2332|55706|9818|57187|4927|96764|57122|1983|4686|26019|10250|11097|51068|53371|80336|9883|4116|9688|9972|	http://www.genome.jp/kegg-bin/show_pathway?hsa03013/hsa:23511%09red/hsa:59343%09red/hsa:1982%09red/hsa:1983%09red/hsa:10419%09red/hsa:96764%09red/hsa:348995%09red/hsa:4686%09red/hsa:55746%09red/hsa:23165%09red/hsa:9688%09red/hsa:10250%09red/hsa:57510%09red/hsa:23279%09red/hsa:10557%09red/hsa:8662%09red/hsa:55706%09red/hsa:7514%09red/hsa:3837%09red/hsa:9818%09red/hsa:51068%09red/hsa:5905%09red/hsa…
Adrenergic signaling in cardiomyocytes	KEGG PATHWAY	hsa04261	57	149	0.0992487202771	0.629609238549	ENSG00000113575|ENSG00000162104|ENSG00000117461|ENSG00000072062|ENSG00000286353|ENSG00000091428|ENSG00000183023|ENSG00000173175|ENSG00000145349|ENSG00000213639|ENSG00000100784|ENSG00000137713|ENSG00000069849|ENSG00000143549|ENSG00000148660|ENSG00000213676|ENSG00000078304|ENSG00000066027|ENSG00000101333|ENSG00000118260|ENSG00000175470|ENSG00000198626|ENSG00000073711|ENSG00000146592|ENSG00000164742…	hsa:5515|hsa:115|hsa:8503|hsa:5566|hsa:55799|hsa:11069|hsa:6546|hsa:111|hsa:817|hsa:5500|hsa:9252|hsa:5519|hsa:483|hsa:7168|hsa:818|hsa:1388|hsa:5527|hsa:5525|hsa:5332|hsa:1385|hsa:5520|hsa:6262|hsa:5523|hsa:9586|hsa:112|hsa:775|hsa:90993|hsa:1432|hsa:1385|hsa:5578|hsa:2776|hsa:2773|hsa:488|hsa:6548|hsa:2773|hsa:7171|hsa:5567|hsa:1386|hsa:5520|hsa:113|hsa:5296|hsa:5516|hsa:23236|hsa:783|hsa:8503|…	5515|115|8503|5566|55799|11069|6546|111|817|5500|9252|5519|483|7168|818|1388|5527|5525|5332|1385|5520|6262|5523|9586|112|775|90993|1432|1385|5578|2776|2773|488|6548|2773|7171|5567|1386|5520|113|5296|5516|23236|783|8503|6332|64764|10000|7168|3784|493|781|5594|490|5291|55012|208|	http://www.genome.jp/kegg-bin/show_pathway?hsa04261/hsa:64764%09red/hsa:8503%09red/hsa:9586%09red/hsa:9252%09red/hsa:23236%09red/hsa:11069%09red/hsa:783%09red/hsa:483%09red/hsa:90993%09red/hsa:488%09red/hsa:113%09red/hsa:10000%09red/hsa:5519%09red/hsa:112%09red/hsa:5516%09red/hsa:5515%09red/hsa:818%09red/hsa:781%09red/hsa:6546%09red/hsa:7168%09red/hsa:6548%09red/hsa:5594%09red/hsa:5332%09red/hsa:…
ABC transporters	KEGG PATHWAY	hsa02010	20	44	0.100372487305	0.629609238549	ENSG00000238098|ENSG00000069431|ENSG00000108846|ENSG00000160179|ENSG00000125257|ENSG00000165029|ENSG00000141338|ENSG00000154262|ENSG00000154263|ENSG00000154265|ENSG00000005471|ENSG00000179869|ENSG00000114770|ENSG00000117528|ENSG00000118777|ENSG00000167972|ENSG00000135776|ENSG00000103222|ENSG00000154258|ENSG00000284820	hsa:21|hsa:10060|hsa:4363|hsa:9619|hsa:10257|hsa:19|hsa:10351|hsa:23460|hsa:10349|hsa:23461|hsa:5244|hsa:154664|hsa:94160|hsa:225|hsa:9429|hsa:21|hsa:23456|hsa:4363|hsa:10350|hsa:10058|	21|10060|4363|9619|10257|19|10351|23460|10349|23461|5244|154664|94160|225|9429|21|23456|4363|10350|10058|	http://www.genome.jp/kegg-bin/show_pathway?hsa02010/hsa:225%09red/hsa:10058%09red/hsa:19%09red/hsa:21%09red/hsa:23460%09red/hsa:23461%09red/hsa:10349%09red/hsa:94160%09red/hsa:5244%09red/hsa:10350%09red/hsa:10060%09red/hsa:9429%09red/hsa:10351%09red/hsa:154664%09red/hsa:9619%09red/hsa:4363%09red/hsa:23456%09red/hsa:10257%09red
Insulin signaling pathway	KEGG PATHWAY	hsa04910	54	141	0.104857630533	0.63320929787	ENSG00000114302|ENSG00000117461|ENSG00000072310|ENSG00000114423|ENSG00000172572|ENSG00000185634|ENSG00000152270|ENSG00000213639|ENSG00000072062|ENSG00000165699|ENSG00000109339|ENSG00000163558|ENSG00000119729|ENSG00000051382|ENSG00000164776|ENSG00000175634|ENSG00000115904|ENSG00000100030|ENSG00000156515|ENSG00000169032|ENSG00000141564|ENSG00000188191|ENSG00000278540|ENSG00000132155|ENSG00000100485…	hsa:5576|hsa:8503|hsa:6720|hsa:868|hsa:5139|hsa:399694|hsa:5140|hsa:5500|hsa:5566|hsa:7248|hsa:5602|hsa:5584|hsa:23433|hsa:5291|hsa:5260|hsa:6199|hsa:6654|hsa:5594|hsa:3098|hsa:5604|hsa:57521|hsa:5575|hsa:31|hsa:5894|hsa:6655|hsa:5562|hsa:2319|hsa:3643|hsa:5573|hsa:3551|hsa:23624|hsa:32|hsa:5567|hsa:867|hsa:10000|hsa:10603|hsa:2308|hsa:5296|hsa:5257|hsa:8503|hsa:1398|hsa:2889|hsa:23265|hsa:51422|…	5576|8503|6720|868|5139|399694|5140|5500|5566|7248|5602|5584|23433|5291|5260|6199|6654|5594|3098|5604|57521|5575|31|5894|6655|5562|2319|3643|5573|3551|23624|32|5567|867|10000|10603|2308|5296|5257|8503|1398|2889|23265|51422|3845|673|2932|2475|7249|5792|10580|5602|5584|208|	http://www.genome.jp/kegg-bin/show_pathway?hsa04910/hsa:5584%09red/hsa:8503%09red/hsa:2889%09red/hsa:10000%09red/hsa:7249%09red/hsa:23624%09red/hsa:51422%09red/hsa:6720%09red/hsa:5140%09red/hsa:868%09red/hsa:5575%09red/hsa:1398%09red/hsa:5573%09red/hsa:5257%09red/hsa:867%09red/hsa:7248%09red/hsa:5576%09red/hsa:5604%09red/hsa:5602%09red/hsa:5291%09red/hsa:2319%09red/hsa:3551%09red/hsa:5594%09red/h…
Circadian rhythm	KEGG PATHWAY	hsa04710	15	31	0.105560038831	0.63320929787	ENSG00000049246|ENSG00000113558|ENSG00000132326|ENSG00000213923|ENSG00000095794|ENSG00000055130|ENSG00000005812|ENSG00000072803|ENSG00000166167|ENSG00000134852|ENSG00000141551|ENSG00000106617|ENSG00000118260|ENSG00000069667|ENSG00000132356	hsa:8863|hsa:6500|hsa:8864|hsa:1454|hsa:1385|hsa:8454|hsa:26224|hsa:23291|hsa:8945|hsa:9575|hsa:1453|hsa:51422|hsa:1385|hsa:6095|hsa:5562|	8863|6500|8864|1454|1385|8454|26224|23291|8945|9575|1453|51422|1385|6095|5562|	http://www.genome.jp/kegg-bin/show_pathway?hsa04710/hsa:8864%09red/hsa:1453%09red/hsa:9575%09red/hsa:1385%09red/hsa:6500%09red/hsa:6095%09red/hsa:51422%09red/hsa:8945%09red/hsa:8863%09red/hsa:5562%09red/hsa:1454%09red/hsa:26224%09red/hsa:8454%09red/hsa:23291%09red
Cell cycle	KEGG PATHWAY	hsa04110	48	124	0.108727005088	0.63320929787	ENSG00000108953|ENSG00000164815|ENSG00000080839|ENSG00000113558|ENSG00000196510|ENSG00000149554|ENSG00000169679|ENSG00000112118|ENSG00000158402|ENSG00000183765|ENSG00000176248|ENSG00000072501|ENSG00000258210|ENSG00000105329|ENSG00000139687|ENSG00000108055|ENSG00000077935|ENSG00000164045|ENSG00000135336|ENSG00000002822|ENSG00000149311|ENSG00000115947|ENSG00000103479|ENSG00000135679|ENSG00000005339…	hsa:7531|hsa:5001|hsa:5933|hsa:6500|hsa:51434|hsa:1111|hsa:699|hsa:4172|hsa:995|hsa:11200|hsa:29882|hsa:8243|hsa:51434|hsa:7040|hsa:5925|hsa:9126|hsa:27127|hsa:993|hsa:23595|hsa:8379|hsa:472|hsa:5000|hsa:5934|hsa:4193|hsa:1387|hsa:4175|hsa:4999|hsa:2033|hsa:8454|hsa:545|hsa:4173|hsa:701|hsa:8556|hsa:4087|hsa:7709|hsa:8697|hsa:5591|hsa:10735|hsa:2932|hsa:7029|hsa:1875|hsa:51433|hsa:8379|hsa:29945|…	7531|5001|5933|6500|51434|1111|699|4172|995|11200|29882|8243|51434|7040|5925|9126|27127|993|23595|8379|472|5000|5934|4193|1387|4175|4999|2033|8454|545|4173|701|8556|4087|7709|8697|5591|10735|2932|7029|1875|51433|8379|29945|4089|10274|8555|891|	http://www.genome.jp/kegg-bin/show_pathway?hsa04110/hsa:5001%09red/hsa:5000%09red/hsa:10274%09red/hsa:701%09red/hsa:51433%09red/hsa:8697%09red/hsa:10735%09red/hsa:8379%09red/hsa:7531%09red/hsa:5925%09red/hsa:4999%09red/hsa:1111%09red/hsa:29882%09red/hsa:6500%09red/hsa:5934%09red/hsa:1875%09red/hsa:4089%09red/hsa:8454%09red/hsa:23595%09red/hsa:993%09red/hsa:5591%09red/hsa:2932%09red/hsa:995%09red/…
Long-term potentiation	KEGG PATHWAY	hsa04720	28	67	0.111599917806	0.63320929787	ENSG00000072062|ENSG00000145349|ENSG00000213639|ENSG00000166501|ENSG00000123104|ENSG00000148660|ENSG00000150995|ENSG00000071242|ENSG00000101333|ENSG00000100030|ENSG00000120910|ENSG00000169032|ENSG00000151067|ENSG00000072133|ENSG00000132155|ENSG00000138814|ENSG00000156052|ENSG00000005339|ENSG00000107758|ENSG00000177189|ENSG00000100393|ENSG00000142875|ENSG00000116473|ENSG00000182621|ENSG00000133703…	hsa:5566|hsa:817|hsa:5500|hsa:5579|hsa:3709|hsa:818|hsa:3708|hsa:6196|hsa:5332|hsa:5594|hsa:5533|hsa:5604|hsa:775|hsa:27330|hsa:5894|hsa:5530|hsa:2776|hsa:1387|hsa:5532|hsa:6197|hsa:2033|hsa:5567|hsa:5906|hsa:23236|hsa:3845|hsa:673|hsa:5578|hsa:6195|	5566|817|5500|5579|3709|818|3708|6196|5332|5594|5533|5604|775|27330|5894|5530|2776|1387|5532|6197|2033|5567|5906|23236|3845|673|5578|6195|	http://www.genome.jp/kegg-bin/show_pathway?hsa04720/hsa:3708%09red/hsa:3709%09red/hsa:23236%09red/hsa:27330%09red/hsa:5579%09red/hsa:5578%09red/hsa:5530%09red/hsa:5533%09red/hsa:5532%09red/hsa:5604%09red/hsa:673%09red/hsa:5594%09red/hsa:5332%09red/hsa:775%09red/hsa:6196%09red/hsa:6197%09red/hsa:6195%09red/hsa:3845%09red/hsa:2776%09red/hsa:2033%09red/hsa:818%09red/hsa:1387%09red/hsa:5500%09red/hsa…
TNF signaling pathway	KEGG PATHWAY	hsa04668	43	110	0.113123986373	0.63320929787	ENSG00000006062|ENSG00000117461|ENSG00000131323|ENSG00000137275|ENSG00000078747|ENSG00000164305|ENSG00000109339|ENSG00000100784|ENSG00000082512|ENSG00000127191|ENSG00000051382|ENSG00000213676|ENSG00000135341|ENSG00000197442|ENSG00000118260|ENSG00000169032|ENSG00000146592|ENSG00000187391|ENSG00000157613|ENSG00000055208|ENSG00000095794|ENSG00000023445|ENSG00000003402|ENSG00000003400|ENSG00000104365…	hsa:9020|hsa:8503|hsa:7187|hsa:8737|hsa:83737|hsa:836|hsa:5602|hsa:9252|hsa:7188|hsa:7186|hsa:5291|hsa:1388|hsa:6885|hsa:4217|hsa:1385|hsa:5604|hsa:9586|hsa:9863|hsa:90993|hsa:23118|hsa:1385|hsa:330|hsa:8837|hsa:843|hsa:3551|hsa:5743|hsa:7424|hsa:1386|hsa:10000|hsa:10059|hsa:5296|hsa:1432|hsa:8503|hsa:4790|hsa:64764|hsa:7128|hsa:329|hsa:5594|hsa:5602|hsa:1326|hsa:8809|hsa:6416|hsa:208|	9020|8503|7187|8737|83737|836|5602|9252|7188|7186|5291|1388|6885|4217|1385|5604|9586|9863|90993|23118|1385|330|8837|843|3551|5743|7424|1386|10000|10059|5296|1432|8503|4790|64764|7128|329|5594|5602|1326|8809|6416|208|	http://www.genome.jp/kegg-bin/show_pathway?hsa04668/hsa:64764%09red/hsa:3551%09red/hsa:8809%09red/hsa:8503%09red/hsa:9586%09red/hsa:9252%09red/hsa:843%09red/hsa:90993%09red/hsa:330%09red/hsa:7128%09red/hsa:10000%09red/hsa:8837%09red/hsa:5743%09red/hsa:7188%09red/hsa:5604%09red/hsa:5602%09red/hsa:7186%09red/hsa:7187%09red/hsa:10059%09red/hsa:5594%09red/hsa:6885%09red/hsa:23118%09red/hsa:5291%09red…
Dilated cardiomyopathy	KEGG PATHWAY	hsa05414	36	90	0.114711829324	0.63320929787	ENSG00000162104|ENSG00000072062|ENSG00000286353|ENSG00000173175|ENSG00000213949|ENSG00000226149|ENSG00000105329|ENSG00000143549|ENSG00000173402|ENSG00000198626|ENSG00000138448|ENSG00000151067|ENSG00000196569|ENSG00000183023|ENSG00000174437|ENSG00000115221|ENSG00000167460|ENSG00000142875|ENSG00000082781|ENSG00000121281|ENSG00000165995|ENSG00000137809|ENSG00000164742|ENSG00000105855|ENSG00000144668…	hsa:115|hsa:5566|hsa:55799|hsa:111|hsa:3672|hsa:3908|hsa:7040|hsa:7168|hsa:1605|hsa:6262|hsa:3685|hsa:775|hsa:3908|hsa:6546|hsa:488|hsa:3694|hsa:7171|hsa:5567|hsa:3693|hsa:113|hsa:783|hsa:22801|hsa:112|hsa:3696|hsa:3680|hsa:3679|hsa:7168|hsa:1756|hsa:7273|hsa:8516|hsa:781|hsa:3691|hsa:3676|hsa:6442|hsa:6444|hsa:4000|	115|5566|55799|111|3672|3908|7040|7168|1605|6262|3685|775|3908|6546|488|3694|7171|5567|3693|113|783|22801|112|3696|3680|3679|7168|1756|7273|8516|781|3691|3676|6442|6444|4000|	http://www.genome.jp/kegg-bin/show_pathway?hsa05414/hsa:3676%09red/hsa:22801%09red/hsa:488%09red/hsa:5566%09red/hsa:3672%09red/hsa:4000%09red/hsa:5567%09red/hsa:783%09red/hsa:781%09red/hsa:3696%09red/hsa:3694%09red/hsa:3693%09red/hsa:3691%09red/hsa:7168%09red/hsa:6442%09red/hsa:6444%09red/hsa:8516%09red/hsa:775%09red/hsa:55799%09red/hsa:6546%09red/hsa:3679%09red/hsa:3908%09red/hsa:1756%09red/hsa:…
Endocrine and other factor-regulated calcium reabsorption	KEGG PATHWAY	hsa04961	21	48	0.11777497691	0.637370463276	ENSG00000162104|ENSG00000183023|ENSG00000183020|ENSG00000072062|ENSG00000091831|ENSG00000106976|ENSG00000006125|ENSG00000101333|ENSG00000154229|ENSG00000070371|ENSG00000142875|ENSG00000196961|ENSG00000141367|ENSG00000070961|ENSG00000166501|ENSG00000161203|ENSG00000182621|ENSG00000079805|ENSG00000069849|ENSG00000164742|ENSG00000156052	hsa:115|hsa:6546|hsa:161|hsa:5566|hsa:2099|hsa:1759|hsa:163|hsa:5332|hsa:5578|hsa:8218|hsa:5567|hsa:160|hsa:1213|hsa:490|hsa:5579|hsa:1173|hsa:23236|hsa:1785|hsa:483|hsa:112|hsa:2776|	115|6546|161|5566|2099|1759|163|5332|5578|8218|5567|160|1213|490|5579|1173|23236|1785|483|112|2776|	http://www.genome.jp/kegg-bin/show_pathway?hsa04961/hsa:5579%09red/hsa:1759%09red/hsa:1173%09red/hsa:2776%09red/hsa:483%09red/hsa:112%09red/hsa:161%09red/hsa:23236%09red/hsa:2099%09red/hsa:1785%09red/hsa:5566%09red/hsa:5567%09red/hsa:490%09red/hsa:8218%09red/hsa:163%09red/hsa:160%09red/hsa:6546%09red/hsa:1213%09red/hsa:5578%09red/hsa:115%09red/hsa:5332%09red
Glioma	KEGG PATHWAY	hsa05214	27	65	0.121331157306	0.643988450314	ENSG00000185634|ENSG00000134853|ENSG00000198793|ENSG00000146648|ENSG00000145349|ENSG00000117461|ENSG00000166501|ENSG00000051382|ENSG00000139687|ENSG00000100030|ENSG00000169032|ENSG00000140443|ENSG00000132155|ENSG00000100485|ENSG00000154229|ENSG00000135679|ENSG00000115904|ENSG00000197943|ENSG00000117020|ENSG00000148660|ENSG00000145675|ENSG00000282278|ENSG00000278139|ENSG00000133703|ENSG00000157764…	hsa:399694|hsa:5156|hsa:2475|hsa:1956|hsa:817|hsa:8503|hsa:5579|hsa:5291|hsa:5925|hsa:5594|hsa:5604|hsa:3480|hsa:5894|hsa:6655|hsa:5578|hsa:4193|hsa:6654|hsa:5336|hsa:10000|hsa:818|hsa:5296|hsa:5156|hsa:8503|hsa:3845|hsa:673|hsa:5728|hsa:208|	399694|5156|2475|1956|817|8503|5579|5291|5925|5594|5604|3480|5894|6655|5578|4193|6654|5336|10000|818|5296|5156|8503|3845|673|5728|208|	http://www.genome.jp/kegg-bin/show_pathway?hsa05214/hsa:8503%09red/hsa:10000%09red/hsa:5336%09red/hsa:3480%09red/hsa:5579%09red/hsa:5578%09red/hsa:5925%09red/hsa:5728%09red/hsa:5604%09red/hsa:1956%09red/hsa:5291%09red/hsa:5156%09red/hsa:5594%09red/hsa:673%09red/hsa:5296%09red/hsa:6655%09red/hsa:6654%09red/hsa:208%09red/hsa:3845%09red/hsa:399694%09red/hsa:818%09red/hsa:817%09red/hsa:4193%09red/hsa…
cGMP-PKG signaling pathway	KEGG PATHWAY	hsa04022	62	167	0.123670669185	0.644020843305	ENSG00000116604|ENSG00000138735|ENSG00000117461|ENSG00000065534|ENSG00000172572|ENSG00000171105|ENSG00000173175|ENSG00000165637|ENSG00000152270|ENSG00000213639|ENSG00000101096|ENSG00000185532|ENSG00000107758|ENSG00000074370|ENSG00000123104|ENSG00000069849|ENSG00000162104|ENSG00000213676|ENSG00000150995|ENSG00000183023|ENSG00000101333|ENSG00000118260|ENSG00000120910|ENSG00000169032|ENSG00000146592…	hsa:4209|hsa:8654|hsa:8503|hsa:4638|hsa:5139|hsa:3643|hsa:111|hsa:7417|hsa:5140|hsa:5500|hsa:4773|hsa:5592|hsa:5532|hsa:489|hsa:3709|hsa:483|hsa:115|hsa:1388|hsa:3708|hsa:6546|hsa:5332|hsa:1385|hsa:5533|hsa:5604|hsa:9586|hsa:112|hsa:775|hsa:90993|hsa:10335|hsa:1385|hsa:5530|hsa:2776|hsa:2773|hsa:488|hsa:4772|hsa:2773|hsa:4775|hsa:2768|hsa:2969|hsa:3778|hsa:1386|hsa:10000|hsa:9475|hsa:113|hsa:5296…	4209|8654|8503|4638|5139|3643|111|7417|5140|5500|4773|5592|5532|489|3709|483|115|1388|3708|6546|5332|1385|5533|5604|9586|112|775|90993|10335|1385|5530|2776|2773|488|4772|2773|4775|2768|2969|3778|1386|10000|9475|113|5296|23236|9569|8503|64764|5894|5291|493|2982|5581|5594|4205|7408|490|6093|1910|4659|208|	http://www.genome.jp/kegg-bin/show_pathway?hsa04022/hsa:3708%09red/hsa:3709%09red/hsa:9569%09red/hsa:8503%09red/hsa:5581%09red/hsa:9586%09red/hsa:8654%09red/hsa:23236%09red/hsa:6093%09red/hsa:5594%09red/hsa:483%09red/hsa:5140%09red/hsa:90993%09red/hsa:489%09red/hsa:488%09red/hsa:5332%09red/hsa:4638%09red/hsa:2969%09red/hsa:7417%09red/hsa:10335%09red/hsa:10000%09red/hsa:5533%09red/hsa:5532%09red/h…
Arrhythmogenic right ventricular cardiomyopathy (ARVC)	KEGG PATHWAY	hsa05412	30	74	0.127374145262	0.644244004361	ENSG00000286353|ENSG00000213949|ENSG00000138795|ENSG00000226149|ENSG00000173402|ENSG00000198626|ENSG00000130402|ENSG00000072110|ENSG00000151067|ENSG00000196569|ENSG00000044115|ENSG00000183023|ENSG00000174437|ENSG00000115221|ENSG00000165995|ENSG00000082781|ENSG00000137809|ENSG00000138448|ENSG00000105855|ENSG00000144668|ENSG00000135424|ENSG00000198947|ENSG00000096696|ENSG00000153956|ENSG00000160789…	hsa:55799|hsa:3672|hsa:51176|hsa:3908|hsa:1605|hsa:6262|hsa:81|hsa:87|hsa:775|hsa:3908|hsa:1495|hsa:6546|hsa:488|hsa:3694|hsa:783|hsa:3693|hsa:22801|hsa:3685|hsa:3696|hsa:3680|hsa:3679|hsa:1756|hsa:1832|hsa:781|hsa:4000|hsa:3691|hsa:3676|hsa:6442|hsa:6444|hsa:8516|	55799|3672|51176|3908|1605|6262|81|87|775|3908|1495|6546|488|3694|783|3693|22801|3685|3696|3680|3679|1756|1832|781|4000|3691|3676|6442|6444|8516|	http://www.genome.jp/kegg-bin/show_pathway?hsa05412/hsa:8516%09red/hsa:22801%09red/hsa:488%09red/hsa:3672%09red/hsa:4000%09red/hsa:783%09red/hsa:1832%09red/hsa:781%09red/hsa:3696%09red/hsa:3694%09red/hsa:87%09red/hsa:3693%09red/hsa:6546%09red/hsa:6442%09red/hsa:6444%09red/hsa:81%09red/hsa:3676%09red/hsa:775%09red/hsa:55799%09red/hsa:3691%09red/hsa:3679%09red/hsa:3908%09red/hsa:1756%09red/hsa:3680…
Long-term depression	KEGG PATHWAY	hsa04730	25	60	0.129555845857	0.644244004361	ENSG00000113575|ENSG00000166501|ENSG00000185532|ENSG00000123104|ENSG00000150995|ENSG00000254087|ENSG00000101333|ENSG00000100030|ENSG00000169032|ENSG00000140443|ENSG00000132155|ENSG00000154229|ENSG00000156052|ENSG00000127955|ENSG00000137713|ENSG00000065135|ENSG00000146535|ENSG00000116711|ENSG00000196218|ENSG00000125675|ENSG00000104695|ENSG00000182621|ENSG00000133703|ENSG00000157764|ENSG00000164116	hsa:5515|hsa:5579|hsa:5592|hsa:3709|hsa:3708|hsa:4067|hsa:5332|hsa:5594|hsa:5604|hsa:3480|hsa:5894|hsa:5578|hsa:2776|hsa:2773|hsa:5519|hsa:2773|hsa:2768|hsa:5321|hsa:6261|hsa:2892|hsa:5516|hsa:23236|hsa:3845|hsa:673|hsa:2982|	5515|5579|5592|3709|3708|4067|5332|5594|5604|3480|5894|5578|2776|2773|5519|2773|2768|5321|6261|2892|5516|23236|3845|673|2982|	http://www.genome.jp/kegg-bin/show_pathway?hsa04730/hsa:3708%09red/hsa:3709%09red/hsa:5321%09red/hsa:2982%09red/hsa:3480%09red/hsa:23236%09red/hsa:4067%09red/hsa:5332%09red/hsa:5579%09red/hsa:5578%09red/hsa:5519%09red/hsa:5516%09red/hsa:5515%09red/hsa:2768%09red/hsa:5604%09red/hsa:5594%09red/hsa:5592%09red/hsa:673%09red/hsa:2892%09red/hsa:3845%09red/hsa:2773%09red/hsa:2776%09red/hsa:6261%09red/hs…
TGF-beta signaling pathway	KEGG PATHWAY	hsa04350	32	80	0.130716174798	0.644244004361	ENSG00000113575|ENSG00000080839|ENSG00000113558|ENSG00000185591|ENSG00000121989|ENSG00000115170|ENSG00000138696|ENSG00000105329|ENSG00000113658|ENSG00000163513|ENSG00000175634|ENSG00000135503|ENSG00000100030|ENSG00000137834|ENSG00000108854|ENSG00000005339|ENSG00000137713|ENSG00000170365|ENSG00000100393|ENSG00000055130|ENSG00000107779|ENSG00000104695|ENSG00000049323|ENSG00000175387|ENSG00000157077…	hsa:5515|hsa:5933|hsa:6500|hsa:6667|hsa:92|hsa:90|hsa:658|hsa:7040|hsa:4090|hsa:7048|hsa:6199|hsa:91|hsa:5594|hsa:4092|hsa:64750|hsa:1387|hsa:5519|hsa:4086|hsa:2033|hsa:8454|hsa:657|hsa:5516|hsa:4052|hsa:4087|hsa:9372|hsa:64750|hsa:1875|hsa:4089|hsa:9765|hsa:6093|hsa:659|hsa:1634|	5515|5933|6500|6667|92|90|658|7040|4090|7048|6199|91|5594|4092|64750|1387|5519|4086|2033|8454|657|5516|4052|4087|9372|64750|1875|4089|9765|6093|659|1634|	http://www.genome.jp/kegg-bin/show_pathway?hsa04350/hsa:9372%09red/hsa:4052%09red/hsa:6667%09red/hsa:9765%09red/hsa:5519%09red/hsa:4090%09red/hsa:5516%09red/hsa:1634%09red/hsa:657%09red/hsa:6500%09red/hsa:6093%09red/hsa:90%09red/hsa:1875%09red/hsa:4089%09red/hsa:4086%09red/hsa:4087%09red/hsa:5594%09red/hsa:6199%09red/hsa:658%09red/hsa:659%09red/hsa:64750%09red/hsa:8454%09red/hsa:5933%09red/hsa:20…
Citrate cycle (TCA cycle)	KEGG PATHWAY	hsa00020	14	30	0.135467965985	0.647622590577	ENSG00000105953|ENSG00000062485|ENSG00000182054|ENSG00000185485|ENSG00000286001|ENSG00000014641|ENSG00000122729|ENSG00000172340|ENSG00000242086|ENSG00000131473|ENSG00000150768|ENSG00000166411|ENSG00000136143|ENSG00000168291	hsa:55753|hsa:1431|hsa:3418|hsa:6389|hsa:6389|hsa:4190|hsa:48|hsa:8801|hsa:6389|hsa:47|hsa:1737|hsa:3419|hsa:8803|hsa:5162|	55753|1431|3418|6389|6389|4190|48|8801|6389|47|1737|3419|8803|5162|	http://www.genome.jp/kegg-bin/show_pathway?hsa00020/hsa:1431%09red/hsa:8801%09red/hsa:8803%09red/hsa:6389%09red/hsa:48%09red/hsa:1737%09red/hsa:4190%09red/hsa:55753%09red/hsa:3418%09red/hsa:3419%09red/hsa:5162%09red/hsa:47%09red
GnRH signaling pathway	KEGG PATHWAY	hsa04912	36	92	0.136094602368	0.647622590577	ENSG00000162104|ENSG00000146648|ENSG00000072062|ENSG00000173175|ENSG00000169967|ENSG00000166501|ENSG00000123104|ENSG00000148660|ENSG00000150995|ENSG00000101333|ENSG00000100030|ENSG00000095015|ENSG00000169032|ENSG00000164742|ENSG00000151067|ENSG00000112062|ENSG00000132155|ENSG00000100485|ENSG00000154229|ENSG00000156052|ENSG00000197122|ENSG00000115904|ENSG00000145349|ENSG00000116711|ENSG00000075651…	hsa:115|hsa:1956|hsa:5566|hsa:111|hsa:10746|hsa:5579|hsa:3709|hsa:818|hsa:3708|hsa:5332|hsa:5594|hsa:4214|hsa:5604|hsa:112|hsa:775|hsa:1432|hsa:5894|hsa:6655|hsa:5578|hsa:2776|hsa:6714|hsa:6654|hsa:817|hsa:5321|hsa:5337|hsa:5567|hsa:998|hsa:113|hsa:23236|hsa:4215|hsa:4216|hsa:5580|hsa:6416|hsa:3845|hsa:5602|hsa:5602|	115|1956|5566|111|10746|5579|3709|818|3708|5332|5594|4214|5604|112|775|1432|5894|6655|5578|2776|6714|6654|817|5321|5337|5567|998|113|23236|4215|4216|5580|6416|3845|5602|5602|	http://www.genome.jp/kegg-bin/show_pathway?hsa04912/hsa:3708%09red/hsa:3709%09red/hsa:5580%09red/hsa:5321%09red/hsa:23236%09red/hsa:5579%09red/hsa:113%09red/hsa:4216%09red/hsa:5567%09red/hsa:111%09red/hsa:5604%09red/hsa:5602%09red/hsa:1956%09red/hsa:5337%09red/hsa:5594%09red/hsa:5332%09red/hsa:775%09red/hsa:5578%09red/hsa:998%09red/hsa:6655%09red/hsa:6654%09red/hsa:10746%09red/hsa:3845%09red/hsa:…
Glycerolipid metabolism	KEGG PATHWAY	hsa00561	23	55	0.138469600074	0.647756095261	ENSG00000072210|ENSG00000138678|ENSG00000172954|ENSG00000136267|ENSG00000077044|ENSG00000134324|ENSG00000160216|ENSG00000111275|ENSG00000158669|ENSG00000170835|ENSG00000164904|ENSG00000026652|ENSG00000172197|ENSG00000058866|ENSG00000067113|ENSG00000162407|ENSG00000102780|ENSG00000143797|ENSG00000101577|ENSG00000153933|ENSG00000074416|ENSG00000117448|ENSG00000143149	hsa:224|hsa:84803|hsa:253558|hsa:1607|hsa:8527|hsa:23175|hsa:56894|hsa:217|hsa:137964|hsa:1056|hsa:501|hsa:56895|hsa:154141|hsa:1608|hsa:8611|hsa:8613|hsa:160851|hsa:129642|hsa:9663|hsa:8526|hsa:11343|hsa:10327|hsa:223|	224|84803|253558|1607|8527|23175|56894|217|137964|1056|501|56895|154141|1608|8611|8613|160851|129642|9663|8526|11343|10327|223|	http://www.genome.jp/kegg-bin/show_pathway?hsa00561/hsa:154141%09red/hsa:217%09red/hsa:160851%09red/hsa:1056%09red/hsa:10327%09red/hsa:84803%09red/hsa:224%09red/hsa:223%09red/hsa:11343%09red/hsa:23175%09red/hsa:501%09red/hsa:253558%09red/hsa:1608%09red/hsa:56895%09red/hsa:129642%09red/hsa:56894%09red/hsa:137964%09red/hsa:1607%09red/hsa:9663%09red/hsa:8527%09red/hsa:8526%09red/hsa:8613%09red/hsa:8…
VEGF signaling pathway	KEGG PATHWAY	hsa04370	25	61	0.143488785612	0.659077360073	ENSG00000117461|ENSG00000169398|ENSG00000101096|ENSG00000166501|ENSG00000073756|ENSG00000197122|ENSG00000051382|ENSG00000100030|ENSG00000120910|ENSG00000169032|ENSG00000112062|ENSG00000132155|ENSG00000138814|ENSG00000197943|ENSG00000107758|ENSG00000116711|ENSG00000070831|ENSG00000117020|ENSG00000145675|ENSG00000132906|ENSG00000278139|ENSG00000133703|ENSG00000154229|ENSG00000114738|ENSG00000105221	hsa:8503|hsa:5747|hsa:4773|hsa:5579|hsa:5743|hsa:6714|hsa:5291|hsa:5594|hsa:5533|hsa:5604|hsa:1432|hsa:5894|hsa:5530|hsa:5336|hsa:5532|hsa:5321|hsa:998|hsa:10000|hsa:5296|hsa:842|hsa:8503|hsa:3845|hsa:5578|hsa:7867|hsa:208|	8503|5747|4773|5579|5743|6714|5291|5594|5533|5604|1432|5894|5530|5336|5532|5321|998|10000|5296|842|8503|3845|5578|7867|208|	http://www.genome.jp/kegg-bin/show_pathway?hsa04370/hsa:8503%09red/hsa:5321%09red/hsa:10000%09red/hsa:842%09red/hsa:5579%09red/hsa:5578%09red/hsa:5530%09red/hsa:5533%09red/hsa:5532%09red/hsa:5743%09red/hsa:5747%09red/hsa:4773%09red/hsa:5604%09red/hsa:5336%09red/hsa:5594%09red/hsa:5291%09red/hsa:998%09red/hsa:5296%09red/hsa:208%09red/hsa:3845%09red/hsa:6714%09red/hsa:1432%09red/hsa:7867%09red/hsa:…
Dopaminergic synapse	KEGG PATHWAY	hsa04728	49	131	0.145665648422	0.659077360073	ENSG00000113575|ENSG00000150995|ENSG00000072062|ENSG00000173175|ENSG00000145349|ENSG00000213639|ENSG00000134852|ENSG00000166501|ENSG00000069966|ENSG00000107758|ENSG00000123104|ENSG00000148660|ENSG00000268643|ENSG00000213676|ENSG00000078304|ENSG00000189221|ENSG00000066027|ENSG00000101333|ENSG00000118260|ENSG00000120910|ENSG00000175470|ENSG00000073711|ENSG00000146592|ENSG00000151067|ENSG00000157613…	hsa:5515|hsa:3708|hsa:5566|hsa:111|hsa:817|hsa:5500|hsa:9575|hsa:5579|hsa:10681|hsa:5532|hsa:3709|hsa:818|hsa:2931|hsa:1388|hsa:5527|hsa:4128|hsa:5525|hsa:5332|hsa:1385|hsa:5533|hsa:5520|hsa:5523|hsa:9586|hsa:775|hsa:90993|hsa:1432|hsa:1385|hsa:5530|hsa:2776|hsa:2773|hsa:59345|hsa:5519|hsa:2773|hsa:5567|hsa:1386|hsa:5520|hsa:2892|hsa:5516|hsa:23236|hsa:3799|hsa:64764|hsa:2932|hsa:5578|hsa:5602|hs…	5515|3708|5566|111|817|5500|9575|5579|10681|5532|3709|818|2931|1388|5527|4128|5525|5332|1385|5533|5520|5523|9586|775|90993|1432|1385|5530|2776|2773|59345|5519|2773|5567|1386|5520|2892|5516|23236|3799|64764|2932|5578|5602|10000|2783|55012|5602|208|	http://www.genome.jp/kegg-bin/show_pathway?hsa04728/hsa:3708%09red/hsa:3709%09red/hsa:59345%09red/hsa:9586%09red/hsa:5527%09red/hsa:23236%09red/hsa:5519%09red/hsa:90993%09red/hsa:4128%09red/hsa:5332%09red/hsa:5579%09red/hsa:5578%09red/hsa:2931%09red/hsa:10000%09red/hsa:5533%09red/hsa:5532%09red/hsa:5516%09red/hsa:5515%09red/hsa:9575%09red/hsa:5602%09red/hsa:10681%09red/hsa:3799%09red/hsa:2932%09r…
Propanoate metabolism	KEGG PATHWAY	hsa00640	13	28	0.149838363972	0.663670291725	ENSG00000075239|ENSG00000134333|ENSG00000111058|ENSG00000114054|ENSG00000076555|ENSG00000084754|ENSG00000172340|ENSG00000154930|ENSG00000113790|ENSG00000117054|ENSG00000175198|ENSG00000278540|ENSG00000136143	hsa:38|hsa:3948|hsa:79611|hsa:5096|hsa:32|hsa:3030|hsa:8801|hsa:84532|hsa:1962|hsa:34|hsa:5095|hsa:31|hsa:8803|	38|3948|79611|5096|32|3030|8801|84532|1962|34|5095|31|8803|	http://www.genome.jp/kegg-bin/show_pathway?hsa00640/hsa:31%09red/hsa:8803%09red/hsa:8801%09red/hsa:34%09red/hsa:32%09red/hsa:38%09red/hsa:3030%09red/hsa:79611%09red/hsa:5096%09red/hsa:5095%09red/hsa:1962%09red/hsa:84532%09red/hsa:3948%09red
Non-small cell lung cancer	KEGG PATHWAY	hsa05223	23	56	0.15369321655	0.663670291725	ENSG00000146648|ENSG00000117461|ENSG00000186350|ENSG00000166501|ENSG00000051382|ENSG00000139687|ENSG00000100030|ENSG00000169032|ENSG00000141736|ENSG00000132155|ENSG00000100485|ENSG00000154229|ENSG00000115904|ENSG00000197943|ENSG00000117020|ENSG00000143924|ENSG00000145675|ENSG00000132906|ENSG00000278139|ENSG00000133703|ENSG00000157764|ENSG00000101109|ENSG00000105221	hsa:1956|hsa:8503|hsa:6256|hsa:5579|hsa:5291|hsa:5925|hsa:5594|hsa:5604|hsa:2064|hsa:5894|hsa:6655|hsa:5578|hsa:6654|hsa:5336|hsa:10000|hsa:27436|hsa:5296|hsa:842|hsa:8503|hsa:3845|hsa:673|hsa:6789|hsa:208|	1956|8503|6256|5579|5291|5925|5594|5604|2064|5894|6655|5578|6654|5336|10000|27436|5296|842|8503|3845|673|6789|208|	http://www.genome.jp/kegg-bin/show_pathway?hsa05223/hsa:8503%09red/hsa:10000%09red/hsa:842%09red/hsa:5579%09red/hsa:5578%09red/hsa:5925%09red/hsa:6256%09red/hsa:2064%09red/hsa:5604%09red/hsa:1956%09red/hsa:5291%09red/hsa:6789%09red/hsa:5336%09red/hsa:5594%09red/hsa:673%09red/hsa:5296%09red/hsa:6655%09red/hsa:6654%09red/hsa:27436%09red/hsa:3845%09red/hsa:208%09red/hsa:5894%09red
Glycosphingolipid biosynthesis - ganglio series	KEGG PATHWAY	hsa00604	8	15	0.154315356237	0.663670291725	ENSG00000170266|ENSG00000115525|ENSG00000111728|ENSG00000049860|ENSG00000213614|ENSG00000257524|ENSG00000184005|ENSG00000169359	hsa:2720|hsa:8869|hsa:6489|hsa:3074|hsa:3073|hsa:30815|hsa:256435|hsa:9197|	2720|8869|6489|3074|3073|30815|256435|9197|	http://www.genome.jp/kegg-bin/show_pathway?hsa00604/hsa:256435%09red/hsa:9197%09red/hsa:6489%09red/hsa:2720%09red/hsa:8869%09red/hsa:3074%09red/hsa:3073%09red/hsa:30815%09red
Basal transcription factors	KEGG PATHWAY	hsa03022	19	45	0.158703765412	0.663670291725	ENSG00000163161|ENSG00000141384|ENSG00000130699|ENSG00000064313|ENSG00000028839|ENSG00000020426|ENSG00000197265|ENSG00000270647|ENSG00000153767|ENSG00000263001|ENSG00000242441|ENSG00000188342|ENSG00000165417|ENSG00000120656|ENSG00000110768|ENSG00000006704|ENSG00000106290|ENSG00000162227|ENSG00000147133	hsa:2071|hsa:6875|hsa:6874|hsa:6873|hsa:9519|hsa:4331|hsa:2961|hsa:8148|hsa:2960|hsa:2969|hsa:11036|hsa:2963|hsa:2957|hsa:6883|hsa:2965|hsa:9569|hsa:6878|hsa:10629|hsa:6872|	2071|6875|6874|6873|9519|4331|2961|8148|2960|2969|11036|2963|2957|6883|2965|9569|6878|10629|6872|	http://www.genome.jp/kegg-bin/show_pathway?hsa03022/hsa:2969%09red/hsa:9569%09red/hsa:2963%09red/hsa:6878%09red/hsa:2071%09red/hsa:6874%09red/hsa:6883%09red/hsa:2960%09red/hsa:9519%09red/hsa:2965%09red/hsa:6872%09red/hsa:6875%09red/hsa:11036%09red/hsa:10629%09red/hsa:4331%09red/hsa:8148%09red/hsa:2957%09red/hsa:2961%09red/hsa:6873%09red
Vasopressin-regulated water reabsorption	KEGG PATHWAY	hsa04962	19	45	0.158703765412	0.663670291725	ENSG00000204843|ENSG00000182158|ENSG00000162104|ENSG00000072062|ENSG00000104671|ENSG00000175203|ENSG00000144566|ENSG00000197102|ENSG00000142875|ENSG00000135720|ENSG00000138036|ENSG00000146592|ENSG00000157613|ENSG00000132912|ENSG00000187240|ENSG00000118260|ENSG00000095794|ENSG00000164742|ENSG00000144635	hsa:1639|hsa:64764|hsa:115|hsa:5566|hsa:10671|hsa:10540|hsa:5868|hsa:1778|hsa:5567|hsa:51143|hsa:51626|hsa:9586|hsa:90993|hsa:51164|hsa:79659|hsa:1385|hsa:1385|hsa:112|hsa:51143|	1639|64764|115|5566|10671|10540|5868|1778|5567|51143|51626|9586|90993|51164|79659|1385|1385|112|51143|	http://www.genome.jp/kegg-bin/show_pathway?hsa04962/hsa:64764%09red/hsa:1778%09red/hsa:51143%09red/hsa:9586%09red/hsa:112%09red/hsa:1385%09red/hsa:51626%09red/hsa:5566%09red/hsa:5567%09red/hsa:51164%09red/hsa:10671%09red/hsa:115%09red/hsa:5868%09red/hsa:1639%09red/hsa:79659%09red/hsa:90993%09red/hsa:10540%09red
Hypertrophic cardiomyopathy (HCM)	KEGG PATHWAY	hsa05410	32	83	0.168860682793	0.690946699407	ENSG00000286353|ENSG00000213949|ENSG00000226149|ENSG00000105329|ENSG00000143549|ENSG00000173402|ENSG00000198626|ENSG00000151067|ENSG00000196569|ENSG00000132356|ENSG00000183023|ENSG00000174437|ENSG00000115221|ENSG00000167460|ENSG00000165995|ENSG00000082781|ENSG00000137809|ENSG00000138448|ENSG00000105855|ENSG00000144668|ENSG00000135424|ENSG00000140416|ENSG00000198947|ENSG00000237298|ENSG00000106617…	hsa:55799|hsa:3672|hsa:3908|hsa:7040|hsa:7168|hsa:1605|hsa:6262|hsa:775|hsa:3908|hsa:5562|hsa:6546|hsa:488|hsa:3694|hsa:7171|hsa:783|hsa:3693|hsa:22801|hsa:3685|hsa:3696|hsa:3680|hsa:3679|hsa:7168|hsa:1756|hsa:7273|hsa:51422|hsa:8516|hsa:781|hsa:3691|hsa:3676|hsa:6442|hsa:6444|hsa:4000|	55799|3672|3908|7040|7168|1605|6262|775|3908|5562|6546|488|3694|7171|783|3693|22801|3685|3696|3680|3679|7168|1756|7273|51422|8516|781|3691|3676|6442|6444|4000|	http://www.genome.jp/kegg-bin/show_pathway?hsa05410/hsa:8516%09red/hsa:51422%09red/hsa:22801%09red/hsa:488%09red/hsa:3672%09red/hsa:4000%09red/hsa:783%09red/hsa:781%09red/hsa:3696%09red/hsa:3694%09red/hsa:3693%09red/hsa:6546%09red/hsa:7168%09red/hsa:6442%09red/hsa:6444%09red/hsa:3676%09red/hsa:775%09red/hsa:55799%09red/hsa:3691%09red/hsa:3679%09red/hsa:3908%09red/hsa:1756%09red/hsa:7171%09red/hsa…
Pyruvate metabolism	KEGG PATHWAY	hsa00620	17	40	0.170233244781	0.690946699407	ENSG00000076555|ENSG00000065833|ENSG00000170634|ENSG00000072210|ENSG00000134333|ENSG00000075239|ENSG00000111275|ENSG00000082212|ENSG00000014641|ENSG00000154930|ENSG00000137106|ENSG00000150768|ENSG00000278540|ENSG00000063854|ENSG00000143149|ENSG00000164904|ENSG00000168291	hsa:32|hsa:4199|hsa:98|hsa:224|hsa:3948|hsa:38|hsa:217|hsa:4200|hsa:4190|hsa:84532|hsa:9380|hsa:1737|hsa:31|hsa:3029|hsa:223|hsa:501|hsa:5162|	32|4199|98|224|3948|38|217|4200|4190|84532|9380|1737|31|3029|223|501|5162|	http://www.genome.jp/kegg-bin/show_pathway?hsa00620/hsa:31%09red/hsa:224%09red/hsa:32%09red/hsa:3029%09red/hsa:223%09red/hsa:38%09red/hsa:3948%09red/hsa:4200%09red/hsa:5162%09red/hsa:4190%09red/hsa:501%09red/hsa:9380%09red/hsa:1737%09red/hsa:84532%09red/hsa:98%09red/hsa:4199%09red/hsa:217%09red
Purine metabolism	KEGG PATHWAY	hsa00230	63	176	0.176069891851	0.693886568239	ENSG00000162104|ENSG00000138735|ENSG00000159131|ENSG00000172572|ENSG00000197594|ENSG00000155085|ENSG00000114956|ENSG00000146143|ENSG00000152270|ENSG00000101868|ENSG00000141698|ENSG00000048392|ENSG00000013503|ENSG00000170502|ENSG00000171848|ENSG00000154269|ENSG00000177084|ENSG00000171408|ENSG00000197586|ENSG00000125877|ENSG00000014138|ENSG00000143156|ENSG00000148606|ENSG00000138185|ENSG00000154678…	hsa:115|hsa:8654|hsa:2618|hsa:5139|hsa:5167|hsa:221264|hsa:1716|hsa:5558|hsa:5140|hsa:5422|hsa:115024|hsa:50484|hsa:55703|hsa:53343|hsa:6241|hsa:5169|hsa:5426|hsa:27115|hsa:955|hsa:3704|hsa:23649|hsa:29922|hsa:11128|hsa:953|hsa:5137|hsa:10623|hsa:111|hsa:50940|hsa:64425|hsa:5142|hsa:5431|hsa:957|hsa:30834|hsa:84265|hsa:9061|hsa:132|hsa:3251|hsa:5427|hsa:87178|hsa:159|hsa:22978|hsa:113|hsa:23649|h…	115|8654|2618|5139|5167|221264|1716|5558|5140|5422|115024|50484|55703|53343|6241|5169|5426|27115|955|3704|23649|29922|11128|953|5137|10623|111|50940|64425|5142|5431|957|30834|84265|9061|132|3251|5427|87178|159|22978|113|23649|171568|112|50940|5136|5144|5151|58497|101060521|5557|5424|2982|9615|318|55276|8833|5430|5150|158|25885|2984|	http://www.genome.jp/kegg-bin/show_pathway?hsa00230/hsa:5144%09red/hsa:30834%09red/hsa:9061%09red/hsa:101060521%09red/hsa:5140%09red/hsa:159%09red/hsa:23649%09red/hsa:171568%09red/hsa:5430%09red/hsa:50484%09red/hsa:27115%09red/hsa:3704%09red/hsa:318%09red/hsa:5427%09red/hsa:84265%09red/hsa:50940%09red/hsa:55703%09red/hsa:53343%09red/hsa:25885%09red/hsa:87178%09red/hsa:158%09red/hsa:64425%09red/hs…
Prolactin signaling pathway	KEGG PATHWAY	hsa04917	28	72	0.178499805598	0.693886568239	ENSG00000185634|ENSG00000117461|ENSG00000173757|ENSG00000113494|ENSG00000274211|ENSG00000109339|ENSG00000051382|ENSG00000126561|ENSG00000091831|ENSG00000100030|ENSG00000096968|ENSG00000169032|ENSG00000168610|ENSG00000132155|ENSG00000100485|ENSG00000115415|ENSG00000197122|ENSG00000115904|ENSG00000117020|ENSG00000145675|ENSG00000112062|ENSG00000278139|ENSG00000109320|ENSG00000133703|ENSG00000082701…	hsa:399694|hsa:8503|hsa:6777|hsa:5618|hsa:30837|hsa:5602|hsa:5291|hsa:6776|hsa:2099|hsa:5594|hsa:3717|hsa:5604|hsa:6774|hsa:5894|hsa:6655|hsa:6772|hsa:6714|hsa:6654|hsa:10000|hsa:5296|hsa:1432|hsa:8503|hsa:4790|hsa:3845|hsa:2932|hsa:8792|hsa:5602|hsa:208|	399694|8503|6777|5618|30837|5602|5291|6776|2099|5594|3717|5604|6774|5894|6655|6772|6714|6654|10000|5296|1432|8503|4790|3845|2932|8792|5602|208|	http://www.genome.jp/kegg-bin/show_pathway?hsa04917/hsa:30837%09red/hsa:8503%09red/hsa:10000%09red/hsa:8792%09red/hsa:2099%09red/hsa:5604%09red/hsa:5602%09red/hsa:5594%09red/hsa:5291%09red/hsa:3717%09red/hsa:1432%09red/hsa:5296%09red/hsa:6655%09red/hsa:6654%09red/hsa:208%09red/hsa:4790%09red/hsa:3845%09red/hsa:6714%09red/hsa:6776%09red/hsa:6777%09red/hsa:6774%09red/hsa:6772%09red/hsa:2932%09red/h…
B cell receptor signaling pathway	KEGG PATHWAY	hsa04662	28	72	0.178499805598	0.693886568239	ENSG00000117461|ENSG00000168918|ENSG00000101096|ENSG00000166501|ENSG00000051382|ENSG00000254087|ENSG00000100030|ENSG00000120910|ENSG00000172175|ENSG00000155629|ENSG00000169032|ENSG00000278139|ENSG00000132155|ENSG00000100485|ENSG00000138814|ENSG00000107758|ENSG00000131196|ENSG00000115904|ENSG00000072736|ENSG00000104365|ENSG00000197943|ENSG00000117020|ENSG00000145675|ENSG00000134215|ENSG00000109320…	hsa:8503|hsa:3635|hsa:4773|hsa:5579|hsa:5291|hsa:4067|hsa:5594|hsa:5533|hsa:10892|hsa:118788|hsa:5604|hsa:8503|hsa:5894|hsa:6655|hsa:5530|hsa:5532|hsa:4772|hsa:6654|hsa:4775|hsa:3551|hsa:5336|hsa:10000|hsa:5296|hsa:7409|hsa:4790|hsa:3845|hsa:2932|hsa:208|	8503|3635|4773|5579|5291|4067|5594|5533|10892|118788|5604|8503|5894|6655|5530|5532|4772|6654|4775|3551|5336|10000|5296|7409|4790|3845|2932|208|	http://www.genome.jp/kegg-bin/show_pathway?hsa04662/hsa:8503%09red/hsa:7409%09red/hsa:10000%09red/hsa:4067%09red/hsa:5579%09red/hsa:5530%09red/hsa:5533%09red/hsa:5532%09red/hsa:4775%09red/hsa:4772%09red/hsa:4773%09red/hsa:5604%09red/hsa:3551%09red/hsa:5336%09red/hsa:5594%09red/hsa:5291%09red/hsa:3635%09red/hsa:5296%09red/hsa:6655%09red/hsa:6654%09red/hsa:208%09red/hsa:4790%09red/hsa:3845%09red/hs…
Shigellosis	KEGG PATHWAY	hsa05131	24	61	0.188600569293	0.713328967776	ENSG00000131508|ENSG00000163466|ENSG00000131504|ENSG00000085733|ENSG00000109339|ENSG00000035403|ENSG00000026508|ENSG00000100030|ENSG00000057663|ENSG00000112062|ENSG00000167193|ENSG00000106299|ENSG00000197122|ENSG00000104365|ENSG00000284292|ENSG00000070831|ENSG00000134318|ENSG00000109320|ENSG00000166167|ENSG00000050748|ENSG00000072803|ENSG00000067900|ENSG00000150760|ENSG00000106100	hsa:7322|hsa:10109|hsa:1729|hsa:2017|hsa:5602|hsa:7414|hsa:960|hsa:5594|hsa:9474|hsa:1432|hsa:1398|hsa:8976|hsa:6714|hsa:3551|hsa:10095|hsa:998|hsa:9475|hsa:4790|hsa:8945|hsa:5602|hsa:23291|hsa:6093|hsa:1793|hsa:10392|	7322|10109|1729|2017|5602|7414|960|5594|9474|1432|1398|8976|6714|3551|10095|998|9475|4790|8945|5602|23291|6093|1793|10392|	http://www.genome.jp/kegg-bin/show_pathway?hsa05131/hsa:10109%09red/hsa:10392%09red/hsa:1729%09red/hsa:7414%09red/hsa:10095%09red/hsa:1398%09red/hsa:960%09red/hsa:8945%09red/hsa:7322%09red/hsa:5602%09red/hsa:3551%09red/hsa:5594%09red/hsa:6093%09red/hsa:998%09red/hsa:4790%09red/hsa:9474%09red/hsa:9475%09red/hsa:6714%09red/hsa:1432%09red/hsa:2017%09red/hsa:8976%09red/hsa:1793%09red/hsa:23291%09red
Rap1 signaling pathway	KEGG PATHWAY	hsa04015	74	211	0.191219314589	0.713328967776	ENSG00000162104|ENSG00000154229|ENSG00000134853|ENSG00000105738|ENSG00000091428|ENSG00000171105|ENSG00000006451|ENSG00000173175|ENSG00000141293|ENSG00000109756|ENSG00000066468|ENSG00000166501|ENSG00000128512|ENSG00000163558|ENSG00000171517|ENSG00000117461|ENSG00000156299|ENSG00000051382|ENSG00000152767|ENSG00000077420|ENSG00000065135|ENSG00000145431|ENSG00000144118|ENSG00000100030|ENSG00000077782…	hsa:115|hsa:5578|hsa:5156|hsa:23094|hsa:11069|hsa:3643|hsa:5898|hsa:111|hsa:8631|hsa:9693|hsa:2263|hsa:5579|hsa:9732|hsa:5584|hsa:23566|hsa:8503|hsa:7074|hsa:5291|hsa:9855|hsa:54518|hsa:2773|hsa:56034|hsa:5899|hsa:5594|hsa:2260|hsa:1956|hsa:26037|hsa:5604|hsa:999|hsa:3480|hsa:889|hsa:9863|hsa:9223|hsa:80310|hsa:1432|hsa:5894|hsa:260425|hsa:284|hsa:23683|hsa:2773|hsa:1902|hsa:6714|hsa:9855|hsa:517…	115|5578|5156|23094|11069|3643|5898|111|8631|9693|2263|5579|9732|5584|23566|8503|7074|5291|9855|54518|2773|56034|5899|5594|2260|1956|26037|5604|999|3480|889|9863|9223|80310|1432|5894|260425|284|23683|2773|1902|6714|9855|51735|56288|889|7424|5906|998|10000|113|5296|5156|23236|4254|8503|1398|112|3683|83660|5332|3684|2889|51735|3845|673|51196|1500|7408|4301|2776|9771|5584|208|	http://www.genome.jp/kegg-bin/show_pathway?hsa04015/hsa:5584%09red/hsa:2263%09red/hsa:8503%09red/hsa:2889%09red/hsa:10000%09red/hsa:56034%09red/hsa:3480%09red/hsa:23236%09red/hsa:5291%09red/hsa:260425%09red/hsa:889%09red/hsa:1398%09red/hsa:23566%09red/hsa:51735%09red/hsa:5332%09red/hsa:5579%09red/hsa:5578%09red/hsa:5906%09red/hsa:23683%09red/hsa:4301%09red/hsa:111%09red/hsa:7074%09red/hsa:11069%0…
MAPK signaling pathway	KEGG PATHWAY	hsa04010	89	257	0.192249262752	0.713328967776	ENSG00000169967|ENSG00000136068|ENSG00000164305|ENSG00000127191|ENSG00000158711|ENSG00000173327|ENSG00000107968|ENSG00000100030|ENSG00000120910|ENSG00000169032|ENSG00000072133|ENSG00000109320|ENSG00000100485|ENSG00000011566|ENSG00000104365|ENSG00000142875|ENSG00000070831|ENSG00000117020|ENSG00000066468|ENSG00000055208|ENSG00000085511|ENSG00000167193|ENSG00000109756|ENSG00000111266|ENSG00000196712…	hsa:10746|hsa:2317|hsa:836|hsa:7186|hsa:2005|hsa:4296|hsa:1326|hsa:5594|hsa:5533|hsa:5604|hsa:27330|hsa:4790|hsa:6655|hsa:8491|hsa:3551|hsa:5567|hsa:998|hsa:10000|hsa:2263|hsa:23118|hsa:4216|hsa:1398|hsa:9693|hsa:80824|hsa:4763|hsa:5778|hsa:5602|hsa:1956|hsa:5566|hsa:5579|hsa:9252|hsa:5921|hsa:5801|hsa:1846|hsa:4217|hsa:2260|hsa:6197|hsa:8550|hsa:23162|hsa:5578|hsa:9020|hsa:5971|hsa:783|hsa:5922|…	10746|2317|836|7186|2005|4296|1326|5594|5533|5604|27330|4790|6655|8491|3551|5567|998|10000|2263|23118|4216|1398|9693|80824|4763|5778|5602|1956|5566|5579|9252|5921|5801|1846|4217|2260|6197|8550|23162|5578|9020|5971|783|5922|5156|4215|5906|6416|57551|7867|51701|10125|5156|55799|7189|7040|7048|6885|6196|775|5530|5532|6654|2768|5321|4214|5894|781|5536|5062|6789|5602|2316|4915|9175|5058|1432|3306|4772…	http://www.genome.jp/kegg-bin/show_pathway?hsa04010/hsa:9252%09red/hsa:2122%09red/hsa:57551%09red/hsa:5536%09red/hsa:5530%09red/hsa:5533%09red/hsa:5532%09red/hsa:8491%09red/hsa:2316%09red/hsa:5604%09red/hsa:1956%09red/hsa:5156%09red/hsa:23118%09red/hsa:6196%09red/hsa:6197%09red/hsa:6195%09red/hsa:10746%09red/hsa:3845%09red/hsa:1386%09red/hsa:5894%09red/hsa:9020%09red/hsa:27330%09red/hsa:80824%09r…
Nucleotide excision repair	KEGG PATHWAY	hsa03420	19	47	0.196561939457	0.713328967776	ENSG00000163161|ENSG00000136936|ENSG00000134899|ENSG00000158290|ENSG00000134574|ENSG00000167986|ENSG00000020426|ENSG00000119318|ENSG00000105486|ENSG00000035928|ENSG00000062822|ENSG00000100479|ENSG00000111445|ENSG00000177084|ENSG00000049541|ENSG00000163918|ENSG00000110768|ENSG00000132383|ENSG00000139842	hsa:2071|hsa:7507|hsa:100533467|hsa:8450|hsa:1643|hsa:1642|hsa:4331|hsa:5887|hsa:3978|hsa:5981|hsa:5424|hsa:5427|hsa:5985|hsa:5426|hsa:5982|hsa:5984|hsa:2965|hsa:6117|hsa:8451|	2071|7507|100533467|8450|1643|1642|4331|5887|3978|5981|5424|5427|5985|5426|5982|5984|2965|6117|8451|	http://www.genome.jp/kegg-bin/show_pathway?hsa03420/hsa:7507%09red/hsa:1643%09red/hsa:1642%09red/hsa:3978%09red/hsa:2071%09red/hsa:5426%09red/hsa:5424%09red/hsa:2965%09red/hsa:8450%09red/hsa:5427%09red/hsa:6117%09red/hsa:100533467%09red/hsa:8451%09red/hsa:4331%09red/hsa:5887%09red/hsa:5981%09red/hsa:5982%09red/hsa:5984%09red/hsa:5985%09red
Glycosaminoglycan degradation	KEGG PATHWAY	hsa00531	9	19	0.196792643801	0.713328967776	ENSG00000170266|ENSG00000135677|ENSG00000172987|ENSG00000169919|ENSG00000213614|ENSG00000241489|ENSG00000049860|ENSG00000108784|ENSG00000165102	hsa:2720|hsa:2799|hsa:60495|hsa:2990|hsa:3073|hsa:3423|hsa:3074|hsa:4669|hsa:138050|	2720|2799|60495|2990|3073|3423|3074|4669|138050|	http://www.genome.jp/kegg-bin/show_pathway?hsa00531/hsa:2799%09red/hsa:2990%09red/hsa:2720%09red/hsa:3423%09red/hsa:4669%09red/hsa:138050%09red/hsa:3074%09red/hsa:60495%09red/hsa:3073%09red
Axon guidance	KEGG PATHWAY	hsa04360	46	127	0.200330628922	0.713328967776	ENSG00000196411|ENSG00000074527|ENSG00000169398|ENSG00000162631|ENSG00000136040|ENSG00000101096|ENSG00000077264|ENSG00000185008|ENSG00000145715|ENSG00000099204|ENSG00000065135|ENSG00000100030|ENSG00000184347|ENSG00000072736|ENSG00000112902|ENSG00000149269|ENSG00000044524|ENSG00000133216|ENSG00000138835|ENSG00000107731|ENSG00000075223|ENSG00000001617|ENSG00000127955|ENSG00000107758|ENSG00000076356…	hsa:2050|hsa:59277|hsa:5747|hsa:22854|hsa:10154|hsa:4773|hsa:5063|hsa:6092|hsa:5921|hsa:3983|hsa:2773|hsa:5594|hsa:6586|hsa:4775|hsa:9037|hsa:5058|hsa:2042|hsa:2048|hsa:5998|hsa:219699|hsa:10512|hsa:6405|hsa:2773|hsa:5532|hsa:5362|hsa:1808|hsa:57522|hsa:3984|hsa:23365|hsa:998|hsa:6091|hsa:3985|hsa:9475|hsa:5364|hsa:10509|hsa:8829|hsa:3845|hsa:2932|hsa:5530|hsa:9353|hsa:5062|hsa:7869|hsa:10507|hsa…	2050|59277|5747|22854|10154|4773|5063|6092|5921|3983|2773|5594|6586|4775|9037|5058|2042|2048|5998|219699|10512|6405|2773|5532|5362|1808|57522|3984|23365|998|6091|3985|9475|5364|10509|8829|3845|2932|5530|9353|5062|7869|10507|5533|8440|6093|	http://www.genome.jp/kegg-bin/show_pathway?hsa04360/hsa:5063%09red/hsa:59277%09red/hsa:5362%09red/hsa:5364%09red/hsa:10512%09red/hsa:5747%09red/hsa:6586%09red/hsa:5062%09red/hsa:5530%09red/hsa:5533%09red/hsa:5532%09red/hsa:4775%09red/hsa:2042%09red/hsa:4773%09red/hsa:6405%09red/hsa:5058%09red/hsa:5998%09red/hsa:5921%09red/hsa:10154%09red/hsa:9037%09red/hsa:22854%09red/hsa:10509%09red/hsa:5594%09r…
Base excision repair	KEGG PATHWAY	hsa03410	14	33	0.201592969154	0.713328967776	ENSG00000109674|ENSG00000139372|ENSG00000100479|ENSG00000129484|ENSG00000132781|ENSG00000250802|ENSG00000105486|ENSG00000062822|ENSG00000143799|ENSG00000177084|ENSG00000129071|ENSG00000005156|ENSG00000070501|ENSG00000102699	hsa:55247|hsa:6996|hsa:5427|hsa:10038|hsa:4595|hsa:3146|hsa:3978|hsa:5424|hsa:142|hsa:5426|hsa:8930|hsa:3980|hsa:5423|hsa:143|	55247|6996|5427|10038|4595|3146|3978|5424|142|5426|8930|3980|5423|143|	http://www.genome.jp/kegg-bin/show_pathway?hsa03410/hsa:6996%09red/hsa:4595%09red/hsa:3978%09red/hsa:5427%09red/hsa:5426%09red/hsa:5424%09red/hsa:5423%09red/hsa:142%09red/hsa:143%09red/hsa:10038%09red/hsa:55247%09red/hsa:3980%09red/hsa:3146%09red/hsa:8930%09red
Platelet activation	KEGG PATHWAY	hsa04611	47	131	0.212519750152	0.72630678737	ENSG00000162104|ENSG00000172575|ENSG00000171502|ENSG00000072062|ENSG00000173175|ENSG00000117461|ENSG00000163558|ENSG00000213639|ENSG00000065534|ENSG00000185532|ENSG00000123104|ENSG00000108405|ENSG00000051382|ENSG00000077420|ENSG00000150995|ENSG00000254087|ENSG00000101333|ENSG00000100030|ENSG00000278139|ENSG00000130635|ENSG00000112062|ENSG00000156052|ENSG00000127955|ENSG00000116711|ENSG00000197122…	hsa:115|hsa:10125|hsa:255631|hsa:5566|hsa:111|hsa:8503|hsa:5584|hsa:5500|hsa:4638|hsa:5592|hsa:3709|hsa:5023|hsa:5291|hsa:54518|hsa:3708|hsa:4067|hsa:5332|hsa:5594|hsa:8503|hsa:1289|hsa:1432|hsa:2776|hsa:2773|hsa:5321|hsa:6714|hsa:2773|hsa:5336|hsa:23365|hsa:5567|hsa:5906|hsa:10000|hsa:9475|hsa:113|hsa:5296|hsa:23236|hsa:112|hsa:8773|hsa:7450|hsa:2982|hsa:7408|hsa:6786|hsa:1277|hsa:83660|hsa:6093…	115|10125|255631|5566|111|8503|5584|5500|4638|5592|3709|5023|5291|54518|3708|4067|5332|5594|8503|1289|1432|2776|2773|5321|6714|2773|5336|23365|5567|5906|10000|9475|113|5296|23236|112|8773|7450|2982|7408|6786|1277|83660|6093|5584|4659|208|	http://www.genome.jp/kegg-bin/show_pathway?hsa04611/hsa:3708%09red/hsa:3709%09red/hsa:8773%09red/hsa:8503%09red/hsa:5321%09red/hsa:10000%09red/hsa:2982%09red/hsa:5023%09red/hsa:10125%09red/hsa:23236%09red/hsa:1277%09red/hsa:4067%09red/hsa:5332%09red/hsa:7450%09red/hsa:4638%09red/hsa:4659%09red/hsa:5567%09red/hsa:111%09red/hsa:6786%09red/hsa:255631%09red/hsa:5336%09red/hsa:5594%09red/hsa:5592%09re…
Gap junction	KEGG PATHWAY	hsa04540	33	89	0.212869037997	0.72630678737	ENSG00000162104|ENSG00000146648|ENSG00000134853|ENSG00000072062|ENSG00000173175|ENSG00000169967|ENSG00000166501|ENSG00000185532|ENSG00000123104|ENSG00000150995|ENSG00000115904|ENSG00000145431|ENSG00000101333|ENSG00000100030|ENSG00000104067|ENSG00000169032|ENSG00000132155|ENSG00000100485|ENSG00000154229|ENSG00000156052|ENSG00000127955|ENSG00000198121|ENSG00000197122|ENSG00000065135|ENSG00000142875…	hsa:115|hsa:1956|hsa:5156|hsa:5566|hsa:111|hsa:10746|hsa:5579|hsa:5592|hsa:3709|hsa:3708|hsa:6654|hsa:56034|hsa:5332|hsa:5594|hsa:7082|hsa:5604|hsa:5894|hsa:6655|hsa:5578|hsa:2776|hsa:2773|hsa:1902|hsa:6714|hsa:2773|hsa:5567|hsa:113|hsa:5156|hsa:23236|hsa:112|hsa:3845|hsa:2982|hsa:1453|hsa:80310|	115|1956|5156|5566|111|10746|5579|5592|3709|3708|6654|56034|5332|5594|7082|5604|5894|6655|5578|2776|2773|1902|6714|2773|5567|113|5156|23236|112|3845|2982|1453|80310|	http://www.genome.jp/kegg-bin/show_pathway?hsa04540/hsa:3708%09red/hsa:3709%09red/hsa:2982%09red/hsa:56034%09red/hsa:23236%09red/hsa:5332%09red/hsa:5579%09red/hsa:113%09red/hsa:5567%09red/hsa:5604%09red/hsa:1956%09red/hsa:5156%09red/hsa:5594%09red/hsa:5592%09red/hsa:2773%09red/hsa:6655%09red/hsa:1453%09red/hsa:10746%09red/hsa:3845%09red/hsa:6714%09red/hsa:5578%09red/hsa:7082%09red/hsa:80310%09red…
Glycerophospholipid metabolism	KEGG PATHWAY	hsa00564	34	92	0.213155252815	0.72630678737	ENSG00000115159|ENSG00000087157|ENSG00000100288|ENSG00000138678|ENSG00000123684|ENSG00000087253|ENSG00000172954|ENSG00000136267|ENSG00000111666|ENSG00000077044|ENSG00000134324|ENSG00000160216|ENSG00000213398|ENSG00000158669|ENSG00000101290|ENSG00000156471|ENSG00000163624|ENSG00000032444|ENSG00000153395|ENSG00000026652|ENSG00000172197|ENSG00000058866|ENSG00000067113|ENSG00000116711|ENSG00000075651…	hsa:2820|hsa:9489|hsa:1120|hsa:84803|hsa:9926|hsa:54947|hsa:253558|hsa:1607|hsa:56994|hsa:8527|hsa:23175|hsa:56894|hsa:3931|hsa:137964|hsa:8760|hsa:9791|hsa:1040|hsa:10908|hsa:79888|hsa:56895|hsa:154141|hsa:1608|hsa:8611|hsa:5321|hsa:5337|hsa:8613|hsa:85465|hsa:160851|hsa:129642|hsa:23171|hsa:9663|hsa:8526|hsa:8443|hsa:5130|	2820|9489|1120|84803|9926|54947|253558|1607|56994|8527|23175|56894|3931|137964|8760|9791|1040|10908|79888|56895|154141|1608|8611|5321|5337|8613|85465|160851|129642|23171|9663|8526|8443|5130|	http://www.genome.jp/kegg-bin/show_pathway?hsa00564/hsa:84803%09red/hsa:5321%09red/hsa:9926%09red/hsa:3931%09red/hsa:154141%09red/hsa:54947%09red/hsa:2820%09red/hsa:160851%09red/hsa:10908%09red/hsa:9791%09red/hsa:5337%09red/hsa:5130%09red/hsa:8760%09red/hsa:23171%09red/hsa:23175%09red/hsa:1120%09red/hsa:253558%09red/hsa:1040%09red/hsa:1608%09red/hsa:129642%09red/hsa:56895%09red/hsa:79888%09red/hs…
Oxytocin signaling pathway	KEGG PATHWAY	hsa04921	56	159	0.220817476479	0.743239311076	ENSG00000162104|ENSG00000154229|ENSG00000117461|ENSG00000072062|ENSG00000286353|ENSG00000146648|ENSG00000173175|ENSG00000145349|ENSG00000125503|ENSG00000213639|ENSG00000101096|ENSG00000166501|ENSG00000073756|ENSG00000197122|ENSG00000123104|ENSG00000148660|ENSG00000150995|ENSG00000101333|ENSG00000100030|ENSG00000120910|ENSG00000198626|ENSG00000169032|ENSG00000103319|ENSG00000164742|ENSG00000151067…	hsa:115|hsa:5578|hsa:8503|hsa:5566|hsa:55799|hsa:1956|hsa:111|hsa:817|hsa:54776|hsa:5500|hsa:4773|hsa:5579|hsa:5743|hsa:6714|hsa:3709|hsa:818|hsa:3708|hsa:5332|hsa:5594|hsa:5533|hsa:6262|hsa:5604|hsa:29904|hsa:112|hsa:775|hsa:4660|hsa:5894|hsa:5530|hsa:5562|hsa:2776|hsa:2773|hsa:5532|hsa:4772|hsa:2773|hsa:4775|hsa:5321|hsa:84254|hsa:5567|hsa:6261|hsa:9475|hsa:113|hsa:5296|hsa:23236|hsa:783|hsa:57…	115|5578|8503|5566|55799|1956|111|817|54776|5500|4773|5579|5743|6714|3709|818|3708|5332|5594|5533|6262|5604|29904|112|775|4660|5894|5530|5562|2776|2773|5532|4772|2773|4775|5321|84254|5567|6261|9475|113|5296|23236|783|57118|8503|6263|5291|4637|51422|3845|781|2982|4638|6093|4659|	http://www.genome.jp/kegg-bin/show_pathway?hsa04921/hsa:3708%09red/hsa:3709%09red/hsa:8503%09red/hsa:5321%09red/hsa:2982%09red/hsa:23236%09red/hsa:51422%09red/hsa:4772%09red/hsa:781%09red/hsa:5332%09red/hsa:5579%09red/hsa:4638%09red/hsa:5530%09red/hsa:4659%09red/hsa:5532%09red/hsa:4775%09red/hsa:783%09red/hsa:4637%09red/hsa:4773%09red/hsa:6093%09red/hsa:5604%09red/hsa:1956%09red/hsa:113%09red/hsa…
HIF-1 signaling pathway	KEGG PATHWAY	hsa04066	38	106	0.242703463717	0.807062120312	ENSG00000146648|ENSG00000117461|ENSG00000198793|ENSG00000114268|ENSG00000108094|ENSG00000145349|ENSG00000152256|ENSG00000166501|ENSG00000225205|ENSG00000072274|ENSG00000148660|ENSG00000175634|ENSG00000100030|ENSG00000168291|ENSG00000156515|ENSG00000169032|ENSG00000140443|ENSG00000154188|ENSG00000141736|ENSG00000100644|ENSG00000154229|ENSG00000171105|ENSG00000005339|ENSG00000159128|ENSG00000100393…	hsa:1956|hsa:8503|hsa:2475|hsa:5210|hsa:8453|hsa:817|hsa:5163|hsa:5579|hsa:5163|hsa:7037|hsa:818|hsa:6199|hsa:5594|hsa:5162|hsa:3098|hsa:5604|hsa:3480|hsa:284|hsa:2064|hsa:3091|hsa:5578|hsa:3643|hsa:1387|hsa:3460|hsa:2033|hsa:5336|hsa:7099|hsa:405|hsa:10000|hsa:2027|hsa:5296|hsa:6774|hsa:8503|hsa:4790|hsa:5291|hsa:112399|hsa:54583|hsa:208|	1956|8503|2475|5210|8453|817|5163|5579|5163|7037|818|6199|5594|5162|3098|5604|3480|284|2064|3091|5578|3643|1387|3460|2033|5336|7099|405|10000|2027|5296|6774|8503|4790|5291|112399|54583|208|	http://www.genome.jp/kegg-bin/show_pathway?hsa04066/hsa:8503%09red/hsa:10000%09red/hsa:405%09red/hsa:3480%09red/hsa:2033%09red/hsa:54583%09red/hsa:5579%09red/hsa:5578%09red/hsa:2027%09red/hsa:7099%09red/hsa:112399%09red/hsa:5210%09red/hsa:2064%09red/hsa:5604%09red/hsa:1956%09red/hsa:284%09red/hsa:7037%09red/hsa:8453%09red/hsa:5336%09red/hsa:5594%09red/hsa:6199%09red/hsa:5291%09red/hsa:5296%09red/…
Hepatitis B	KEGG PATHWAY	hsa05161	51	146	0.248505647386	0.815009905334	ENSG00000166888|ENSG00000117461|ENSG00000173757|ENSG00000164305|ENSG00000101096|ENSG00000166501|ENSG00000105329|ENSG00000051382|ENSG00000126561|ENSG00000139687|ENSG00000213676|ENSG00000183735|ENSG00000134574|ENSG00000118260|ENSG00000003400|ENSG00000142166|ENSG00000169032|ENSG00000146592|ENSG00000157613|ENSG00000168610|ENSG00000142798|ENSG00000095794|ENSG00000154229|ENSG00000107201|ENSG00000115415…	hsa:6778|hsa:8503|hsa:6777|hsa:836|hsa:4773|hsa:5579|hsa:7040|hsa:5291|hsa:6776|hsa:5925|hsa:1388|hsa:29110|hsa:1643|hsa:1385|hsa:843|hsa:3454|hsa:5604|hsa:9586|hsa:90993|hsa:6774|hsa:3339|hsa:1385|hsa:5578|hsa:23586|hsa:6772|hsa:1387|hsa:6714|hsa:4772|hsa:4775|hsa:3551|hsa:2033|hsa:7099|hsa:1642|hsa:1386|hsa:10000|hsa:5296|hsa:4214|hsa:842|hsa:6775|hsa:8503|hsa:4790|hsa:64764|hsa:5894|hsa:5602|h…	6778|8503|6777|836|4773|5579|7040|5291|6776|5925|1388|29110|1643|1385|843|3454|5604|9586|90993|6774|3339|1385|5578|23586|6772|1387|6714|4772|4775|3551|2033|7099|1642|1386|10000|5296|4214|842|6775|8503|4790|64764|5894|5602|3845|5602|5594|5728|4089|6416|208|	http://www.genome.jp/kegg-bin/show_pathway?hsa05161/hsa:64764%09red/hsa:29110%09red/hsa:8503%09red/hsa:9586%09red/hsa:23586%09red/hsa:843%09red/hsa:842%09red/hsa:90993%09red/hsa:5579%09red/hsa:5578%09red/hsa:5925%09red/hsa:10000%09red/hsa:3454%09red/hsa:7099%09red/hsa:3339%09red/hsa:4772%09red/hsa:4773%09red/hsa:5728%09red/hsa:5604%09red/hsa:5602%09red/hsa:4089%09red/hsa:3551%09red/hsa:5594%09red…
FoxO signaling pathway	KEGG PATHWAY	hsa04068	47	134	0.251567262218	0.815009905334	ENSG00000146648|ENSG00000117461|ENSG00000171862|ENSG00000096717|ENSG00000213923|ENSG00000156804|ENSG00000109339|ENSG00000105329|ENSG00000145782|ENSG00000051382|ENSG00000163513|ENSG00000115904|ENSG00000100030|ENSG00000087095|ENSG00000169032|ENSG00000140443|ENSG00000149311|ENSG00000168610|ENSG00000132155|ENSG00000103479|ENSG00000132356|ENSG00000135679|ENSG00000171105|ENSG00000005339|ENSG00000121858…	hsa:1956|hsa:8503|hsa:5728|hsa:23411|hsa:1454|hsa:26260|hsa:5602|hsa:7040|hsa:9140|hsa:5291|hsa:7048|hsa:6654|hsa:5594|hsa:51701|hsa:5604|hsa:3480|hsa:472|hsa:6774|hsa:5894|hsa:5934|hsa:5562|hsa:4193|hsa:3643|hsa:1387|hsa:8743|hsa:23678|hsa:3551|hsa:2033|hsa:1432|hsa:6789|hsa:10000|hsa:2308|hsa:5296|hsa:4087|hsa:8503|hsa:9455|hsa:80854|hsa:51422|hsa:3845|hsa:673|hsa:7874|hsa:6655|hsa:6648|hsa:408…	1956|8503|5728|23411|1454|26260|5602|7040|9140|5291|7048|6654|5594|51701|5604|3480|472|6774|5894|5934|5562|4193|3643|1387|8743|23678|3551|2033|1432|6789|10000|2308|5296|4087|8503|9455|80854|51422|3845|673|7874|6655|6648|4089|5602|891|208|	http://www.genome.jp/kegg-bin/show_pathway?hsa04068/hsa:9140%09red/hsa:80854%09red/hsa:8503%09red/hsa:3845%09red/hsa:10000%09red/hsa:3480%09red/hsa:5291%09red/hsa:51422%09red/hsa:6648%09red/hsa:5728%09red/hsa:5604%09red/hsa:5602%09red/hsa:7874%09red/hsa:4089%09red/hsa:7040%09red/hsa:4087%09red/hsa:8743%09red/hsa:6789%09red/hsa:1956%09red/hsa:3551%09red/hsa:5594%09red/hsa:891%09red/hsa:673%09red/h…
Lysosome	KEGG PATHWAY	hsa04142	43	122	0.254491659317	0.815009905334	ENSG00000188603|ENSG00000103365|ENSG00000141337|ENSG00000197081|ENSG00000109861|ENSG00000164733|ENSG00000213614|ENSG00000177628|ENSG00000103174|ENSG00000103723|ENSG00000134262|ENSG00000110911|ENSG00000134243|ENSG00000104341|ENSG00000166747|ENSG00000135677|ENSG00000131238|ENSG00000040531|ENSG00000108784|ENSG00000185896|ENSG00000138760|ENSG00000170266|ENSG00000169919|ENSG00000141367|ENSG00000132842…	hsa:1201|hsa:23062|hsa:22901|hsa:3482|hsa:1075|hsa:1508|hsa:3073|hsa:2629|hsa:51172|hsa:8120|hsa:10717|hsa:4891|hsa:6272|hsa:55353|hsa:164|hsa:2799|hsa:5538|hsa:1497|hsa:4669|hsa:3916|hsa:950|hsa:2720|hsa:2990|hsa:1213|hsa:8546|hsa:285362|hsa:26503|hsa:2581|hsa:5641|hsa:4126|hsa:256471|hsa:138050|hsa:1176|hsa:3074|hsa:9179|hsa:8218|hsa:3423|hsa:1520|hsa:51606|hsa:23431|hsa:535|hsa:26088|hsa:23163|	1201|23062|22901|3482|1075|1508|3073|2629|51172|8120|10717|4891|6272|55353|164|2799|5538|1497|4669|3916|950|2720|2990|1213|8546|285362|26503|2581|5641|4126|256471|138050|1176|3074|9179|8218|3423|1520|51606|23431|535|26088|23163|	http://www.genome.jp/kegg-bin/show_pathway?hsa04142/hsa:2799%09red/hsa:3482%09red/hsa:55353%09red/hsa:1075%09red/hsa:23062%09red/hsa:8218%09red/hsa:23163%09red/hsa:10717%09red/hsa:26088%09red/hsa:1520%09red/hsa:1176%09red/hsa:4891%09red/hsa:2720%09red/hsa:5538%09red/hsa:2581%09red/hsa:9179%09red/hsa:6272%09red/hsa:164%09red/hsa:8120%09red/hsa:5641%09red/hsa:2990%09red/hsa:22901%09red/hsa:2629%09r…
Small cell lung cancer	KEGG PATHWAY	hsa05222	31	86	0.261501201262	0.815009905334	ENSG00000115414|ENSG00000117461|ENSG00000131323|ENSG00000169398|ENSG00000130702|ENSG00000188153|ENSG00000082512|ENSG00000175104|ENSG00000073756|ENSG00000226149|ENSG00000127191|ENSG00000091136|ENSG00000051382|ENSG00000139687|ENSG00000078043|ENSG00000135862|ENSG00000138448|ENSG00000196569|ENSG00000023445|ENSG00000104365|ENSG00000117020|ENSG00000145675|ENSG00000132906|ENSG00000278139|ENSG00000109320…	hsa:2335|hsa:8503|hsa:7187|hsa:5747|hsa:3911|hsa:1287|hsa:7188|hsa:7189|hsa:5743|hsa:3908|hsa:7186|hsa:3912|hsa:5291|hsa:5925|hsa:9063|hsa:3915|hsa:3685|hsa:3908|hsa:330|hsa:3551|hsa:10000|hsa:5296|hsa:842|hsa:8503|hsa:4790|hsa:3910|hsa:329|hsa:6256|hsa:5728|hsa:3909|hsa:208|	2335|8503|7187|5747|3911|1287|7188|7189|5743|3908|7186|3912|5291|5925|9063|3915|3685|3908|330|3551|10000|5296|842|8503|4790|3910|329|6256|5728|3909|208|	http://www.genome.jp/kegg-bin/show_pathway?hsa05222/hsa:9063%09red/hsa:8503%09red/hsa:10000%09red/hsa:3911%09red/hsa:3910%09red/hsa:3912%09red/hsa:3915%09red/hsa:842%09red/hsa:330%09red/hsa:5925%09red/hsa:5743%09red/hsa:5747%09red/hsa:2335%09red/hsa:5728%09red/hsa:7188%09red/hsa:7189%09red/hsa:7186%09red/hsa:7187%09red/hsa:3551%09red/hsa:6256%09red/hsa:5291%09red/hsa:5296%09red/hsa:329%09red/hsa:…
Salmonella infection	KEGG PATHWAY	hsa05132	31	86	0.261501201262	0.815009905334	ENSG00000196924|ENSG00000163466|ENSG00000136068|ENSG00000123143|ENSG00000109339|ENSG00000144635|ENSG00000100030|ENSG00000104067|ENSG00000126214|ENSG00000112062|ENSG00000106299|ENSG00000133026|ENSG00000159128|ENSG00000284292|ENSG00000285082|ENSG00000197102|ENSG00000105357|ENSG00000134318|ENSG00000276600|ENSG00000109320|ENSG00000256500|ENSG00000065243|ENSG00000070831|ENSG00000067900|ENSG00000100345…	hsa:2316|hsa:10109|hsa:2317|hsa:5585|hsa:5602|hsa:51143|hsa:5594|hsa:7082|hsa:3831|hsa:1432|hsa:8976|hsa:4628|hsa:3460|hsa:10095|hsa:7099|hsa:1778|hsa:79784|hsa:9475|hsa:338382|hsa:4790|hsa:3831|hsa:5586|hsa:998|hsa:6093|hsa:4627|hsa:7100|hsa:51143|hsa:23207|hsa:7879|hsa:79659|hsa:5602|	2316|10109|2317|5585|5602|51143|5594|7082|3831|1432|8976|4628|3460|10095|7099|1778|79784|9475|338382|4790|3831|5586|998|6093|4627|7100|51143|23207|7879|79659|5602|	http://www.genome.jp/kegg-bin/show_pathway?hsa05132/hsa:5585%09red/hsa:5586%09red/hsa:3831%09red/hsa:10109%09red/hsa:338382%09red/hsa:8976%09red/hsa:7100%09red/hsa:10095%09red/hsa:7099%09red/hsa:51143%09red/hsa:2316%09red/hsa:2317%09red/hsa:5602%09red/hsa:7879%09red/hsa:5594%09red/hsa:6093%09red/hsa:998%09red/hsa:4790%09red/hsa:79659%09red/hsa:9475%09red/hsa:7082%09red/hsa:1432%09red/hsa:3460%09r…
Epithelial cell signaling in Helicobacter pylori infection	KEGG PATHWAY	hsa05120	25	68	0.262811165126	0.815009905334	ENSG00000146648|ENSG00000114573|ENSG00000164305|ENSG00000109339|ENSG00000254087|ENSG00000104067|ENSG00000149269|ENSG00000179295|ENSG00000112062|ENSG00000006062|ENSG00000197943|ENSG00000197122|ENSG00000104365|ENSG00000155097|ENSG00000070831|ENSG00000109320|ENSG00000100554|ENSG00000151694|ENSG00000065559|ENSG00000154721|ENSG00000047249|ENSG00000033627|ENSG00000137845|ENSG00000050748|ENSG00000106100	hsa:1956|hsa:523|hsa:836|hsa:5602|hsa:4067|hsa:7082|hsa:5058|hsa:5781|hsa:1432|hsa:9020|hsa:5336|hsa:6714|hsa:3551|hsa:528|hsa:998|hsa:4790|hsa:51382|hsa:6868|hsa:6416|hsa:58494|hsa:51606|hsa:535|hsa:102|hsa:5602|hsa:10392|	1956|523|836|5602|4067|7082|5058|5781|1432|9020|5336|6714|3551|528|998|4790|51382|6868|6416|58494|51606|535|102|5602|10392|	http://www.genome.jp/kegg-bin/show_pathway?hsa05120/hsa:58494%09red/hsa:535%09red/hsa:4067%09red/hsa:5781%09red/hsa:5058%09red/hsa:102%09red/hsa:5602%09red/hsa:51382%09red/hsa:1956%09red/hsa:3551%09red/hsa:5336%09red/hsa:6868%09red/hsa:998%09red/hsa:1432%09red/hsa:4790%09red/hsa:528%09red/hsa:6714%09red/hsa:523%09red/hsa:7082%09red/hsa:836%09red/hsa:51606%09red/hsa:6416%09red/hsa:10392%09red/hsa:…
Viral carcinogenesis	KEGG PATHWAY	hsa05203	70	206	0.266007557135	0.815756508547	ENSG00000108953|ENSG00000108840|ENSG00000080839|ENSG00000131323|ENSG00000173757|ENSG00000048052|ENSG00000002822|ENSG00000117461|ENSG00000111642|ENSG00000164305|ENSG00000072062|ENSG00000127191|ENSG00000082512|ENSG00000110768|ENSG00000163517|ENSG00000051382|ENSG00000126561|ENSG00000139687|ENSG00000213676|ENSG00000254087|ENSG00000118260|ENSG00000153767|ENSG00000168214|ENSG00000130402|ENSG00000149554…	hsa:7531|hsa:10014|hsa:5933|hsa:7187|hsa:6777|hsa:9759|hsa:8379|hsa:8503|hsa:1108|hsa:836|hsa:5566|hsa:7186|hsa:7188|hsa:2965|hsa:79885|hsa:5291|hsa:6776|hsa:5925|hsa:1388|hsa:4067|hsa:1385|hsa:2960|hsa:3516|hsa:81|hsa:1111|hsa:9759|hsa:9586|hsa:87|hsa:90993|hsa:2934|hsa:6672|hsa:6774|hsa:1385|hsa:6714|hsa:1387|hsa:9519|hsa:1739|hsa:23352|hsa:2961|hsa:2033|hsa:8841|hsa:5567|hsa:3572|hsa:998|hsa:1…	7531|10014|5933|7187|6777|9759|8379|8503|1108|836|5566|7186|7188|2965|79885|5291|6776|5925|1388|4067|1385|2960|3516|81|1111|9759|9586|87|90993|2934|6672|6774|1385|6714|1387|9519|1739|23352|2961|2033|8841|5567|3572|998|1386|2957|5922|718|5296|5423|11036|8503|4790|1108|64764|1642|5934|27044|3845|7337|8850|7874|5610|5594|5966|3718|8379|4193|9093|22938|	http://www.genome.jp/kegg-bin/show_pathway?hsa05203/hsa:64764%09red/hsa:8503%09red/hsa:1739%09red/hsa:9586%09red/hsa:10014%09red/hsa:1108%09red/hsa:1642%09red/hsa:23352%09red/hsa:9759%09red/hsa:3718%09red/hsa:5966%09red/hsa:90993%09red/hsa:8379%09red/hsa:7531%09red/hsa:4067%09red/hsa:5922%09red/hsa:1111%09red/hsa:8850%09red/hsa:2961%09red/hsa:2960%09red/hsa:7188%09red/hsa:2965%09red/hsa:6672%09re…
Hepatitis C	KEGG PATHWAY	hsa05160	46	133	0.280361304561	0.83961097987	ENSG00000113575|ENSG00000146648|ENSG00000117461|ENSG00000131323|ENSG00000033800|ENSG00000137275|ENSG00000111335|ENSG00000109339|ENSG00000089127|ENSG00000128829|ENSG00000127191|ENSG00000051382|ENSG00000100030|ENSG00000025434|ENSG00000175470|ENSG00000142166|ENSG00000172071|ENSG00000104365|ENSG00000168610|ENSG00000132155|ENSG00000100485|ENSG00000107201|ENSG00000131467|ENSG00000115415|ENSG00000137713…	hsa:5515|hsa:1956|hsa:8503|hsa:7187|hsa:8554|hsa:8737|hsa:4940|hsa:5602|hsa:4938|hsa:440275|hsa:7186|hsa:5291|hsa:5594|hsa:10062|hsa:5520|hsa:3454|hsa:9451|hsa:3551|hsa:6774|hsa:5894|hsa:6655|hsa:23586|hsa:10197|hsa:6772|hsa:5519|hsa:6654|hsa:3949|hsa:5520|hsa:27102|hsa:5296|hsa:5516|hsa:29110|hsa:1432|hsa:8503|hsa:4790|hsa:6256|hsa:3845|hsa:673|hsa:2932|hsa:5610|hsa:10000|hsa:5465|hsa:7189|hsa:5…	5515|1956|8503|7187|8554|8737|4940|5602|4938|440275|7186|5291|5594|10062|5520|3454|9451|3551|6774|5894|6655|23586|10197|6772|5519|6654|3949|5520|27102|5296|5516|29110|1432|8503|4790|6256|3845|673|2932|5610|10000|5465|7189|5602|3455|208|	http://www.genome.jp/kegg-bin/show_pathway?hsa05160/hsa:29110%09red/hsa:10062%09red/hsa:8503%09red/hsa:10000%09red/hsa:4940%09red/hsa:5594%09red/hsa:23586%09red/hsa:10197%09red/hsa:5519%09red/hsa:3454%09red/hsa:5516%09red/hsa:5515%09red/hsa:6256%09red/hsa:4938%09red/hsa:7189%09red/hsa:5602%09red/hsa:5291%09red/hsa:1432%09red/hsa:7186%09red/hsa:7187%09red/hsa:1956%09red/hsa:3551%09red/hsa:9451%09r…
Non-homologous end-joining	KEGG PATHWAY	hsa03450	6	13	0.280830570101	0.83961097987	ENSG00000283782|ENSG00000253729|ENSG00000113522|ENSG00000152457|ENSG00000020922|ENSG00000079246	hsa:10111|hsa:5591|hsa:10111|hsa:64421|hsa:4361|hsa:7520|	10111|5591|10111|64421|4361|7520|	http://www.genome.jp/kegg-bin/show_pathway?hsa03450/hsa:7520%09red/hsa:10111%09red/hsa:4361%09red/hsa:5591%09red/hsa:64421%09red
Aminoacyl-tRNA biosynthesis	KEGG PATHWAY	hsa00970	24	66	0.282912395391	0.83961097987	ENSG00000185418|ENSG00000139131|ENSG00000137513|ENSG00000134684|ENSG00000146282|ENSG00000143374|ENSG00000117593|ENSG00000116874|ENSG00000134905|ENSG00000145982|ENSG00000065427|ENSG00000090861|ENSG00000031698|ENSG00000136628|ENSG00000104835|ENSG00000113407|ENSG00000140105|ENSG00000109618|ENSG00000113643|ENSG00000134440|ENSG00000133706|ENSG00000196305|ENSG00000116120|ENSG00000067704	hsa:123283|hsa:51067|hsa:79731|hsa:8565|hsa:57038|hsa:6897|hsa:55157|hsa:10352|hsa:79587|hsa:10667|hsa:3735|hsa:16|hsa:6301|hsa:2058|hsa:54938|hsa:6897|hsa:7453|hsa:51091|hsa:5917|hsa:4677|hsa:51520|hsa:3376|hsa:10056|hsa:55699|	123283|51067|79731|8565|57038|6897|55157|10352|79587|10667|3735|16|6301|2058|54938|6897|7453|51091|5917|4677|51520|3376|10056|55699|	http://www.genome.jp/kegg-bin/show_pathway?hsa00970/hsa:10352%09red/hsa:6897%09red/hsa:79587%09red/hsa:55699%09red/hsa:8565%09red/hsa:51520%09red/hsa:4677%09red/hsa:7453%09red/hsa:51067%09red/hsa:3376%09red/hsa:6301%09red/hsa:3735%09red/hsa:79731%09red/hsa:10056%09red/hsa:10667%09red/hsa:55157%09red/hsa:123283%09red/hsa:54938%09red/hsa:51091%09red/hsa:5917%09red/hsa:16%09red/hsa:57038%09red/hsa:2…
mRNA surveillance pathway	KEGG PATHWAY	hsa03015	32	91	0.295785084456	0.868475354359	ENSG00000113575|ENSG00000115421|ENSG00000103342|ENSG00000100813|ENSG00000213639|ENSG00000111605|ENSG00000073711|ENSG00000157106|ENSG00000176102|ENSG00000078304|ENSG00000175470|ENSG00000070366|ENSG00000101654|ENSG00000111880|ENSG00000151461|ENSG00000133226|ENSG00000066027|ENSG00000160075|ENSG00000137713|ENSG00000145216|ENSG00000090060|ENSG00000221914|ENSG00000125755|ENSG00000116698|ENSG00000104695…	hsa:5515|hsa:64895|hsa:2935|hsa:22985|hsa:5500|hsa:11052|hsa:5523|hsa:23049|hsa:1479|hsa:5527|hsa:5520|hsa:23293|hsa:8731|hsa:8732|hsa:26019|hsa:10250|hsa:5525|hsa:29101|hsa:5519|hsa:81608|hsa:56903|hsa:5520|hsa:8189|hsa:9887|hsa:5516|hsa:4686|hsa:53981|hsa:10767|hsa:55012|hsa:80336|hsa:79869|hsa:4116|	5515|64895|2935|22985|5500|11052|5523|23049|1479|5527|5520|23293|8731|8732|26019|10250|5525|29101|5519|81608|56903|5520|8189|9887|5516|4686|53981|10767|55012|80336|79869|4116|	http://www.genome.jp/kegg-bin/show_pathway?hsa03015/hsa:23049%09red/hsa:10250%09red/hsa:4686%09red/hsa:53981%09red/hsa:56903%09red/hsa:5519%09red/hsa:5516%09red/hsa:5515%09red/hsa:64895%09red/hsa:22985%09red/hsa:11052%09red/hsa:79869%09red/hsa:81608%09red/hsa:5523%09red/hsa:10767%09red/hsa:29101%09red/hsa:9887%09red/hsa:55012%09red/hsa:1479%09red/hsa:4116%09red/hsa:2935%09red/hsa:5520%09red/hsa:5…
Fc epsilon RI signaling pathway	KEGG PATHWAY	hsa04664	25	70	0.302729506336	0.87561241785	ENSG00000117461|ENSG00000171132|ENSG00000168918|ENSG00000051382|ENSG00000254087|ENSG00000100030|ENSG00000169032|ENSG00000278139|ENSG00000112062|ENSG00000132155|ENSG00000100485|ENSG00000154229|ENSG00000116711|ENSG00000115904|ENSG00000197943|ENSG00000117020|ENSG00000145675|ENSG00000134215|ENSG00000163932|ENSG00000065559|ENSG00000133703|ENSG00000109339|ENSG00000105221|ENSG00000050748|ENSG00000166501	hsa:8503|hsa:5581|hsa:3635|hsa:5291|hsa:4067|hsa:5594|hsa:5604|hsa:8503|hsa:1432|hsa:5894|hsa:6655|hsa:5578|hsa:5321|hsa:6654|hsa:5336|hsa:10000|hsa:5296|hsa:7409|hsa:5580|hsa:6416|hsa:3845|hsa:5602|hsa:208|hsa:5602|hsa:5579|	8503|5581|3635|5291|4067|5594|5604|8503|1432|5894|6655|5578|5321|6654|5336|10000|5296|7409|5580|6416|3845|5602|208|5602|5579|	http://www.genome.jp/kegg-bin/show_pathway?hsa04664/hsa:8503%09red/hsa:5581%09red/hsa:10000%09red/hsa:7409%09red/hsa:5580%09red/hsa:4067%09red/hsa:5321%09red/hsa:5579%09red/hsa:5578%09red/hsa:5604%09red/hsa:5602%09red/hsa:5336%09red/hsa:5594%09red/hsa:5291%09red/hsa:3635%09red/hsa:5296%09red/hsa:6655%09red/hsa:6654%09red/hsa:208%09red/hsa:3845%09red/hsa:1432%09red/hsa:6416%09red/hsa:5894%09red
SNARE interactions in vesicular transport	KEGG PATHWAY	hsa04130	13	34	0.3067719014	0.87561241785	ENSG00000135823|ENSG00000049245|ENSG00000092531|ENSG00000136874|ENSG00000079950|ENSG00000151532|ENSG00000124222|ENSG00000162236|ENSG00000111450|ENSG00000106089|ENSG00000108433|ENSG00000124333|ENSG00000108587	hsa:10228|hsa:9341|hsa:8773|hsa:55014|hsa:8417|hsa:143187|hsa:8675|hsa:6811|hsa:2054|hsa:112755|hsa:9570|hsa:6845|hsa:9527|	10228|9341|8773|55014|8417|143187|8675|6811|2054|112755|9570|6845|9527|	http://www.genome.jp/kegg-bin/show_pathway?hsa04130/hsa:112755%09red/hsa:8773%09red/hsa:8417%09red/hsa:9570%09red/hsa:6845%09red/hsa:55014%09red/hsa:143187%09red/hsa:10228%09red/hsa:2054%09red/hsa:9527%09red/hsa:6811%09red/hsa:9341%09red/hsa:8675%09red
Tryptophan metabolism	KEGG PATHWAY	hsa00380	15	40	0.307733349752	0.87561241785	ENSG00000131203|ENSG00000189221|ENSG00000072210|ENSG00000075239|ENSG00000111275|ENSG00000105953|ENSG00000115919|ENSG00000084754|ENSG00000138796|ENSG00000113790|ENSG00000137944|ENSG00000183077|ENSG00000143149|ENSG00000224043|ENSG00000164904	hsa:3620|hsa:4128|hsa:224|hsa:38|hsa:217|hsa:55753|hsa:8942|hsa:3030|hsa:3033|hsa:1962|hsa:56267|hsa:125061|hsa:223|hsa:130013|hsa:501|	3620|4128|224|38|217|55753|8942|3030|3033|1962|56267|125061|223|130013|501|	http://www.genome.jp/kegg-bin/show_pathway?hsa00380/hsa:217%09red/hsa:224%09red/hsa:223%09red/hsa:125061%09red/hsa:3033%09red/hsa:3030%09red/hsa:3620%09red/hsa:1962%09red/hsa:501%09red/hsa:55753%09red/hsa:56267%09red/hsa:130013%09red/hsa:38%09red/hsa:4128%09red/hsa:8942%09red
Inflammatory mediator regulation of TRP channels	KEGG PATHWAY	hsa04750	34	99	0.328590022459	0.88821189155	ENSG00000162104|ENSG00000065675|ENSG00000117461|ENSG00000072062|ENSG00000173175|ENSG00000145349|ENSG00000213639|ENSG00000171132|ENSG00000166501|ENSG00000123104|ENSG00000027075|ENSG00000150995|ENSG00000134716|ENSG00000101333|ENSG00000148660|ENSG00000167723|ENSG00000278139|ENSG00000112062|ENSG00000154229|ENSG00000156052|ENSG00000116711|ENSG00000197122|ENSG00000197943|ENSG00000142875|ENSG00000121281…	hsa:115|hsa:5588|hsa:8503|hsa:5566|hsa:111|hsa:817|hsa:5500|hsa:5581|hsa:5579|hsa:3709|hsa:5583|hsa:3708|hsa:1573|hsa:5332|hsa:818|hsa:162514|hsa:8503|hsa:1432|hsa:5578|hsa:2776|hsa:5321|hsa:6714|hsa:5336|hsa:5567|hsa:113|hsa:5296|hsa:23236|hsa:112|hsa:3556|hsa:5291|hsa:5580|hsa:5602|hsa:7442|hsa:5602|	115|5588|8503|5566|111|817|5500|5581|5579|3709|5583|3708|1573|5332|818|162514|8503|1432|5578|2776|5321|6714|5336|5567|113|5296|23236|112|3556|5291|5580|5602|7442|5602|	http://www.genome.jp/kegg-bin/show_pathway?hsa04750/hsa:3708%09red/hsa:3709%09red/hsa:8503%09red/hsa:5581%09red/hsa:5583%09red/hsa:5588%09red/hsa:23236%09red/hsa:5580%09red/hsa:5321%09red/hsa:5579%09red/hsa:113%09red/hsa:112%09red/hsa:5602%09red/hsa:162514%09red/hsa:5336%09red/hsa:5332%09red/hsa:3556%09red/hsa:5291%09red/hsa:5296%09red/hsa:1573%09red/hsa:6714%09red/hsa:5578%09red/hsa:7442%09red/h…
Selenocompound metabolism	KEGG PATHWAY	hsa00450	7	17	0.331560132133	0.88821189155	ENSG00000198431|ENSG00000197763|ENSG00000137944|ENSG00000138801|ENSG00000109618|ENSG00000116761|ENSG00000116984	hsa:7296|hsa:114112|hsa:56267|hsa:9061|hsa:51091|hsa:1491|hsa:4548|	7296|114112|56267|9061|51091|1491|4548|	http://www.genome.jp/kegg-bin/show_pathway?hsa00450/hsa:9061%09red/hsa:51091%09red/hsa:7296%09red/hsa:114112%09red/hsa:56267%09red/hsa:1491%09red/hsa:4548%09red
Vascular smooth muscle contraction	KEGG PATHWAY	hsa04270	41	121	0.333280462589	0.88821189155	ENSG00000162104|ENSG00000065675|ENSG00000072062|ENSG00000173175|ENSG00000125503|ENSG00000122786|ENSG00000213639|ENSG00000065534|ENSG00000166501|ENSG00000185532|ENSG00000123104|ENSG00000027075|ENSG00000150995|ENSG00000101333|ENSG00000100030|ENSG00000107796|ENSG00000169032|ENSG00000133392|ENSG00000151067|ENSG00000077157|ENSG00000072952|ENSG00000154229|ENSG00000156052|ENSG00000146535|ENSG00000116711…	hsa:115|hsa:5588|hsa:5566|hsa:111|hsa:54776|hsa:800|hsa:5500|hsa:4638|hsa:5579|hsa:5592|hsa:3709|hsa:5583|hsa:3708|hsa:5332|hsa:5594|hsa:59|hsa:5604|hsa:4629|hsa:775|hsa:4660|hsa:10335|hsa:5578|hsa:2776|hsa:2768|hsa:5321|hsa:23365|hsa:3778|hsa:9475|hsa:113|hsa:23236|hsa:5567|hsa:112|hsa:5894|hsa:4637|hsa:673|hsa:2982|hsa:5581|hsa:5580|hsa:59|hsa:6093|hsa:4659|	115|5588|5566|111|54776|800|5500|4638|5579|5592|3709|5583|3708|5332|5594|59|5604|4629|775|4660|10335|5578|2776|2768|5321|23365|3778|9475|113|23236|5567|112|5894|4637|673|2982|5581|5580|59|6093|4659|	http://www.genome.jp/kegg-bin/show_pathway?hsa04270/hsa:3708%09red/hsa:3709%09red/hsa:5580%09red/hsa:5581%09red/hsa:2982%09red/hsa:5588%09red/hsa:23236%09red/hsa:5321%09red/hsa:5579%09red/hsa:4638%09red/hsa:4659%09red/hsa:112%09red/hsa:5567%09red/hsa:2768%09red/hsa:4637%09red/hsa:800%09red/hsa:5604%09red/hsa:3778%09red/hsa:5332%09red/hsa:113%09red/hsa:54776%09red/hsa:5594%09red/hsa:5592%09red/hsa…
Steroid biosynthesis	KEGG PATHWAY	hsa00100	8	20	0.334239841164	0.88821189155	ENSG00000057252|ENSG00000019186|ENSG00000170271|ENSG00000104549|ENSG00000111012|ENSG00000001630|ENSG00000079459|ENSG00000170835	hsa:6646|hsa:1591|hsa:10826|hsa:6713|hsa:1594|hsa:1595|hsa:2222|hsa:1056|	6646|1591|10826|6713|1594|1595|2222|1056|	http://www.genome.jp/kegg-bin/show_pathway?hsa00100/hsa:1056%09red/hsa:10826%09red/hsa:6646%09red/hsa:1591%09red/hsa:1594%09red/hsa:2222%09red/hsa:1595%09red/hsa:6713%09red
ECM-receptor interaction	KEGG PATHWAY	hsa04512	30	87	0.335460191908	0.88821189155	ENSG00000188153|ENSG00000171502|ENSG00000173402|ENSG00000137809|ENSG00000130702|ENSG00000213949|ENSG00000226149|ENSG00000091136|ENSG00000135862|ENSG00000026508|ENSG00000053747|ENSG00000163359|ENSG00000115221|ENSG00000130635|ENSG00000142798|ENSG00000196569|ENSG00000168477|ENSG00000115414|ENSG00000082781|ENSG00000108821|ENSG00000138448|ENSG00000105855|ENSG00000144668|ENSG00000112769|ENSG00000135424…	hsa:1287|hsa:255631|hsa:1605|hsa:22801|hsa:3911|hsa:3672|hsa:3908|hsa:3912|hsa:3915|hsa:960|hsa:3909|hsa:1293|hsa:3694|hsa:1289|hsa:3339|hsa:3908|hsa:7148|hsa:2335|hsa:3693|hsa:1277|hsa:3685|hsa:3696|hsa:3680|hsa:3910|hsa:3679|hsa:7450|hsa:8516|hsa:3691|hsa:3676|hsa:3371|	1287|255631|1605|22801|3911|3672|3908|3912|3915|960|3909|1293|3694|1289|3339|3908|7148|2335|3693|1277|3685|3696|3680|3910|3679|7450|8516|3691|3676|3371|	http://www.genome.jp/kegg-bin/show_pathway?hsa04512/hsa:3911%09red/hsa:3910%09red/hsa:3912%09red/hsa:3915%09red/hsa:3676%09red/hsa:1277%09red/hsa:1605%09red/hsa:7450%09red/hsa:1293%09red/hsa:3371%09red/hsa:3339%09red/hsa:960%09red/hsa:2335%09red/hsa:3696%09red/hsa:3694%09red/hsa:3693%09red/hsa:255631%09red/hsa:3691%09red/hsa:7148%09red/hsa:8516%09red/hsa:3672%09red/hsa:3679%09red/hsa:3908%09red/h…
Protein export	KEGG PATHWAY	hsa03060	9	23	0.335844250753	0.88821189155	ENSG00000166562|ENSG00000065665|ENSG00000100883|ENSG00000132432|ENSG00000174780|ENSG00000184903|ENSG00000025796|ENSG00000008952|ENSG00000148950	hsa:90701|hsa:29927|hsa:6729|hsa:23480|hsa:6731|hsa:83943|hsa:11231|hsa:7095|hsa:196294|	90701|29927|6729|23480|6731|83943|11231|7095|196294|	http://www.genome.jp/kegg-bin/show_pathway?hsa03060/hsa:90701%09red/hsa:83943%09red/hsa:7095%09red/hsa:29927%09red/hsa:23480%09red/hsa:11231%09red/hsa:6731%09red/hsa:196294%09red/hsa:6729%09red
Butanoate metabolism	KEGG PATHWAY	hsa00650	10	26	0.336705694164	0.88821189155	ENSG00000087299|ENSG00000075239|ENSG00000112294|ENSG00000084754|ENSG00000138796|ENSG00000113790|ENSG00000117305|ENSG00000083720|ENSG00000112972|ENSG00000166743	hsa:79944|hsa:38|hsa:7915|hsa:3030|hsa:3033|hsa:1962|hsa:3155|hsa:5019|hsa:3157|hsa:116285|	79944|38|7915|3030|3033|1962|3155|5019|3157|116285|	http://www.genome.jp/kegg-bin/show_pathway?hsa00650/hsa:116285%09red/hsa:5019%09red/hsa:3155%09red/hsa:3033%09red/hsa:3030%09red/hsa:7915%09red/hsa:1962%09red/hsa:79944%09red/hsa:38%09red/hsa:3157%09red
Wnt signaling pathway	KEGG PATHWAY	hsa04310	47	140	0.337906697872	0.88821189155	ENSG00000080815|ENSG00000154229|ENSG00000072062|ENSG00000112033|ENSG00000163637|ENSG00000213923|ENSG00000145349|ENSG00000168646|ENSG00000113558|ENSG00000109339|ENSG00000175029|ENSG00000148660|ENSG00000135341|ENSG00000087095|ENSG00000101333|ENSG00000120910|ENSG00000134982|ENSG00000113712|ENSG00000175592|ENSG00000111186|ENSG00000163904|ENSG00000138814|ENSG00000005339|ENSG00000107758|ENSG00000131196…	hsa:5663|hsa:5578|hsa:5566|hsa:5467|hsa:166336|hsa:1454|hsa:817|hsa:8313|hsa:6500|hsa:5602|hsa:1488|hsa:818|hsa:6885|hsa:51701|hsa:5332|hsa:5533|hsa:324|hsa:1452|hsa:8061|hsa:81029|hsa:59343|hsa:5530|hsa:1387|hsa:5532|hsa:4772|hsa:4775|hsa:1487|hsa:8312|hsa:2033|hsa:8454|hsa:5567|hsa:79718|hsa:9475|hsa:4040|hsa:23236|hsa:51176|hsa:8945|hsa:4040|hsa:2932|hsa:57680|hsa:23291|hsa:23002|hsa:4773|hsa:…	5663|5578|5566|5467|166336|1454|817|8313|6500|5602|1488|818|6885|51701|5332|5533|324|1452|8061|81029|59343|5530|1387|5532|4772|4775|1487|8312|2033|8454|5567|79718|9475|4040|23236|51176|8945|4040|2932|57680|23291|23002|4773|6907|4089|5602|5579|	http://www.genome.jp/kegg-bin/show_pathway?hsa04310/hsa:59343%09red/hsa:23002%09red/hsa:23236%09red/hsa:4040%09red/hsa:8312%09red/hsa:8313%09red/hsa:6885%09red/hsa:5579%09red/hsa:5578%09red/hsa:5530%09red/hsa:5533%09red/hsa:5532%09red/hsa:4775%09red/hsa:81029%09red/hsa:6500%09red/hsa:4772%09red/hsa:4773%09red/hsa:8945%09red/hsa:5602%09red/hsa:1487%09red/hsa:4089%09red/hsa:1488%09red/hsa:5332%09re…
Vibrio cholerae infection	KEGG PATHWAY	hsa05110	19	54	0.355725550158	0.917821666059	ENSG00000136240|ENSG00000162104|ENSG00000065665|ENSG00000072062|ENSG00000114573|ENSG00000197943|ENSG00000104067|ENSG00000142875|ENSG00000197930|ENSG00000100554|ENSG00000047249|ENSG00000166501|ENSG00000033627|ENSG00000064651|ENSG00000155097|ENSG00000132432|ENSG00000053918|ENSG00000154229|ENSG00000119139	hsa:10945|hsa:115|hsa:29927|hsa:5566|hsa:523|hsa:5336|hsa:7082|hsa:5567|hsa:30001|hsa:51382|hsa:51606|hsa:5579|hsa:535|hsa:6558|hsa:528|hsa:23480|hsa:3784|hsa:5578|hsa:9414|	10945|115|29927|5566|523|5336|7082|5567|30001|51382|51606|5579|535|6558|528|23480|3784|5578|9414|	http://www.genome.jp/kegg-bin/show_pathway?hsa05110/hsa:5579%09red/hsa:5336%09red/hsa:10945%09red/hsa:30001%09red/hsa:29927%09red/hsa:7082%09red/hsa:23480%09red/hsa:51606%09red/hsa:115%09red/hsa:5566%09red/hsa:5567%09red/hsa:535%09red/hsa:6558%09red/hsa:528%09red/hsa:51382%09red/hsa:3784%09red/hsa:9414%09red/hsa:523%09red/hsa:5578%09red
Cholinergic synapse	KEGG PATHWAY	hsa04725	38	113	0.355822167639	0.917821666059	ENSG00000162104|ENSG00000117461|ENSG00000072062|ENSG00000173175|ENSG00000145349|ENSG00000166501|ENSG00000069966|ENSG00000123104|ENSG00000148660|ENSG00000150995|ENSG00000101333|ENSG00000118260|ENSG00000078369|ENSG00000096968|ENSG00000169032|ENSG00000146592|ENSG00000278139|ENSG00000151067|ENSG00000157613|ENSG00000053918|ENSG00000154229|ENSG00000156052|ENSG00000127955|ENSG00000114450|ENSG00000080644…	hsa:115|hsa:8503|hsa:5566|hsa:111|hsa:817|hsa:5579|hsa:10681|hsa:3709|hsa:818|hsa:3708|hsa:5332|hsa:1385|hsa:2783|hsa:3717|hsa:5604|hsa:9586|hsa:8503|hsa:775|hsa:90993|hsa:3784|hsa:5578|hsa:2776|hsa:2773|hsa:59345|hsa:1136|hsa:2773|hsa:5567|hsa:10000|hsa:113|hsa:5296|hsa:23236|hsa:112|hsa:64764|hsa:5291|hsa:1385|hsa:3845|hsa:5594|hsa:208|	115|8503|5566|111|817|5579|10681|3709|818|3708|5332|1385|2783|3717|5604|9586|8503|775|90993|3784|5578|2776|2773|59345|1136|2773|5567|10000|113|5296|23236|112|64764|5291|1385|3845|5594|208|	http://www.genome.jp/kegg-bin/show_pathway?hsa04725/hsa:3708%09red/hsa:3709%09red/hsa:59345%09red/hsa:8503%09red/hsa:9586%09red/hsa:23236%09red/hsa:90993%09red/hsa:5579%09red/hsa:113%09red/hsa:1136%09red/hsa:10000%09red/hsa:112%09red/hsa:5604%09red/hsa:10681%09red/hsa:5594%09red/hsa:5332%09red/hsa:775%09red/hsa:5578%09red/hsa:2783%09red/hsa:5291%09red/hsa:3717%09red/hsa:5296%09red/hsa:208%09red/h…
Synthesis and degradation of ketone bodies	KEGG PATHWAY	hsa00072	4	9	0.369191135005	0.943488456123	ENSG00000075239|ENSG00000112972|ENSG00000117305|ENSG00000083720	hsa:38|hsa:3157|hsa:3155|hsa:5019|	38|3157|3155|5019|	http://www.genome.jp/kegg-bin/show_pathway?hsa00072/hsa:3155%09red/hsa:38%09red/hsa:3157%09red/hsa:5019%09red
Other glycan degradation	KEGG PATHWAY	hsa00511	7	18	0.374762319354	0.948051216997	ENSG00000013288|ENSG00000170266|ENSG00000213614|ENSG00000167280|ENSG00000177628|ENSG00000049860|ENSG00000109323	hsa:23324|hsa:2720|hsa:3073|hsa:64772|hsa:2629|hsa:3074|hsa:4126|	23324|2720|3073|64772|2629|3074|4126|	http://www.genome.jp/kegg-bin/show_pathway?hsa00511/hsa:64772%09red/hsa:2720%09red/hsa:2629%09red/hsa:23324%09red/hsa:4126%09red/hsa:3074%09red/hsa:3073%09red
Hedgehog signaling pathway	KEGG PATHWAY	hsa04340	18	52	0.383320048555	0.948051216997	ENSG00000111087|ENSG00000072062|ENSG00000259316|ENSG00000185920|ENSG00000128602|ENSG00000106571|ENSG00000142875|ENSG00000072803|ENSG00000166167|ENSG00000113712|ENSG00000107882|ENSG00000111186|ENSG00000213923|ENSG00000112210|ENSG00000151292|ENSG00000082701|ENSG00000169118|ENSG00000141551	hsa:2735|hsa:5566|hsa:53944|hsa:5727|hsa:6608|hsa:2737|hsa:5567|hsa:23291|hsa:8945|hsa:1452|hsa:51684|hsa:81029|hsa:1454|hsa:51715|hsa:1456|hsa:2932|hsa:53944|hsa:1453|	2735|5566|53944|5727|6608|2737|5567|23291|8945|1452|51684|81029|1454|51715|1456|2932|53944|1453|	http://www.genome.jp/kegg-bin/show_pathway?hsa04340/hsa:51715%09red/hsa:1452%09red/hsa:2932%09red/hsa:53944%09red/hsa:2737%09red/hsa:81029%09red/hsa:6608%09red/hsa:5566%09red/hsa:5567%09red/hsa:8945%09red/hsa:51684%09red/hsa:1456%09red/hsa:1454%09red/hsa:2735%09red/hsa:23291%09red/hsa:1453%09red/hsa:5727%09red
Jak-STAT signaling pathway	KEGG PATHWAY	hsa04630	51	156	0.389583701416	0.948051216997	ENSG00000166888|ENSG00000117461|ENSG00000113594|ENSG00000033800|ENSG00000114423|ENSG00000113494|ENSG00000174564|ENSG00000274211|ENSG00000103522|ENSG00000142166|ENSG00000185291|ENSG00000112964|ENSG00000051382|ENSG00000136738|ENSG00000126561|ENSG00000185436|ENSG00000081985|ENSG00000078043|ENSG00000134470|ENSG00000110324|ENSG00000096968|ENSG00000198369|ENSG00000278139|ENSG00000179295|ENSG00000168610…	hsa:6778|hsa:8503|hsa:3977|hsa:8554|hsa:868|hsa:5618|hsa:53833|hsa:30837|hsa:50615|hsa:3454|hsa:3563|hsa:2690|hsa:5291|hsa:8027|hsa:6776|hsa:163702|hsa:3595|hsa:9063|hsa:3601|hsa:3587|hsa:3717|hsa:200734|hsa:8503|hsa:5781|hsa:6774|hsa:6655|hsa:3953|hsa:6772|hsa:1387|hsa:10254|hsa:6654|hsa:3460|hsa:3718|hsa:2033|hsa:3594|hsa:3566|hsa:3572|hsa:867|hsa:10000|hsa:6777|hsa:5296|hsa:1438|hsa:6775|hsa:1…	6778|8503|3977|8554|868|5618|53833|30837|50615|3454|3563|2690|5291|8027|6776|163702|3595|9063|3601|3587|3717|200734|8503|5781|6774|6655|3953|6772|1387|10254|6654|3460|3718|2033|3594|3566|3572|867|10000|6777|5296|1438|6775|10401|9180|1439|3467|23624|3588|3455|208|	http://www.genome.jp/kegg-bin/show_pathway?hsa04630/hsa:3601%09red/hsa:9063%09red/hsa:30837%09red/hsa:10254%09red/hsa:8503%09red/hsa:10000%09red/hsa:53833%09red/hsa:3977%09red/hsa:3563%09red/hsa:23624%09red/hsa:3566%09red/hsa:3718%09red/hsa:9180%09red/hsa:50615%09red/hsa:3595%09red/hsa:3594%09red/hsa:868%09red/hsa:3953%09red/hsa:5291%09red/hsa:5781%09red/hsa:3454%09red/hsa:3455%09red/hsa:867%09re…
Amoebiasis	KEGG PATHWAY	hsa05146	36	109	0.3958915768	0.948051216997	ENSG00000188153|ENSG00000171502|ENSG00000072062|ENSG00000169398|ENSG00000130702|ENSG00000117461|ENSG00000164305|ENSG00000166501|ENSG00000226149|ENSG00000091136|ENSG00000035403|ENSG00000101333|ENSG00000105329|ENSG00000051382|ENSG00000130402|ENSG00000072110|ENSG00000130635|ENSG00000196569|ENSG00000154229|ENSG00000156052|ENSG00000115414|ENSG00000144566|ENSG00000285082|ENSG00000142875|ENSG00000135862…	hsa:1287|hsa:255631|hsa:5566|hsa:5747|hsa:3911|hsa:8503|hsa:836|hsa:5579|hsa:3908|hsa:3912|hsa:7414|hsa:5332|hsa:7040|hsa:5291|hsa:81|hsa:87|hsa:1289|hsa:3908|hsa:5578|hsa:2776|hsa:2335|hsa:5868|hsa:7099|hsa:5567|hsa:3915|hsa:5296|hsa:23236|hsa:338382|hsa:1277|hsa:8503|hsa:4790|hsa:3910|hsa:3684|hsa:9630|hsa:7879|hsa:3909|	1287|255631|5566|5747|3911|8503|836|5579|3908|3912|7414|5332|7040|5291|81|87|1289|3908|5578|2776|2335|5868|7099|5567|3915|5296|23236|338382|1277|8503|4790|3910|3684|9630|7879|3909|	http://www.genome.jp/kegg-bin/show_pathway?hsa05146/hsa:8503%09red/hsa:338382%09red/hsa:3911%09red/hsa:3910%09red/hsa:3912%09red/hsa:3915%09red/hsa:23236%09red/hsa:1277%09red/hsa:5868%09red/hsa:7414%09red/hsa:5579%09red/hsa:5578%09red/hsa:7099%09red/hsa:5747%09red/hsa:2335%09red/hsa:87%09red/hsa:81%09red/hsa:255631%09red/hsa:7879%09red/hsa:5332%09red/hsa:9630%09red/hsa:5291%09red/hsa:5296%09red/h…
Peroxisome	KEGG PATHWAY	hsa04146	27	81	0.402857238691	0.948051216997	ENSG00000115425|ENSG00000018510|ENSG00000113790|ENSG00000127980|ENSG00000005469|ENSG00000100372|ENSG00000120915|ENSG00000197448|ENSG00000254536|ENSG00000285441|ENSG00000124587|ENSG00000161533|ENSG00000116906|ENSG00000131373|ENSG00000034693|ENSG00000123983|ENSG00000095321|ENSG00000273294|ENSG00000133835|ENSG00000101473|ENSG00000182054|ENSG00000117528|ENSG00000117305|ENSG00000256632|ENSG00000064763…	hsa:55825|hsa:8540|hsa:1962|hsa:5189|hsa:54677|hsa:10478|hsa:2053|hsa:373156|hsa:196743|hsa:6648|hsa:5190|hsa:51|hsa:8443|hsa:26061|hsa:8504|hsa:2181|hsa:1384|hsa:23600|hsa:3295|hsa:10005|hsa:3418|hsa:225|hsa:3155|hsa:5827|hsa:55711|hsa:6342|hsa:5194|	55825|8540|1962|5189|54677|10478|2053|373156|196743|6648|5190|51|8443|26061|8504|2181|1384|23600|3295|10005|3418|225|3155|5827|55711|6342|5194|	http://www.genome.jp/kegg-bin/show_pathway?hsa04146/hsa:10005%09red/hsa:8540%09red/hsa:23600%09red/hsa:8504%09red/hsa:55825%09red/hsa:6648%09red/hsa:5827%09red/hsa:5190%09red/hsa:6342%09red/hsa:5194%09red/hsa:3418%09red/hsa:373156%09red/hsa:2181%09red/hsa:3295%09red/hsa:225%09red/hsa:54677%09red/hsa:5189%09red/hsa:55711%09red/hsa:26061%09red/hsa:196743%09red/hsa:51%09red/hsa:3155%09red/hsa:1384%0…
Mucin type O-Glycan biosynthesis	KEGG PATHWAY	hsa00512	11	31	0.404160939842	0.948051216997	ENSG00000141429|ENSG00000110328|ENSG00000187210|ENSG00000100626|ENSG00000109586|ENSG00000164574|ENSG00000106392|ENSG00000143641|ENSG00000185274|ENSG00000158089|ENSG00000158470	hsa:2589|hsa:374378|hsa:2650|hsa:57452|hsa:51809|hsa:55568|hsa:56913|hsa:2590|hsa:64409|hsa:79623|hsa:9334|	2589|374378|2650|57452|51809|55568|56913|2590|64409|79623|9334|	http://www.genome.jp/kegg-bin/show_pathway?hsa00512/hsa:2589%09red/hsa:2650%09red/hsa:56913%09red/hsa:55568%09red/hsa:64409%09red/hsa:79623%09red/hsa:57452%09red/hsa:9334%09red/hsa:2590%09red/hsa:51809%09red/hsa:374378%09red
Other types of O-glycan biosynthesis	KEGG PATHWAY	hsa00514	11	31	0.404160939842	0.948051216997	ENSG00000009830|ENSG00000130714|ENSG00000172986|ENSG00000163378|ENSG00000073849|ENSG00000187676|ENSG00000101346|ENSG00000147162|ENSG00000144057|ENSG00000126091|ENSG00000151233	hsa:29954|hsa:10585|hsa:727936|hsa:285203|hsa:6480|hsa:145173|hsa:23509|hsa:8473|hsa:84620|hsa:6487|hsa:283464|	29954|10585|727936|285203|6480|145173|23509|8473|84620|6487|283464|	http://www.genome.jp/kegg-bin/show_pathway?hsa00514/hsa:23509%09red/hsa:727936%09red/hsa:8473%09red/hsa:285203%09red/hsa:145173%09red/hsa:29954%09red/hsa:283464%09red/hsa:84620%09red/hsa:10585%09red/hsa:6487%09red/hsa:6480%09red
Circadian entrainment	KEGG PATHWAY	hsa04713	32	97	0.407527352881	0.948051216997	ENSG00000162104|ENSG00000072062|ENSG00000100784|ENSG00000132326|ENSG00000173175|ENSG00000145349|ENSG00000166501|ENSG00000069966|ENSG00000185532|ENSG00000148660|ENSG00000150995|ENSG00000101333|ENSG00000118260|ENSG00000078369|ENSG00000198626|ENSG00000151067|ENSG00000095794|ENSG00000154229|ENSG00000156052|ENSG00000127955|ENSG00000114450|ENSG00000065135|ENSG00000049246|ENSG00000142875|ENSG00000196218…	hsa:115|hsa:5566|hsa:9252|hsa:8864|hsa:111|hsa:817|hsa:5579|hsa:10681|hsa:5592|hsa:818|hsa:3708|hsa:5332|hsa:1385|hsa:2783|hsa:6262|hsa:775|hsa:1385|hsa:5578|hsa:2776|hsa:2773|hsa:59345|hsa:2773|hsa:8863|hsa:5567|hsa:6261|hsa:2892|hsa:113|hsa:23236|hsa:112|hsa:6263|hsa:2982|hsa:5594|	115|5566|9252|8864|111|817|5579|10681|5592|818|3708|5332|1385|2783|6262|775|1385|5578|2776|2773|59345|2773|8863|5567|6261|2892|113|23236|112|6263|2982|5594|	http://www.genome.jp/kegg-bin/show_pathway?hsa04713/hsa:3708%09red/hsa:59345%09red/hsa:2982%09red/hsa:9252%09red/hsa:23236%09red/hsa:5332%09red/hsa:5579%09red/hsa:113%09red/hsa:5567%09red/hsa:111%09red/hsa:8863%09red/hsa:10681%09red/hsa:5594%09red/hsa:5592%09red/hsa:775%09red/hsa:5578%09red/hsa:2783%09red/hsa:6261%09red/hsa:2892%09red/hsa:2773%09red/hsa:2776%09red/hsa:818%09red/hsa:817%09red/hsa:…
Gastric acid secretion	KEGG PATHWAY	hsa04971	25	75	0.409229318853	0.948051216997	ENSG00000177807|ENSG00000162104|ENSG00000072062|ENSG00000173175|ENSG00000145349|ENSG00000065534|ENSG00000166501|ENSG00000069849|ENSG00000123104|ENSG00000148660|ENSG00000150995|ENSG00000101333|ENSG00000053918|ENSG00000154229|ENSG00000156052|ENSG00000147606|ENSG00000127955|ENSG00000090020|ENSG00000065135|ENSG00000142875|ENSG00000121281|ENSG00000182621|ENSG00000164742|ENSG00000092820|ENSG00000082482	hsa:3766|hsa:115|hsa:5566|hsa:111|hsa:817|hsa:4638|hsa:5579|hsa:483|hsa:3709|hsa:818|hsa:3708|hsa:5332|hsa:3784|hsa:5578|hsa:2776|hsa:115111|hsa:2773|hsa:6548|hsa:2773|hsa:5567|hsa:113|hsa:23236|hsa:112|hsa:7430|hsa:3776|	3766|115|5566|111|817|4638|5579|483|3709|818|3708|5332|3784|5578|2776|115111|2773|6548|2773|5567|113|23236|112|7430|3776|	http://www.genome.jp/kegg-bin/show_pathway?hsa04971/hsa:3708%09red/hsa:3709%09red/hsa:23236%09red/hsa:7430%09red/hsa:483%09red/hsa:5579%09red/hsa:4638%09red/hsa:112%09red/hsa:6548%09red/hsa:3776%09red/hsa:113%09red/hsa:5332%09red/hsa:5578%09red/hsa:2773%09red/hsa:2776%09red/hsa:818%09red/hsa:817%09red/hsa:5566%09red/hsa:5567%09red/hsa:111%09red/hsa:3784%09red/hsa:115%09red/hsa:3766%09red/hsa:1151…
Glyoxylate and dicarboxylate metabolism	KEGG PATHWAY	hsa00630	9	25	0.410959476793	0.948051216997	ENSG00000176974|ENSG00000062485|ENSG00000075239|ENSG00000175198|ENSG00000014641|ENSG00000122729|ENSG00000114054|ENSG00000137106|ENSG00000183077	hsa:6470|hsa:1431|hsa:38|hsa:5095|hsa:4190|hsa:48|hsa:5096|hsa:9380|hsa:125061|	6470|1431|38|5095|4190|48|5096|9380|125061|	http://www.genome.jp/kegg-bin/show_pathway?hsa00630/hsa:1431%09red/hsa:125061%09red/hsa:38%09red/hsa:5096%09red/hsa:6470%09red/hsa:5095%09red/hsa:4190%09red/hsa:9380%09red/hsa:48%09red
NF-kappa B signaling pathway	KEGG PATHWAY	hsa04064	30	91	0.413796805106	0.948051216997	ENSG00000065675|ENSG00000131323|ENSG00000137275|ENSG00000082805|ENSG00000175104|ENSG00000166501|ENSG00000073756|ENSG00000082512|ENSG00000127191|ENSG00000135341|ENSG00000254087|ENSG00000172175|ENSG00000149311|ENSG00000182866|ENSG00000055208|ENSG00000107201|ENSG00000023445|ENSG00000103275|ENSG00000003402|ENSG00000104365|ENSG00000197943|ENSG00000104856|ENSG00000285082|ENSG00000143799|ENSG00000006062…	hsa:5588|hsa:7187|hsa:8737|hsa:23085|hsa:7189|hsa:5579|hsa:5743|hsa:7188|hsa:7186|hsa:6885|hsa:4067|hsa:10892|hsa:472|hsa:3932|hsa:23118|hsa:23586|hsa:330|hsa:7329|hsa:8837|hsa:3551|hsa:5336|hsa:5971|hsa:7099|hsa:142|hsa:9020|hsa:8792|hsa:4790|hsa:7128|hsa:329|hsa:7706|	5588|7187|8737|23085|7189|5579|5743|7188|7186|6885|4067|10892|472|3932|23118|23586|330|7329|8837|3551|5336|5971|7099|142|9020|8792|4790|7128|329|7706|	http://www.genome.jp/kegg-bin/show_pathway?hsa04064/hsa:8792%09red/hsa:5588%09red/hsa:5743%09red/hsa:3932%09red/hsa:23586%09red/hsa:23085%09red/hsa:4067%09red/hsa:5579%09red/hsa:330%09red/hsa:7128%09red/hsa:8837%09red/hsa:7099%09red/hsa:7188%09red/hsa:7189%09red/hsa:7186%09red/hsa:7187%09red/hsa:7329%09red/hsa:3551%09red/hsa:5336%09red/hsa:6885%09red/hsa:23118%09red/hsa:4790%09red/hsa:329%09red/h…
Sphingolipid metabolism	KEGG PATHWAY	hsa00600	16	47	0.416500188863	0.948051216997	ENSG00000170266|ENSG00000166224|ENSG00000198964|ENSG00000067113|ENSG00000100422|ENSG00000172292|ENSG00000118276|ENSG00000162407|ENSG00000090054|ENSG00000054983|ENSG00000154227|ENSG00000119537|ENSG00000100596|ENSG00000177628|ENSG00000148154|ENSG00000139624	hsa:2720|hsa:8879|hsa:259230|hsa:8611|hsa:64781|hsa:253782|hsa:9331|hsa:8613|hsa:10558|hsa:2581|hsa:204219|hsa:2531|hsa:9517|hsa:2629|hsa:7357|hsa:91012|	2720|8879|259230|8611|64781|253782|9331|8613|10558|2581|204219|2531|9517|2629|7357|91012|	http://www.genome.jp/kegg-bin/show_pathway?hsa00600/hsa:8613%09red/hsa:91012%09red/hsa:7357%09red/hsa:2531%09red/hsa:9331%09red/hsa:64781%09red/hsa:2629%09red/hsa:204219%09red/hsa:259230%09red/hsa:2581%09red/hsa:2720%09red/hsa:10558%09red/hsa:8879%09red/hsa:9517%09red/hsa:8611%09red/hsa:253782%09red
Fatty acid metabolism	KEGG PATHWAY	hsa01212	16	47	0.416500188863	0.948051216997	ENSG00000076555|ENSG00000012660|ENSG00000115425|ENSG00000196177|ENSG00000075239|ENSG00000165996|ENSG00000123983|ENSG00000117054|ENSG00000084754|ENSG00000110090|ENSG00000138796|ENSG00000113790|ENSG00000131238|ENSG00000278540|ENSG00000161533|ENSG00000138029	hsa:32|hsa:60481|hsa:55825|hsa:36|hsa:38|hsa:9200|hsa:2181|hsa:34|hsa:3030|hsa:1374|hsa:3033|hsa:1962|hsa:5538|hsa:31|hsa:51|hsa:3032|	32|60481|55825|36|38|9200|2181|34|3030|1374|3033|1962|5538|31|51|3032|	http://www.genome.jp/kegg-bin/show_pathway?hsa01212/hsa:31%09red/hsa:32%09red/hsa:34%09red/hsa:51%09red/hsa:9200%09red/hsa:3032%09red/hsa:60481%09red/hsa:3030%09red/hsa:1374%09red/hsa:5538%09red/hsa:1962%09red/hsa:55825%09red/hsa:3033%09red/hsa:38%09red/hsa:2181%09red/hsa:36%09red
Fatty acid degradation	KEGG PATHWAY	hsa00071	15	44	0.420370537974	0.948051216997	ENSG00000196177|ENSG00000072210|ENSG00000075239|ENSG00000111275|ENSG00000123983|ENSG00000084754|ENSG00000110090|ENSG00000138796|ENSG00000113790|ENSG00000117054|ENSG00000167969|ENSG00000143149|ENSG00000164904|ENSG00000161533|ENSG00000138029	hsa:36|hsa:224|hsa:38|hsa:217|hsa:2181|hsa:3030|hsa:1374|hsa:3033|hsa:1962|hsa:34|hsa:1632|hsa:223|hsa:501|hsa:51|hsa:3032|	36|224|38|217|2181|3030|1374|3033|1962|34|1632|223|501|51|3032|	http://www.genome.jp/kegg-bin/show_pathway?hsa00071/hsa:224%09red/hsa:34%09red/hsa:51%09red/hsa:223%09red/hsa:36%09red/hsa:3032%09red/hsa:38%09red/hsa:3030%09red/hsa:1374%09red/hsa:1632%09red/hsa:1962%09red/hsa:501%09red/hsa:3033%09red/hsa:2181%09red/hsa:217%09red
Toxoplasmosis	KEGG PATHWAY	hsa05145	39	120	0.422501085836	0.948051216997	ENSG00000117461|ENSG00000115415|ENSG00000130702|ENSG00000164305|ENSG00000175104|ENSG00000109339|ENSG00000226149|ENSG00000091136|ENSG00000051382|ENSG00000179583|ENSG00000100030|ENSG00000105329|ENSG00000110324|ENSG00000096968|ENSG00000135862|ENSG00000104365|ENSG00000168610|ENSG00000196569|ENSG00000187522|ENSG00000023445|ENSG00000127955|ENSG00000065135|ENSG00000159128|ENSG00000130164|ENSG00000285082…	hsa:8503|hsa:6772|hsa:3911|hsa:836|hsa:7189|hsa:5602|hsa:3908|hsa:3912|hsa:5291|hsa:4261|hsa:5594|hsa:7040|hsa:3587|hsa:3717|hsa:3915|hsa:3551|hsa:6774|hsa:3908|hsa:3306|hsa:330|hsa:2773|hsa:2773|hsa:3460|hsa:3949|hsa:7099|hsa:10000|hsa:5296|hsa:6885|hsa:842|hsa:23118|hsa:8503|hsa:4790|hsa:3910|hsa:329|hsa:1432|hsa:3909|hsa:3588|hsa:5602|hsa:208|	8503|6772|3911|836|7189|5602|3908|3912|5291|4261|5594|7040|3587|3717|3915|3551|6774|3908|3306|330|2773|2773|3460|3949|7099|10000|5296|6885|842|23118|8503|4790|3910|329|1432|3909|3588|5602|208|	http://www.genome.jp/kegg-bin/show_pathway?hsa05145/hsa:8503%09red/hsa:10000%09red/hsa:3911%09red/hsa:3910%09red/hsa:3912%09red/hsa:3915%09red/hsa:842%09red/hsa:330%09red/hsa:7099%09red/hsa:7189%09red/hsa:5602%09red/hsa:1432%09red/hsa:3909%09red/hsa:4261%09red/hsa:3551%09red/hsa:5594%09red/hsa:6885%09red/hsa:23118%09red/hsa:5291%09red/hsa:3949%09red/hsa:3717%09red/hsa:836%09red/hsa:5296%09red/hsa…
Bladder cancer	KEGG PATHWAY	hsa05219	13	38	0.428690775262	0.954182693326	ENSG00000139687|ENSG00000146648|ENSG00000100030|ENSG00000133703|ENSG00000157764|ENSG00000169032|ENSG00000039068|ENSG00000100784|ENSG00000196730|ENSG00000141736|ENSG00000132155|ENSG00000035664|ENSG00000135679	hsa:5925|hsa:1956|hsa:5594|hsa:3845|hsa:673|hsa:5604|hsa:999|hsa:9252|hsa:1612|hsa:2064|hsa:5894|hsa:23604|hsa:4193|	5925|1956|5594|3845|673|5604|999|9252|1612|2064|5894|23604|4193|	http://www.genome.jp/kegg-bin/show_pathway?hsa05219/hsa:9252%09red/hsa:5925%09red/hsa:23604%09red/hsa:673%09red/hsa:1612%09red/hsa:2064%09red/hsa:5604%09red/hsa:1956%09red/hsa:3845%09red/hsa:4193%09red/hsa:5894%09red/hsa:5594%09red/hsa:999%09red
RNA polymerase	KEGG PATHWAY	hsa03020	11	32	0.437987000048	0.957571970791	ENSG00000137054|ENSG00000186141|ENSG00000047315|ENSG00000066379|ENSG00000121851|ENSG00000068654|ENSG00000148606|ENSG00000181222|ENSG00000058600|ENSG00000013503|ENSG00000100413	hsa:64425|hsa:10623|hsa:5431|hsa:30834|hsa:84265|hsa:25885|hsa:11128|hsa:5430|hsa:101060521|hsa:55703|hsa:171568|	64425|10623|5431|30834|84265|25885|11128|5430|101060521|55703|171568|	http://www.genome.jp/kegg-bin/show_pathway?hsa03020/hsa:30834%09red/hsa:25885%09red/hsa:171568%09red/hsa:64425%09red/hsa:101060521%09red/hsa:5430%09red/hsa:5431%09red/hsa:84265%09red/hsa:11128%09red/hsa:55703%09red/hsa:10623%09red
Insulin secretion	KEGG PATHWAY	hsa04911	28	86	0.441115463935	0.957571970791	ENSG00000162104|ENSG00000072062|ENSG00000091428|ENSG00000173175|ENSG00000145349|ENSG00000166501|ENSG00000069849|ENSG00000148660|ENSG00000213676|ENSG00000101333|ENSG00000118260|ENSG00000198626|ENSG00000146592|ENSG00000151067|ENSG00000157613|ENSG00000130529|ENSG00000154229|ENSG00000156052|ENSG00000156113|ENSG00000115966|ENSG00000176406|ENSG00000121281|ENSG00000182621|ENSG00000142875|ENSG00000164742…	hsa:115|hsa:5566|hsa:11069|hsa:111|hsa:817|hsa:5579|hsa:483|hsa:818|hsa:1388|hsa:5332|hsa:1385|hsa:6262|hsa:9586|hsa:775|hsa:90993|hsa:54795|hsa:5578|hsa:2776|hsa:3778|hsa:1386|hsa:9699|hsa:113|hsa:23236|hsa:5567|hsa:112|hsa:64764|hsa:1385|hsa:3782|	115|5566|11069|111|817|5579|483|818|1388|5332|1385|6262|9586|775|90993|54795|5578|2776|3778|1386|9699|113|23236|5567|112|64764|1385|3782|	http://www.genome.jp/kegg-bin/show_pathway?hsa04911/hsa:64764%09red/hsa:9586%09red/hsa:23236%09red/hsa:11069%09red/hsa:483%09red/hsa:111%09red/hsa:90993%09red/hsa:5579%09red/hsa:5578%09red/hsa:5567%09red/hsa:3782%09red/hsa:3778%09red/hsa:5332%09red/hsa:775%09red/hsa:9699%09red/hsa:2776%09red/hsa:818%09red/hsa:1388%09red/hsa:1386%09red/hsa:817%09red/hsa:1385%09red/hsa:54795%09red/hsa:113%09red/hsa…
Notch signaling pathway	KEGG PATHWAY	hsa04330	16	48	0.444204287788	0.957571970791	ENSG00000080815|ENSG00000133961|ENSG00000005339|ENSG00000161021|ENSG00000143801|ENSG00000151694|ENSG00000134250|ENSG00000159692|ENSG00000100393|ENSG00000114166|ENSG00000100603|ENSG00000196498|ENSG00000168214|ENSG00000175029|ENSG00000074181|ENSG00000184384	hsa:5663|hsa:8650|hsa:1387|hsa:9794|hsa:5664|hsa:6868|hsa:4851|hsa:1487|hsa:2033|hsa:8850|hsa:22938|hsa:9612|hsa:3516|hsa:1488|hsa:4854|hsa:84441|	5663|8650|1387|9794|5664|6868|4851|1487|2033|8850|22938|9612|3516|1488|4854|84441|	http://www.genome.jp/kegg-bin/show_pathway?hsa04330/hsa:9612%09red/hsa:8650%09red/hsa:2033%09red/hsa:22938%09red/hsa:8850%09red/hsa:6868%09red/hsa:9794%09red/hsa:5663%09red/hsa:5664%09red/hsa:1487%09red/hsa:1387%09red/hsa:4854%09red/hsa:1488%09red/hsa:84441%09red/hsa:3516%09red/hsa:4851%09red
Osteoclast differentiation	KEGG PATHWAY	hsa04380	42	131	0.447112665515	0.957571970791	ENSG00000115641|ENSG00000117461|ENSG00000101096|ENSG00000175104|ENSG00000109339|ENSG00000127191|ENSG00000105329|ENSG00000051382|ENSG00000163513|ENSG00000135341|ENSG00000118260|ENSG00000120910|ENSG00000175592|ENSG00000142166|ENSG00000169032|ENSG00000182866|ENSG00000132170|ENSG00000055208|ENSG00000095794|ENSG00000138814|ENSG00000006062|ENSG00000115415|ENSG00000107758|ENSG00000131196|ENSG00000187098…	hsa:2274|hsa:8503|hsa:4773|hsa:7189|hsa:5602|hsa:7186|hsa:7040|hsa:5291|hsa:7048|hsa:6885|hsa:1385|hsa:5533|hsa:8061|hsa:3454|hsa:5604|hsa:3932|hsa:5468|hsa:23118|hsa:1385|hsa:5530|hsa:9020|hsa:6772|hsa:5532|hsa:4772|hsa:4286|hsa:3460|hsa:3551|hsa:6688|hsa:5336|hsa:5971|hsa:10000|hsa:5296|hsa:1432|hsa:8503|hsa:4790|hsa:1540|hsa:8878|hsa:8792|hsa:5594|hsa:5602|hsa:3455|hsa:208|	2274|8503|4773|7189|5602|7186|7040|5291|7048|6885|1385|5533|8061|3454|5604|3932|5468|23118|1385|5530|9020|6772|5532|4772|4286|3460|3551|6688|5336|5971|10000|5296|1432|8503|4790|1540|8878|8792|5594|5602|3455|208|	http://www.genome.jp/kegg-bin/show_pathway?hsa04380/hsa:8503%09red/hsa:7189%09red/hsa:10000%09red/hsa:8792%09red/hsa:3932%09red/hsa:4286%09red/hsa:1540%09red/hsa:5530%09red/hsa:5533%09red/hsa:5532%09red/hsa:3454%09red/hsa:3455%09red/hsa:4772%09red/hsa:4773%09red/hsa:5604%09red/hsa:5602%09red/hsa:6688%09red/hsa:8878%09red/hsa:7186%09red/hsa:3551%09red/hsa:5336%09red/hsa:5594%09red/hsa:6885%09red/h…
Hippo signaling pathway	KEGG PATHWAY	hsa04390	49	154	0.456560734878	0.957571970791	ENSG00000113575|ENSG00000108953|ENSG00000150672|ENSG00000213923|ENSG00000187079|ENSG00000168646|ENSG00000163558|ENSG00000213639|ENSG00000138795|ENSG00000138696|ENSG00000072415|ENSG00000114978|ENSG00000105329|ENSG00000163513|ENSG00000173542|ENSG00000126016|ENSG00000018408|ENSG00000150457|ENSG00000137834|ENSG00000039068|ENSG00000137693|ENSG00000044115|ENSG00000074219|ENSG00000131023|ENSG00000132849…	hsa:5515|hsa:7531|hsa:1740|hsa:1454|hsa:7003|hsa:8313|hsa:5584|hsa:5500|hsa:51176|hsa:658|hsa:64398|hsa:55233|hsa:7040|hsa:7048|hsa:92597|hsa:154796|hsa:25937|hsa:26524|hsa:4092|hsa:999|hsa:10413|hsa:1495|hsa:8463|hsa:9113|hsa:10207|hsa:5520|hsa:5519|hsa:4086|hsa:1739|hsa:81029|hsa:8312|hsa:56288|hsa:657|hsa:324|hsa:5520|hsa:5516|hsa:7159|hsa:4087|hsa:329|hsa:8945|hsa:2932|hsa:5584|hsa:23291|hsa:…	5515|7531|1740|1454|7003|8313|5584|5500|51176|658|64398|55233|7040|7048|92597|154796|25937|26524|4092|999|10413|1495|8463|9113|10207|5520|5519|4086|1739|81029|8312|56288|657|324|5520|5516|7159|4087|329|8945|2932|5584|23291|4771|122786|1453|4089|126374|659|	http://www.genome.jp/kegg-bin/show_pathway?hsa04390/hsa:5584%09red/hsa:10413%09red/hsa:1739%09red/hsa:8463%09red/hsa:51176%09red/hsa:25937%09red/hsa:1740%09red/hsa:122786%09red/hsa:126374%09red/hsa:8312%09red/hsa:8313%09red/hsa:7531%09red/hsa:5519%09red/hsa:5516%09red/hsa:5515%09red/hsa:81029%09red/hsa:4771%09red/hsa:8945%09red/hsa:10207%09red/hsa:4089%09red/hsa:4086%09red/hsa:4087%09red/hsa:9113…
Aldosterone-regulated sodium reabsorption	KEGG PATHWAY	hsa04960	13	39	0.459575691294	0.957571970791	ENSG00000151623|ENSG00000171105|ENSG00000111319|ENSG00000100030|ENSG00000133703|ENSG00000117461|ENSG00000154229|ENSG00000166501|ENSG00000145675|ENSG00000069849|ENSG00000051382|ENSG00000278139|ENSG00000166828	hsa:4306|hsa:3643|hsa:6337|hsa:5594|hsa:3845|hsa:8503|hsa:5578|hsa:5579|hsa:5296|hsa:483|hsa:5291|hsa:8503|hsa:6340|	4306|3643|6337|5594|3845|8503|5578|5579|5296|483|5291|8503|6340|	http://www.genome.jp/kegg-bin/show_pathway?hsa04960/hsa:5579%09red/hsa:5578%09red/hsa:5594%09red/hsa:8503%09red/hsa:483%09red/hsa:5291%09red/hsa:4306%09red/hsa:5296%09red/hsa:3845%09red/hsa:6340%09red/hsa:6337%09red/hsa:3643%09red
Glycosaminoglycan biosynthesis - chondroitin sulfate / dermatan sulfate	KEGG PATHWAY	hsa00532	7	20	0.461314966468	0.957571970791	ENSG00000169826|ENSG00000123989|ENSG00000103489|ENSG00000136213|ENSG00000111962|ENSG00000147408|ENSG00000182022	hsa:55454|hsa:79586|hsa:64131|hsa:55501|hsa:10090|hsa:55790|hsa:51363|	55454|79586|64131|55501|10090|55790|51363|	http://www.genome.jp/kegg-bin/show_pathway?hsa00532/hsa:55790%09red/hsa:55501%09red/hsa:55454%09red/hsa:79586%09red/hsa:10090%09red/hsa:51363%09red/hsa:64131%09red
Melanoma	KEGG PATHWAY	hsa05218	23	71	0.46183767238	0.957571970791	ENSG00000146648|ENSG00000134853|ENSG00000117461|ENSG00000051382|ENSG00000139687|ENSG00000145431|ENSG00000100030|ENSG00000077782|ENSG00000169032|ENSG00000039068|ENSG00000140443|ENSG00000132155|ENSG00000135679|ENSG00000187098|ENSG00000117020|ENSG00000145675|ENSG00000282278|ENSG00000278139|ENSG00000133703|ENSG00000157764|ENSG00000171862|ENSG00000170962|ENSG00000105221	hsa:1956|hsa:5156|hsa:8503|hsa:5291|hsa:5925|hsa:56034|hsa:5594|hsa:2260|hsa:5604|hsa:999|hsa:3480|hsa:5894|hsa:4193|hsa:4286|hsa:10000|hsa:5296|hsa:5156|hsa:8503|hsa:3845|hsa:673|hsa:5728|hsa:80310|hsa:208|	1956|5156|8503|5291|5925|56034|5594|2260|5604|999|3480|5894|4193|4286|10000|5296|5156|8503|3845|673|5728|80310|208|	http://www.genome.jp/kegg-bin/show_pathway?hsa05218/hsa:80310%09red/hsa:5156%09red/hsa:3480%09red/hsa:8503%09red/hsa:10000%09red/hsa:56034%09red/hsa:5594%09red/hsa:4193%09red/hsa:5604%09red/hsa:5296%09red/hsa:5728%09red/hsa:208%09red/hsa:2260%09red/hsa:5291%09red/hsa:3845%09red/hsa:673%09red/hsa:4286%09red/hsa:5894%09red/hsa:999%09red/hsa:5925%09red/hsa:1956%09red
Ribosome biogenesis in eukaryotes	KEGG PATHWAY	hsa03008	27	84	0.466079541198	0.957571970791	ENSG00000141076|ENSG00000055044|ENSG00000088930|ENSG00000082898|ENSG00000011260|ENSG00000108651|ENSG00000152464|ENSG00000114127|ENSG00000140598|ENSG00000005189|ENSG00000143748|ENSG00000076043|ENSG00000120158|ENSG00000126749|ENSG00000225648|ENSG00000145375|ENSG00000113360|ENSG00000124784|ENSG00000156697|ENSG00000134697|ENSG00000163938|ENSG00000107937|ENSG00000135372|ENSG00000163811|ENSG00000169251…	hsa:84916|hsa:51602|hsa:22803|hsa:7514|hsa:51096|hsa:55813|hsa:10557|hsa:54464|hsa:79631|hsa:81691|hsa:4931|hsa:25996|hsa:10171|hsa:10436|hsa:51119|hsa:166378|hsa:29102|hsa:83732|hsa:9724|hsa:29889|hsa:26354|hsa:23560|hsa:55226|hsa:23160|hsa:51068|hsa:23195|hsa:1736|	84916|51602|22803|7514|51096|55813|10557|54464|79631|81691|4931|25996|10171|10436|51119|166378|29102|83732|9724|29889|26354|23560|55226|23160|51068|23195|1736|	http://www.genome.jp/kegg-bin/show_pathway?hsa03008/hsa:10436%09red/hsa:55226%09red/hsa:23160%09red/hsa:51602%09red/hsa:9724%09red/hsa:10557%09red/hsa:25996%09red/hsa:23560%09red/hsa:7514%09red/hsa:26354%09red/hsa:81691%09red/hsa:83732%09red/hsa:4931%09red/hsa:79631%09red/hsa:10171%09red/hsa:54464%09red/hsa:29102%09red/hsa:51068%09red/hsa:1736%09red/hsa:55813%09red/hsa:84916%09red/hsa:23195%09red…
Amphetamine addiction	KEGG PATHWAY	hsa05031	22	68	0.466470262663	0.957571970791	ENSG00000072062|ENSG00000125675|ENSG00000173175|ENSG00000145349|ENSG00000213639|ENSG00000166501|ENSG00000148660|ENSG00000213676|ENSG00000189221|ENSG00000118260|ENSG00000120910|ENSG00000146592|ENSG00000151067|ENSG00000157613|ENSG00000095794|ENSG00000154229|ENSG00000107758|ENSG00000142875|ENSG00000115966|ENSG00000096717|ENSG00000182158|ENSG00000138814	hsa:5566|hsa:2892|hsa:111|hsa:817|hsa:5500|hsa:5579|hsa:818|hsa:1388|hsa:4128|hsa:1385|hsa:5533|hsa:9586|hsa:775|hsa:90993|hsa:1385|hsa:5578|hsa:5532|hsa:5567|hsa:1386|hsa:23411|hsa:64764|hsa:5530|	5566|2892|111|817|5500|5579|818|1388|4128|1385|5533|9586|775|90993|1385|5578|5532|5567|1386|23411|64764|5530|	http://www.genome.jp/kegg-bin/show_pathway?hsa05031/hsa:5579%09red/hsa:5578%09red/hsa:90993%09red/hsa:1388%09red/hsa:9586%09red/hsa:5532%09red/hsa:1386%09red/hsa:775%09red/hsa:1385%09red/hsa:5500%09red/hsa:818%09red/hsa:23411%09red/hsa:2892%09red/hsa:5566%09red/hsa:5567%09red/hsa:111%09red/hsa:817%09red/hsa:64764%09red/hsa:5533%09red/hsa:4128%09red/hsa:5530%09red
HTLV-I infection	KEGG PATHWAY	hsa05166	82	261	0.469229165612	0.957571970791	ENSG00000134954|ENSG00000162104|ENSG00000134853|ENSG00000072062|ENSG00000173757|ENSG00000158711|ENSG00000094880|ENSG00000149554|ENSG00000173175|ENSG00000082898|ENSG00000165637|ENSG00000117461|ENSG00000183765|ENSG00000176248|ENSG00000101096|ENSG00000082701|ENSG00000282278|ENSG00000028839|ENSG00000105329|ENSG00000051382|ENSG00000126561|ENSG00000139687|ENSG00000120837|ENSG00000066336|ENSG00000185697…	hsa:2113|hsa:115|hsa:5156|hsa:5566|hsa:6777|hsa:2005|hsa:8697|hsa:1111|hsa:111|hsa:7514|hsa:7417|hsa:8503|hsa:11200|hsa:29882|hsa:4773|hsa:2932|hsa:5156|hsa:9519|hsa:7040|hsa:5291|hsa:6776|hsa:5925|hsa:4801|hsa:6688|hsa:4603|hsa:8498|hsa:1385|hsa:5533|hsa:64784|hsa:3601|hsa:51434|hsa:8061|hsa:472|hsa:112|hsa:3932|hsa:7048|hsa:1385|hsa:5530|hsa:4605|hsa:9020|hsa:706|hsa:1387|hsa:5532|hsa:4772|hsa:…	2113|115|5156|5566|6777|2005|8697|1111|111|7514|7417|8503|11200|29882|4773|2932|5156|9519|7040|5291|6776|5925|4801|6688|4603|8498|1385|5533|64784|3601|51434|8061|472|112|3932|7048|1385|5530|4605|9020|706|1387|5532|4772|1739|4775|81029|3551|2033|5971|545|5567|324|701|10000|113|5296|5423|4214|4215|4087|8503|4790|1386|3683|51434|5427|8829|3845|8295|8850|5424|821|5426|3718|51433|29945|4089|83660|6416…	http://www.genome.jp/kegg-bin/show_pathway?hsa05166/hsa:3601%09red/hsa:706%09red/hsa:1385%09red/hsa:8503%09red/hsa:3845%09red/hsa:10000%09red/hsa:1111%09red/hsa:4801%09red/hsa:8697%09red/hsa:3932%09red/hsa:8295%09red/hsa:4772%09red/hsa:2005%09red/hsa:7417%09red/hsa:7514%09red/hsa:8498%09red/hsa:5925%09red/hsa:5530%09red/hsa:821%09red/hsa:5532%09red/hsa:8850%09red/hsa:81029%09red/hsa:83660%09red/h…
N-Glycan biosynthesis	KEGG PATHWAY	hsa00510	16	49	0.471847058071	0.957571970791	ENSG00000000419|ENSG00000104723|ENSG00000159063|ENSG00000089597|ENSG00000198162|ENSG00000073849|ENSG00000086848|ENSG00000163902|ENSG00000112893|ENSG00000033170|ENSG00000088035|ENSG00000118705|ENSG00000144057|ENSG00000152127|ENSG00000071073|ENSG00000163527	hsa:8813|hsa:7991|hsa:79053|hsa:23193|hsa:10905|hsa:6480|hsa:79796|hsa:6184|hsa:4124|hsa:2530|hsa:29929|hsa:6185|hsa:84620|hsa:4249|hsa:11320|hsa:201595|	8813|7991|79053|23193|10905|6480|79796|6184|4124|2530|29929|6185|84620|4249|11320|201595|	http://www.genome.jp/kegg-bin/show_pathway?hsa00510/hsa:29929%09red/hsa:201595%09red/hsa:6185%09red/hsa:23193%09red/hsa:8813%09red/hsa:4124%09red/hsa:2530%09red/hsa:4249%09red/hsa:10905%09red/hsa:79053%09red/hsa:6184%09red/hsa:79796%09red/hsa:84620%09red/hsa:7991%09red/hsa:6480%09red/hsa:11320%09red
Thyroid hormone synthesis	KEGG PATHWAY	hsa04918	23	72	0.484699176828	0.975971342722	ENSG00000162104|ENSG00000072062|ENSG00000173175|ENSG00000166501|ENSG00000104687|ENSG00000069849|ENSG00000123104|ENSG00000213676|ENSG00000150995|ENSG00000101333|ENSG00000118260|ENSG00000146592|ENSG00000157613|ENSG00000095794|ENSG00000154229|ENSG00000156052|ENSG00000142875|ENSG00000115966|ENSG00000121281|ENSG00000182621|ENSG00000164742|ENSG00000182158|ENSG00000127022	hsa:115|hsa:5566|hsa:111|hsa:5579|hsa:2936|hsa:483|hsa:3709|hsa:1388|hsa:3708|hsa:5332|hsa:1385|hsa:9586|hsa:90993|hsa:1385|hsa:5578|hsa:2776|hsa:5567|hsa:1386|hsa:113|hsa:23236|hsa:112|hsa:64764|hsa:821|	115|5566|111|5579|2936|483|3709|1388|3708|5332|1385|9586|90993|1385|5578|2776|5567|1386|113|23236|112|64764|821|	http://www.genome.jp/kegg-bin/show_pathway?hsa04918/hsa:3708%09red/hsa:3709%09red/hsa:9586%09red/hsa:23236%09red/hsa:483%09red/hsa:90993%09red/hsa:5579%09red/hsa:113%09red/hsa:821%09red/hsa:5567%09red/hsa:5332%09red/hsa:5578%09red/hsa:64764%09red/hsa:2936%09red/hsa:2776%09red/hsa:1388%09red/hsa:1386%09red/hsa:1385%09red/hsa:5566%09red/hsa:112%09red/hsa:111%09red/hsa:115%09red
PI3K-Akt signaling pathway	KEGG PATHWAY	hsa04151	108	347	0.492867243996	0.975971342722	ENSG00000198793|ENSG00000117461|ENSG00000123143|ENSG00000066468|ENSG00000155629|ENSG00000213949|ENSG00000091136|ENSG00000135862|ENSG00000145431|ENSG00000100030|ENSG00000078369|ENSG00000169032|ENSG00000146592|ENSG00000141564|ENSG00000115221|ENSG00000157613|ENSG00000132155|ENSG00000100485|ENSG00000135679|ENSG00000198121|ENSG00000137713|ENSG00000104205|ENSG00000104365|ENSG00000040199|ENSG00000150630…	hsa:2475|hsa:8503|hsa:5585|hsa:2263|hsa:118788|hsa:3672|hsa:3912|hsa:3915|hsa:56034|hsa:5594|hsa:2783|hsa:5604|hsa:9586|hsa:57521|hsa:3694|hsa:90993|hsa:5894|hsa:6655|hsa:4193|hsa:1902|hsa:5519|hsa:23678|hsa:3551|hsa:23035|hsa:7424|hsa:5520|hsa:3693|hsa:5296|hsa:8503|hsa:4790|hsa:7249|hsa:6256|hsa:2932|hsa:3676|hsa:1277|hsa:55012|hsa:7531|hsa:1956|hsa:5618|hsa:3911|hsa:10681|hsa:1388|hsa:1385|hsa…	2475|8503|5585|2263|118788|3672|3912|3915|56034|5594|2783|5604|9586|57521|3694|90993|5894|6655|4193|1902|5519|23678|3551|23035|7424|5520|3693|5296|8503|4790|7249|6256|2932|3676|1277|55012|7531|1956|5618|3911|10681|1388|1385|2260|5520|3454|284|1289|3908|5578|1287|59345|7099|672|23239|5516|842|3696|3910|3679|8516|5728|3371|80310|5515|5156|7248|3563|5156|2690|5291|3480|1293|5934|7148|5562|4170|23566…	http://www.genome.jp/kegg-bin/show_pathway?hsa04151/hsa:3911%09red/hsa:3910%09red/hsa:3480%09red/hsa:3915%09red/hsa:7531%09red/hsa:7249%09red/hsa:7248%09red/hsa:2335%09red/hsa:56034%09red/hsa:5156%09red/hsa:3912%09red/hsa:6199%09red/hsa:7424%09red/hsa:3845%09red/hsa:118788%09red/hsa:80310%09red/hsa:4170%09red/hsa:1388%09red/hsa:1386%09red/hsa:1385%09red/hsa:1902%09red/hsa:5894%09red/hsa:3643%09re…
Ras signaling pathway	KEGG PATHWAY	hsa04014	71	228	0.500375828353	0.975971342722	ENSG00000134954|ENSG00000172575|ENSG00000134853|ENSG00000072062|ENSG00000180370|ENSG00000017797|ENSG00000006451|ENSG00000117461|ENSG00000138193|ENSG00000066468|ENSG00000075391|ENSG00000166501|ENSG00000069966|ENSG00000145715|ENSG00000146648|ENSG00000105122|ENSG00000109339|ENSG00000051382|ENSG00000183735|ENSG00000156299|ENSG00000145431|ENSG00000144118|ENSG00000100030|ENSG00000078369|ENSG00000162924…	hsa:2113|hsa:10125|hsa:5156|hsa:5566|hsa:5062|hsa:10928|hsa:5898|hsa:8503|hsa:51196|hsa:2263|hsa:9462|hsa:5579|hsa:10681|hsa:5921|hsa:1956|hsa:64926|hsa:5602|hsa:5291|hsa:29110|hsa:7074|hsa:56034|hsa:5899|hsa:5594|hsa:2783|hsa:5966|hsa:5604|hsa:5868|hsa:3480|hsa:5058|hsa:284|hsa:5781|hsa:5894|hsa:6655|hsa:5578|hsa:5906|hsa:3643|hsa:59345|hsa:6654|hsa:8844|hsa:3551|hsa:5321|hsa:5336|hsa:8437|hsa:5…	2113|10125|5156|5566|5062|10928|5898|8503|51196|2263|9462|5579|10681|5921|1956|64926|5602|5291|29110|7074|56034|5899|5594|2783|5966|5604|5868|3480|5058|284|5781|5894|6655|5578|5906|3643|59345|6654|8844|3551|5321|5336|8437|5337|7424|399694|998|2549|10000|5922|5296|5156|5567|4254|8503|4790|10156|9771|3845|23179|4763|8315|27|4301|5063|2260|6789|80310|5602|22821|208|	http://www.genome.jp/kegg-bin/show_pathway?hsa04014/hsa:64926%09red/hsa:3551%09red/hsa:59345%09red/hsa:8503%09red/hsa:5321%09red/hsa:10000%09red/hsa:5156%09red/hsa:56034%09red/hsa:3480%09red/hsa:10125%09red/hsa:5966%09red/hsa:9462%09red/hsa:5868%09red/hsa:5063%09red/hsa:8315%09red/hsa:5062%09red/hsa:5579%09red/hsa:5578%09red/hsa:5922%09red/hsa:27%09red/hsa:29110%09red/hsa:5781%09red/hsa:10928%09r…
Terpenoid backbone biosynthesis	KEGG PATHWAY	hsa00900	7	21	0.503673341569	0.975971342722	ENSG00000084073|ENSG00000075239|ENSG00000117682|ENSG00000113161|ENSG00000112972|ENSG00000254673|ENSG00000116237	hsa:10269|hsa:38|hsa:79947|hsa:3156|hsa:3157|hsa:2339|hsa:23463|	10269|38|79947|3156|3157|2339|23463|	http://www.genome.jp/kegg-bin/show_pathway?hsa00900/hsa:2339%09red/hsa:23463%09red/hsa:38%09red/hsa:3157%09red/hsa:3156%09red/hsa:79947%09red/hsa:10269%09red
Huntington's disease	KEGG PATHWAY	hsa05016	57	183	0.504668860736	0.975971342722	ENSG00000127946|ENSG00000106459|ENSG00000114446|ENSG00000152234|ENSG00000185591|ENSG00000165637|ENSG00000183020|ENSG00000196961|ENSG00000164305|ENSG00000204843|ENSG00000090266|ENSG00000132912|ENSG00000132170|ENSG00000089902|ENSG00000178741|ENSG00000141384|ENSG00000130699|ENSG00000150995|ENSG00000141367|ENSG00000130414|ENSG00000118260|ENSG00000023228|ENSG00000185485|ENSG00000119421|ENSG00000116459…	hsa:3092|hsa:4899|hsa:55081|hsa:498|hsa:6667|hsa:7417|hsa:161|hsa:160|hsa:836|hsa:1639|hsa:4708|hsa:51164|hsa:5468|hsa:23186|hsa:9377|hsa:6875|hsa:6874|hsa:3708|hsa:1213|hsa:4705|hsa:1385|hsa:4719|hsa:6389|hsa:4702|hsa:515|hsa:6389|hsa:9586|hsa:90993|hsa:1173|hsa:1385|hsa:2776|hsa:4706|hsa:509|hsa:1387|hsa:9519|hsa:5431|hsa:6389|hsa:10540|hsa:51079|hsa:2033|hsa:7385|hsa:4711|hsa:5332|hsa:23236|hs…	3092|4899|55081|498|6667|7417|161|160|836|1639|4708|51164|5468|23186|9377|6875|6874|3708|1213|4705|1385|4719|6389|4702|515|6389|9586|90993|1173|1385|2776|4706|509|1387|9519|5431|6389|10540|51079|2033|7385|4711|5332|23236|842|3064|55567|163|8218|25942|4724|64764|539|55567|5430|506|6648|	http://www.genome.jp/kegg-bin/show_pathway?hsa05016/hsa:9377%09red/hsa:3708%09red/hsa:1385%09red/hsa:9586%09red/hsa:6875%09red/hsa:6874%09red/hsa:23236%09red/hsa:1213%09red/hsa:515%09red/hsa:8218%09red/hsa:842%09red/hsa:539%09red/hsa:6648%09red/hsa:90993%09red/hsa:5332%09red/hsa:4899%09red/hsa:1173%09red/hsa:7417%09red/hsa:1639%09red/hsa:6389%09red/hsa:5430%09red/hsa:5431%09red/hsa:51164%09red/hs…
Amino sugar and nucleotide sugar metabolism	KEGG PATHWAY	hsa00520	15	47	0.505904670759	0.975971342722	ENSG00000100522|ENSG00000049860|ENSG00000159921|ENSG00000112699|ENSG00000156515|ENSG00000095380|ENSG00000156958|ENSG00000213614|ENSG00000166262|ENSG00000169299|ENSG00000198380|ENSG00000169764|ENSG00000157353|ENSG00000117143|ENSG00000115652	hsa:64841|hsa:3074|hsa:10020|hsa:2762|hsa:3098|hsa:54187|hsa:2585|hsa:3073|hsa:2585|hsa:55276|hsa:2673|hsa:7360|hsa:197258|hsa:6675|hsa:80146|	64841|3074|10020|2762|3098|54187|2585|3073|2585|55276|2673|7360|197258|6675|80146|	http://www.genome.jp/kegg-bin/show_pathway?hsa00520/hsa:54187%09red/hsa:7360%09red/hsa:197258%09red/hsa:2762%09red/hsa:64841%09red/hsa:80146%09red/hsa:2585%09red/hsa:3074%09red/hsa:2673%09red/hsa:3098%09red/hsa:55276%09red/hsa:6675%09red/hsa:10020%09red/hsa:3073%09red
Adipocytokine signaling pathway	KEGG PATHWAY	hsa04920	22	70	0.513036613004	0.975971342722	ENSG00000065675|ENSG00000198793|ENSG00000006831|ENSG00000123983|ENSG00000096968|ENSG00000127191|ENSG00000004660|ENSG00000179295|ENSG00000168610|ENSG00000116678|ENSG00000132356|ENSG00000104365|ENSG00000076555|ENSG00000117020|ENSG00000109320|ENSG00000106617|ENSG00000186350|ENSG00000110090|ENSG00000186951|ENSG00000105221|ENSG00000050748|ENSG00000109339	hsa:5588|hsa:2475|hsa:79602|hsa:2181|hsa:3717|hsa:7186|hsa:84254|hsa:5781|hsa:6774|hsa:3953|hsa:5562|hsa:3551|hsa:32|hsa:10000|hsa:4790|hsa:51422|hsa:6256|hsa:1374|hsa:5465|hsa:208|hsa:5602|hsa:5602|	5588|2475|79602|2181|3717|7186|84254|5781|6774|3953|5562|3551|32|10000|4790|51422|6256|1374|5465|208|5602|5602|	http://www.genome.jp/kegg-bin/show_pathway?hsa04920/hsa:7186%09red/hsa:3551%09red/hsa:6774%09red/hsa:1374%09red/hsa:3953%09red/hsa:10000%09red/hsa:5781%09red/hsa:5588%09red/hsa:79602%09red/hsa:3717%09red/hsa:4790%09red/hsa:6256%09red/hsa:32%09red/hsa:51422%09red/hsa:84254%09red/hsa:208%09red/hsa:5562%09red/hsa:5602%09red/hsa:5465%09red/hsa:2475%09red/hsa:2181%09red
Galactose metabolism	KEGG PATHWAY	hsa00052	10	31	0.513321112147	0.975971342722	ENSG00000170266|ENSG00000156515|ENSG00000156958|ENSG00000067057|ENSG00000166262|ENSG00000169299|ENSG00000152556|ENSG00000169764|ENSG00000214013|ENSG00000143891	hsa:2720|hsa:3098|hsa:2585|hsa:5214|hsa:2585|hsa:55276|hsa:5213|hsa:7360|hsa:2595|hsa:130589|	2720|3098|2585|5214|2585|55276|5213|7360|2595|130589|	http://www.genome.jp/kegg-bin/show_pathway?hsa00052/hsa:7360%09red/hsa:130589%09red/hsa:2720%09red/hsa:2585%09red/hsa:5213%09red/hsa:2595%09red/hsa:3098%09red/hsa:55276%09red/hsa:5214%09red
cAMP signaling pathway	KEGG PATHWAY	hsa04024	62	200	0.515795674289	0.975971342722	ENSG00000162104|ENSG00000117461|ENSG00000072062|ENSG00000156299|ENSG00000125675|ENSG00000172572|ENSG00000185920|ENSG00000173175|ENSG00000145349|ENSG00000106571|ENSG00000152270|ENSG00000213639|ENSG00000186951|ENSG00000109339|ENSG00000184588|ENSG00000069849|ENSG00000148660|ENSG00000090020|ENSG00000125257|ENSG00000118260|ENSG00000204681|ENSG00000198626|ENSG00000169032|ENSG00000149269|ENSG00000164742…	hsa:115|hsa:8503|hsa:5566|hsa:7074|hsa:2892|hsa:5139|hsa:5727|hsa:111|hsa:817|hsa:2737|hsa:5140|hsa:5500|hsa:5465|hsa:5602|hsa:5142|hsa:483|hsa:818|hsa:6548|hsa:10257|hsa:1385|hsa:2550|hsa:6262|hsa:5604|hsa:5058|hsa:112|hsa:775|hsa:90993|hsa:51|hsa:1385|hsa:11069|hsa:2773|hsa:1387|hsa:488|hsa:4772|hsa:2773|hsa:64764|hsa:5906|hsa:2033|hsa:5337|hsa:5567|hsa:7409|hsa:9586|hsa:10000|hsa:9475|hsa:113|…	115|8503|5566|7074|2892|5139|5727|111|817|2737|5140|5500|5465|5602|5142|483|818|6548|10257|1385|2550|6262|5604|5058|112|775|90993|51|1385|11069|2773|1387|488|4772|2773|64764|5906|2033|5337|5567|7409|9586|10000|9475|113|5296|2735|8503|4790|5144|5894|5291|6093|493|673|51196|5594|490|4301|5602|4659|208|	http://www.genome.jp/kegg-bin/show_pathway?hsa04024/hsa:10257%09red/hsa:5144%09red/hsa:7074%09red/hsa:8503%09red/hsa:9586%09red/hsa:64764%09red/hsa:11069%09red/hsa:5894%09red/hsa:483%09red/hsa:5140%09red/hsa:90993%09red/hsa:488%09red/hsa:113%09red/hsa:5906%09red/hsa:10000%09red/hsa:4659%09red/hsa:2737%09red/hsa:4301%09red/hsa:111%09red/hsa:4772%09red/hsa:6093%09red/hsa:5058%09red/hsa:5604%09red/h…
Carbon metabolism	KEGG PATHWAY	hsa01200	33	106	0.518371056633	0.975971342722	ENSG00000176974|ENSG00000105953|ENSG00000082212|ENSG00000075239|ENSG00000130313|ENSG00000014641|ENSG00000122729|ENSG00000172340|ENSG00000113790|ENSG00000117054|ENSG00000142657|ENSG00000159322|ENSG00000062485|ENSG00000185485|ENSG00000156515|ENSG00000114054|ENSG00000166123|ENSG00000135069|ENSG00000065833|ENSG00000286001|ENSG00000242086|ENSG00000175198|ENSG00000084754|ENSG00000154930|ENSG00000067057…	hsa:6470|hsa:55753|hsa:4200|hsa:38|hsa:25796|hsa:4190|hsa:48|hsa:8801|hsa:1962|hsa:34|hsa:5226|hsa:83440|hsa:1431|hsa:6389|hsa:3098|hsa:5096|hsa:84706|hsa:29968|hsa:4199|hsa:6389|hsa:6389|hsa:5095|hsa:3030|hsa:84532|hsa:5214|hsa:2027|hsa:3419|hsa:5213|hsa:5162|hsa:3418|hsa:7086|hsa:1737|hsa:8803|	6470|55753|4200|38|25796|4190|48|8801|1962|34|5226|83440|1431|6389|3098|5096|84706|29968|4199|6389|6389|5095|3030|84532|5214|2027|3419|5213|5162|3418|7086|1737|8803|	http://www.genome.jp/kegg-bin/show_pathway?hsa01200/hsa:4190%09red/hsa:84706%09red/hsa:84532%09red/hsa:48%09red/hsa:2027%09red/hsa:5213%09red/hsa:6389%09red/hsa:5214%09red/hsa:5096%09red/hsa:5095%09red/hsa:4200%09red/hsa:3418%09red/hsa:3419%09red/hsa:83440%09red/hsa:8803%09red/hsa:3098%09red/hsa:29968%09red/hsa:55753%09red/hsa:1737%09red/hsa:34%09red/hsa:1431%09red/hsa:8801%09red/hsa:7086%09red/h…
Cyanoamino acid metabolism	KEGG PATHWAY	hsa00460	2	5	0.519810823841	0.975971342722	ENSG00000176974|ENSG00000131067	hsa:6470|hsa:2686|	6470|2686|	http://www.genome.jp/kegg-bin/show_pathway?hsa00460/hsa:6470%09red/hsa:2686%09red
Spliceosome	KEGG PATHWAY	hsa03040	40	130	0.539672395082	0.997897581703	ENSG00000115524|ENSG00000174243|ENSG00000096401|ENSG00000141759|ENSG00000079134|ENSG00000112249|ENSG00000163714|ENSG00000108883|ENSG00000087365|ENSG00000125835|ENSG00000109606|ENSG00000153187|ENSG00000021776|ENSG00000164548|ENSG00000243970|ENSG00000100603|ENSG00000100813|ENSG00000187522|ENSG00000198231|ENSG00000168883|ENSG00000168438|ENSG00000117360|ENSG00000060688|ENSG00000136937|ENSG00000136527…	hsa:23451|hsa:9416|hsa:988|hsa:10907|hsa:9984|hsa:23020|hsa:23350|hsa:9343|hsa:10992|hsa:6628|hsa:1665|hsa:3192|hsa:9716|hsa:29896|hsa:10450|hsa:22938|hsa:22985|hsa:3306|hsa:11325|hsa:10713|hsa:51362|hsa:9129|hsa:9410|hsa:4686|hsa:6434|hsa:57187|hsa:8449|hsa:6634|hsa:23450|hsa:6426|hsa:9879|hsa:56259|hsa:153527|hsa:1659|hsa:100534599|hsa:24148|hsa:6429|hsa:4116|hsa:4670|hsa:3183|	23451|9416|988|10907|9984|23020|23350|9343|10992|6628|1665|3192|9716|29896|10450|22938|22985|3306|11325|10713|51362|9129|9410|4686|6434|57187|8449|6634|23450|6426|9879|56259|153527|1659|100534599|24148|6429|4116|4670|3183|	http://www.genome.jp/kegg-bin/show_pathway?hsa03040/hsa:22938%09red/hsa:988%09red/hsa:100534599%09red/hsa:153527%09red/hsa:23350%09red/hsa:4686%09red/hsa:1659%09red/hsa:1665%09red/hsa:51362%09red/hsa:10713%09red/hsa:23451%09red/hsa:10907%09red/hsa:3192%09red/hsa:4670%09red/hsa:6628%09red/hsa:6426%09red/hsa:57187%09red/hsa:9879%09red/hsa:29896%09red/hsa:22985%09red/hsa:9343%09red/hsa:9716%09red/hs…
Chagas disease (American trypanosomiasis)	KEGG PATHWAY	hsa05142	32	104	0.542102700597	0.997897581703	ENSG00000113575|ENSG00000117461|ENSG00000175104|ENSG00000109339|ENSG00000105329|ENSG00000051382|ENSG00000163513|ENSG00000101333|ENSG00000100030|ENSG00000175470|ENSG00000112062|ENSG00000156052|ENSG00000127955|ENSG00000137713|ENSG00000003402|ENSG00000065135|ENSG00000159128|ENSG00000104365|ENSG00000285082|ENSG00000221914|ENSG00000125730|ENSG00000145675|ENSG00000104695|ENSG00000182621|ENSG00000175387…	hsa:5515|hsa:8503|hsa:7189|hsa:5602|hsa:7040|hsa:5291|hsa:7048|hsa:5332|hsa:5594|hsa:5520|hsa:1432|hsa:2776|hsa:2773|hsa:5519|hsa:8837|hsa:2773|hsa:3460|hsa:3551|hsa:7099|hsa:5520|hsa:718|hsa:5296|hsa:5516|hsa:23236|hsa:4087|hsa:8503|hsa:4790|hsa:10000|hsa:6416|hsa:9630|hsa:5602|hsa:208|	5515|8503|7189|5602|7040|5291|7048|5332|5594|5520|1432|2776|2773|5519|8837|2773|3460|3551|7099|5520|718|5296|5516|23236|4087|8503|4790|10000|6416|9630|5602|208|	http://www.genome.jp/kegg-bin/show_pathway?hsa05142/hsa:8503%09red/hsa:10000%09red/hsa:23236%09red/hsa:5519%09red/hsa:8837%09red/hsa:7099%09red/hsa:5515%09red/hsa:7189%09red/hsa:5602%09red/hsa:4087%09red/hsa:3551%09red/hsa:5594%09red/hsa:5332%09red/hsa:9630%09red/hsa:5291%09red/hsa:7040%09red/hsa:1432%09red/hsa:5296%09red/hsa:718%09red/hsa:208%09red/hsa:4790%09red/hsa:2773%09red/hsa:5520%09red/hs…
p53 signaling pathway	KEGG PATHWAY	hsa04115	21	68	0.54233564223	0.997897581703	ENSG00000113328|ENSG00000171862|ENSG00000130766|ENSG00000134574|ENSG00000149547|ENSG00000103197|ENSG00000149554|ENSG00000198625|ENSG00000175054|ENSG00000149212|ENSG00000183765|ENSG00000164305|ENSG00000149311|ENSG00000134057|ENSG00000143207|ENSG00000048392|ENSG00000171848|ENSG00000132906|ENSG00000170836|ENSG00000120889|ENSG00000135679	hsa:900|hsa:5728|hsa:83667|hsa:1643|hsa:9538|hsa:7249|hsa:1111|hsa:4194|hsa:545|hsa:143686|hsa:11200|hsa:836|hsa:472|hsa:891|hsa:64326|hsa:50484|hsa:6241|hsa:842|hsa:8493|hsa:8795|hsa:4193|	900|5728|83667|1643|9538|7249|1111|4194|545|143686|11200|836|472|891|64326|50484|6241|842|8493|8795|4193|	http://www.genome.jp/kegg-bin/show_pathway?hsa04115/hsa:5728%09red/hsa:836%09red/hsa:6241%09red/hsa:1643%09red/hsa:1111%09red/hsa:891%09red/hsa:900%09red/hsa:64326%09red/hsa:50484%09red/hsa:842%09red/hsa:7249%09red/hsa:8795%09red/hsa:4194%09red/hsa:8493%09red/hsa:83667%09red/hsa:143686%09red/hsa:4193%09red/hsa:9538%09red/hsa:11200%09red/hsa:545%09red/hsa:472%09red
Melanogenesis	KEGG PATHWAY	hsa04916	31	101	0.547274018648	1.0	ENSG00000162104|ENSG00000072062|ENSG00000173175|ENSG00000145349|ENSG00000138795|ENSG00000166501|ENSG00000148660|ENSG00000101333|ENSG00000100030|ENSG00000169032|ENSG00000157613|ENSG00000132155|ENSG00000095794|ENSG00000154229|ENSG00000156052|ENSG00000127955|ENSG00000005339|ENSG00000065135|ENSG00000187098|ENSG00000111186|ENSG00000100393|ENSG00000142875|ENSG00000121281|ENSG00000182621|ENSG00000049130…	hsa:115|hsa:5566|hsa:111|hsa:817|hsa:51176|hsa:5579|hsa:818|hsa:5332|hsa:5594|hsa:5604|hsa:90993|hsa:5894|hsa:1385|hsa:5578|hsa:2776|hsa:2773|hsa:1387|hsa:2773|hsa:4286|hsa:81029|hsa:2033|hsa:5567|hsa:113|hsa:23236|hsa:4254|hsa:112|hsa:64764|hsa:3845|hsa:2932|hsa:1385|hsa:1910|	115|5566|111|817|51176|5579|818|5332|5594|5604|90993|5894|1385|5578|2776|2773|1387|2773|4286|81029|2033|5567|113|23236|4254|112|64764|3845|2932|1385|1910|	http://www.genome.jp/kegg-bin/show_pathway?hsa04916/hsa:64764%09red/hsa:23236%09red/hsa:4286%09red/hsa:90993%09red/hsa:5332%09red/hsa:5579%09red/hsa:113%09red/hsa:5567%09red/hsa:81029%09red/hsa:1910%09red/hsa:5604%09red/hsa:5594%09red/hsa:2932%09red/hsa:5578%09red/hsa:3845%09red/hsa:2773%09red/hsa:2776%09red/hsa:818%09red/hsa:2033%09red/hsa:1387%09red/hsa:1385%09red/hsa:5566%09red/hsa:112%09red/h…
Measles	KEGG PATHWAY	hsa05162	41	134	0.551918962273	1.0	ENSG00000065675|ENSG00000147677|ENSG00000173757|ENSG00000114423|ENSG00000117461|ENSG00000204628|ENSG00000111335|ENSG00000142166|ENSG00000128829|ENSG00000089127|ENSG00000117335|ENSG00000051382|ENSG00000126561|ENSG00000135341|ENSG00000096968|ENSG00000172071|ENSG00000120889|ENSG00000168610|ENSG00000187522|ENSG00000107201|ENSG00000115415|ENSG00000121858|ENSG00000159128|ENSG00000285082|ENSG00000160710…	hsa:5588|hsa:8667|hsa:6777|hsa:868|hsa:8503|hsa:10399|hsa:4940|hsa:3454|hsa:440275|hsa:4938|hsa:4179|hsa:5291|hsa:6776|hsa:6885|hsa:3717|hsa:9451|hsa:8795|hsa:6774|hsa:3306|hsa:23586|hsa:6772|hsa:8743|hsa:3460|hsa:7099|hsa:103|hsa:10000|hsa:27102|hsa:5296|hsa:29110|hsa:23118|hsa:8503|hsa:4790|hsa:7128|hsa:2932|hsa:5610|hsa:6504|hsa:3718|hsa:4599|hsa:7189|hsa:3455|hsa:208|	5588|8667|6777|868|8503|10399|4940|3454|440275|4938|4179|5291|6776|6885|3717|9451|8795|6774|3306|23586|6772|8743|3460|7099|103|10000|27102|5296|29110|23118|8503|4790|7128|2932|5610|6504|3718|4599|7189|3455|208|	http://www.genome.jp/kegg-bin/show_pathway?hsa05162/hsa:29110%09red/hsa:8503%09red/hsa:10000%09red/hsa:4940%09red/hsa:5588%09red/hsa:8795%09red/hsa:23586%09red/hsa:10399%09red/hsa:868%09red/hsa:7128%09red/hsa:3454%09red/hsa:6504%09red/hsa:103%09red/hsa:4938%09red/hsa:7189%09red/hsa:8743%09red/hsa:8667%09red/hsa:3718%09red/hsa:6885%09red/hsa:23118%09red/hsa:5291%09red/hsa:9451%09red/hsa:3717%09red…
Thyroid cancer	KEGG PATHWAY	hsa05216	9	29	0.558307514903	1.0	ENSG00000186350|ENSG00000132170|ENSG00000100030|ENSG00000133703|ENSG00000157764|ENSG00000266412|ENSG00000169032|ENSG00000039068|ENSG00000138795	hsa:6256|hsa:5468|hsa:5594|hsa:3845|hsa:673|hsa:8031|hsa:5604|hsa:999|hsa:51176|	6256|5468|5594|3845|673|8031|5604|999|51176|	http://www.genome.jp/kegg-bin/show_pathway?hsa05216/hsa:5594%09red/hsa:8031%09red/hsa:51176%09red/hsa:673%09red/hsa:999%09red/hsa:6256%09red/hsa:5604%09red/hsa:3845%09red/hsa:5468%09red
Prion diseases	KEGG PATHWAY	hsa05020	11	36	0.569552681109	1.0	ENSG00000112936|ENSG00000072062|ENSG00000134250|ENSG00000100030|ENSG00000106804|ENSG00000169032|ENSG00000149294|ENSG00000168439|ENSG00000142875|ENSG00000135862|ENSG00000154654	hsa:730|hsa:5566|hsa:4851|hsa:5594|hsa:727|hsa:5604|hsa:4684|hsa:10963|hsa:5567|hsa:3915|hsa:4685|	730|5566|4851|5594|727|5604|4684|10963|5567|3915|4685|	http://www.genome.jp/kegg-bin/show_pathway?hsa05020/hsa:5594%09red/hsa:3915%09red/hsa:4684%09red/hsa:4685%09red/hsa:5566%09red/hsa:5567%09red/hsa:5604%09red/hsa:727%09red/hsa:4851%09red/hsa:10963%09red/hsa:730%09red
Pancreatic secretion	KEGG PATHWAY	hsa04972	29	96	0.57759615985	1.0	ENSG00000162104|ENSG00000173175|ENSG00000162341|ENSG00000240038|ENSG00000166501|ENSG00000069849|ENSG00000123104|ENSG00000182621|ENSG00000150995|ENSG00000101333|ENSG00000198626|ENSG00000144935|ENSG00000170835|ENSG00000064651|ENSG00000053918|ENSG00000154229|ENSG00000156052|ENSG00000041353|ENSG00000174437|ENSG00000090020|ENSG00000156113|ENSG00000116473|ENSG00000121281|ENSG00000080493|ENSG00000074370…	hsa:115|hsa:111|hsa:219931|hsa:280|hsa:5579|hsa:483|hsa:3709|hsa:23236|hsa:3708|hsa:5332|hsa:6262|hsa:7220|hsa:1056|hsa:6558|hsa:3784|hsa:5578|hsa:2776|hsa:5874|hsa:488|hsa:6548|hsa:3778|hsa:5906|hsa:113|hsa:8671|hsa:489|hsa:112|hsa:9545|hsa:493|hsa:490|	115|111|219931|280|5579|483|3709|23236|3708|5332|6262|7220|1056|6558|3784|5578|2776|5874|488|6548|3778|5906|113|8671|489|112|9545|493|490|	http://www.genome.jp/kegg-bin/show_pathway?hsa04972/hsa:3708%09red/hsa:3709%09red/hsa:23236%09red/hsa:9545%09red/hsa:483%09red/hsa:489%09red/hsa:488%09red/hsa:5579%09red/hsa:5578%09red/hsa:5906%09red/hsa:1056%09red/hsa:6262%09red/hsa:7220%09red/hsa:3778%09red/hsa:6548%09red/hsa:219931%09red/hsa:5332%09red/hsa:493%09red/hsa:490%09red/hsa:5874%09red/hsa:2776%09red/hsa:113%09red/hsa:112%09red/hsa:11…
Synaptic vesicle cycle	KEGG PATHWAY	hsa04721	19	63	0.579957351554	1.0	ENSG00000067715|ENSG00000179520|ENSG00000100554|ENSG00000106976|ENSG00000006125|ENSG00000114573|ENSG00000141367|ENSG00000070371|ENSG00000155097|ENSG00000183020|ENSG00000198722|ENSG00000196961|ENSG00000047249|ENSG00000106089|ENSG00000033627|ENSG00000161203|ENSG00000079841|ENSG00000111450|ENSG00000079805	hsa:6857|hsa:246213|hsa:51382|hsa:1759|hsa:163|hsa:523|hsa:1213|hsa:8218|hsa:528|hsa:161|hsa:10497|hsa:160|hsa:51606|hsa:112755|hsa:535|hsa:1173|hsa:22999|hsa:2054|hsa:1785|	6857|246213|51382|1759|163|523|1213|8218|528|161|10497|160|51606|112755|535|1173|22999|2054|1785|	http://www.genome.jp/kegg-bin/show_pathway?hsa04721/hsa:112755%09red/hsa:1173%09red/hsa:528%09red/hsa:6857%09red/hsa:51606%09red/hsa:161%09red/hsa:1785%09red/hsa:1759%09red/hsa:51382%09red/hsa:8218%09red/hsa:535%09red/hsa:163%09red/hsa:160%09red/hsa:2054%09red/hsa:22999%09red/hsa:246213%09red/hsa:1213%09red/hsa:523%09red/hsa:10497%09red
Morphine addiction	KEGG PATHWAY	hsa05032	28	93	0.583546079773	1.0	ENSG00000162104|ENSG00000171408|ENSG00000072062|ENSG00000172572|ENSG00000173175|ENSG00000152270|ENSG00000166501|ENSG00000069966|ENSG00000184588|ENSG00000125388|ENSG00000078369|ENSG00000204681|ENSG00000100077|ENSG00000154678|ENSG00000284762|ENSG00000154229|ENSG00000284741|ENSG00000127955|ENSG00000114450|ENSG00000182256|ENSG00000065135|ENSG00000142875|ENSG00000121281|ENSG00000164742|ENSG00000128655…	hsa:115|hsa:27115|hsa:5566|hsa:5139|hsa:111|hsa:5140|hsa:5579|hsa:10681|hsa:5142|hsa:2868|hsa:2783|hsa:2550|hsa:157|hsa:5137|hsa:5151|hsa:5578|hsa:50940|hsa:2773|hsa:59345|hsa:2566|hsa:2773|hsa:5567|hsa:113|hsa:112|hsa:50940|hsa:5136|hsa:5144|hsa:5150|	115|27115|5566|5139|111|5140|5579|10681|5142|2868|2783|2550|157|5137|5151|5578|50940|2773|59345|2566|2773|5567|113|112|50940|5136|5144|5150|	http://www.genome.jp/kegg-bin/show_pathway?hsa05032/hsa:5144%09red/hsa:59345%09red/hsa:5140%09red/hsa:5142%09red/hsa:157%09red/hsa:50940%09red/hsa:27115%09red/hsa:5579%09red/hsa:113%09red/hsa:5151%09red/hsa:2868%09red/hsa:112%09red/hsa:5136%09red/hsa:5139%09red/hsa:10681%09red/hsa:2566%09red/hsa:5137%09red/hsa:5150%09red/hsa:2783%09red/hsa:5578%09red/hsa:2773%09red/hsa:5566%09red/hsa:5567%09red/h…
Retrograde endocannabinoid signaling	KEGG PATHWAY	hsa04723	31	103	0.584998632627	1.0	ENSG00000162104|ENSG00000179520|ENSG00000072062|ENSG00000073756|ENSG00000173175|ENSG00000166501|ENSG00000069966|ENSG00000123104|ENSG00000150995|ENSG00000101333|ENSG00000100030|ENSG00000078369|ENSG00000151067|ENSG00000112062|ENSG00000161048|ENSG00000154229|ENSG00000156052|ENSG00000127955|ENSG00000114450|ENSG00000182256|ENSG00000065135|ENSG00000079841|ENSG00000164535|ENSG00000142875|ENSG00000125675…	hsa:115|hsa:246213|hsa:5566|hsa:5743|hsa:111|hsa:5579|hsa:10681|hsa:3709|hsa:3708|hsa:5332|hsa:5594|hsa:2783|hsa:775|hsa:1432|hsa:222236|hsa:5578|hsa:2776|hsa:2773|hsa:59345|hsa:2566|hsa:2773|hsa:22999|hsa:221955|hsa:5567|hsa:2892|hsa:113|hsa:23236|hsa:112|hsa:11343|hsa:5602|hsa:5602|	115|246213|5566|5743|111|5579|10681|3709|3708|5332|5594|2783|775|1432|222236|5578|2776|2773|59345|2566|2773|22999|221955|5567|2892|113|23236|112|11343|5602|5602|	http://www.genome.jp/kegg-bin/show_pathway?hsa04723/hsa:3708%09red/hsa:3709%09red/hsa:59345%09red/hsa:23236%09red/hsa:221955%09red/hsa:246213%09red/hsa:5579%09red/hsa:113%09red/hsa:112%09red/hsa:5743%09red/hsa:5602%09red/hsa:10681%09red/hsa:2566%09red/hsa:5594%09red/hsa:5332%09red/hsa:775%09red/hsa:5578%09red/hsa:2783%09red/hsa:11343%09red/hsa:2892%09red/hsa:222236%09red/hsa:2773%09red/hsa:1432%0…
RIG-I-like receptor signaling pathway	KEGG PATHWAY	hsa04622	21	70	0.588102402021	1.0	ENSG00000171889|ENSG00000131323|ENSG00000137275|ENSG00000083799|ENSG00000003400|ENSG00000104365|ENSG00000107201|ENSG00000095015|ENSG00000112062|ENSG00000145782|ENSG00000183735|ENSG00000135341|ENSG00000175104|ENSG00000109339|ENSG00000057663|ENSG00000127191|ENSG00000121060|ENSG00000136560|ENSG00000050748|ENSG00000198933|ENSG00000109320	hsa:3467|hsa:7187|hsa:8737|hsa:1540|hsa:843|hsa:3551|hsa:23586|hsa:4214|hsa:1432|hsa:9140|hsa:29110|hsa:6885|hsa:7189|hsa:5602|hsa:9474|hsa:7186|hsa:7706|hsa:10010|hsa:5602|hsa:9755|hsa:4790|	3467|7187|8737|1540|843|3551|23586|4214|1432|9140|29110|6885|7189|5602|9474|7186|7706|10010|5602|9755|4790|	http://www.genome.jp/kegg-bin/show_pathway?hsa04622/hsa:9140%09red/hsa:3551%09red/hsa:3467%09red/hsa:10010%09red/hsa:6885%09red/hsa:7186%09red/hsa:1432%09red/hsa:4790%09red/hsa:29110%09red/hsa:9474%09red/hsa:7706%09red/hsa:7189%09red/hsa:9755%09red/hsa:5602%09red/hsa:843%09red/hsa:23586%09red/hsa:8737%09red/hsa:1540%09red/hsa:7187%09red/hsa:4214%09red
One carbon pool by folate	KEGG PATHWAY	hsa00670	6	20	0.600848960951	1.0	ENSG00000176974|ENSG00000159131|ENSG00000100714|ENSG00000163738|ENSG00000120254|ENSG00000116984	hsa:6470|hsa:2618|hsa:4522|hsa:441024|hsa:25902|hsa:4548|	6470|2618|4522|441024|25902|4548|	http://www.genome.jp/kegg-bin/show_pathway?hsa00670/hsa:441024%09red/hsa:25902%09red/hsa:6470%09red/hsa:4522%09red/hsa:2618%09red/hsa:4548%09red
2-Oxocarboxylic acid metabolism	KEGG PATHWAY	hsa01210	5	17	0.620439135557	1.0	ENSG00000182054|ENSG00000166123|ENSG00000166411|ENSG00000122729|ENSG00000062485	hsa:3418|hsa:84706|hsa:3419|hsa:48|hsa:1431|	3418|84706|3419|48|1431|	http://www.genome.jp/kegg-bin/show_pathway?hsa01210/hsa:3418%09red/hsa:3419%09red/hsa:84706%09red/hsa:48%09red/hsa:1431%09red
Primary bile acid biosynthesis	KEGG PATHWAY	hsa00120	5	17	0.620439135557	1.0	ENSG00000101473|ENSG00000116171|ENSG00000273294|ENSG00000133835|ENSG00000146233	hsa:10005|hsa:6342|hsa:23600|hsa:3295|hsa:51302|	10005|6342|23600|3295|51302|	http://www.genome.jp/kegg-bin/show_pathway?hsa00120/hsa:51302%09red/hsa:23600%09red/hsa:10005%09red/hsa:6342%09red/hsa:3295%09red
Pantothenate and CoA biosynthesis	KEGG PATHWAY	hsa00770	5	17	0.620439135557	1.0	ENSG00000120137|ENSG00000154269|ENSG00000125779|ENSG00000188641|ENSG00000197594	hsa:79646|hsa:5169|hsa:80025|hsa:1806|hsa:5167|	79646|5169|80025|1806|5167|	http://www.genome.jp/kegg-bin/show_pathway?hsa00770/hsa:79646%09red/hsa:80025%09red/hsa:5167%09red/hsa:5169%09red/hsa:1806%09red
Glycosaminoglycan biosynthesis - heparan sulfate / heparin	KEGG PATHWAY	hsa00534	7	24	0.622400484388	1.0	ENSG00000164100|ENSG00000151348|ENSG00000103489|ENSG00000153936|ENSG00000012232|ENSG00000070614|ENSG00000138604	hsa:9348|hsa:2132|hsa:64131|hsa:9653|hsa:2137|hsa:3340|hsa:26035|	9348|2132|64131|9653|2137|3340|26035|	http://www.genome.jp/kegg-bin/show_pathway?hsa00534/hsa:2137%09red/hsa:64131%09red/hsa:2132%09red/hsa:26035%09red/hsa:3340%09red/hsa:9348%09red/hsa:9653%09red
Sulfur metabolism	KEGG PATHWAY	hsa00920	3	10	0.623937365995	1.0	ENSG00000104331|ENSG00000137767|ENSG00000138801	hsa:54928|hsa:58472|hsa:9061|	54928|58472|9061|	http://www.genome.jp/kegg-bin/show_pathway?hsa00920/hsa:54928%09red/hsa:9061%09red/hsa:58472%09red
Type II diabetes mellitus	KEGG PATHWAY	hsa04930	14	48	0.624230354013	1.0	ENSG00000171105|ENSG00000117461|ENSG00000198793|ENSG00000163932|ENSG00000104365|ENSG00000156515|ENSG00000100030|ENSG00000171132|ENSG00000109339|ENSG00000151067|ENSG00000145675|ENSG00000050748|ENSG00000051382|ENSG00000278139	hsa:3643|hsa:8503|hsa:2475|hsa:5580|hsa:3551|hsa:3098|hsa:5594|hsa:5581|hsa:5602|hsa:775|hsa:5296|hsa:5602|hsa:5291|hsa:8503|	3643|8503|2475|5580|3551|3098|5594|5581|5602|775|5296|5602|5291|8503|	http://www.genome.jp/kegg-bin/show_pathway?hsa04930/hsa:3551%09red/hsa:5594%09red/hsa:8503%09red/hsa:5581%09red/hsa:775%09red/hsa:5291%09red/hsa:5296%09red/hsa:3098%09red/hsa:5602%09red/hsa:2475%09red/hsa:5580%09red/hsa:3643%09red
Signaling pathways regulating pluripotency of stem cells	KEGG PATHWAY	hsa04550	42	142	0.627207107507	1.0	ENSG00000008083|ENSG00000117461|ENSG00000113594|ENSG00000121989|ENSG00000115170|ENSG00000066468|ENSG00000138696|ENSG00000083168|ENSG00000051382|ENSG00000080345|ENSG00000135503|ENSG00000100030|ENSG00000077782|ENSG00000143379|ENSG00000096968|ENSG00000169032|ENSG00000156374|ENSG00000140443|ENSG00000168610|ENSG00000132155|ENSG00000163104|ENSG00000170365|ENSG00000111186|ENSG00000103126|ENSG00000107779…	hsa:3720|hsa:8503|hsa:3977|hsa:92|hsa:90|hsa:2263|hsa:658|hsa:7994|hsa:5291|hsa:55183|hsa:91|hsa:5594|hsa:2260|hsa:9869|hsa:3717|hsa:5604|hsa:84108|hsa:3480|hsa:6774|hsa:5894|hsa:56916|hsa:4086|hsa:81029|hsa:8312|hsa:657|hsa:3572|hsa:324|hsa:10000|hsa:6498|hsa:5296|hsa:8313|hsa:4087|hsa:8503|hsa:3845|hsa:2932|hsa:1432|hsa:4090|hsa:3718|hsa:4211|hsa:4089|hsa:659|hsa:208|	3720|8503|3977|92|90|2263|658|7994|5291|55183|91|5594|2260|9869|3717|5604|84108|3480|6774|5894|56916|4086|81029|8312|657|3572|324|10000|6498|5296|8313|4087|8503|3845|2932|1432|4090|3718|4211|4089|659|208|	http://www.genome.jp/kegg-bin/show_pathway?hsa04550/hsa:56916%09red/hsa:8503%09red/hsa:10000%09red/hsa:3977%09red/hsa:3480%09red/hsa:5291%09red/hsa:3718%09red/hsa:8312%09red/hsa:8313%09red/hsa:4090%09red/hsa:84108%09red/hsa:81029%09red/hsa:91%09red/hsa:3572%09red/hsa:7994%09red/hsa:5604%09red/hsa:4089%09red/hsa:4086%09red/hsa:4087%09red/hsa:5594%09red/hsa:657%09red/hsa:658%09red/hsa:659%09red/hsa…
Tuberculosis	KEGG PATHWAY	hsa05152	53	179	0.633451186732	1.0	ENSG00000111012|ENSG00000125730|ENSG00000078142|ENSG00000145349|ENSG00000172175|ENSG00000164305|ENSG00000175104|ENSG00000109339|ENSG00000197122|ENSG00000105329|ENSG00000148660|ENSG00000120837|ENSG00000179583|ENSG00000118260|ENSG00000120910|ENSG00000110324|ENSG00000096968|ENSG00000141068|ENSG00000185896|ENSG00000075785|ENSG00000112062|ENSG00000132155|ENSG00000095794|ENSG00000138814|ENSG00000115415…	hsa:1594|hsa:718|hsa:5289|hsa:817|hsa:10892|hsa:836|hsa:7189|hsa:5602|hsa:6714|hsa:7040|hsa:818|hsa:4801|hsa:4261|hsa:1385|hsa:5533|hsa:3587|hsa:3717|hsa:8844|hsa:3916|hsa:7879|hsa:1432|hsa:5894|hsa:1385|hsa:5530|hsa:6772|hsa:1387|hsa:8411|hsa:5532|hsa:843|hsa:3460|hsa:4802|hsa:2033|hsa:8625|hsa:23365|hsa:7099|hsa:10000|hsa:3313|hsa:4360|hsa:5868|hsa:842|hsa:22925|hsa:4790|hsa:3684|hsa:972|hsa:99…	1594|718|5289|817|10892|836|7189|5602|6714|7040|818|4801|4261|1385|5533|3587|3717|8844|3916|7879|1432|5894|1385|5530|6772|1387|8411|5532|843|3460|4802|2033|8625|23365|7099|10000|3313|4360|5868|842|22925|4790|3684|972|9902|5594|1520|51606|535|3588|5602|3687|208|	http://www.genome.jp/kegg-bin/show_pathway?hsa05152/hsa:5289%09red/hsa:10000%09red/hsa:817%09red/hsa:5868%09red/hsa:4802%09red/hsa:3916%09red/hsa:535%09red/hsa:843%09red/hsa:842%09red/hsa:1520%09red/hsa:5530%09red/hsa:5533%09red/hsa:5532%09red/hsa:7099%09red/hsa:3313%09red/hsa:7189%09red/hsa:5602%09red/hsa:8625%09red/hsa:7040%09red/hsa:7879%09red/hsa:4360%09red/hsa:4261%09red/hsa:8411%09red/hsa:5…
Chemokine signaling pathway	KEGG PATHWAY	hsa04062	56	189	0.633973129113	1.0	ENSG00000162104|ENSG00000185634|ENSG00000117461|ENSG00000072062|ENSG00000173757|ENSG00000115415|ENSG00000169398|ENSG00000173175|ENSG00000156299|ENSG00000106299|ENSG00000166501|ENSG00000069966|ENSG00000167193|ENSG00000125388|ENSG00000051382|ENSG00000268643|ENSG00000115904|ENSG00000254087|ENSG00000101333|ENSG00000100030|ENSG00000078369|ENSG00000096968|ENSG00000169032|ENSG00000134516|ENSG00000149269…	hsa:115|hsa:399694|hsa:8503|hsa:5566|hsa:6777|hsa:6772|hsa:5747|hsa:111|hsa:7074|hsa:8976|hsa:5579|hsa:10681|hsa:1398|hsa:2868|hsa:5291|hsa:2931|hsa:6654|hsa:4067|hsa:5332|hsa:5594|hsa:2783|hsa:3717|hsa:5604|hsa:1794|hsa:5058|hsa:8503|hsa:6774|hsa:5894|hsa:6655|hsa:57580|hsa:2773|hsa:59345|hsa:6714|hsa:2773|hsa:3551|hsa:56288|hsa:5567|hsa:7409|hsa:998|hsa:3702|hsa:10000|hsa:9475|hsa:113|hsa:5296|…	115|399694|8503|5566|6777|6772|5747|111|7074|8976|5579|10681|1398|2868|5291|2931|6654|4067|5332|5594|2783|3717|5604|1794|5058|8503|6774|5894|6655|57580|2773|59345|6714|2773|3551|56288|5567|7409|998|3702|10000|9475|113|5296|23236|112|4790|5906|5580|157|3845|673|2932|3718|6093|208|	http://www.genome.jp/kegg-bin/show_pathway?hsa04062/hsa:59345%09red/hsa:8503%09red/hsa:3845%09red/hsa:10000%09red/hsa:157%09red/hsa:3702%09red/hsa:23236%09red/hsa:3718%09red/hsa:5580%09red/hsa:4067%09red/hsa:5579%09red/hsa:113%09red/hsa:2868%09red/hsa:5567%09red/hsa:1398%09red/hsa:5747%09red/hsa:7074%09red/hsa:6093%09red/hsa:5058%09red/hsa:5604%09red/hsa:5291%09red/hsa:10681%09red/hsa:57580%09red…
Glutamatergic synapse	KEGG PATHWAY	hsa04724	34	116	0.638398043951	1.0	ENSG00000162104|ENSG00000162105|ENSG00000179520|ENSG00000072062|ENSG00000173175|ENSG00000166501|ENSG00000069966|ENSG00000123104|ENSG00000150995|ENSG00000101333|ENSG00000100030|ENSG00000120910|ENSG00000100077|ENSG00000144935|ENSG00000151067|ENSG00000138814|ENSG00000156052|ENSG00000164418|ENSG00000127955|ENSG00000114450|ENSG00000107758|ENSG00000196277|ENSG00000065135|ENSG00000116711|ENSG00000115419…	hsa:115|hsa:22941|hsa:246213|hsa:5566|hsa:111|hsa:5579|hsa:10681|hsa:3709|hsa:3708|hsa:5332|hsa:5594|hsa:5533|hsa:157|hsa:7220|hsa:775|hsa:5530|hsa:2776|hsa:2898|hsa:2773|hsa:59345|hsa:5532|hsa:2917|hsa:2773|hsa:5321|hsa:2744|hsa:5337|hsa:5567|hsa:2892|hsa:113|hsa:23236|hsa:112|hsa:9455|hsa:5578|hsa:2783|	115|22941|246213|5566|111|5579|10681|3709|3708|5332|5594|5533|157|7220|775|5530|2776|2898|2773|59345|5532|2917|2773|5321|2744|5337|5567|2892|113|23236|112|9455|5578|2783|	http://www.genome.jp/kegg-bin/show_pathway?hsa04724/hsa:3708%09red/hsa:3709%09red/hsa:59345%09red/hsa:5321%09red/hsa:157%09red/hsa:23236%09red/hsa:246213%09red/hsa:5579%09red/hsa:113%09red/hsa:5530%09red/hsa:5533%09red/hsa:5532%09red/hsa:2744%09red/hsa:7220%09red/hsa:10681%09red/hsa:5337%09red/hsa:5594%09red/hsa:5332%09red/hsa:775%09red/hsa:2898%09red/hsa:2783%09red/hsa:2892%09red/hsa:9455%09red/…
Folate biosynthesis	KEGG PATHWAY	hsa00790	4	14	0.644854388905	1.0	ENSG00000131979|ENSG00000151552|ENSG00000136877|ENSG00000124615	hsa:2643|hsa:5860|hsa:2356|hsa:4337|	2643|5860|2356|4337|	http://www.genome.jp/kegg-bin/show_pathway?hsa00790/hsa:4337%09red/hsa:2643%09red/hsa:2356%09red/hsa:5860%09red
Glycosylphosphatidylinositol(GPI)-anchor biosynthesis	KEGG PATHWAY	hsa00563	7	25	0.658278549054	1.0	ENSG00000174227|ENSG00000197121|ENSG00000069943|ENSG00000101464|ENSG00000197563|ENSG00000112293|ENSG00000163964	hsa:54872|hsa:80055|hsa:9488|hsa:128869|hsa:23556|hsa:2822|hsa:54965|	54872|80055|9488|128869|23556|2822|54965|	http://www.genome.jp/kegg-bin/show_pathway?hsa00563/hsa:54965%09red/hsa:23556%09red/hsa:80055%09red/hsa:54872%09red/hsa:9488%09red/hsa:2822%09red/hsa:128869%09red
Regulation of autophagy	KEGG PATHWAY	hsa04140	11	39	0.659077665088	1.0	ENSG00000175224|ENSG00000085978|ENSG00000125703|ENSG00000078142|ENSG00000145782|ENSG00000196455|ENSG00000126581|ENSG00000083290|ENSG00000057663|ENSG00000197548|ENSG00000132356	hsa:9776|hsa:55054|hsa:84938|hsa:5289|hsa:9140|hsa:30849|hsa:8678|hsa:9706|hsa:9474|hsa:10533|hsa:5562|	9776|55054|84938|5289|9140|30849|8678|9706|9474|10533|5562|	http://www.genome.jp/kegg-bin/show_pathway?hsa04140/hsa:9140%09red/hsa:5289%09red/hsa:30849%09red/hsa:9706%09red/hsa:9474%09red/hsa:8678%09red/hsa:5562%09red/hsa:10533%09red/hsa:84938%09red/hsa:9776%09red/hsa:55054%09red
Ether lipid metabolism	KEGG PATHWAY	hsa00565	12	43	0.673381386301	1.0	ENSG00000168092|ENSG00000067113|ENSG00000007168|ENSG00000018510|ENSG00000116711|ENSG00000087253|ENSG00000158006|ENSG00000162407|ENSG00000075651|ENSG00000138018|ENSG00000153395|ENSG00000111666	hsa:5050|hsa:8611|hsa:5048|hsa:8540|hsa:5321|hsa:54947|hsa:5051|hsa:8613|hsa:5337|hsa:85465|hsa:79888|hsa:56994|	5050|8611|5048|8540|5321|54947|5051|8613|5337|85465|79888|56994|	http://www.genome.jp/kegg-bin/show_pathway?hsa00565/hsa:5337%09red/hsa:5321%09red/hsa:79888%09red/hsa:8613%09red/hsa:56994%09red/hsa:8540%09red/hsa:85465%09red/hsa:5048%09red/hsa:5050%09red/hsa:5051%09red/hsa:54947%09red/hsa:8611%09red
Cocaine addiction	KEGG PATHWAY	hsa05030	14	50	0.674911023654	1.0	ENSG00000213676|ENSG00000072062|ENSG00000065135|ENSG00000127955|ENSG00000118260|ENSG00000189221|ENSG00000173175|ENSG00000142875|ENSG00000182158|ENSG00000115966|ENSG00000146592|ENSG00000157613|ENSG00000095794|ENSG00000109320	hsa:1388|hsa:5566|hsa:2773|hsa:2773|hsa:1385|hsa:4128|hsa:111|hsa:5567|hsa:64764|hsa:1386|hsa:9586|hsa:90993|hsa:1385|hsa:4790|	1388|5566|2773|2773|1385|4128|111|5567|64764|1386|9586|90993|1385|4790|	http://www.genome.jp/kegg-bin/show_pathway?hsa05030/hsa:64764%09red/hsa:2773%09red/hsa:1388%09red/hsa:9586%09red/hsa:1386%09red/hsa:1385%09red/hsa:4790%09red/hsa:5566%09red/hsa:5567%09red/hsa:111%09red/hsa:90993%09red/hsa:4128%09red
NOD-like receptor signaling pathway	KEGG PATHWAY	hsa04621	16	57	0.677006554071	1.0	ENSG00000023445|ENSG00000118503|ENSG00000135341|ENSG00000110330|ENSG00000104365|ENSG00000100030|ENSG00000112851|ENSG00000165416|ENSG00000175104|ENSG00000109339|ENSG00000105483|ENSG00000055208|ENSG00000050748|ENSG00000112062|ENSG00000106100|ENSG00000109320	hsa:330|hsa:7128|hsa:6885|hsa:329|hsa:3551|hsa:5594|hsa:55914|hsa:10910|hsa:7189|hsa:5602|hsa:22900|hsa:23118|hsa:5602|hsa:1432|hsa:10392|hsa:4790|	330|7128|6885|329|3551|5594|55914|10910|7189|5602|22900|23118|5602|1432|10392|4790|	http://www.genome.jp/kegg-bin/show_pathway?hsa04621/hsa:3551%09red/hsa:1432%09red/hsa:5594%09red/hsa:7128%09red/hsa:6885%09red/hsa:23118%09red/hsa:22900%09red/hsa:4790%09red/hsa:329%09red/hsa:7189%09red/hsa:10392%09red/hsa:5602%09red/hsa:55914%09red/hsa:10910%09red/hsa:330%09red
Transcriptional misregulation in cancer	KEGG PATHWAY	hsa05202	52	179	0.677901937136	1.0	ENSG00000186350|ENSG00000196284|ENSG00000185630|ENSG00000132326|ENSG00000169398|ENSG00000185591|ENSG00000167081|ENSG00000158711|ENSG00000082258|ENSG00000104885|ENSG00000163513|ENSG00000119508|ENSG00000141380|ENSG00000109685|ENSG00000270647|ENSG00000171988|ENSG00000162924|ENSG00000122025|ENSG00000140443|ENSG00000149311|ENSG00000172493|ENSG00000140464|ENSG00000151702|ENSG00000138756|ENSG00000118058…	hsa:6256|hsa:8464|hsa:5090|hsa:8864|hsa:5747|hsa:6667|hsa:5090|hsa:2005|hsa:905|hsa:84444|hsa:7048|hsa:8013|hsa:6760|hsa:7468|hsa:8148|hsa:221037|hsa:5966|hsa:2322|hsa:3480|hsa:472|hsa:4299|hsa:5371|hsa:2313|hsa:55589|hsa:4297|hsa:4193|hsa:330|hsa:5468|hsa:4086|hsa:8861|hsa:862|hsa:6688|hsa:9611|hsa:2119|hsa:5218|hsa:2308|hsa:64083|hsa:4790|hsa:55204|hsa:7709|hsa:3684|hsa:6935|hsa:861|hsa:25942|h…	6256|8464|5090|8864|5747|6667|5090|2005|905|84444|7048|8013|6760|7468|8148|221037|5966|2322|3480|472|4299|5371|2313|55589|4297|4193|330|5468|4086|8861|862|6688|9611|2119|5218|2308|64083|4790|55204|7709|3684|6935|861|25942|4300|860|2530|4211|904|7403|2138|2892|	http://www.genome.jp/kegg-bin/show_pathway?hsa05202/hsa:8464%09red/hsa:2005%09red/hsa:55204%09red/hsa:2530%09red/hsa:3480%09red/hsa:8013%09red/hsa:4300%09red/hsa:5966%09red/hsa:6760%09red/hsa:330%09red/hsa:6935%09red/hsa:6667%09red/hsa:64083%09red/hsa:862%09red/hsa:861%09red/hsa:860%09red/hsa:904%09red/hsa:5747%09red/hsa:6256%09red/hsa:4086%09red/hsa:221037%09red/hsa:5090%09red/hsa:8148%09red/hsa…
Glycine, serine and threonine metabolism	KEGG PATHWAY	hsa00260	11	40	0.686460460317	1.0	ENSG00000176974|ENSG00000123453|ENSG00000189221|ENSG00000023330|ENSG00000137106|ENSG00000135069|ENSG00000132837|ENSG00000167720|ENSG00000100116|ENSG00000164904|ENSG00000116761	hsa:6470|hsa:1757|hsa:4128|hsa:211|hsa:9380|hsa:29968|hsa:29958|hsa:63826|hsa:23464|hsa:501|hsa:1491|	6470|1757|4128|211|9380|29968|29958|63826|23464|501|1491|	http://www.genome.jp/kegg-bin/show_pathway?hsa00260/hsa:23464%09red/hsa:63826%09red/hsa:29968%09red/hsa:6470%09red/hsa:501%09red/hsa:9380%09red/hsa:211%09red/hsa:29958%09red/hsa:4128%09red/hsa:1757%09red/hsa:1491%09red
Influenza A	KEGG PATHWAY	hsa05164	51	177	0.695379718426	1.0	ENSG00000117461|ENSG00000183735|ENSG00000082898|ENSG00000105323|ENSG00000137648|ENSG00000111335|ENSG00000109339|ENSG00000128829|ENSG00000089127|ENSG00000051382|ENSG00000179583|ENSG00000114030|ENSG00000100030|ENSG00000096968|ENSG00000169032|ENSG00000172071|ENSG00000140464|ENSG00000120889|ENSG00000112062|ENSG00000132155|ENSG00000187522|ENSG00000102580|ENSG00000107201|ENSG00000115415|ENSG00000005339…	hsa:8503|hsa:29110|hsa:7514|hsa:11100|hsa:56649|hsa:4940|hsa:5602|hsa:440275|hsa:4938|hsa:5291|hsa:4261|hsa:3836|hsa:5594|hsa:3717|hsa:5604|hsa:9451|hsa:5371|hsa:8795|hsa:1432|hsa:5894|hsa:3306|hsa:5611|hsa:23586|hsa:6772|hsa:1387|hsa:8743|hsa:3267|hsa:3460|hsa:3551|hsa:2033|hsa:4928|hsa:7099|hsa:103|hsa:1386|hsa:10000|hsa:27102|hsa:5296|hsa:842|hsa:8503|hsa:4790|hsa:3454|hsa:5602|hsa:2932|hsa:55…	8503|29110|7514|11100|56649|4940|5602|440275|4938|5291|4261|3836|5594|3717|5604|9451|5371|8795|1432|5894|3306|5611|23586|6772|1387|8743|3267|3460|3551|2033|4928|7099|103|1386|10000|27102|5296|842|8503|4790|3454|5602|2932|5578|5610|5579|4599|7706|6416|3455|208|	http://www.genome.jp/kegg-bin/show_pathway?hsa05164/hsa:29110%09red/hsa:3836%09red/hsa:10000%09red/hsa:4940%09red/hsa:8795%09red/hsa:842%09red/hsa:8503%09red/hsa:4928%09red/hsa:7514%09red/hsa:5579%09red/hsa:5578%09red/hsa:3455%09red/hsa:23586%09red/hsa:7099%09red/hsa:103%09red/hsa:4938%09red/hsa:5604%09red/hsa:5602%09red/hsa:11100%09red/hsa:8743%09red/hsa:4261%09red/hsa:3551%09red/hsa:5594%09red/…
Proteasome	KEGG PATHWAY	hsa03050	12	44	0.699025914938	1.0	ENSG00000131467|ENSG00000175166|ENSG00000143106|ENSG00000173692|ENSG00000100804|ENSG00000161057|ENSG00000165916|ENSG00000008018|ENSG00000115233|ENSG00000103035|ENSG00000101182|ENSG00000068878	hsa:10197|hsa:5708|hsa:5686|hsa:5707|hsa:5693|hsa:5705|hsa:5702|hsa:5689|hsa:10213|hsa:5713|hsa:5688|hsa:23198|	10197|5708|5686|5707|5693|5705|5702|5689|10213|5713|5688|23198|	http://www.genome.jp/kegg-bin/show_pathway?hsa03050/hsa:5689%09red/hsa:23198%09red/hsa:10197%09red/hsa:10213%09red/hsa:5713%09red/hsa:5707%09red/hsa:5708%09red/hsa:5688%09red/hsa:5686%09red/hsa:5705%09red/hsa:5702%09red/hsa:5693%09red
beta-Alanine metabolism	KEGG PATHWAY	hsa00410	8	30	0.704664762722	1.0	ENSG00000072210|ENSG00000111275|ENSG00000084754|ENSG00000113790|ENSG00000117054|ENSG00000188641|ENSG00000143149|ENSG00000164904	hsa:224|hsa:217|hsa:3030|hsa:1962|hsa:34|hsa:1806|hsa:223|hsa:501|	224|217|3030|1962|34|1806|223|501|	http://www.genome.jp/kegg-bin/show_pathway?hsa00410/hsa:224%09red/hsa:1806%09red/hsa:34%09red/hsa:223%09red/hsa:3030%09red/hsa:1962%09red/hsa:501%09red/hsa:217%09red
Non-alcoholic fatty liver disease (NAFLD)	KEGG PATHWAY	hsa04932	43	151	0.708765998777	1.0	ENSG00000117461|ENSG00000072310|ENSG00000006831|ENSG00000078747|ENSG00000186010|ENSG00000164305|ENSG00000186951|ENSG00000109339|ENSG00000127191|ENSG00000105329|ENSG00000051382|ENSG00000268643|ENSG00000178741|ENSG00000140740|ENSG00000173327|ENSG00000197442|ENSG00000023228|ENSG00000185485|ENSG00000119421|ENSG00000025434|ENSG00000172071|ENSG00000116678|ENSG00000132356|ENSG00000171105|ENSG00000286001…	hsa:8503|hsa:6720|hsa:79602|hsa:83737|hsa:51079|hsa:836|hsa:5465|hsa:5602|hsa:7186|hsa:7040|hsa:5291|hsa:2931|hsa:9377|hsa:7385|hsa:4296|hsa:4217|hsa:4719|hsa:6389|hsa:4702|hsa:10062|hsa:9451|hsa:3953|hsa:5562|hsa:3643|hsa:6389|hsa:6389|hsa:3551|hsa:4708|hsa:998|hsa:4711|hsa:10000|hsa:5296|hsa:2932|hsa:8503|hsa:4790|hsa:4706|hsa:6256|hsa:51422|hsa:22877|hsa:4724|hsa:4705|hsa:5602|hsa:208|	8503|6720|79602|83737|51079|836|5465|5602|7186|7040|5291|2931|9377|7385|4296|4217|4719|6389|4702|10062|9451|3953|5562|3643|6389|6389|3551|4708|998|4711|10000|5296|2932|8503|4790|4706|6256|51422|22877|4724|4705|5602|208|	http://www.genome.jp/kegg-bin/show_pathway?hsa04932/hsa:9377%09red/hsa:10062%09red/hsa:8503%09red/hsa:3953%09red/hsa:79602%09red/hsa:51422%09red/hsa:6720%09red/hsa:83737%09red/hsa:10000%09red/hsa:6389%09red/hsa:6256%09red/hsa:5602%09red/hsa:4711%09red/hsa:7186%09red/hsa:4719%09red/hsa:3551%09red/hsa:9451%09red/hsa:22877%09red/hsa:5291%09red/hsa:998%09red/hsa:7385%09red/hsa:5296%09red/hsa:208%09re…
Fatty acid elongation	KEGG PATHWAY	hsa00062	6	23	0.712847884063	1.0	ENSG00000012660|ENSG00000165996|ENSG00000084754|ENSG00000138796|ENSG00000131238|ENSG00000138029	hsa:60481|hsa:9200|hsa:3030|hsa:3033|hsa:5538|hsa:3032|	60481|9200|3030|3033|5538|3032|	http://www.genome.jp/kegg-bin/show_pathway?hsa00062/hsa:9200%09red/hsa:3032%09red/hsa:3033%09red/hsa:3030%09red/hsa:5538%09red/hsa:60481%09red
Histidine metabolism	KEGG PATHWAY	hsa00340	6	23	0.712847884063	1.0	ENSG00000189221|ENSG00000072210|ENSG00000111275|ENSG00000150540|ENSG00000143149|ENSG00000164904	hsa:4128|hsa:224|hsa:217|hsa:3176|hsa:223|hsa:501|	4128|224|217|3176|223|501|	http://www.genome.jp/kegg-bin/show_pathway?hsa00340/hsa:224%09red/hsa:223%09red/hsa:3176%09red/hsa:501%09red/hsa:4128%09red/hsa:217%09red
Leukocyte transendothelial migration	KEGG PATHWAY	hsa04670	33	118	0.723849549357	1.0	ENSG00000117461|ENSG00000091428|ENSG00000169398|ENSG00000100852|ENSG00000166501|ENSG00000035403|ENSG00000051382|ENSG00000130402|ENSG00000072110|ENSG00000179295|ENSG00000112062|ENSG00000154229|ENSG00000044115|ENSG00000127955|ENSG00000261371|ENSG00000065135|ENSG00000197943|ENSG00000278139|ENSG00000116473|ENSG00000070831|ENSG00000113263|ENSG00000125753|ENSG00000134318|ENSG00000145675|ENSG00000134215…	hsa:8503|hsa:11069|hsa:5747|hsa:394|hsa:5579|hsa:7414|hsa:5291|hsa:81|hsa:87|hsa:5781|hsa:1432|hsa:5578|hsa:1495|hsa:2773|hsa:5175|hsa:2773|hsa:5336|hsa:8503|hsa:5906|hsa:998|hsa:3702|hsa:7408|hsa:9475|hsa:5296|hsa:7409|hsa:3683|hsa:7430|hsa:3684|hsa:58494|hsa:1500|hsa:4301|hsa:3676|hsa:6093|	8503|11069|5747|394|5579|7414|5291|81|87|5781|1432|5578|1495|2773|5175|2773|5336|8503|5906|998|3702|7408|9475|5296|7409|3683|7430|3684|58494|1500|4301|3676|6093|	http://www.genome.jp/kegg-bin/show_pathway?hsa04670/hsa:58494%09red/hsa:8503%09red/hsa:5336%09red/hsa:3702%09red/hsa:11069%09red/hsa:7430%09red/hsa:7414%09red/hsa:1500%09red/hsa:5578%09red/hsa:5906%09red/hsa:5781%09red/hsa:4301%09red/hsa:5747%09red/hsa:87%09red/hsa:81%09red/hsa:5175%09red/hsa:5579%09red/hsa:3676%09red/hsa:6093%09red/hsa:5291%09red/hsa:998%09red/hsa:5296%09red/hsa:9475%09red/hsa:7…
Riboflavin metabolism	KEGG PATHWAY	hsa00740	3	12	0.724309165746	1.0	ENSG00000154269|ENSG00000090013|ENSG00000197594	hsa:5169|hsa:645|hsa:5167|	5169|645|5167|	http://www.genome.jp/kegg-bin/show_pathway?hsa00740/hsa:5169%09red/hsa:5167%09red/hsa:645%09red
Cysteine and methionine metabolism	KEGG PATHWAY	hsa00270	10	38	0.727055856759	1.0	ENSG00000145293|ENSG00000119772|ENSG00000134333|ENSG00000038274|ENSG00000014641|ENSG00000116761|ENSG00000130816|ENSG00000158467|ENSG00000123505|ENSG00000116984	hsa:58478|hsa:1788|hsa:3948|hsa:27430|hsa:4190|hsa:1491|hsa:1786|hsa:23382|hsa:262|hsa:4548|	58478|1788|3948|27430|4190|1491|1786|23382|262|4548|	http://www.genome.jp/kegg-bin/show_pathway?hsa00270/hsa:1788%09red/hsa:23382%09red/hsa:3948%09red/hsa:1786%09red/hsa:1491%09red/hsa:262%09red/hsa:4190%09red/hsa:27430%09red/hsa:58478%09red/hsa:4548%09red
Inflammatory bowel disease (IBD)	KEGG PATHWAY	hsa05321	18	67	0.740078870347	1.0	ENSG00000166888|ENSG00000115415|ENSG00000131196|ENSG00000115604|ENSG00000159128|ENSG00000138378|ENSG00000105329|ENSG00000096996|ENSG00000187554|ENSG00000285082|ENSG00000103522|ENSG00000081985|ENSG00000049768|ENSG00000168610|ENSG00000077238|ENSG00000069667|ENSG00000175387|ENSG00000109320	hsa:6778|hsa:6772|hsa:4772|hsa:8809|hsa:3460|hsa:6775|hsa:7040|hsa:3594|hsa:7100|hsa:7099|hsa:50615|hsa:3595|hsa:50943|hsa:6774|hsa:3566|hsa:6095|hsa:4087|hsa:4790|	6778|6772|4772|8809|3460|6775|7040|3594|7100|7099|50615|3595|50943|6774|3566|6095|4087|4790|	http://www.genome.jp/kegg-bin/show_pathway?hsa05321/hsa:3595%09red/hsa:3594%09red/hsa:6774%09red/hsa:6775%09red/hsa:6772%09red/hsa:3460%09red/hsa:4772%09red/hsa:7099%09red/hsa:8809%09red/hsa:7100%09red/hsa:6778%09red/hsa:4790%09red/hsa:3566%09red/hsa:50943%09red/hsa:6095%09red/hsa:50615%09red/hsa:7040%09red/hsa:4087%09red
Alzheimer's disease	KEGG PATHWAY	hsa05010	47	168	0.751461081027	1.0	ENSG00000080815|ENSG00000152234|ENSG00000182240|ENSG00000142192|ENSG00000186010|ENSG00000164305|ENSG00000130414|ENSG00000090266|ENSG00000116459|ENSG00000107758|ENSG00000123104|ENSG00000014216|ENSG00000182621|ENSG00000178741|ENSG00000140740|ENSG00000150995|ENSG00000241837|ENSG00000100030|ENSG00000120910|ENSG00000185485|ENSG00000119421|ENSG00000172071|ENSG00000151067|ENSG00000119912|ENSG00000138814…	hsa:5663|hsa:498|hsa:25825|hsa:351|hsa:51079|hsa:836|hsa:4705|hsa:4708|hsa:515|hsa:5532|hsa:3709|hsa:823|hsa:23236|hsa:9377|hsa:7385|hsa:3708|hsa:539|hsa:5594|hsa:5533|hsa:6389|hsa:4702|hsa:9451|hsa:775|hsa:3416|hsa:5530|hsa:2776|hsa:509|hsa:488|hsa:5664|hsa:6389|hsa:6389|hsa:489|hsa:4711|hsa:5332|hsa:8883|hsa:842|hsa:2932|hsa:6263|hsa:6868|hsa:4706|hsa:4724|hsa:4035|hsa:824|hsa:22926|hsa:4719|hs…	5663|498|25825|351|51079|836|4705|4708|515|5532|3709|823|23236|9377|7385|3708|539|5594|5533|6389|4702|9451|775|3416|5530|2776|509|488|5664|6389|6389|489|4711|5332|8883|842|2932|6263|6868|4706|4724|4035|824|22926|4719|102|506|	http://www.genome.jp/kegg-bin/show_pathway?hsa05010/hsa:9377%09red/hsa:3709%09red/hsa:23236%09red/hsa:351%09red/hsa:515%09red/hsa:25825%09red/hsa:842%09red/hsa:539%09red/hsa:489%09red/hsa:488%09red/hsa:5332%09red/hsa:3708%09red/hsa:824%09red/hsa:823%09red/hsa:5530%09red/hsa:5533%09red/hsa:5532%09red/hsa:6389%09red/hsa:102%09red/hsa:775%09red/hsa:5663%09red/hsa:5664%09red/hsa:3416%09red/hsa:4711%0…
Herpes simplex infection	KEGG PATHWAY	hsa05168	52	186	0.761845008593	1.0	ENSG00000067066|ENSG00000131323|ENSG00000132326|ENSG00000164305|ENSG00000213639|ENSG00000113558|ENSG00000175104|ENSG00000109339|ENSG00000127191|ENSG00000128829|ENSG00000089127|ENSG00000162227|ENSG00000141384|ENSG00000130699|ENSG00000135341|ENSG00000134852|ENSG00000096968|ENSG00000172071|ENSG00000082512|ENSG00000140464|ENSG00000096063|ENSG00000179295|ENSG00000055208|ENSG00000100393|ENSG00000107201…	hsa:6672|hsa:7187|hsa:8864|hsa:836|hsa:5500|hsa:6500|hsa:7189|hsa:5602|hsa:7186|hsa:440275|hsa:4938|hsa:10629|hsa:6875|hsa:6874|hsa:6885|hsa:9575|hsa:3717|hsa:9451|hsa:7188|hsa:5371|hsa:6732|hsa:5781|hsa:23118|hsa:2033|hsa:23586|hsa:6772|hsa:1387|hsa:8764|hsa:9519|hsa:3460|hsa:3551|hsa:6878|hsa:8454|hsa:2969|hsa:9569|hsa:5818|hsa:27102|hsa:718|hsa:29110|hsa:4790|hsa:8863|hsa:6426|hsa:972|hsa:727|…	6672|7187|8864|836|5500|6500|7189|5602|7186|440275|4938|10629|6875|6874|6885|9575|3717|9451|7188|5371|6732|5781|23118|2033|23586|6772|1387|8764|9519|3460|3551|6878|8454|2969|9569|5818|27102|718|29110|4790|8863|6426|972|727|7874|5610|5430|4940|6429|5602|3455|3454|	http://www.genome.jp/kegg-bin/show_pathway?hsa05168/hsa:29110%09red/hsa:9569%09red/hsa:6878%09red/hsa:6875%09red/hsa:6874%09red/hsa:4940%09red/hsa:23586%09red/hsa:727%09red/hsa:2969%09red/hsa:6429%09red/hsa:5781%09red/hsa:3454%09red/hsa:3455%09red/hsa:6426%09red/hsa:6500%09red/hsa:4938%09red/hsa:7189%09red/hsa:5602%09red/hsa:7874%09red/hsa:8454%09red/hsa:7186%09red/hsa:7187%09red/hsa:3551%09red/h…
Fatty acid biosynthesis	KEGG PATHWAY	hsa00061	3	13	0.765998686106	1.0	ENSG00000076555|ENSG00000123983|ENSG00000278540	hsa:32|hsa:2181|hsa:31|	32|2181|31|	http://www.genome.jp/kegg-bin/show_pathway?hsa00061/hsa:31%09red/hsa:32%09red/hsa:2181%09red
Biosynthesis of unsaturated fatty acids	KEGG PATHWAY	hsa01040	5	21	0.769680032844	1.0	ENSG00000165996|ENSG00000012660|ENSG00000161533|ENSG00000115425|ENSG00000084754	hsa:9200|hsa:60481|hsa:51|hsa:55825|hsa:3030|	9200|60481|51|55825|3030|	http://www.genome.jp/kegg-bin/show_pathway?hsa01040/hsa:3030%09red/hsa:60481%09red/hsa:51%09red/hsa:55825%09red/hsa:9200%09red
Pathogenic Escherichia coli infection	KEGG PATHWAY	hsa05130	14	55	0.783004133815	1.0	ENSG00000106299|ENSG00000163466|ENSG00000283491|ENSG00000284292|ENSG00000285082|ENSG00000187554|ENSG00000039068|ENSG00000070831|ENSG00000092820|ENSG00000085733|ENSG00000134318|ENSG00000071051|ENSG00000067900|ENSG00000154229	hsa:8976|hsa:10109|hsa:4691|hsa:10095|hsa:7099|hsa:7100|hsa:999|hsa:998|hsa:7430|hsa:2017|hsa:9475|hsa:8440|hsa:6093|hsa:5578|	8976|10109|4691|10095|7099|7100|999|998|7430|2017|9475|8440|6093|5578|	http://www.genome.jp/kegg-bin/show_pathway?hsa05130/hsa:5578%09red/hsa:7100%09red/hsa:10095%09red/hsa:10109%09red/hsa:2017%09red/hsa:7099%09red/hsa:999%09red/hsa:998%09red/hsa:8976%09red/hsa:6093%09red/hsa:9475%09red/hsa:7430%09red/hsa:8440%09red/hsa:4691%09red
Legionellosis	KEGG PATHWAY	hsa05134	14	55	0.783004133815	1.0	ENSG00000138069|ENSG00000132906|ENSG00000169896|ENSG00000112339|ENSG00000013441|ENSG00000285082|ENSG00000187554|ENSG00000164305|ENSG00000165280|ENSG00000125730|ENSG00000099968|ENSG00000187522|ENSG00000079332|ENSG00000109320	hsa:5861|hsa:842|hsa:3684|hsa:10767|hsa:1195|hsa:7099|hsa:7100|hsa:836|hsa:7415|hsa:718|hsa:23786|hsa:3306|hsa:56681|hsa:4790|	5861|842|3684|10767|1195|7099|7100|836|7415|718|23786|3306|56681|4790|	http://www.genome.jp/kegg-bin/show_pathway?hsa05134/hsa:836%09red/hsa:23786%09red/hsa:7099%09red/hsa:3306%09red/hsa:56681%09red/hsa:10767%09red/hsa:3684%09red/hsa:4790%09red/hsa:718%09red/hsa:842%09red/hsa:7100%09red/hsa:7415%09red/hsa:1195%09red/hsa:5861%09red
Toll-like receptor signaling pathway	KEGG PATHWAY	hsa04620	28	106	0.79904288867	1.0	ENSG00000117461|ENSG00000131323|ENSG00000137275|ENSG00000078902|ENSG00000175104|ENSG00000109339|ENSG00000051382|ENSG00000135341|ENSG00000107968|ENSG00000100030|ENSG00000142166|ENSG00000169032|ENSG00000055208|ENSG00000115415|ENSG00000121594|ENSG00000104365|ENSG00000285082|ENSG00000117020|ENSG00000145675|ENSG00000183735|ENSG00000112062|ENSG00000278139|ENSG00000109320|ENSG00000065559|ENSG00000187554…	hsa:8503|hsa:7187|hsa:8737|hsa:54472|hsa:7189|hsa:5602|hsa:5291|hsa:6885|hsa:1326|hsa:5594|hsa:3454|hsa:5604|hsa:23118|hsa:6772|hsa:941|hsa:3551|hsa:7099|hsa:10000|hsa:5296|hsa:29110|hsa:1432|hsa:8503|hsa:4790|hsa:6416|hsa:7100|hsa:5602|hsa:3455|hsa:208|	8503|7187|8737|54472|7189|5602|5291|6885|1326|5594|3454|5604|23118|6772|941|3551|7099|10000|5296|29110|1432|8503|4790|6416|7100|5602|3455|208|	http://www.genome.jp/kegg-bin/show_pathway?hsa04620/hsa:29110%09red/hsa:8503%09red/hsa:7189%09red/hsa:10000%09red/hsa:54472%09red/hsa:7100%09red/hsa:941%09red/hsa:3454%09red/hsa:7099%09red/hsa:5604%09red/hsa:5602%09red/hsa:7187%09red/hsa:3551%09red/hsa:5594%09red/hsa:6885%09red/hsa:23118%09red/hsa:5291%09red/hsa:5296%09red/hsa:208%09red/hsa:4790%09red/hsa:1326%09red/hsa:1432%09red/hsa:6772%09red/…
Butirosin and neomycin biosynthesis	KEGG PATHWAY	hsa00524	1	5	0.801316971053	1.0	ENSG00000156515	hsa:3098|	3098|	http://www.genome.jp/kegg-bin/show_pathway?hsa00524/hsa:3098%09red
Glycosphingolipid biosynthesis - globo series	KEGG PATHWAY	hsa00603	3	14	0.802393729473	1.0	ENSG00000213614|ENSG00000111728|ENSG00000049860	hsa:3073|hsa:6489|hsa:3074|	3073|6489|3074|	http://www.genome.jp/kegg-bin/show_pathway?hsa00603/hsa:3074%09red/hsa:3073%09red/hsa:6489%09red
Serotonergic synapse	KEGG PATHWAY	hsa04726	30	114	0.810849109251	1.0	ENSG00000072062|ENSG00000073756|ENSG00000173175|ENSG00000142192|ENSG00000164305|ENSG00000166501|ENSG00000069966|ENSG00000274114|ENSG00000123104|ENSG00000161905|ENSG00000189221|ENSG00000134716|ENSG00000101333|ENSG00000100030|ENSG00000078369|ENSG00000169032|ENSG00000144935|ENSG00000151067|ENSG00000132155|ENSG00000154229|ENSG00000156052|ENSG00000127955|ENSG00000114450|ENSG00000065135|ENSG00000116711…	hsa:5566|hsa:5743|hsa:111|hsa:351|hsa:836|hsa:5579|hsa:10681|hsa:246|hsa:3709|hsa:246|hsa:4128|hsa:1573|hsa:5332|hsa:5594|hsa:2783|hsa:5604|hsa:7220|hsa:775|hsa:5894|hsa:5578|hsa:2776|hsa:2773|hsa:59345|hsa:2773|hsa:5321|hsa:5567|hsa:3708|hsa:23236|hsa:3845|hsa:673|	5566|5743|111|351|836|5579|10681|246|3709|246|4128|1573|5332|5594|2783|5604|7220|775|5894|5578|2776|2773|59345|2773|5321|5567|3708|23236|3845|673|	http://www.genome.jp/kegg-bin/show_pathway?hsa04726/hsa:3708%09red/hsa:3709%09red/hsa:5604%09red/hsa:59345%09red/hsa:5321%09red/hsa:23236%09red/hsa:351%09red/hsa:1573%09red/hsa:4128%09red/hsa:5579%09red/hsa:5578%09red/hsa:5743%09red/hsa:7220%09red/hsa:10681%09red/hsa:5594%09red/hsa:5332%09red/hsa:775%09red/hsa:2783%09red/hsa:673%09red/hsa:246%09red/hsa:3845%09red/hsa:2773%09red/hsa:836%09red/hsa:…
Sulfur relay system	KEGG PATHWAY	hsa04122	2	10	0.814118042912	1.0	ENSG00000100416|ENSG00000124615	hsa:55687|hsa:4337|	55687|4337|	http://www.genome.jp/kegg-bin/show_pathway?hsa04122/hsa:4337%09red/hsa:55687%09red
Bile secretion	KEGG PATHWAY	hsa04976	18	72	0.823620357809	1.0	ENSG00000162104|ENSG00000144959|ENSG00000072062|ENSG00000090020|ENSG00000125257|ENSG00000130164|ENSG00000173175|ENSG00000113161|ENSG00000005471|ENSG00000143819|ENSG00000142875|ENSG00000118777|ENSG00000163959|ENSG00000186350|ENSG00000121281|ENSG00000080493|ENSG00000069849|ENSG00000164742	hsa:115|hsa:57552|hsa:5566|hsa:6548|hsa:10257|hsa:3949|hsa:111|hsa:3156|hsa:5244|hsa:2052|hsa:5567|hsa:9429|hsa:200931|hsa:6256|hsa:113|hsa:8671|hsa:483|hsa:112|	115|57552|5566|6548|10257|3949|111|3156|5244|2052|5567|9429|200931|6256|113|8671|483|112|	http://www.genome.jp/kegg-bin/show_pathway?hsa04976/hsa:10257%09red/hsa:113%09red/hsa:200931%09red/hsa:3156%09red/hsa:115%09red/hsa:112%09red/hsa:3949%09red/hsa:111%09red/hsa:6256%09red/hsa:5566%09red/hsa:5567%09red/hsa:9429%09red/hsa:483%09red/hsa:5244%09red/hsa:8671%09red/hsa:6548%09red/hsa:57552%09red/hsa:2052%09red
Proximal tubule bicarbonate reclamation	KEGG PATHWAY	hsa04964	5	23	0.825272483107	1.0	ENSG00000148672|ENSG00000080493|ENSG00000014641|ENSG00000115419|ENSG00000069849	hsa:2746|hsa:8671|hsa:4190|hsa:2744|hsa:483|	2746|8671|4190|2744|483|	http://www.genome.jp/kegg-bin/show_pathway?hsa04964/hsa:8671%09red/hsa:2746%09red/hsa:2744%09red/hsa:4190%09red/hsa:483%09red
Alanine, aspartate and glutamate metabolism	KEGG PATHWAY	hsa00250	8	35	0.829146671995	1.0	ENSG00000166532|ENSG00000166123|ENSG00000115419|ENSG00000112294|ENSG00000035687|ENSG00000198380|ENSG00000148672|ENSG00000239900	hsa:57494|hsa:84706|hsa:2744|hsa:7915|hsa:159|hsa:2673|hsa:2746|hsa:158|	57494|84706|2744|7915|159|2673|2746|158|	http://www.genome.jp/kegg-bin/show_pathway?hsa00250/hsa:159%09red/hsa:158%09red/hsa:2673%09red/hsa:2746%09red/hsa:2744%09red/hsa:7915%09red/hsa:84706%09red/hsa:57494%09red
Natural killer cell mediated cytotoxicity	KEGG PATHWAY	hsa04650	35	134	0.836594473643	1.0	ENSG00000255819|ENSG00000185634|ENSG00000117461|ENSG00000164305|ENSG00000101096|ENSG00000166501|ENSG00000051382|ENSG00000100030|ENSG00000120910|ENSG00000142166|ENSG00000169032|ENSG00000120889|ENSG00000149269|ENSG00000134215|ENSG00000182866|ENSG00000179295|ENSG00000132155|ENSG00000100485|ENSG00000138814|ENSG00000122223|ENSG00000121858|ENSG00000107758|ENSG00000131196|ENSG00000115904|ENSG00000189430…	hsa:22914|hsa:399694|hsa:8503|hsa:836|hsa:4773|hsa:5579|hsa:5291|hsa:5594|hsa:5533|hsa:3454|hsa:5604|hsa:8795|hsa:5058|hsa:7409|hsa:3932|hsa:5781|hsa:5894|hsa:6655|hsa:5530|hsa:51744|hsa:8743|hsa:5532|hsa:4772|hsa:6654|hsa:9437|hsa:3460|hsa:5336|hsa:22914|hsa:5296|hsa:8503|hsa:3683|hsa:3845|hsa:673|hsa:5578|hsa:3455|	22914|399694|8503|836|4773|5579|5291|5594|5533|3454|5604|8795|5058|7409|3932|5781|5894|6655|5530|51744|8743|5532|4772|6654|9437|3460|5336|22914|5296|8503|3683|3845|673|5578|3455|	http://www.genome.jp/kegg-bin/show_pathway?hsa04650/hsa:8503%09red/hsa:7409%09red/hsa:22914%09red/hsa:8795%09red/hsa:3932%09red/hsa:5579%09red/hsa:5578%09red/hsa:5530%09red/hsa:5533%09red/hsa:5532%09red/hsa:3454%09red/hsa:3455%09red/hsa:4772%09red/hsa:4773%09red/hsa:5058%09red/hsa:5604%09red/hsa:5291%09red/hsa:8743%09red/hsa:5336%09red/hsa:5594%09red/hsa:673%09red/hsa:399694%09red/hsa:5296%09red/…
Ovarian steroidogenesis	KEGG PATHWAY	hsa04913	12	51	0.84207046195	1.0	ENSG00000162104|ENSG00000171105|ENSG00000072062|ENSG00000134716|ENSG00000130164|ENSG00000173175|ENSG00000116711|ENSG00000142875|ENSG00000140443|ENSG00000073756|ENSG00000121281|ENSG00000164742	hsa:115|hsa:3643|hsa:5566|hsa:1573|hsa:3949|hsa:111|hsa:5321|hsa:5567|hsa:3480|hsa:5743|hsa:113|hsa:112|	115|3643|5566|1573|3949|111|5321|5567|3480|5743|113|112|	http://www.genome.jp/kegg-bin/show_pathway?hsa04913/hsa:113%09red/hsa:3480%09red/hsa:5321%09red/hsa:112%09red/hsa:5743%09red/hsa:3949%09red/hsa:5566%09red/hsa:5567%09red/hsa:111%09red/hsa:115%09red/hsa:1573%09red/hsa:3643%09red
Glycolysis / Gluconeogenesis	KEGG PATHWAY	hsa00010	16	66	0.842794776572	1.0	ENSG00000159322|ENSG00000152556|ENSG00000072210|ENSG00000134333|ENSG00000111275|ENSG00000156515|ENSG00000154930|ENSG00000067057|ENSG00000169299|ENSG00000117448|ENSG00000108515|ENSG00000143149|ENSG00000164904|ENSG00000168291|ENSG00000143891|ENSG00000150768	hsa:83440|hsa:5213|hsa:224|hsa:3948|hsa:217|hsa:3098|hsa:84532|hsa:5214|hsa:55276|hsa:10327|hsa:2027|hsa:223|hsa:501|hsa:5162|hsa:130589|hsa:1737|	83440|5213|224|3948|217|3098|84532|5214|55276|10327|2027|223|501|5162|130589|1737|	http://www.genome.jp/kegg-bin/show_pathway?hsa00010/hsa:224%09red/hsa:2027%09red/hsa:223%09red/hsa:130589%09red/hsa:3948%09red/hsa:5214%09red/hsa:3098%09red/hsa:55276%09red/hsa:5213%09red/hsa:10327%09red/hsa:501%09red/hsa:1737%09red/hsa:84532%09red/hsa:83440%09red/hsa:5162%09red/hsa:217%09red
Nicotinate and nicotinamide metabolism	KEGG PATHWAY	hsa00760	6	28	0.847192225501	1.0	ENSG00000154269|ENSG00000106733|ENSG00000197594|ENSG00000076685|ENSG00000141698|ENSG00000112992	hsa:5169|hsa:54981|hsa:5167|hsa:22978|hsa:115024|hsa:23530|	5169|54981|5167|22978|115024|23530|	http://www.genome.jp/kegg-bin/show_pathway?hsa00760/hsa:23530%09red/hsa:5169%09red/hsa:115024%09red/hsa:22978%09red/hsa:54981%09red/hsa:5167%09red
Pentose phosphate pathway	KEGG PATHWAY	hsa00030	6	28	0.847192225501	1.0	ENSG00000130313|ENSG00000163931|ENSG00000067057|ENSG00000169299|ENSG00000142657|ENSG00000152556	hsa:25796|hsa:7086|hsa:5214|hsa:55276|hsa:5226|hsa:5213|	25796|7086|5214|55276|5226|5213|	http://www.genome.jp/kegg-bin/show_pathway?hsa00030/hsa:7086%09red/hsa:5226%09red/hsa:25796%09red/hsa:5213%09red/hsa:5214%09red/hsa:55276%09red
Vitamin B6 metabolism	KEGG PATHWAY	hsa00750	1	6	0.848234662255	1.0	ENSG00000135069	hsa:29968|	29968|	http://www.genome.jp/kegg-bin/show_pathway?hsa00750/hsa:29968%09red
Vitamin digestion and absorption	KEGG PATHWAY	hsa04977	5	24	0.848694274574	1.0	ENSG00000168216|ENSG00000117479|ENSG00000103222|ENSG00000108846|ENSG00000138074	hsa:55788|hsa:10560|hsa:4363|hsa:4363|hsa:8884|	55788|10560|4363|4363|8884|	http://www.genome.jp/kegg-bin/show_pathway?hsa04977/hsa:4363%09red/hsa:10560%09red/hsa:55788%09red/hsa:8884%09red
Viral myocarditis	KEGG PATHWAY	hsa05416	14	60	0.86306834418	1.0	ENSG00000196352|ENSG00000005844|ENSG00000121594|ENSG00000173402|ENSG00000198947|ENSG00000075151|ENSG00000110321|ENSG00000108823|ENSG00000164305|ENSG00000143322|ENSG00000226149|ENSG00000170624|ENSG00000132906|ENSG00000196569	hsa:1604|hsa:3683|hsa:941|hsa:1605|hsa:1756|hsa:8672|hsa:1982|hsa:6442|hsa:836|hsa:27|hsa:3908|hsa:6444|hsa:842|hsa:3908|	1604|3683|941|1605|1756|8672|1982|6442|836|27|3908|6444|842|3908|	http://www.genome.jp/kegg-bin/show_pathway?hsa05416/hsa:836%09red/hsa:27%09red/hsa:1982%09red/hsa:1756%09red/hsa:1605%09red/hsa:1604%09red/hsa:842%09red/hsa:6442%09red/hsa:8672%09red/hsa:6444%09red/hsa:3683%09red/hsa:3908%09red/hsa:941%09red
Salivary secretion	KEGG PATHWAY	hsa04970	22	90	0.865848447344	1.0	ENSG00000162104|ENSG00000072062|ENSG00000173175|ENSG00000166501|ENSG00000185532|ENSG00000069849|ENSG00000123104|ENSG00000150995|ENSG00000101333|ENSG00000064651|ENSG00000154229|ENSG00000156052|ENSG00000090020|ENSG00000142875|ENSG00000121281|ENSG00000182621|ENSG00000156113|ENSG00000164742|ENSG00000198838|ENSG00000058668|ENSG00000164116|ENSG00000070961	hsa:115|hsa:5566|hsa:111|hsa:5579|hsa:5592|hsa:483|hsa:3709|hsa:3708|hsa:5332|hsa:6558|hsa:5578|hsa:2776|hsa:6548|hsa:5567|hsa:113|hsa:23236|hsa:3778|hsa:112|hsa:6263|hsa:493|hsa:2982|hsa:490|	115|5566|111|5579|5592|483|3709|3708|5332|6558|5578|2776|6548|5567|113|23236|3778|112|6263|493|2982|490|	http://www.genome.jp/kegg-bin/show_pathway?hsa04970/hsa:3708%09red/hsa:3709%09red/hsa:2982%09red/hsa:23236%09red/hsa:483%09red/hsa:5332%09red/hsa:5579%09red/hsa:5578%09red/hsa:5567%09red/hsa:3778%09red/hsa:6548%09red/hsa:113%09red/hsa:5592%09red/hsa:493%09red/hsa:490%09red/hsa:2776%09red/hsa:5566%09red/hsa:112%09red/hsa:111%09red/hsa:6263%09red/hsa:6558%09red/hsa:115%09red
Carbohydrate digestion and absorption	KEGG PATHWAY	hsa04973	10	45	0.867812075248	1.0	ENSG00000117461|ENSG00000156515|ENSG00000240038|ENSG00000117020|ENSG00000166501|ENSG00000145675|ENSG00000069849|ENSG00000051382|ENSG00000278139|ENSG00000105221	hsa:8503|hsa:3098|hsa:280|hsa:10000|hsa:5579|hsa:5296|hsa:483|hsa:5291|hsa:8503|hsa:208|	8503|3098|280|10000|5579|5296|483|5291|8503|208|	http://www.genome.jp/kegg-bin/show_pathway?hsa04973/hsa:5579%09red/hsa:8503%09red/hsa:10000%09red/hsa:5291%09red/hsa:5296%09red/hsa:208%09red/hsa:3098%09red/hsa:483%09red/hsa:280%09red
Glutathione metabolism	KEGG PATHWAY	hsa00480	11	49	0.869507518784	1.0	ENSG00000085871|ENSG00000001084|ENSG00000182054|ENSG00000131067|ENSG00000197448|ENSG00000048392|ENSG00000142657|ENSG00000104687|ENSG00000171848|ENSG00000170899|ENSG00000023909	hsa:4258|hsa:2729|hsa:3418|hsa:2686|hsa:373156|hsa:50484|hsa:5226|hsa:2936|hsa:6241|hsa:2941|hsa:2730|	4258|2729|3418|2686|373156|50484|5226|2936|6241|2941|2730|	http://www.genome.jp/kegg-bin/show_pathway?hsa00480/hsa:2729%09red/hsa:2941%09red/hsa:2936%09red/hsa:2686%09red/hsa:50484%09red/hsa:5226%09red/hsa:4258%09red/hsa:2730%09red/hsa:6241%09red/hsa:3418%09red/hsa:373156%09red
PPAR signaling pathway	KEGG PATHWAY	hsa03320	16	69	0.88069131425	1.0	ENSG00000167114|ENSG00000065833|ENSG00000112033|ENSG00000095637|ENSG00000130304|ENSG00000186350|ENSG00000123983|ENSG00000025434|ENSG00000110090|ENSG00000113790|ENSG00000117054|ENSG00000186951|ENSG00000132170|ENSG00000161533|ENSG00000100979|ENSG00000116171	hsa:10999|hsa:4199|hsa:5467|hsa:10580|hsa:376497|hsa:6256|hsa:2181|hsa:10062|hsa:1374|hsa:1962|hsa:34|hsa:5465|hsa:5468|hsa:51|hsa:5360|hsa:6342|	10999|4199|5467|10580|376497|6256|2181|10062|1374|1962|34|5465|5468|51|5360|6342|	http://www.genome.jp/kegg-bin/show_pathway?hsa03320/hsa:10062%09red/hsa:34%09red/hsa:51%09red/hsa:5360%09red/hsa:1374%09red/hsa:376497%09red/hsa:1962%09red/hsa:6256%09red/hsa:10580%09red/hsa:5467%09red/hsa:6342%09red/hsa:5465%09red/hsa:10999%09red/hsa:5468%09red/hsa:2181%09red/hsa:4199%09red
African trypanosomiasis	KEGG PATHWAY	hsa05143	7	34	0.882230172186	1.0	ENSG00000131203|ENSG00000112769|ENSG00000101333|ENSG00000166501|ENSG00000182621|ENSG00000154229|ENSG00000156052	hsa:3620|hsa:3910|hsa:5332|hsa:5579|hsa:23236|hsa:5578|hsa:2776|	3620|3910|5332|5579|23236|5578|2776|	http://www.genome.jp/kegg-bin/show_pathway?hsa05143/hsa:5579%09red/hsa:5578%09red/hsa:2776%09red/hsa:5332%09red/hsa:3910%09red/hsa:3620%09red/hsa:23236%09red
Protein digestion and absorption	KEGG PATHWAY	hsa04974	21	89	0.892964654515	1.0	ENSG00000188153|ENSG00000183023|ENSG00000171502|ENSG00000187955|ENSG00000182871|ENSG00000168003|ENSG00000123643|ENSG00000197467|ENSG00000130635|ENSG00000092068|ENSG00000124749|ENSG00000111799|ENSG00000163359|ENSG00000285542|ENSG00000049540|ENSG00000164626|ENSG00000108821|ENSG00000137509|ENSG00000053918|ENSG00000069849|ENSG00000021488	hsa:1287|hsa:6546|hsa:255631|hsa:7373|hsa:80781|hsa:6520|hsa:206358|hsa:1305|hsa:1289|hsa:23428|hsa:81578|hsa:1303|hsa:1293|hsa:6519|hsa:2006|hsa:8645|hsa:1277|hsa:5547|hsa:3784|hsa:483|hsa:11136|	1287|6546|255631|7373|80781|6520|206358|1305|1289|23428|81578|1303|1293|6519|2006|8645|1277|5547|3784|483|11136|	http://www.genome.jp/kegg-bin/show_pathway?hsa04974/hsa:1287%09red/hsa:23428%09red/hsa:6519%09red/hsa:8645%09red/hsa:7373%09red/hsa:1293%09red/hsa:81578%09red/hsa:80781%09red/hsa:2006%09red/hsa:5547%09red/hsa:1289%09red/hsa:1277%09red/hsa:1305%09red/hsa:3784%09red/hsa:1303%09red/hsa:255631%09red/hsa:6520%09red/hsa:6546%09red/hsa:206358%09red/hsa:483%09red/hsa:11136%09red
Calcium signaling pathway	KEGG PATHWAY	hsa04020	46	180	0.89314062433	1.0	ENSG00000162104|ENSG00000154229|ENSG00000134853|ENSG00000072062|ENSG00000146648|ENSG00000165637|ENSG00000138193|ENSG00000065534|ENSG00000166501|ENSG00000107758|ENSG00000074370|ENSG00000123104|ENSG00000108405|ENSG00000148660|ENSG00000164776|ENSG00000150995|ENSG00000109689|ENSG00000101333|ENSG00000120910|ENSG00000198626|ENSG00000086544|ENSG00000156049|ENSG00000151067|ENSG00000154678|ENSG00000089041…	hsa:115|hsa:5578|hsa:5156|hsa:5566|hsa:1956|hsa:7417|hsa:51196|hsa:4638|hsa:5579|hsa:5532|hsa:489|hsa:3709|hsa:5023|hsa:818|hsa:5260|hsa:3708|hsa:57620|hsa:5332|hsa:5533|hsa:6262|hsa:80271|hsa:9630|hsa:775|hsa:5137|hsa:5027|hsa:2064|hsa:5530|hsa:2776|hsa:6546|hsa:488|hsa:817|hsa:5336|hsa:5567|hsa:6261|hsa:113|hsa:5156|hsa:23236|hsa:5257|hsa:5136|hsa:6263|hsa:493|hsa:2066|hsa:5025|hsa:490|hsa:6786…	115|5578|5156|5566|1956|7417|51196|4638|5579|5532|489|3709|5023|818|5260|3708|57620|5332|5533|6262|80271|9630|775|5137|5027|2064|5530|2776|6546|488|817|5336|5567|6261|113|5156|23236|5257|5136|6263|493|2066|5025|490|6786|1910|	http://www.genome.jp/kegg-bin/show_pathway?hsa04020/hsa:3708%09red/hsa:3709%09red/hsa:57620%09red/hsa:5336%09red/hsa:5023%09red/hsa:5027%09red/hsa:23236%09red/hsa:5025%09red/hsa:7417%09red/hsa:489%09red/hsa:488%09red/hsa:5579%09red/hsa:4638%09red/hsa:5530%09red/hsa:5533%09red/hsa:5532%09red/hsa:5257%09red/hsa:1910%09red/hsa:2066%09red/hsa:6786%09red/hsa:2064%09red/hsa:1956%09red/hsa:6546%09red/hs…
Mineral absorption	KEGG PATHWAY	hsa04978	11	51	0.895508057748	1.0	ENSG00000183023|ENSG00000089472|ENSG00000110911|ENSG00000071967|ENSG00000070961|ENSG00000119121|ENSG00000136868|ENSG00000177556|ENSG00000165240|ENSG00000092439|ENSG00000069849	hsa:6546|hsa:9843|hsa:4891|hsa:79901|hsa:490|hsa:140803|hsa:1317|hsa:475|hsa:538|hsa:54822|hsa:483|	6546|9843|4891|79901|490|140803|1317|475|538|54822|483|	http://www.genome.jp/kegg-bin/show_pathway?hsa04978/hsa:140803%09red/hsa:475%09red/hsa:9843%09red/hsa:1317%09red/hsa:79901%09red/hsa:4891%09red/hsa:490%09red/hsa:483%09red/hsa:6546%09red/hsa:538%09red/hsa:54822%09red
Amyotrophic lateral sclerosis (ALS)	KEGG PATHWAY	hsa05014	11	51	0.895508057748	1.0	ENSG00000003393|ENSG00000107758|ENSG00000197442|ENSG00000144566|ENSG00000120910|ENSG00000164305|ENSG00000253607|ENSG00000112062|ENSG00000132906|ENSG00000138814|ENSG00000136986	hsa:57679|hsa:5532|hsa:4217|hsa:5868|hsa:5533|hsa:836|hsa:79139|hsa:1432|hsa:842|hsa:5530|hsa:79139|	57679|5532|4217|5868|5533|836|79139|1432|842|5530|79139|	http://www.genome.jp/kegg-bin/show_pathway?hsa05014/hsa:57679%09red/hsa:836%09red/hsa:5530%09red/hsa:5533%09red/hsa:5532%09red/hsa:5868%09red/hsa:79139%09red/hsa:4217%09red/hsa:842%09red/hsa:1432%09red
Collecting duct acid secretion	KEGG PATHWAY	hsa04966	5	27	0.9037786984	1.0	ENSG00000113504|ENSG00000155097|ENSG00000033627|ENSG00000100554|ENSG00000114573	hsa:10723|hsa:528|hsa:535|hsa:51382|hsa:523|	10723|528|535|51382|523|	http://www.genome.jp/kegg-bin/show_pathway?hsa04966/hsa:51382%09red/hsa:10723%09red/hsa:535%09red/hsa:523%09red/hsa:528%09red
Cytosolic DNA-sensing pathway	KEGG PATHWAY	hsa04623	14	64	0.908715158806	1.0	ENSG00000164430|ENSG00000183735|ENSG00000137275|ENSG00000104365|ENSG00000058600|ENSG00000121851|ENSG00000160710|ENSG00000148606|ENSG00000107201|ENSG00000186141|ENSG00000013503|ENSG00000100413|ENSG00000163568|ENSG00000109320	hsa:115004|hsa:29110|hsa:8737|hsa:3551|hsa:101060521|hsa:84265|hsa:103|hsa:11128|hsa:23586|hsa:10623|hsa:55703|hsa:171568|hsa:9447|hsa:4790|	115004|29110|8737|3551|101060521|84265|103|11128|23586|10623|55703|171568|9447|4790|	http://www.genome.jp/kegg-bin/show_pathway?hsa04623/hsa:3551%09red/hsa:29110%09red/hsa:23586%09red/hsa:171568%09red/hsa:9447%09red/hsa:101060521%09red/hsa:4790%09red/hsa:103%09red/hsa:115004%09red/hsa:11128%09red/hsa:55703%09red/hsa:10623%09red/hsa:8737%09red/hsa:84265%09red
Primary immunodeficiency	KEGG PATHWAY	hsa05340	7	36	0.910248840912	1.0	ENSG00000179583|ENSG00000240505|ENSG00000176124|ENSG00000182866|ENSG00000152457|ENSG00000105639|ENSG00000064490	hsa:4261|hsa:23495|hsa:5788|hsa:3932|hsa:64421|hsa:3718|hsa:8625|	4261|23495|5788|3932|64421|3718|8625|	http://www.genome.jp/kegg-bin/show_pathway?hsa05340/hsa:3718%09red/hsa:5788%09red/hsa:3932%09red/hsa:23495%09red/hsa:64421%09red/hsa:8625%09red/hsa:4261%09red
Taurine and hypotaurine metabolism	KEGG PATHWAY	hsa00430	1	8	0.911451054177	1.0	ENSG00000131067	hsa:2686|	2686|	http://www.genome.jp/kegg-bin/show_pathway?hsa00430/hsa:2686%09red
Fructose and mannose metabolism	KEGG PATHWAY	hsa00051	6	32	0.913256172215	1.0	ENSG00000114268|ENSG00000112699|ENSG00000156515|ENSG00000067057|ENSG00000157353|ENSG00000152556	hsa:5210|hsa:2762|hsa:3098|hsa:5214|hsa:197258|hsa:5213|	5210|2762|3098|5214|197258|5213|	http://www.genome.jp/kegg-bin/show_pathway?hsa00051/hsa:197258%09red/hsa:2762%09red/hsa:5210%09red/hsa:5213%09red/hsa:5214%09red/hsa:3098%09red
Metabolic pathways	KEGG PATHWAY	hsa01100	346	1213	0.917090231947	1.0	ENSG00000122729|ENSG00000172340|ENSG00000138796|ENSG00000138029|ENSG00000113924|ENSG00000101333|ENSG00000152556|ENSG00000204084|ENSG00000067057|ENSG00000023228|ENSG00000100413|ENSG00000168291|ENSG00000100554|ENSG00000182054|ENSG00000106392|ENSG00000166224|ENSG00000197594|ENSG00000048392|ENSG00000185274|ENSG00000012232|ENSG00000019186|ENSG00000159082|ENSG00000197563|ENSG00000163902|ENSG00000131238…	hsa:48|hsa:8801|hsa:3033|hsa:3032|hsa:3081|hsa:5332|hsa:5213|hsa:3633|hsa:5214|hsa:4719|hsa:171568|hsa:5162|hsa:51382|hsa:3418|hsa:56913|hsa:8879|hsa:5167|hsa:50484|hsa:64409|hsa:2137|hsa:1591|hsa:8867|hsa:23556|hsa:6184|hsa:5538|hsa:509|hsa:84706|hsa:56474|hsa:57494|hsa:8854|hsa:58478|hsa:4706|hsa:30815|hsa:54981|hsa:3631|hsa:7390|hsa:2730|hsa:79623|hsa:29929|hsa:23175|hsa:80271|hsa:29922|hsa:52…	48|8801|3033|3032|3081|5332|5213|3633|5214|4719|171568|5162|51382|3418|56913|8879|5167|50484|64409|2137|1591|8867|23556|6184|5538|509|84706|56474|57494|8854|58478|4706|30815|54981|3631|7390|2730|79623|29929|23175|80271|29922|523|8050|5095|9791|5050|1608|10905|55568|2058|9663|10005|2686|4705|11112|262|3620|7991|27430|1635|374378|7915|2531|10623|55790|56603|593|6713|79053|3030|23530|1788|56922|4724…	http://www.genome.jp/kegg-bin/show_pathway?hsa01100/hsa:8394%09red/hsa:79646%09red/hsa:256435%09red/hsa:2632%09red/hsa:159%09red/hsa:158%09red/hsa:2530%09red/hsa:2531%09red/hsa:8540%09red/hsa:129642%09red/hsa:3423%09red/hsa:54187%09red/hsa:145226%09red/hsa:374378%09red/hsa:498%09red/hsa:3081%09red/hsa:4724%09red/hsa:54928%09red/hsa:201595%09red/hsa:1503%09red/hsa:54802%09red/hsa:2027%09red/hsa:88…
Leishmaniasis	KEGG PATHWAY	hsa05140	16	74	0.927352379914	1.0	ENSG00000073756|ENSG00000115415|ENSG00000135341|ENSG00000169896|ENSG00000159128|ENSG00000125730|ENSG00000285082|ENSG00000096968|ENSG00000112062|ENSG00000100030|ENSG00000175104|ENSG00000166501|ENSG00000115232|ENSG00000055208|ENSG00000105329|ENSG00000109320	hsa:5743|hsa:6772|hsa:6885|hsa:3684|hsa:3460|hsa:718|hsa:7099|hsa:3717|hsa:1432|hsa:5594|hsa:7189|hsa:5579|hsa:3676|hsa:23118|hsa:7040|hsa:4790|	5743|6772|6885|3684|3460|718|7099|3717|1432|5594|7189|5579|3676|23118|7040|4790|	http://www.genome.jp/kegg-bin/show_pathway?hsa05140/hsa:5579%09red/hsa:3676%09red/hsa:5594%09red/hsa:6772%09red/hsa:3460%09red/hsa:23118%09red/hsa:7099%09red/hsa:3717%09red/hsa:3684%09red/hsa:4790%09red/hsa:718%09red/hsa:7189%09red/hsa:7040%09red/hsa:1432%09red/hsa:5743%09red/hsa:6885%09red
Biosynthesis of amino acids	KEGG PATHWAY	hsa01230	16	74	0.927352379914	1.0	ENSG00000176974|ENSG00000059573|ENSG00000062485|ENSG00000182054|ENSG00000166123|ENSG00000038274|ENSG00000163931|ENSG00000122729|ENSG00000067057|ENSG00000152556|ENSG00000135069|ENSG00000108515|ENSG00000164904|ENSG00000166411|ENSG00000116761|ENSG00000116984	hsa:6470|hsa:5832|hsa:1431|hsa:3418|hsa:84706|hsa:27430|hsa:7086|hsa:48|hsa:5214|hsa:5213|hsa:29968|hsa:2027|hsa:501|hsa:3419|hsa:1491|hsa:4548|	6470|5832|1431|3418|84706|27430|7086|48|5214|5213|29968|2027|501|3419|1491|4548|	http://www.genome.jp/kegg-bin/show_pathway?hsa01230/hsa:1431%09red/hsa:5832%09red/hsa:2027%09red/hsa:7086%09red/hsa:29968%09red/hsa:48%09red/hsa:6470%09red/hsa:84706%09red/hsa:5213%09red/hsa:5214%09red/hsa:501%09red/hsa:3418%09red/hsa:3419%09red/hsa:1491%09red/hsa:27430%09red/hsa:4548%09red
Pertussis	KEGG PATHWAY	hsa05133	16	75	0.934554877543	1.0	ENSG00000127955|ENSG00000182326|ENSG00000169896|ENSG00000065135|ENSG00000100030|ENSG00000106804|ENSG00000285082|ENSG00000164305|ENSG00000175104|ENSG00000109339|ENSG00000125730|ENSG00000112062|ENSG00000149131|ENSG00000050748|ENSG00000106100|ENSG00000109320	hsa:2773|hsa:716|hsa:3684|hsa:2773|hsa:5594|hsa:727|hsa:7099|hsa:836|hsa:7189|hsa:5602|hsa:718|hsa:1432|hsa:710|hsa:5602|hsa:10392|hsa:4790|	2773|716|3684|2773|5594|727|7099|836|7189|5602|718|1432|710|5602|10392|4790|	http://www.genome.jp/kegg-bin/show_pathway?hsa05133/hsa:2773%09red/hsa:836%09red/hsa:5594%09red/hsa:7099%09red/hsa:3684%09red/hsa:4790%09red/hsa:1432%09red/hsa:718%09red/hsa:7189%09red/hsa:10392%09red/hsa:5602%09red/hsa:710%09red/hsa:727%09red/hsa:716%09red
Basal cell carcinoma	KEGG PATHWAY	hsa05217	11	55	0.934750498917	1.0	ENSG00000111186|ENSG00000103126|ENSG00000128602|ENSG00000107882|ENSG00000168646|ENSG00000111087|ENSG00000134982|ENSG00000138795|ENSG00000106571|ENSG00000185920|ENSG00000082701	hsa:81029|hsa:8312|hsa:6608|hsa:51684|hsa:8313|hsa:2735|hsa:324|hsa:51176|hsa:2737|hsa:5727|hsa:2932|	81029|8312|6608|51684|8313|2735|324|51176|2737|5727|2932|	http://www.genome.jp/kegg-bin/show_pathway?hsa05217/hsa:2932%09red/hsa:51176%09red/hsa:8312%09red/hsa:81029%09red/hsa:6608%09red/hsa:2737%09red/hsa:2735%09red/hsa:51684%09red/hsa:324%09red/hsa:8313%09red/hsa:5727%09red
Glycosaminoglycan biosynthesis - keratan sulfate	KEGG PATHWAY	hsa00533	2	15	0.935809792051	1.0	ENSG00000126091|ENSG00000033170	hsa:6487|hsa:2530|	6487|2530|	http://www.genome.jp/kegg-bin/show_pathway?hsa00533/hsa:2530%09red/hsa:6487%09red
Starch and sucrose metabolism	KEGG PATHWAY	hsa00500	11	56	0.942298580899	1.0	ENSG00000154269|ENSG00000169919|ENSG00000165434|ENSG00000197594|ENSG00000156515|ENSG00000240038|ENSG00000114480|ENSG00000169299|ENSG00000169764|ENSG00000214013|ENSG00000115652	hsa:5169|hsa:2990|hsa:283209|hsa:5167|hsa:3098|hsa:280|hsa:2632|hsa:55276|hsa:7360|hsa:2595|hsa:80146|	5169|2990|283209|5167|3098|280|2632|55276|7360|2595|80146|	http://www.genome.jp/kegg-bin/show_pathway?hsa00500/hsa:2990%09red/hsa:2632%09red/hsa:5169%09red/hsa:283209%09red/hsa:7360%09red/hsa:2595%09red/hsa:3098%09red/hsa:55276%09red/hsa:280%09red/hsa:80146%09red/hsa:5167%09red
Arginine and proline metabolism	KEGG PATHWAY	hsa00330	12	61	0.94822605022	1.0	ENSG00000189221|ENSG00000122884|ENSG00000072210|ENSG00000111275|ENSG00000115419|ENSG00000065154|ENSG00000143149|ENSG00000059573|ENSG00000072682|ENSG00000148672|ENSG00000164904|ENSG00000123505	hsa:4128|hsa:5033|hsa:224|hsa:217|hsa:2744|hsa:4942|hsa:223|hsa:5832|hsa:8974|hsa:2746|hsa:501|hsa:262|	4128|5033|224|217|2744|4942|223|5832|8974|2746|501|262|	http://www.genome.jp/kegg-bin/show_pathway?hsa00330/hsa:224%09red/hsa:5832%09red/hsa:5033%09red/hsa:223%09red/hsa:2746%09red/hsa:2744%09red/hsa:8974%09red/hsa:262%09red/hsa:501%09red/hsa:4942%09red/hsa:4128%09red/hsa:217%09red
Parkinson's disease	KEGG PATHWAY	hsa05012	33	143	0.949485725992	1.0	ENSG00000152234|ENSG00000072062|ENSG00000165629|ENSG00000130985|ENSG00000186010|ENSG00000164305|ENSG00000188906|ENSG00000090266|ENSG00000132388|ENSG00000178741|ENSG00000140740|ENSG00000064692|ENSG00000130414|ENSG00000023228|ENSG00000185485|ENSG00000119421|ENSG00000173175|ENSG00000127955|ENSG00000158828|ENSG00000116459|ENSG00000065135|ENSG00000286001|ENSG00000242086|ENSG00000165637|ENSG00000142875…	hsa:498|hsa:5566|hsa:509|hsa:7317|hsa:51079|hsa:836|hsa:120892|hsa:4708|hsa:7326|hsa:9377|hsa:7385|hsa:9627|hsa:4705|hsa:4719|hsa:6389|hsa:4702|hsa:111|hsa:2773|hsa:65018|hsa:515|hsa:2773|hsa:6389|hsa:6389|hsa:7417|hsa:5567|hsa:4711|hsa:842|hsa:4706|hsa:51465|hsa:118424|hsa:4724|hsa:539|hsa:506|	498|5566|509|7317|51079|836|120892|4708|7326|9377|7385|9627|4705|4719|6389|4702|111|2773|65018|515|2773|6389|6389|7417|5567|4711|842|4706|51465|118424|4724|539|506|	http://www.genome.jp/kegg-bin/show_pathway?hsa05012/hsa:9377%09red/hsa:120892%09red/hsa:515%09red/hsa:842%09red/hsa:539%09red/hsa:7417%09red/hsa:51465%09red/hsa:6389%09red/hsa:509%09red/hsa:7326%09red/hsa:4711%09red/hsa:4719%09red/hsa:4708%09red/hsa:7385%09red/hsa:506%09red/hsa:498%09red/hsa:65018%09red/hsa:2773%09red/hsa:836%09red/hsa:51079%09red/hsa:118424%09red/hsa:4702%09red/hsa:4705%09red/hs…
GABAergic synapse	KEGG PATHWAY	hsa04727	19	90	0.952956315708	1.0	ENSG00000162104|ENSG00000127955|ENSG00000114450|ENSG00000182256|ENSG00000069966|ENSG00000065135|ENSG00000078369|ENSG00000173175|ENSG00000204681|ENSG00000115419|ENSG00000142875|ENSG00000072062|ENSG00000166501|ENSG00000151067|ENSG00000121281|ENSG00000197122|ENSG00000171723|ENSG00000154229|ENSG00000164742	hsa:115|hsa:2773|hsa:59345|hsa:2566|hsa:10681|hsa:2773|hsa:2783|hsa:111|hsa:2550|hsa:2744|hsa:5567|hsa:5566|hsa:5579|hsa:775|hsa:113|hsa:6714|hsa:10243|hsa:5578|hsa:112|	115|2773|59345|2566|10681|2773|2783|111|2550|2744|5567|5566|5579|775|113|6714|10243|5578|112|	http://www.genome.jp/kegg-bin/show_pathway?hsa04727/hsa:5579%09red/hsa:2773%09red/hsa:59345%09red/hsa:775%09red/hsa:2566%09red/hsa:2783%09red/hsa:2744%09red/hsa:5566%09red/hsa:5567%09red/hsa:111%09red/hsa:10243%09red/hsa:115%09red/hsa:6714%09red/hsa:10681%09red/hsa:2550%09red/hsa:113%09red/hsa:5578%09red/hsa:112%09red
Ascorbate and aldarate metabolism	KEGG PATHWAY	hsa00053	4	27	0.955648294033	1.0	ENSG00000143149|ENSG00000111275|ENSG00000164904|ENSG00000072210	hsa:223|hsa:217|hsa:501|hsa:224|	223|217|501|224|	http://www.genome.jp/kegg-bin/show_pathway?hsa00053/hsa:224%09red/hsa:501%09red/hsa:223%09red/hsa:217%09red
Renin-angiotensin system	KEGG PATHWAY	hsa04614	2	17	0.95885074014	1.0	ENSG00000113441|ENSG00000123213	hsa:4012|hsa:57486|	4012|57486|	http://www.genome.jp/kegg-bin/show_pathway?hsa04614/hsa:57486%09red/hsa:4012%09red
Nitrogen metabolism	KEGG PATHWAY	hsa00910	2	17	0.95885074014	1.0	ENSG00000148672|ENSG00000185015	hsa:2746|hsa:377677|	2746|377677|	http://www.genome.jp/kegg-bin/show_pathway?hsa00910/hsa:2746%09red/hsa:377677%09red
Drug metabolism - other enzymes	KEGG PATHWAY	hsa00983	8	46	0.960070576345	1.0	ENSG00000166548|ENSG00000125877|ENSG00000169919|ENSG00000188641|ENSG00000165704|ENSG00000114491|ENSG00000143179|ENSG00000163655	hsa:7084|hsa:3704|hsa:2990|hsa:1806|hsa:3251|hsa:7372|hsa:7371|hsa:8833|	7084|3704|2990|1806|3251|7372|7371|8833|	http://www.genome.jp/kegg-bin/show_pathway?hsa00983/hsa:2990%09red/hsa:1806%09red/hsa:7371%09red/hsa:7372%09red/hsa:3704%09red/hsa:7084%09red/hsa:8833%09red/hsa:3251%09red
Linoleic acid metabolism	KEGG PATHWAY	hsa00591	4	29	0.969303342273	1.0	ENSG00000274114|ENSG00000116711|ENSG00000161905|ENSG00000134716	hsa:246|hsa:5321|hsa:246|hsa:1573|	246|5321|246|1573|	http://www.genome.jp/kegg-bin/show_pathway?hsa00591/hsa:246%09red/hsa:5321%09red/hsa:1573%09red
Cardiac muscle contraction	KEGG PATHWAY	hsa04260	15	78	0.970309048914	1.0	ENSG00000178741|ENSG00000183023|ENSG00000140740|ENSG00000174437|ENSG00000286353|ENSG00000167460|ENSG00000153956|ENSG00000198626|ENSG00000165995|ENSG00000198689|ENSG00000151067|ENSG00000140416|ENSG00000069849|ENSG00000143549|ENSG00000090020	hsa:9377|hsa:6546|hsa:7385|hsa:488|hsa:55799|hsa:7171|hsa:781|hsa:6262|hsa:783|hsa:10479|hsa:775|hsa:7168|hsa:483|hsa:7168|hsa:6548|	9377|6546|7385|488|55799|7171|781|6262|783|10479|775|7168|483|7168|6548|	http://www.genome.jp/kegg-bin/show_pathway?hsa04260/hsa:9377%09red/hsa:7385%09red/hsa:7171%09red/hsa:775%09red/hsa:55799%09red/hsa:783%09red/hsa:781%09red/hsa:6262%09red/hsa:483%09red/hsa:6546%09red/hsa:7168%09red/hsa:6548%09red/hsa:10479%09red/hsa:488%09red
Antigen processing and presentation	KEGG PATHWAY	hsa04612	15	79	0.973666970356	1.0	ENSG00000131467|ENSG00000120837|ENSG00000170606|ENSG00000179583|ENSG00000019582|ENSG00000118260|ENSG00000216490|ENSG00000164733|ENSG00000127022|ENSG00000100600|ENSG00000066136|ENSG00000064490|ENSG00000095794|ENSG00000187522|ENSG00000163131	hsa:10197|hsa:4801|hsa:3308|hsa:4261|hsa:972|hsa:1385|hsa:10437|hsa:1508|hsa:821|hsa:5641|hsa:4802|hsa:8625|hsa:1385|hsa:3306|hsa:1520|	10197|4801|3308|4261|972|1385|10437|1508|821|5641|4802|8625|1385|3306|1520|	http://www.genome.jp/kegg-bin/show_pathway?hsa04612/hsa:10437%09red/hsa:972%09red/hsa:3308%09red/hsa:1520%09red/hsa:821%09red/hsa:1508%09red/hsa:3306%09red/hsa:1385%09red/hsa:4802%09red/hsa:4801%09red/hsa:8625%09red/hsa:5641%09red/hsa:10197%09red/hsa:4261%09red
Malaria	KEGG PATHWAY	hsa05144	8	49	0.974408376372	1.0	ENSG00000255819|ENSG00000005844|ENSG00000285082|ENSG00000123384|ENSG00000213809|ENSG00000261371|ENSG00000169439|ENSG00000105329	hsa:22914|hsa:3683|hsa:7099|hsa:4035|hsa:22914|hsa:5175|hsa:6383|hsa:7040|	22914|3683|7099|4035|22914|5175|6383|7040|	http://www.genome.jp/kegg-bin/show_pathway?hsa05144/hsa:6383%09red/hsa:4035%09red/hsa:7099%09red/hsa:3683%09red/hsa:22914%09red/hsa:7040%09red/hsa:5175%09red
Cell adhesion molecules (CAMs)	KEGG PATHWAY	hsa04514	31	145	0.97829495173	1.0	ENSG00000142949|ENSG00000144668|ENSG00000163531|ENSG00000177707|ENSG00000173482|ENSG00000176124|ENSG00000116815|ENSG00000039068|ENSG00000162631|ENSG00000018236|ENSG00000169760|ENSG00000182985|ENSG00000121594|ENSG00000261371|ENSG00000197965|ENSG00000090863|ENSG00000062038|ENSG00000110400|ENSG00000138448|ENSG00000105855|ENSG00000005844|ENSG00000169896|ENSG00000077943|ENSG00000154721|ENSG00000154654…	hsa:5792|hsa:3680|hsa:23114|hsa:25945|hsa:5797|hsa:5788|hsa:965|hsa:999|hsa:22854|hsa:1272|hsa:22871|hsa:23705|hsa:941|hsa:5175|hsa:4359|hsa:2734|hsa:1001|hsa:5818|hsa:3685|hsa:3696|hsa:3683|hsa:3684|hsa:8516|hsa:58494|hsa:4685|hsa:9378|hsa:4684|hsa:914|hsa:3676|hsa:6383|hsa:4756|	5792|3680|23114|25945|5797|5788|965|999|22854|1272|22871|23705|941|5175|4359|2734|1001|5818|3685|3696|3683|3684|8516|58494|4685|9378|4684|914|3676|6383|4756|	http://www.genome.jp/kegg-bin/show_pathway?hsa04514/hsa:58494%09red/hsa:4684%09red/hsa:3676%09red/hsa:9378%09red/hsa:1272%09red/hsa:23705%09red/hsa:6383%09red/hsa:4756%09red/hsa:941%09red/hsa:965%09red/hsa:5788%09red/hsa:3696%09red/hsa:5175%09red/hsa:22854%09red/hsa:23114%09red/hsa:8516%09red/hsa:22871%09red/hsa:999%09red/hsa:4685%09red/hsa:25945%09red/hsa:5792%09red/hsa:1001%09red/hsa:5797%09red…
Pentose and glucuronate interconversions	KEGG PATHWAY	hsa00040	5	36	0.978749139689	1.0	ENSG00000169764|ENSG00000111275|ENSG00000117448|ENSG00000072210|ENSG00000169919	hsa:7360|hsa:217|hsa:10327|hsa:224|hsa:2990|	7360|217|10327|224|2990|	http://www.genome.jp/kegg-bin/show_pathway?hsa00040/hsa:224%09red/hsa:2990%09red/hsa:10327%09red/hsa:7360%09red/hsa:217%09red
Porphyrin and chlorophyll metabolism	KEGG PATHWAY	hsa00860	6	41	0.979222306707	1.0	ENSG00000089472|ENSG00000023330|ENSG00000188690|ENSG00000090013|ENSG00000136628|ENSG00000169919	hsa:9843|hsa:211|hsa:7390|hsa:645|hsa:2058|hsa:2990|	9843|211|7390|645|2058|2990|	http://www.genome.jp/kegg-bin/show_pathway?hsa00860/hsa:2990%09red/hsa:645%09red/hsa:7390%09red/hsa:9843%09red/hsa:211%09red/hsa:2058%09red
Glycosphingolipid biosynthesis - lacto and neolacto series	KEGG PATHWAY	hsa00601	3	26	0.980270113868	1.0	ENSG00000111728|ENSG00000126091|ENSG00000110080	hsa:6489|hsa:6487|hsa:6484|	6489|6487|6484|	http://www.genome.jp/kegg-bin/show_pathway?hsa00601/hsa:6484%09red/hsa:6487%09red/hsa:6489%09red
Complement and coagulation cascades	KEGG PATHWAY	hsa04610	12	69	0.981498880512	1.0	ENSG00000196352|ENSG00000112936|ENSG00000011422|ENSG00000124491|ENSG00000110799|ENSG00000106804|ENSG00000175899|ENSG00000125730|ENSG00000000971|ENSG00000182326|ENSG00000117335|ENSG00000149131	hsa:1604|hsa:730|hsa:5329|hsa:2162|hsa:7450|hsa:727|hsa:2|hsa:718|hsa:3075|hsa:716|hsa:4179|hsa:710|	1604|730|5329|2162|7450|727|2|718|3075|716|4179|710|	http://www.genome.jp/kegg-bin/show_pathway?hsa04610/hsa:7450%09red/hsa:4179%09red/hsa:718%09red/hsa:3075%09red/hsa:5329%09red/hsa:1604%09red/hsa:2162%09red/hsa:730%09red/hsa:2%09red/hsa:710%09red/hsa:727%09red/hsa:716%09red
Phagosome	KEGG PATHWAY	hsa04145	33	155	0.982298739703	1.0	ENSG00000072274|ENSG00000125730|ENSG00000114573|ENSG00000078142|ENSG00000079950|ENSG00000082781|ENSG00000144635|ENSG00000038945|ENSG00000185896|ENSG00000047249|ENSG00000115020|ENSG00000065665|ENSG00000102189|ENSG00000144566|ENSG00000155097|ENSG00000285082|ENSG00000197102|ENSG00000158270|ENSG00000260314|ENSG00000276600|ENSG00000153246|ENSG00000138448|ENSG00000049245|ENSG00000100554|ENSG00000169896…	hsa:7037|hsa:718|hsa:523|hsa:5289|hsa:8417|hsa:3693|hsa:51143|hsa:4481|hsa:3916|hsa:51606|hsa:200576|hsa:29927|hsa:8411|hsa:5868|hsa:528|hsa:7099|hsa:1778|hsa:81035|hsa:4360|hsa:338382|hsa:22925|hsa:3685|hsa:9341|hsa:51382|hsa:3684|hsa:23480|hsa:9902|hsa:51143|hsa:821|hsa:1520|hsa:7879|hsa:535|hsa:79659|	7037|718|523|5289|8417|3693|51143|4481|3916|51606|200576|29927|8411|5868|528|7099|1778|81035|4360|338382|22925|3685|9341|51382|3684|23480|9902|51143|821|1520|7879|535|79659|	http://www.genome.jp/kegg-bin/show_pathway?hsa04145/hsa:200576%09red/hsa:5289%09red/hsa:338382%09red/hsa:23480%09red/hsa:3916%09red/hsa:535%09red/hsa:5868%09red/hsa:821%09red/hsa:7099%09red/hsa:7879%09red/hsa:51143%09red/hsa:3693%09red/hsa:51382%09red/hsa:7037%09red/hsa:4360%09red/hsa:8411%09red/hsa:22925%09red/hsa:8417%09red/hsa:79659%09red/hsa:718%09red/hsa:528%09red/hsa:523%09red/hsa:9341%09re…
Fat digestion and absorption	KEGG PATHWAY	hsa04975	5	41	0.991490261611	1.0	ENSG00000167114|ENSG00000067113|ENSG00000162407|ENSG00000170835|ENSG00000165029	hsa:10999|hsa:8611|hsa:8613|hsa:1056|hsa:19|	10999|8611|8613|1056|19|	http://www.genome.jp/kegg-bin/show_pathway?hsa04975/hsa:1056%09red/hsa:10999%09red/hsa:19%09red/hsa:8613%09red/hsa:8611%09red
alpha-Linolenic acid metabolism	KEGG PATHWAY	hsa00592	2	25	0.993521064941	1.0	ENSG00000116711|ENSG00000161533	hsa:5321|hsa:51|	5321|51|	http://www.genome.jp/kegg-bin/show_pathway?hsa00592/hsa:5321%09red/hsa:51%09red
Taste transduction	KEGG PATHWAY	hsa04742	7	53	0.993827620059	1.0	ENSG00000115252|ENSG00000072062|ENSG00000173662|ENSG00000142875|ENSG00000111319|ENSG00000164742|ENSG00000166828	hsa:5136|hsa:5566|hsa:80835|hsa:5567|hsa:6337|hsa:112|hsa:6340|	5136|5566|80835|5567|6337|112|6340|	http://www.genome.jp/kegg-bin/show_pathway?hsa04742/hsa:5136%09red/hsa:112%09red/hsa:6340%09red/hsa:5566%09red/hsa:5567%09red/hsa:80835%09red/hsa:6337%09red
Phenylalanine metabolism	KEGG PATHWAY	hsa00360	1	18	0.994016151946	1.0	ENSG00000189221	hsa:4128|	4128|	http://www.genome.jp/kegg-bin/show_pathway?hsa00360/hsa:4128%09red
Intestinal immune network for IgA production	KEGG PATHWAY	hsa04672	6	49	0.99491550335	1.0	ENSG00000006062|ENSG00000121594|ENSG00000240505|ENSG00000134470|ENSG00000115232|ENSG00000105329	hsa:9020|hsa:941|hsa:23495|hsa:3601|hsa:3676|hsa:7040|	9020|941|23495|3601|3676|7040|	http://www.genome.jp/kegg-bin/show_pathway?hsa04672/hsa:3601%09red/hsa:3676%09red/hsa:941%09red/hsa:23495%09red/hsa:7040%09red/hsa:9020%09red
MicroRNAs in cancer	KEGG PATHWAY	hsa05206	66	297	0.995011053508	1.0	ENSG00000074181|ENSG00000134853|ENSG00000169946|ENSG00000073756|ENSG00000048052|ENSG00000041982|ENSG00000132155|ENSG00000143384|ENSG00000156103|ENSG00000005339|ENSG00000158402|ENSG00000164305|ENSG00000198793|ENSG00000166501|ENSG00000100784|ENSG00000134250|ENSG00000146648|ENSG00000167193|ENSG00000143549|ENSG00000150593|ENSG00000026508|ENSG00000164045|ENSG00000019186|ENSG00000100030|ENSG00000108846…	hsa:4854|hsa:5156|hsa:23414|hsa:5743|hsa:9759|hsa:3371|hsa:5894|hsa:4170|hsa:4325|hsa:1387|hsa:995|hsa:836|hsa:2475|hsa:5579|hsa:9252|hsa:4851|hsa:1956|hsa:1398|hsa:7168|hsa:27250|hsa:960|hsa:993|hsa:1591|hsa:5594|hsa:4363|hsa:4194|hsa:5604|hsa:9759|hsa:472|hsa:57521|hsa:1786|hsa:6774|hsa:23405|hsa:6655|hsa:7148|hsa:4193|hsa:900|hsa:7329|hsa:2146|hsa:6654|hsa:5962|hsa:3551|hsa:2033|hsa:5336|hsa:2…	4854|5156|23414|5743|9759|3371|5894|4170|4325|1387|995|836|2475|5579|9252|4851|1956|1398|7168|27250|960|993|1591|5594|4363|4194|5604|9759|472|57521|1786|6774|23405|6655|7148|4193|900|7329|2146|6654|5962|3551|2033|5336|2744|399694|324|7430|23411|5296|5156|2064|4790|1788|7168|6935|3845|672|5578|5581|9493|5728|8434|4363|6093|659|	http://www.genome.jp/kegg-bin/show_pathway?hsa05206/hsa:3551%09red/hsa:5581%09red/hsa:5336%09red/hsa:9252%09red/hsa:5962%09red/hsa:7430%09red/hsa:1956%09red/hsa:6935%09red/hsa:5579%09red/hsa:5578%09red/hsa:1788%09red/hsa:23405%09red/hsa:900%09red/hsa:1398%09red/hsa:2744%09red/hsa:1786%09red/hsa:2064%09red/hsa:960%09red/hsa:2146%09red/hsa:5728%09red/hsa:672%09red/hsa:4325%09red/hsa:5604%09red/hsa:…
Oxidative phosphorylation	KEGG PATHWAY	hsa00190	24	133	0.996202378801	1.0	ENSG00000152234|ENSG00000114573|ENSG00000186010|ENSG00000090266|ENSG00000178741|ENSG00000140740|ENSG00000241837|ENSG00000023228|ENSG00000185485|ENSG00000119421|ENSG00000165629|ENSG00000116459|ENSG00000286001|ENSG00000242086|ENSG00000155097|ENSG00000136521|ENSG00000004779|ENSG00000100554|ENSG00000164258|ENSG00000130414|ENSG00000047249|ENSG00000033627|ENSG00000110955|ENSG00000138777	hsa:498|hsa:523|hsa:51079|hsa:4708|hsa:9377|hsa:7385|hsa:539|hsa:4719|hsa:6389|hsa:4702|hsa:509|hsa:515|hsa:6389|hsa:6389|hsa:528|hsa:4711|hsa:4706|hsa:51382|hsa:4724|hsa:4705|hsa:51606|hsa:535|hsa:506|hsa:27068|	498|523|51079|4708|9377|7385|539|4719|6389|4702|509|515|6389|6389|528|4711|4706|51382|4724|4705|51606|535|506|27068|	http://www.genome.jp/kegg-bin/show_pathway?hsa00190/hsa:9377%09red/hsa:515%09red/hsa:535%09red/hsa:539%09red/hsa:6389%09red/hsa:523%09red/hsa:4711%09red/hsa:51382%09red/hsa:4719%09red/hsa:27068%09red/hsa:7385%09red/hsa:506%09red/hsa:528%09red/hsa:498%09red/hsa:509%09red/hsa:4708%09red/hsa:51079%09red/hsa:51606%09red/hsa:4702%09red/hsa:4705%09red/hsa:4706%09red/hsa:4724%09red
Arachidonic acid metabolism	KEGG PATHWAY	hsa00590	8	62	0.996897265652	1.0	ENSG00000134716|ENSG00000120915|ENSG00000116711|ENSG00000131067|ENSG00000124212|ENSG00000073756|ENSG00000274114|ENSG00000161905	hsa:1573|hsa:2053|hsa:5321|hsa:2686|hsa:5740|hsa:5743|hsa:246|hsa:246|	1573|2053|5321|2686|5740|5743|246|246|	http://www.genome.jp/kegg-bin/show_pathway?hsa00590/hsa:2686%09red/hsa:5321%09red/hsa:5743%09red/hsa:5740%09red/hsa:2053%09red/hsa:246%09red/hsa:1573%09red
Hematopoietic cell lineage	KEGG PATHWAY	hsa04640	13	88	0.997684256157	1.0	ENSG00000196352|ENSG00000185291|ENSG00000026508|ENSG00000072274|ENSG00000169896|ENSG00000273189|ENSG00000077238|ENSG00000122025|ENSG00000116824|ENSG00000115232|ENSG00000213949|ENSG00000198223|ENSG00000049130	hsa:1604|hsa:3563|hsa:960|hsa:7037|hsa:3684|hsa:2323|hsa:3566|hsa:2322|hsa:914|hsa:3676|hsa:3672|hsa:1438|hsa:4254|	1604|3563|960|7037|3684|2323|3566|2322|914|3676|3672|1438|4254|	http://www.genome.jp/kegg-bin/show_pathway?hsa04640/hsa:3676%09red/hsa:914%09red/hsa:3672%09red/hsa:1438%09red/hsa:3563%09red/hsa:3684%09red/hsa:3566%09red/hsa:1604%09red/hsa:960%09red/hsa:2323%09red/hsa:7037%09red/hsa:2322%09red/hsa:4254%09red
Alcoholism	KEGG PATHWAY	hsa05034	34	180	0.997897126273	1.0	ENSG00000108840|ENSG00000072062|ENSG00000099284|ENSG00000048052|ENSG00000148053|ENSG00000173175|ENSG00000213639|ENSG00000069966|ENSG00000163517|ENSG00000213676|ENSG00000189221|ENSG00000115904|ENSG00000118260|ENSG00000078369|ENSG00000004660|ENSG00000169032|ENSG00000068024|ENSG00000146592|ENSG00000157613|ENSG00000171720|ENSG00000132155|ENSG00000095794|ENSG00000127955|ENSG00000114450|ENSG00000065135…	hsa:10014|hsa:5566|hsa:55506|hsa:9759|hsa:4915|hsa:111|hsa:5500|hsa:10681|hsa:79885|hsa:1388|hsa:4128|hsa:6654|hsa:1385|hsa:2783|hsa:84254|hsa:5604|hsa:9759|hsa:9586|hsa:90993|hsa:8841|hsa:5894|hsa:1385|hsa:2773|hsa:59345|hsa:2773|hsa:399694|hsa:1386|hsa:3845|hsa:64764|hsa:5594|hsa:6655|hsa:9555|hsa:673|hsa:8520|	10014|5566|55506|9759|4915|111|5500|10681|79885|1388|4128|6654|1385|2783|84254|5604|9759|9586|90993|8841|5894|1385|2773|59345|2773|399694|1386|3845|64764|5594|6655|9555|673|8520|	http://www.genome.jp/kegg-bin/show_pathway?hsa05034/hsa:64764%09red/hsa:59345%09red/hsa:9586%09red/hsa:10014%09red/hsa:90993%09red/hsa:4128%09red/hsa:84254%09red/hsa:5604%09red/hsa:10681%09red/hsa:4915%09red/hsa:5594%09red/hsa:2783%09red/hsa:673%09red/hsa:55506%09red/hsa:6655%09red/hsa:6654%09red/hsa:9555%09red/hsa:3845%09red/hsa:9759%09red/hsa:2773%09red/hsa:399694%09red/hsa:1388%09red/hsa:1386%…
Staphylococcus aureus infection	KEGG PATHWAY	hsa05150	6	57	0.998870000691	1.0	ENSG00000005844|ENSG00000182326|ENSG00000169896|ENSG00000106804|ENSG00000125730|ENSG00000000971	hsa:3683|hsa:716|hsa:3684|hsa:727|hsa:718|hsa:3075|	3683|716|3684|727|718|3075|	http://www.genome.jp/kegg-bin/show_pathway?hsa05150/hsa:727%09red/hsa:3683%09red/hsa:3684%09red/hsa:718%09red/hsa:3075%09red/hsa:716%09red
Nicotine addiction	KEGG PATHWAY	hsa05033	3	40	0.999065757531	1.0	ENSG00000179520|ENSG00000182256|ENSG00000125675	hsa:246213|hsa:2566|hsa:2892|	246213|2566|2892|	http://www.genome.jp/kegg-bin/show_pathway?hsa05033/hsa:2566%09red/hsa:246213%09red/hsa:2892%09red
Retinol metabolism	KEGG PATHWAY	hsa00830	7	64	0.99915352104	1.0	ENSG00000003137|ENSG00000072042|ENSG00000167600|ENSG00000025423|ENSG00000042445|ENSG00000139988|ENSG00000128918	hsa:56603|hsa:51109|hsa:29785|hsa:8630|hsa:54884|hsa:145226|hsa:8854|	56603|51109|29785|8630|54884|145226|8854|	http://www.genome.jp/kegg-bin/show_pathway?hsa00830/hsa:29785%09red/hsa:54884%09red/hsa:8854%09red/hsa:56603%09red/hsa:145226%09red/hsa:8630%09red/hsa:51109%09red
Tyrosine metabolism	KEGG PATHWAY	hsa00350	2	35	0.999418163296	1.0	ENSG00000189221|ENSG00000113924	hsa:4128|hsa:3081|	4128|3081|	http://www.genome.jp/kegg-bin/show_pathway?hsa00350/hsa:4128%09red/hsa:3081%09red
Rheumatoid arthritis	KEGG PATHWAY	hsa05323	11	91	0.999708076625	1.0	ENSG00000005844|ENSG00000121594|ENSG00000100554|ENSG00000114573|ENSG00000155097|ENSG00000285082|ENSG00000047249|ENSG00000154188|ENSG00000033627|ENSG00000105329|ENSG00000141655	hsa:3683|hsa:941|hsa:51382|hsa:523|hsa:528|hsa:7099|hsa:51606|hsa:284|hsa:535|hsa:7040|hsa:8792|	3683|941|51382|523|528|7099|51606|284|535|7040|8792|	http://www.genome.jp/kegg-bin/show_pathway?hsa05323/hsa:941%09red/hsa:8792%09red/hsa:7099%09red/hsa:3683%09red/hsa:284%09red/hsa:535%09red/hsa:528%09red/hsa:51606%09red/hsa:51382%09red/hsa:523%09red/hsa:7040%09red
Cytokine-cytokine receptor interaction	KEGG PATHWAY	hsa04060	48	265	0.999889888251	1.0	ENSG00000146648|ENSG00000134853|ENSG00000113594|ENSG00000113494|ENSG00000127863|ENSG00000198223|ENSG00000121989|ENSG00000174564|ENSG00000115170|ENSG00000103522|ENSG00000121858|ENSG00000138696|ENSG00000185291|ENSG00000112964|ENSG00000105329|ENSG00000163513|ENSG00000135503|ENSG00000185436|ENSG00000145431|ENSG00000081985|ENSG00000134470|ENSG00000146072|ENSG00000110324|ENSG00000142166|ENSG00000122025…	hsa:1956|hsa:5156|hsa:3977|hsa:5618|hsa:55504|hsa:1438|hsa:92|hsa:53833|hsa:90|hsa:50615|hsa:8743|hsa:658|hsa:3563|hsa:2690|hsa:7040|hsa:7048|hsa:91|hsa:163702|hsa:56034|hsa:3595|hsa:3601|hsa:27242|hsa:3587|hsa:3454|hsa:2322|hsa:8792|hsa:3953|hsa:8764|hsa:23495|hsa:3460|hsa:3594|hsa:7424|hsa:3572|hsa:3566|hsa:5156|hsa:657|hsa:4254|hsa:8795|hsa:9180|hsa:1439|hsa:3556|hsa:3604|hsa:8809|hsa:3467|hsa…	1956|5156|3977|5618|55504|1438|92|53833|90|50615|8743|658|3563|2690|7040|7048|91|163702|56034|3595|3601|27242|3587|3454|2322|8792|3953|8764|23495|3460|3594|7424|3572|3566|5156|657|4254|8795|9180|1439|3556|3604|8809|3467|2323|3588|3455|659|	http://www.genome.jp/kegg-bin/show_pathway?hsa04060/hsa:3601%09red/hsa:3604%09red/hsa:3953%09red/hsa:163702%09red/hsa:3977%09red/hsa:56034%09red/hsa:3563%09red/hsa:3566%09red/hsa:8795%09red/hsa:9180%09red/hsa:50615%09red/hsa:3595%09red/hsa:3594%09red/hsa:3454%09red/hsa:3455%09red/hsa:657%09red/hsa:8764%09red/hsa:8792%09red/hsa:1956%09red/hsa:3572%09red/hsa:8743%09red/hsa:5156%09red/hsa:3556%09red…
Type I diabetes mellitus	KEGG PATHWAY	hsa04940	2	45	0.999951024405	1.0	ENSG00000003147|ENSG00000121594	hsa:3382|hsa:941|	3382|941|	http://www.genome.jp/kegg-bin/show_pathway?hsa04940/hsa:941%09red/hsa:3382%09red
Chemical carcinogenesis	KEGG PATHWAY	hsa05204	7	80	0.999962794771	1.0	ENSG00000085871|ENSG00000137944|ENSG00000143819|ENSG00000197448|ENSG00000143437|ENSG00000073756|ENSG00000170899	hsa:4258|hsa:56267|hsa:2052|hsa:373156|hsa:405|hsa:5743|hsa:2941|	4258|56267|2052|373156|405|5743|2941|	http://www.genome.jp/kegg-bin/show_pathway?hsa05204/hsa:2941%09red/hsa:405%09red/hsa:5743%09red/hsa:2052%09red/hsa:4258%09red/hsa:56267%09red/hsa:373156%09red
Allograft rejection	KEGG PATHWAY	hsa05330	1	39	0.999979195367	1.0	ENSG00000121594	hsa:941|	941|	http://www.genome.jp/kegg-bin/show_pathway?hsa05330/hsa:941%09red
Steroid hormone biosynthesis	KEGG PATHWAY	hsa00140	3	57	0.999982126384	1.0	ENSG00000101846|ENSG00000145545|ENSG00000025423	hsa:412|hsa:6715|hsa:8630|	412|6715|8630|	http://www.genome.jp/kegg-bin/show_pathway?hsa00140/hsa:412%09red/hsa:6715%09red/hsa:8630%09red
Metabolism of xenobiotics by cytochrome P450	KEGG PATHWAY	hsa00980	5	74	0.999990760702	1.0	ENSG00000167600|ENSG00000085871|ENSG00000170899|ENSG00000197448|ENSG00000143819	hsa:29785|hsa:4258|hsa:2941|hsa:373156|hsa:2052|	29785|4258|2941|373156|2052|	http://www.genome.jp/kegg-bin/show_pathway?hsa00980/hsa:2941%09red/hsa:373156%09red/hsa:4258%09red/hsa:29785%09red/hsa:2052%09red
Drug metabolism - cytochrome P450	KEGG PATHWAY	hsa00982	4	68	0.999992443422	1.0	ENSG00000085871|ENSG00000189221|ENSG00000170899|ENSG00000197448	hsa:4258|hsa:4128|hsa:2941|hsa:373156|	4258|4128|2941|373156|	http://www.genome.jp/kegg-bin/show_pathway?hsa00982/hsa:2941%09red/hsa:373156%09red/hsa:4258%09red/hsa:4128%09red
Graft-versus-host disease	KEGG PATHWAY	hsa05332	1	43	0.999992927078	1.0	ENSG00000121594	hsa:941|	941|	http://www.genome.jp/kegg-bin/show_pathway?hsa05332/hsa:941%09red
Autoimmune thyroid disease	KEGG PATHWAY	hsa05320	1	54	0.999999636335	1.0	ENSG00000121594	hsa:941|	941|	http://www.genome.jp/kegg-bin/show_pathway?hsa05320/hsa:941%09red
Ribosome	KEGG PATHWAY	hsa03010	12	134	0.99999971242	1.0	ENSG00000240370|ENSG00000242444|ENSG00000180992|ENSG00000243927|ENSG00000083845|ENSG00000231500|ENSG00000241962|ENSG00000108107|ENSG00000249773|ENSG00000105364|ENSG00000172172|ENSG00000082515	hsa:6137|hsa:6141|hsa:64928|hsa:64968|hsa:6193|hsa:6222|hsa:51263|hsa:6158|hsa:51373|hsa:51073|hsa:28998|hsa:29093|	6137|6141|64928|64968|6193|6222|51263|6158|51373|51073|28998|29093|	http://www.genome.jp/kegg-bin/show_pathway?hsa03010/hsa:64968%09red/hsa:6141%09red/hsa:6158%09red/hsa:6193%09red/hsa:6222%09red/hsa:51073%09red/hsa:51373%09red/hsa:29093%09red/hsa:64928%09red/hsa:6137%09red/hsa:51263%09red/hsa:28998%09red
Systemic lupus erythematosus	KEGG PATHWAY	hsa05322	12	136	0.999999805352	1.0	ENSG00000112936|ENSG00000130402|ENSG00000121594|ENSG00000100028|ENSG00000182326|ENSG00000099284|ENSG00000113648|ENSG00000125835|ENSG00000106804|ENSG00000072110|ENSG00000125730|ENSG00000116747	hsa:730|hsa:81|hsa:941|hsa:6634|hsa:716|hsa:55506|hsa:9555|hsa:6628|hsa:727|hsa:87|hsa:718|hsa:6738|	730|81|941|6634|716|55506|9555|6628|727|87|718|6738|	http://www.genome.jp/kegg-bin/show_pathway?hsa05322/hsa:941%09red/hsa:6634%09red/hsa:6628%09red/hsa:55506%09red/hsa:718%09red/hsa:9555%09red/hsa:87%09red/hsa:81%09red/hsa:730%09red/hsa:6738%09red/hsa:727%09red/hsa:716%09red
Neuroactive ligand-receptor interaction	KEGG PATHWAY	hsa04080	23	275	1.0	1.0	ENSG00000151090|ENSG00000125675|ENSG00000113494|ENSG00000112964|ENSG00000080644|ENSG00000108405|ENSG00000169684|ENSG00000204681|ENSG00000196277|ENSG00000089041|ENSG00000116678|ENSG00000164418|ENSG00000198121|ENSG00000182256|ENSG00000148498|ENSG00000144407|ENSG00000171517|ENSG00000182771|ENSG00000113580|ENSG00000100300|ENSG00000151617|ENSG00000135124|ENSG00000196689	hsa:7068|hsa:2892|hsa:5618|hsa:2690|hsa:1136|hsa:5023|hsa:1138|hsa:2550|hsa:2917|hsa:5027|hsa:3953|hsa:2898|hsa:1902|hsa:2566|hsa:56288|hsa:5746|hsa:23566|hsa:2894|hsa:2908|hsa:706|hsa:1910|hsa:5025|hsa:7442|	7068|2892|5618|2690|1136|5023|1138|2550|2917|5027|3953|2898|1902|2566|56288|5746|23566|2894|2908|706|1910|5025|7442|	http://www.genome.jp/kegg-bin/show_pathway?hsa04080/hsa:706%09red/hsa:3953%09red/hsa:5023%09red/hsa:5027%09red/hsa:5025%09red/hsa:2908%09red/hsa:1136%09red/hsa:23566%09red/hsa:5746%09red/hsa:1910%09red/hsa:2566%09red/hsa:2898%09red/hsa:2894%09red/hsa:2892%09red/hsa:2917%09red/hsa:2690%09red/hsa:7442%09red/hsa:7068%09red/hsa:1902%09red/hsa:56288%09red/hsa:2550%09red/hsa:5618%09red/hsa:1138%09red
Olfactory transduction	KEGG PATHWAY	hsa04740	7	405	1.0	1.0	ENSG00000072062|ENSG00000145349|ENSG00000142875|ENSG00000100077|ENSG00000154678|ENSG00000185532|ENSG00000148660	hsa:5566|hsa:817|hsa:5567|hsa:157|hsa:5137|hsa:5592|hsa:818|	5566|817|5567|157|5137|5592|818|	http://www.genome.jp/kegg-bin/show_pathway?hsa04740/hsa:5137%09red/hsa:818%09red/hsa:157%09red/hsa:817%09red/hsa:5566%09red/hsa:5567%09red/hsa:5592%09red
--------------------
#Term	Database	ID	Input number	Background number	P-Value	Corrected P-Value	Input	KEGG_ID/KO	Entrez_ID	Hyperlink
--------------------
#Term	Database	ID	Input number	Background number	P-Value	Corrected P-Value	Input	KEGG_ID/KO	Entrez_ID	Hyperlink
--------------------
