# Supplementary material for: Comprehensive profile and contrastive analysis of circular RNA expression in cervical squamous carcinoma and adenocarcinoma
Source: PeerJ. 2023 Jan 26;11:e14759. doi: 10.7717/peerj.14759 (PMC9884480; doi:10.7717/peerj.14759)
Supplement: Supplemental Information 1 [file peerj-11-14759-s001.zip › Supp tables and figs 77018/File S8_Differently expressed circRNAs.xlsx]

## Sheet: up_SCC down_ADC
CircRNA_ID	log2.Fold_change(S_1 vs. S_2).	p.value	q.value.Storey.et.al..2003.		log2.Fold_change(A_1 vs. A_2).	p.value	q.value.Storey.et.al..2003.		log2.Fold_change(AS_1 vs. AS_2.	p.value	q.value.Storey.et.al..2003.
hsa_circ_0005210	2.9479	4.565e-22	1.3826e-21		-6.4006	1.8917e-10	8.3551e-11		0.32575	0.3204	0.050527
hsa_circ_0006173	6.3045	2.8493e-11	2.8615e-11		-4.9856	0.00013529	1.8515e-05		0.78519	0.029775	0.0054417
hsa_circ_0003521	4.6264	0.00023513	5.4309e-05		-4.9856	0.00013529	1.8515e-05		-0.062812	0.90091	0.12827
hsa_circ_0003520	8.0859	5.9601e-31	2.9039e-30		-2.72	8.2091e-13	5.5606e-13		0.030298	0.95278	0.1341
hsa_circ_0045416	6.8895	9.4837e-16	1.644e-15		-5.4006	7.8448e-06	1.3866e-06		0.78519	0.029775	0.0054417
hsa_circ_0021421	5.4744	5.1827e-07	2.3367e-07		-4.4006	0.0025921	0.00029175		0.20022	0.71353	0.10426
hsa_circ_0004320	4.6264	0.00023513	5.4309e-05		-6.4881	5.3507e-11	2.5316e-11		-0.062812	0.90091	0.12827
hsa_circ_0003898	2.1613	5.5214e-08	3.1706e-08		-5.7226	4.9631e-07	1.0755e-07		0.42262	0.11636	0.019714
hsa_circ_0073027	6.1119	4.2912e-10	3.6715e-10		-5.5706	1.9535e-06	3.8716e-07		0.42262	0.26687	0.042672
hsa_circ_0009131	6.6968	4.1431e-14	6.1181e-14		-6.4006	1.8917e-10	8.3551e-11		0.32575	0.3204	0.050527
hsa_circ_0063206	4.6264	0.00023513	5.4309e-05		-4.4006	0.0025921	0.00029175		-0.38474	0.46905	0.071569
hsa_circ_0003446	5.6264	1.2024e-07	6.3823e-08		-6.208	2.4582e-09	8.5035e-10		-0.31074	0.29495	0.046981
hsa_circ_0001590	7.5524	6.0649e-23	1.9242e-22		-7.3075	1.0054e-17	1.4372e-17		0.61526	0.018955	0.0035918
hsa_circ_0007961	6.1119	4.2912e-10	3.6715e-10		-4.9856	0.00013529	1.8515e-05		-0.79978	0.10105	0.017175
hsa_circ_0061405	6.4744	2.0077e-12	2.4003e-12		-8.3779	1.0355e-32	5.5298e-32		-0.13681	0.5548	0.083143
hsa_circ_0008777	2.3118	1.6783e-14	2.5459e-14		-2.1126	3.6123e-19	6.1368e-19		0.9714	9.7447e-07	5.0136e-07
hsa_circ_0061491	5.764	2.8531e-08	1.7483e-08		-6.8601	1.1488e-13	9.1126e-14		0.29333	0.29721	0.047301
hsa_circ_0005534	2.8166	1.595e-19	3.9706e-19		-8.1555	7.7577e-29	3.2686e-28		0.93719	0.0078714	0.001559
hsa_circ_0002622	6.5524	5.4389e-13	6.9208e-13		-7.208	9.902e-17	1.1978e-16		0.61526	0.18963	0.031384
hsa_circ_0001460	7.4338	1.8629e-21	5.3307e-21		-2.97	1.4097e-31	7.1408e-31		-0.044664	0.79675	0.11506
hsa_circ_0064576	5.4744	5.1827e-07	2.3367e-07		-4.9856	0.00013529	1.8515e-05		-0.062812	0.90091	0.12827
hsa_circ_0011159	5.6264	1.2024e-07	6.3823e-08		-3.9856	0.011895	0.0012402		0.3157	0.24585	0.039477
hsa_circ_0007585	4.3045	0.0011827	0.00022575		-5.5706	1.9535e-06	3.8716e-07		0.61526	0.30963	0.048894
hsa_circ_0015928	5.764	2.8531e-08	1.7483e-08		-4.9856	0.00013529	1.8515e-05		0.20022	0.71353	0.10426
hsa_circ_0053046	4.8895	4.8596e-05	1.3657e-05		-6.9856	1.056e-14	9.4597e-15		-0.12171	0.83667	0.12001
hsa_circ_0000304	5.1119	1.039e-05	3.5187e-06		-5.5706	1.9535e-06	3.8716e-07		0.61526	0.24072	0.038957
hsa_circ_0038758	5.1119	1.039e-05	3.5187e-06		-5.5706	1.9535e-06	3.8716e-07		0.61526	0.24072	0.038957
hsa_circ_0008535	6.1119	4.2912e-10	3.6715e-10		-7.4881	1.1283e-19	2.0321e-19		-0.16235	0.66533	0.098339
hsa_circ_0004373	6.6264	1.4921e-13	2.0455e-13		-6.9856	1.056e-14	9.4597e-15		-0.55466	0.076745	0.013344
hsa_circ_0005676	6.3045	2.8493e-11	2.8615e-11		-4.7226	0.00058364	7.2086e-05		0.20022	0.71353	0.10426
hsa_circ_0006592	6.3045	2.8493e-11	2.8615e-11		-6.4881	5.3507e-11	2.5316e-11		0.61526	0.18963	0.031384
hsa_circ_0004991	5.4744	5.1827e-07	2.3367e-07		-4.4006	0.0025921	0.00029175		-0.70667	0.24519	0.039402
hsa_circ_0008804	2.1024	1.3306e-11	1.4522e-11		-6.6486	4.4365e-12	2.6519e-12		0.12983	0.74961	0.10893
hsa_circ_0008809	2.0093	1.1568e-08	7.7733e-09		-6.7226	1.299e-12	8.3792e-13		0.26734	0.35933	0.056186
hsa_circ_0008808	5.8895	6.9117e-09	4.7094e-09		-6.5706	1.5319e-11	8.5902e-12		-0.19209	0.69442	0.10204
hsa_circ_0081536	6.005	1.7068e-09	1.3025e-09		-5.4006	7.8448e-06	1.3866e-06		-0.79978	0.10105	0.017175
hsa_circ_0079420	7.0594	2.3778e-17	4.9292e-17		-5.8601	1.2844e-07	3.3103e-08		0.46326	0.17145	0.028604
hsa_circ_0017523	8.4543	5.5563e-38	3.6617e-37		-2.2008	5.4237e-33	2.9305e-32		-0.062812	0.90091	0.12827
hsa_circ_0042802	6.3045	2.8493e-11	2.8615e-11		-5.7226	4.9631e-07	1.0755e-07		0.83765	0.042927	0.0076987
hsa_circ_0034755	5.8895	6.9117e-09	4.7094e-09		-6.793	3.8438e-13	2.6613e-13		0.29333	0.54728	0.082436
hsa_circ_0068054	6.5524	5.4389e-13	6.9208e-13		-6.793	3.8438e-13	2.6613e-13		-0.60713	0.2305	0.037555
hsa_circ_0044960	4.8895	4.8596e-05	1.3657e-05		-4.9856	0.00013529	1.8515e-05		0.61526	0.30963	0.048894
hsa_circ_0007073	6.2114	1.0971e-10	1.0044e-10		-5.4006	7.8448e-06	1.3866e-06		0.61526	0.15076	0.025268
hsa_circ_0076155	6.9484	2.7493e-16	5.0631e-16		-5.9856	3.382e-08	9.6954e-09		0.78519	0.029775	0.0054417
hsa_circ_0074441	4.6264	0.00023513	5.4309e-05		-5.7226	4.9631e-07	1.0755e-07		-0.9697	0.040154	0.0072416
hsa_circ_0004793	4.3045	0.0011827	0.00022575		-7.1555	3.1433e-16	3.615e-16		0.61526	0.097087	0.016623
hsa_circ_0033426	6.005	1.7068e-09	1.3025e-09		-6.6486	4.4365e-12	2.6519e-12		0.35223	0.42641	0.065699
hsa_circ_0008965	5.1119	1.039e-05	3.5187e-06		-6.3075	6.7736e-10	2.7554e-10		-0.60713	0.2305	0.037555
hsa_circ_0038728	5.764	2.8531e-08	1.7483e-08		-5.9856	3.382e-08	9.6954e-09		-0.062812	0.90091	0.12827
hsa_circ_0000701	2.4243	2.3048e-10	2.0697e-10		-4.0497	4.0802e-45	3.6505e-44		-0.9697	8.5056e-05	2.7072e-05
hsa_circ_0002452	2.3312	9.2118e-07	4.0931e-07		-5.8601	1.2844e-07	3.3103e-08		0.61526	0.15076	0.025268
hsa_circ_0002453	3.1792	2.1358e-14	3.2297e-14		-6.208	2.4582e-09	8.5035e-10		-0.062812	0.90091	0.12827
hsa_circ_0007860	2.3312	9.2118e-07	4.0931e-07		-5.208	3.2194e-05	4.9115e-06		0.61526	0.30963	0.048894
hsa_circ_0065243	3.1247	9.6285e-14	1.3599e-13		-2.0024	5.0215e-10	2.1756e-10		0.94784	7.5599e-07	3.9243e-07
hsa_circ_0085170	7.4338	1.8629e-21	5.3307e-21		-8.0154	1.2648e-26	4.3134e-26		-0.57738	0.083372	0.014447
hsa_circ_0006659	2.0093	2.78e-12	3.2315e-12		-6.6486	4.4365e-12	2.6519e-12		-0.9697	0.00037868	0.00010099
hsa_circ_0027810	6.005	1.7068e-09	1.3025e-09		-6.1011	9.0493e-09	2.8472e-09		0.44534	0.21336	0.034957
hsa_circ_0003622	5.4744	5.1827e-07	2.3367e-07		-7.208	9.902e-17	1.1978e-16		0.39287	0.33595	0.052798
hsa_circ_0061920	5.6264	1.2024e-07	6.3823e-08		-5.5706	1.9535e-06	3.8716e-07		-0.66485	0.04247	0.0076388
hsa_circ_0000845	2.1613	5.5214e-08	3.1706e-08		-6.793	3.8438e-13	2.6613e-13		-0.17324	0.56049	0.083903
hsa_circ_0004345	5.6264	1.2024e-07	6.3823e-08		-6.208	2.4582e-09	8.5035e-10		0.030298	0.9183	0.13033
hsa_circ_0002037	2.3312	9.2118e-07	4.0931e-07		-5.8601	1.2844e-07	3.3103e-08		-0.84417	0.043868	0.0078476
hsa_circ_0015140	2.5536	3.6959e-15	6.0724e-15		-4.9856	0.00013529	1.8515e-05		-0.9697	0.040154	0.0072416
hsa_circ_0079416	3.8895	0.0062266	0.0010802		-4.7226	0.00058364	7.2086e-05		0.12983	0.74961	0.10893
hsa_circ_0036287	3.8895	0.0062266	0.0010802		-5.5706	1.9535e-06	3.8716e-07		-0.70667	0.24519	0.039402
hsa_circ_0003545	6.2114	1.0971e-10	1.0044e-10		-7.6101	4.1638e-21	8.8667e-21		0.83765	0.042927	0.0076987
hsa_circ_0000017	5.4744	5.1827e-07	2.3367e-07		-5.4006	7.8448e-06	1.3866e-06		-0.062812	0.90091	0.12827
hsa_circ_0049336	4.8895	4.8596e-05	1.3657e-05		-5.9856	3.382e-08	9.6954e-09		0.78519	0.029775	0.0054417
hsa_circ_0025640	2.8837	3.7724e-11	3.7712e-11		-4.4006	0.0025921	0.00029175		0.29333	0.54728	0.082436
hsa_circ_0001985	5.764	2.8531e-08	1.7483e-08		-5.7226	4.9631e-07	1.0755e-07		-0.12171	0.83667	0.12001
hsa_circ_0068957	6.9484	2.7493e-16	5.0631e-16		-6.7226	1.299e-12	8.3792e-13		0.74079	0.016964	0.0032317
hsa_circ_0007470	5.4744	5.1827e-07	2.3367e-07		-5.9856	3.382e-08	9.6954e-09		0.61526	0.18963	0.031384
hsa_circ_0004768	3.1247	9.6285e-14	1.3599e-13		-7.4006	1.0507e-18	1.7152e-18		0.39287	0.33595	0.052798
hsa_circ_0000918	2.1247	4.6973e-51	4.8022e-50		-9.3893	1.661e-57	2.2886e-56		0.92136	8.281e-12	1.3734e-11
hsa_circ_0005338	5.4744	5.1827e-07	2.3367e-07		-6.4881	5.3507e-11	2.5316e-11		-0.54228	0.027794	0.0050886
hsa_circ_0008427	5.1119	1.039e-05	3.5187e-06		-4.4006	0.0025921	0.00029175		-0.9697	0.093821	0.016128
hsa_circ_0006018	2.0093	7.7522e-07	3.46e-07		-5.9856	3.382e-08	9.6954e-09		-0.66485	0.04247	0.0076388
hsa_circ_0008164	2.9479	8.5584e-12	9.4306e-12		-7.445	3.4318e-19	5.8591e-19		0.97783	0.009031	0.0017796
hsa_circ_0008168	6.005	1.7068e-09	1.3025e-09		-7.1555	3.1433e-16	3.615e-16		0.29333	0.29721	0.047301
hsa_circ_0005133	2.0682	3.1592e-09	2.3744e-09		-2.4174	3.2105e-09	1.105e-09		-0.42656	0.05362	0.009509
hsa_circ_0067991	3.9891	5.6641e-41	4.1311e-40		-6.3075	6.7736e-10	2.7554e-10		0.80791	0.035813	0.0064909
hsa_circ_0006939	4.8895	4.8596e-05	1.3657e-05		-5.7226	4.9631e-07	1.0755e-07		0.20022	0.60363	0.089706
hsa_circ_0004390	9.5619	1.6173e-69	2.4801e-68		-11.485	1.9031e-176	1.5424e-174		0.44692	3.4879e-10	4.3914e-10
hsa_circ_0006091	5.3045	2.2894e-06	8.703e-07		-6.208	2.4582e-09	8.5035e-10		-0.60713	0.2305	0.037555
hsa_circ_0057781	5.6264	1.2024e-07	6.3823e-08		-6.1011	9.0493e-09	2.8472e-09		0.61526	0.15076	0.025268
hsa_circ_0017701	5.3045	2.2894e-06	8.703e-07		-5.208	3.2194e-05	4.9115e-06		-0.19209	0.69442	0.10204
hsa_circ_0005598	8.6968	2.027e-43	1.5642e-42		-8.3779	1.0355e-32	5.5298e-32		0.61526	0.0071841	0.0014254
hsa_circ_0010913	5.4744	5.1827e-07	2.3367e-07		-5.208	3.2194e-05	4.9115e-06		0.61526	0.24072	0.038957
hsa_circ_0077745	5.6264	1.2024e-07	6.3823e-08		-6.5706	1.5319e-11	8.5902e-12		0.29333	0.3947	0.061441
hsa_circ_0082600	6.5524	5.4389e-13	6.9208e-13		-6.9242	3.467e-14	2.9541e-14		-0.38474	0.55441	0.083089
hsa_circ_0000286	5.1119	1.039e-05	3.5187e-06		-6.6486	4.4365e-12	2.6519e-12		0.61526	0.18963	0.031384
hsa_circ_0075891	5.4744	5.1827e-07	2.3367e-07		-5.7226	4.9631e-07	1.0755e-07		-0.19209	0.57848	0.086493
hsa_circ_0004297	7.8895	9.8756e-28	4.1667e-27		-8.8436	1.7063e-42	1.3748e-41		0.88828	1.5005e-05	5.3756e-06
hsa_circ_0069544	3.8895	0.0062266	0.0010802		-6.208	2.4582e-09	8.5035e-10		-0.9697	0.093821	0.016128
hsa_circ_0004483	5.764	2.8531e-08	1.7483e-08		-4.7226	0.00058364	7.2086e-05		-0.19209	0.69442	0.10204
hsa_circ_0039203	4.8895	4.8596e-05	1.3657e-05		-4.7226	0.00058364	7.2086e-05		-0.19209	0.69442	0.10204
hsa_circ_0006253	6.3045	2.8493e-11	2.8615e-11		-7.0445	3.245e-15	3.334e-15		-0.23274	0.58844	0.087742
hsa_circ_0082326	4.8895	4.8596e-05	1.3657e-05		-4.4006	0.0025921	0.00029175		-0.19209	0.69442	0.10204
hsa_circ_0089956	4.3045	0.0011827	0.00022575		-6.4006	1.8917e-10	8.3551e-11		0.61526	0.18963	0.031384
hsa_circ_0007970	5.8895	6.9117e-09	4.7094e-09		-7.5706	1.243e-20	2.56e-20		0.85627	0.0049487	0.00099088
hsa_circ_0002804	6.2114	1.0971e-10	1.0044e-10		-5.208	3.2194e-05	4.9115e-06		0.61526	0.30963	0.048894
hsa_circ_0005462	3.1247	6.2695e-26	2.3769e-25		-7.8601	2.3047e-24	6.5203e-24		0.68926	0.0037738	0.00076021
hsa_circ_0032379	5.4744	5.1827e-07	2.3367e-07		-6.4881	5.3507e-11	2.5316e-11		-0.84417	0.0043695	0.00087733
hsa_circ_0032377	6.392	7.5105e-12	8.2989e-12		-5.208	3.2194e-05	4.9115e-06		0.49978	0.090977	0.015718
hsa_circ_0001458	2.2317	1.4346e-08	9.5572e-09		-5.9856	3.382e-08	9.6954e-09		0.49662	0.004099	0.00082522
hsa_circ_0032651	2.2823	1.5258e-11	1.6561e-11		-7.3075	1.0054e-17	1.4372e-17		0.91482	0.0009844	0.00024129
hsa_circ_0002437	4.3045	0.0011827	0.00022575		-7.6101	4.1638e-21	8.8667e-21		0.61526	0.0087058	0.0017203
hsa_circ_0002438	6.005	1.7068e-09	1.3025e-09		-5.208	3.2194e-05	4.9115e-06		0.29333	0.54728	0.082436
hsa_circ_0007845	6.4744	2.0077e-12	2.4003e-12		-5.5706	1.9535e-06	3.8716e-07		0.48973	0.11203	0.018996
hsa_circ_0003339	6.1119	4.2912e-10	3.6715e-10		-6.7226	1.299e-12	8.3792e-13		0.12983	0.74961	0.10893
hsa_circ_0006475	5.1119	1.039e-05	3.5187e-06		-2.2384	1.259e-13	9.9581e-14		0.32575	0.3204	0.050527
hsa_circ_0065052	6.5524	5.4389e-13	6.9208e-13		-7.1011	1.0058e-15	1.0937e-15		-0.19209	0.69442	0.10204
hsa_circ_0003776	5.3045	2.2894e-06	8.703e-07		-3.9856	0.011895	0.0012402		-0.70667	0.24519	0.039402
hsa_circ_0012779	2.4243	2.2648e-07	1.183e-07		-4.4006	0.0025921	0.00029175		0.030298	0.9183	0.13033
hsa_circ_0008385	2.5118	5.4773e-08	3.1558e-08		-6.9242	3.467e-14	2.9541e-14		-0.38474	0.20982	0.034558
hsa_circ_0000033	2.9686	2.9031e-17	6.0026e-17		-2.6964	6.5012e-29	2.7818e-28		0.49497	0.0010343	0.00025342
hsa_circ_0088062	5.4744	5.1827e-07	2.3367e-07		-6.5706	1.5319e-11	8.5902e-12		-0.52224	0.19069	0.031502
hsa_circ_0038697	6.3045	2.8493e-11	2.8615e-11		-5.4006	7.8448e-06	1.3866e-06		0.93719	0.060224	0.010614
hsa_circ_0049700	4.6264	0.00023513	5.4309e-05		-5.7226	4.9631e-07	1.0755e-07		-0.60713	0.089929	0.015549
hsa_circ_0012814	4.6264	0.00023513	5.4309e-05		-4.4006	0.0025921	0.00029175		0.030298	0.95278	0.1341
hsa_circ_0035298	2.4243	2.3048e-10	2.0697e-10		-6.208	2.4582e-09	8.5035e-10		-0.84417	0.0043695	0.00087733
hsa_circ_0058698	5.1119	1.039e-05	3.5187e-06		-5.4006	7.8448e-06	1.3866e-06		0.12983	0.65174	0.096526
hsa_circ_0000776	5.764	2.8531e-08	1.7483e-08		-5.8601	1.2844e-07	3.3103e-08		0.61526	0.051711	0.0091761
hsa_circ_0034754	6.5524	5.4389e-13	6.9208e-13		-7.793	1.9124e-23	5.1564e-23		0.78519	0.0021175	0.00050192
hsa_circ_0018440	8.8591	1.8281e-47	1.6566e-46		-7.3548	3.2388e-18	4.8557e-18		-0.87017	0.00096425	0.00023651
hsa_circ_0091244	6.5524	5.4389e-13	6.9208e-13		-7.2586	3.1435e-17	4.2378e-17		-0.82531	0.0093959	0.001849
hsa_circ_0005114	9.2587	5.1477e-59	6.6565e-58		-9.1286	8.5511e-50	9.5786e-49		-0.7582	2.9563e-05	1.0449e-05
hsa_circ_0023637	6.2114	1.0971e-10	1.0044e-10		-5.5706	1.9535e-06	3.8716e-07		0.20022	0.71353	0.10426
hsa_circ_0055243	2.4832	5.6717e-11	5.6113e-11		-6.208	2.4582e-09	8.5035e-10		0.87829	0.051138	0.0090818
hsa_circ_0002166	6.2114	1.0971e-10	1.0044e-10		-3.9856	0.011895	0.0012402		0.25269	0.48745	0.074208
hsa_circ_0047087	5.1119	1.039e-05	3.5187e-06		-5.4006	7.8448e-06	1.3866e-06		-0.48428	0.15441	0.02584
hsa_circ_0016102	5.6264	1.2024e-07	6.3823e-08		-5.4006	7.8448e-06	1.3866e-06		0.61526	0.30963	0.048894
hsa_circ_0006856	2.3662	9.3386e-54	1.0391e-52		-2.0108	2.2023e-42	1.7641e-41		-0.65891	6.4119e-07	3.7103e-07
hsa_circ_0007814	4.6264	0.00023513	5.4309e-05		-5.208	3.2194e-05	4.9115e-06		0.10069	0.76384	0.11078
hsa_circ_0007172	6.764	1.1637e-14	1.8231e-14		-7.3075	1.0054e-17	1.4372e-17		0.17469	0.48402	0.073794
hsa_circ_0008350	3.2922	3.4034e-37	2.2005e-36		-2.0651	6.7172e-11	3.1684e-11		0.049663	0.75742	0.11002
hsa_circ_0085473	7.6968	6.8874e-25	2.4194e-24		-2.0955	7.3145e-09	2.4682e-09		0.77572	0.0017779	0.00042689
hsa_circ_0008574	7.5524	6.0649e-23	1.9242e-22		-7.6486	1.403e-21	3.0682e-21		0.51904	0.0065698	0.0013082
hsa_circ_0032164	4.8895	4.8596e-05	1.3657e-05		-5.5706	1.9535e-06	3.8716e-07		0.29333	0.54728	0.082436
hsa_circ_0063716	5.3045	2.2894e-06	8.703e-07		-5.208	3.2194e-05	4.9115e-06		0.80791	0.035813	0.0064909
hsa_circ_0090135	5.4744	5.1827e-07	2.3367e-07		-4.7226	0.00058364	7.2086e-05		0.83765	0.042927	0.0076987
hsa_circ_0032822	4.0292	2.6719e-42	2.0164e-41		-2.7773	1.1584e-25	3.6774e-25		0.58284	0.00020699	5.6191e-05
hsa_circ_0035940	4.3045	0.0011827	0.00022575		-5.8601	1.2844e-07	3.3103e-08		-0.12171	0.83667	0.12001
hsa_circ_0062577	5.1119	1.039e-05	3.5187e-06		-4.7226	0.00058364	7.2086e-05		0.61526	0.063598	0.011191
hsa_circ_0007919	5.6264	1.2024e-07	6.3823e-08		-6.5706	1.5319e-11	8.5902e-12		-0.9697	0.040154	0.0072416
hsa_circ_0078539	5.6264	1.2024e-07	6.3823e-08		-6.793	3.8438e-13	2.6613e-13		0.61526	0.30963	0.048894
hsa_circ_0005143	2.8837	3.7724e-11	3.7712e-11		-6.6486	4.4365e-12	2.6519e-12		0.40881	0.14202	0.023885
hsa_circ_0088284	5.4744	5.1827e-07	2.3367e-07		-4.9856	0.00013529	1.8515e-05		0.93719	0.0078714	0.001559
hsa_circ_0017854	6.3045	2.8493e-11	2.8615e-11		-6.3075	6.7736e-10	2.7554e-10		-0.12171	0.72103	0.1052
hsa_circ_0002289	2.6973	1.8849e-13	2.5664e-13		-7.4006	1.0507e-18	1.7152e-18		0.80791	0.0029922	0.00063279
hsa_circ_0077236	4.3045	0.0011827	0.00022575		-5.9856	3.382e-08	9.6954e-09		-0.52224	0.19069	0.031502
hsa_circ_0005810	5.6264	1.2024e-07	6.3823e-08		-6.6486	4.4365e-12	2.6519e-12		0.80791	0.035813	0.0064909
hsa_circ_0073762	5.1119	1.039e-05	3.5187e-06		-5.7226	4.9631e-07	1.0755e-07		0.87829	0.051138	0.0090818
hsa_circ_0059988	5.4744	5.1827e-07	2.3367e-07		-5.7226	4.9631e-07	1.0755e-07		-0.012771	0.99243	0.13943
hsa_circ_0088129	5.764	2.8531e-08	1.7483e-08		-5.5706	1.9535e-06	3.8716e-07		0.030298	0.95278	0.1341
hsa_circ_0000105	3.0682	4.3206e-13	5.7278e-13		-6.6486	4.4365e-12	2.6519e-12		0.12983	0.5804	0.086746
hsa_circ_0001274	5.8895	6.9117e-09	4.7094e-09		-3.9856	0.011895	0.0012402		-0.38474	0.34993	0.054753
hsa_circ_0000665	4.3045	0.0011827	0.00022575		-6.5706	1.5319e-11	8.5902e-12		0.87829	0.051138	0.0090818
hsa_circ_0008324	8.1374	7.4627e-32	3.8476e-31		-2.211	6.9905e-22	1.6269e-21		0.3198	0.1266	0.021375
hsa_circ_0016969	5.8895	6.9117e-09	4.7094e-09		-5.7226	4.9631e-07	1.0755e-07		0.61526	0.24072	0.038957
hsa_circ_0007325	3.1613	1.6911e-20	4.5456e-20		-6.3075	6.7736e-10	2.7554e-10		0.61526	0.097087	0.016623
hsa_circ_0008503	6.3045	2.8493e-11	2.8615e-11		-5.5706	1.9535e-06	3.8716e-07		0.61526	0.15076	0.025268
hsa_circ_0003500	5.355	3.9247e-76	6.6588e-75		-2.7773	1.1584e-25	3.6774e-25		0.61526	0.010559	0.0020524
hsa_circ_0003506	7.8281	8.5741e-27	3.396e-26		-4.4006	0.0025921	0.00029175		0.39287	0.33595	0.052798
hsa_circ_0005467	3.8895	0.0062266	0.0010802		-5.208	3.2194e-05	4.9115e-06		0.39287	0.33595	0.052798
hsa_circ_0061510	5.1119	1.039e-05	3.5187e-06		-5.5706	1.9535e-06	3.8716e-07		-0.48428	0.15441	0.02584
hsa_circ_0004303	2.4599	6.836e-17	1.3824e-16		-7.3548	3.2388e-18	4.8557e-18		-0.02217	0.96958	0.13638
hsa_circ_0066818	6.9484	2.7493e-16	5.0631e-16		-5.4006	7.8448e-06	1.3866e-06		-0.79978	0.10105	0.017175
hsa_circ_0082401	5.6264	1.2024e-07	6.3823e-08		-6.1011	9.0493e-09	2.8472e-09		-0.70667	0.24519	0.039402
hsa_circ_0087605	2.3312	9.6288e-23	3.0349e-22		-2.211	2.7679e-07	6.5911e-08		-0.67425	0.01942	0.0036777
hsa_circ_0045016	5.3045	2.2894e-06	8.703e-07		-5.4006	7.8448e-06	1.3866e-06		-0.52224	0.19069	0.031502
hsa_circ_0072973	2.4243	2.2648e-07	1.183e-07		-7.0445	3.245e-15	3.334e-15		-0.84417	0.043868	0.0078476
hsa_circ_0085762	6.1119	4.2912e-10	3.6715e-10		-4.9856	0.00013529	1.8515e-05		-0.38474	0.55441	0.083089
hsa_circ_0077765	5.764	2.8531e-08	1.7483e-08		-6.3075	6.7736e-10	2.7554e-10		0.61526	0.24072	0.038957
hsa_circ_0032873	4.8895	4.8596e-05	1.3657e-05		-2.0955	2.333e-06	4.5907e-07		-0.38474	0.34993	0.054753
hsa_circ_0004596	9.2703	2.1859e-59	2.8575e-58		-9.3075	5.6723e-55	7.4431e-54		0.77396	2.3541e-12	4.4576e-12
hsa_circ_0086293	6.8895	9.4837e-16	1.644e-15		-7.4881	1.1283e-19	2.0321e-19		0.030298	0.93326	0.13208
hsa_circ_0006229	2.3629	9.2563e-10	7.4357e-10		-6.4881	5.3507e-11	2.5316e-11		0.70837	0.007986	0.0015813
hsa_circ_0006228	5.764	2.8531e-08	1.7483e-08		-5.4006	7.8448e-06	1.3866e-06		0.030298	0.95278	0.1341
hsa_circ_0002607	2.9548	7.0658e-48	6.5013e-47		-7.3075	1.0054e-17	1.4372e-17		-0.46274	0.1246	0.021041
hsa_circ_0001833	3.7097	2.4626e-22	7.5625e-22		-8.2586	1.4176e-30	6.5986e-30		0.61526	0.12067	0.020395
hsa_circ_0070098	3.1024	2.3744e-31	1.1908e-30		-7.208	9.902e-17	1.1978e-16		-0.19209	0.69442	0.10204
hsa_circ_0064551	4.6264	0.00023513	5.4309e-05		-5.208	3.2194e-05	4.9115e-06		-0.38474	0.55441	0.083089
hsa_circ_0070930	6.005	1.7068e-09	1.3025e-09		-6.793	3.8438e-13	2.6613e-13		-0.062812	0.90091	0.12827
hsa_circ_0037060	5.3045	2.2894e-06	8.703e-07		-5.9856	3.382e-08	9.6954e-09		0.030298	0.95278	0.1341
hsa_circ_0083488	6.1119	4.2912e-10	3.6715e-10		-6.6486	4.4365e-12	2.6519e-12		-0.84417	0.043868	0.0078476
hsa_circ_0001675	3.8895	0.0062266	0.0010802		-6.4006	1.8917e-10	8.3551e-11		0.61526	0.12067	0.020395
hsa_circ_0031651	5.3045	2.2894e-06	8.703e-07		-5.4006	7.8448e-06	1.3866e-06		-0.9697	0.093821	0.016128
hsa_circ_0060238	2.3939	1.2239e-18	2.8371e-18		-2.5809	2.574e-25	8.0601e-25		-0.7582	2.9563e-05	1.0449e-05
hsa_circ_0006432	3.8895	0.0062266	0.0010802		-5.5706	1.9535e-06	3.8716e-07		0.35223	0.42641	0.065699
hsa_circ_0008658	3.8895	0.0062266	0.0010802		-4.4006	0.0025921	0.00029175		0.61526	0.30963	0.048894
hsa_circ_0000794	7.6968	6.8874e-25	2.4194e-24		-2.0955	1.003e-18	1.6874e-18		0.65479	0.00016457	4.502e-05
hsa_circ_0024648	2.4243	2.3048e-10	2.0697e-10		-2.3685	9.9963e-09	3.1359e-09		-0.77706	0.0095824	0.0018835
hsa_circ_0054214	8.3045	5.8853e-35	3.4256e-34		-9.0154	9.2138e-47	8.9398e-46		0.44534	0.012815	0.0024587
hsa_circ_0036730	5.764	2.8531e-08	1.7483e-08		-6.4881	5.3507e-11	2.5316e-11		0.61526	0.18963	0.031384
hsa_circ_0001208	6.005	1.7068e-09	1.3025e-09		-7.8269	6.6222e-24	1.8321e-23		0.50834	0.07407	0.01293
hsa_circ_0075681	5.764	2.8531e-08	1.7483e-08		-4.7226	0.00058364	7.2086e-05		-0.9697	0.093821	0.016128
hsa_circ_0029076	4.3045	0.0011827	0.00022575		-6.4006	1.8917e-10	8.3551e-11		-0.52224	0.19069	0.031502
hsa_circ_0091092	4.6264	0.00023513	5.4309e-05		-6.9856	1.056e-14	9.4597e-15		0.46326	0.17145	0.028604
hsa_circ_0000369	6.5524	5.4389e-13	6.9208e-13		-5.8601	1.2844e-07	3.3103e-08		0.25269	0.48745	0.074208
hsa_circ_0004258	5.8895	6.9117e-09	4.7094e-09		-5.4006	7.8448e-06	1.3866e-06		0.61526	0.24072	0.038957
hsa_circ_0007448	5.8895	6.9117e-09	4.7094e-09		-6.3075	6.7736e-10	2.7554e-10		0.067772	0.77229	0.11157
hsa_circ_0000697	2.3312	3.9018e-12	4.4876e-12		-2.0955	7.3145e-09	2.4682e-09		0.61526	0.24072	0.038957
hsa_circ_0005423	5.8895	6.9117e-09	4.7094e-09		-4.4006	0.0025921	0.00029175		0.20022	0.71353	0.10426
hsa_circ_0003684	2.0511	1.3341e-33	7.3539e-33		-2.148	2.1102e-25	6.6381e-25		-0.12171	0.45725	0.070133
hsa_circ_0003233	7.1119	7.0891e-18	1.532e-17		-6.3075	6.7736e-10	2.7554e-10		-0.70667	0.10028	0.017114
hsa_circ_0023232	4.8895	4.8596e-05	1.3657e-05		-5.4006	7.8448e-06	1.3866e-06		-0.70667	0.24519	0.039402
hsa_circ_0066971	3.9479	5.4157e-27	2.1848e-26		-7.3548	3.2388e-18	4.8557e-18		0.61526	0.042149	0.0075878
hsa_circ_0036646	5.764	2.8531e-08	1.7483e-08		-6.7226	1.299e-12	8.3792e-13		0.12983	0.74961	0.10893
hsa_circ_0007750	2.1247	8.4976e-10	6.8492e-10		-2.3434	1.6045e-15	1.7164e-15		0.46326	0.17145	0.028604
hsa_circ_0000455	5.1119	1.039e-05	3.5187e-06		-5.8601	1.2844e-07	3.3103e-08		0.030298	0.93326	0.13208
hsa_circ_0052577	4.8895	4.8596e-05	1.3657e-05		-7.793	1.9124e-23	5.1564e-23		-0.84417	0.043868	0.0078476
hsa_circ_0072995	4.6264	0.00023513	5.4309e-05		-4.7226	0.00058364	7.2086e-05		0.35223	0.42641	0.065699
hsa_circ_0006084	5.3045	2.2894e-06	8.703e-07		-6.9856	1.056e-14	9.4597e-15		-0.25921	0.50525	0.076682
hsa_circ_0073748	4.3045	0.0011827	0.00022575		-6.208	2.4582e-09	8.5035e-10		0.20022	0.60363	0.089706

## Sheet: down_SCC up_ADC
CircRNA_ID	log2.Fold_change(S_1 vs. S_2).	p.value	q.value.Storey.et.al..2003.		log2.Fold_change(A_1 vs. A_2).	p.value	q.value.Storey.et.al..2003.		log2.Fold_change(AS_1 vs. AS_2.	p.value	q.value.Storey.et.al..2003.
hsa_circ_0004575	-4.3257	5.7635e-114	1.7676e-112		2.9749	2.5447e-45	2.2916e-44		-0.012771	0.98689	0.13874
hsa_circ_0003525	-2.0087	9.1588e-11	8.9796e-11		2.2671	1.7504e-16	2.0844e-16		0.92011	0.00014884	4.2913e-05
hsa_circ_0079947	-7.0501	3.9519e-16	7.119e-16		5.8901	1.5715e-09	5.7802e-10		-0.38474	0.46905	0.071569
hsa_circ_0007210	-4.1293	8.4087e-270	1.0587e-267		3.0004	6.1098e-91	1.6836e-89		-0.71916	5.8063e-05	2.0166e-05
hsa_circ_0038063	-4.4652	0.0011227	0.00022575		5.8901	1.5715e-09	5.7802e-10		-0.60713	0.2305	0.037555
hsa_circ_0026782	-6.2123	1.4869e-166	7.259e-165		6.8901	8.2697e-17	1.0293e-16		-0.9697	0.00017911	4.8971e-05
hsa_circ_0007518	-3.2387	6.6122e-48	6.1311e-47		2.2264	6.7132e-20	1.2516e-19		0.42262	0.26687	0.042672
hsa_circ_0001753	-6.3396	1.061e-10	1.0044e-10		6.4751	2.7533e-13	1.9851e-13		-0.74731	0.020489	0.003861
hsa_circ_0004990	-6.2021	6.9921e-10	5.6981e-10		4.8901	2.0041e-05	3.3527e-06		0.61526	0.24072	0.038957
hsa_circ_0008212	-4.8802	0.00012504	3.1581e-05		4.8901	2.0041e-05	3.3527e-06		-0.9697	0.017805	0.0033794
hsa_circ_0007662	-5.0993	3.2108e-39	2.2328e-38		3.0744	5.1626e-16	5.8351e-16		-0.27782	0.43781	0.067253
hsa_circ_0053916	-2.6346	8.6528e-14	1.2292e-13		6.6975	4.5065e-15	4.2038e-15		-0.48428	0.15441	0.02584
hsa_circ_0025822	-5.2021	1.4839e-05	4.6325e-06		5.4751	1.5629e-07	3.745e-08		0.12983	0.74961	0.10893
hsa_circ_0070619	-7.2725	2.507e-18	5.5635e-18		5.4751	1.5629e-07	3.745e-08		0.030298	0.95278	0.1341
hsa_circ_0008245	-4.4652	0.0011227	0.00022575		5.8901	1.5715e-09	5.7802e-10		0.12983	0.74961	0.10893
hsa_circ_0084164	-2.8387	2.3371e-14	3.5207e-14		4.8901	2.0041e-05	3.3527e-06		0.61526	0.097087	0.016623
hsa_circ_0071122	-7.2725	2.507e-18	5.5635e-18		7.06	1.6773e-18	2.582e-18		-0.79978	0.020393	0.0038508
hsa_circ_0003194	-4.8802	0.00012504	3.1581e-05		5.4751	1.5629e-07	3.745e-08		0.61526	0.24072	0.038957
hsa_circ_0075457	-4.8802	0.00012504	3.1581e-05		6.4751	2.7533e-13	1.9851e-13		-0.38474	0.40313	0.062539
hsa_circ_0004394	-7.7871	1.396e-24	4.812e-24		6.4751	2.7533e-13	1.9851e-13		-0.38474	0.40313	0.062539
hsa_circ_0002882	-2.4977	1.5713e-34	8.9925e-34		3.4155	2.8816e-34	1.6338e-33		-0.25921	0.34607	0.054337
hsa_circ_0005163	-5.4652	1.8589e-06	7.6265e-07		4.8901	2.0041e-05	3.3527e-06		-0.38474	0.26873	0.042915
hsa_circ_0020875	-6.7871	7.3394e-14	1.0489e-13		6.212	1.9215e-11	9.8493e-12		-0.60713	0.089929	0.015549
hsa_circ_0002110	-2.3127	1.3791e-05	4.6325e-06		5.4751	1.5629e-07	3.745e-08		-0.12171	0.83667	0.12001
hsa_circ_0003380	-3.3549	6.3391e-161	2.9735e-159		4.2485	1.576e-169	1.0857e-167		0.14813	0.34814	0.054645
hsa_circ_0000375	-2.2366	6.4845e-48	6.0581e-47		2.4668	1.0411e-85	2.6311e-84		0.35223	0.035343	0.0064163
hsa_circ_0015491	-2.3127	7.8532e-10	6.3576e-10		7.212	3.7178e-20	7.0949e-20		-0.60713	0.089929	0.015549
hsa_circ_0005842	-2.6398	4.0106e-24	1.359e-23		2.8114	4.6638e-24	1.3034e-23		0.35223	0.26067	0.041755
hsa_circ_0042079	-2.8753	4.003e-36	2.4873e-35		2.2968	3.4737e-19	5.916e-19		-0.16901	0.46854	0.071569
hsa_circ_0007230	-2.5757	3.1417e-05	9.6518e-06		6.6975	4.5065e-15	4.2038e-15		-0.9697	0.0080648	0.0015955
hsa_circ_0076931	-4.8802	0.00012504	3.1581e-05		4.8901	2.0041e-05	3.3527e-06		0.030298	0.95278	0.1341
hsa_circ_0008577	-6.2021	6.9921e-10	5.6981e-10		7.3496	8.9248e-22	2.0027e-21		-0.19209	0.69442	0.10204
hsa_circ_0008026	-2.6912	1.3209e-14	2.0217e-14		5.4751	1.5629e-07	3.745e-08		-0.12171	0.72103	0.1052
hsa_circ_0083470	-2.0611	2.0018e-06	8.1876e-07		6.6975	4.5065e-15	4.2038e-15		0.87829	0.0058121	0.0011586
hsa_circ_0006459	-3.1337	6.6182e-33	3.5419e-32		2.9489	1.0866e-18	1.7654e-18		0.80791	0.0029922	0.00063279
hsa_circ_0005230	-3.6554	2.5467e-127	8.5809e-126		2.6363	1.5135e-45	1.3821e-44		-0.48096	0.0040162	0.00080886
hsa_circ_0002075	-2.3947	1.9629e-82	3.8177e-81		2.2404	6.2062e-86	1.6361e-84		-0.24456	0.060557	0.01067
hsa_circ_0002562	-2.1607	1.0622e-27	4.4738e-27		5.4751	1.5629e-07	3.745e-08		-0.53674	0.070318	0.01229
hsa_circ_0003746	-2.3874	1.1192e-72	1.7614e-71		4.0338	3.3366e-67	5.8191e-66		-0.59419	0.00013181	4.1544e-05
hsa_circ_0004875	-3.5757	5.8686e-23	1.8744e-22		3.7119	7.0468e-27	2.458e-26		0.70272	0.0066181	0.001317
hsa_circ_0000367	-6.8802	1.261e-14	1.9325e-14		5.4751	1.5629e-07	3.745e-08		-0.12171	0.72103	0.1052
hsa_circ_0005241	-6.2021	6.9921e-10	5.6981e-10		6.212	1.9215e-11	9.8493e-12		-0.12171	0.83667	0.12001
hsa_circ_0008554	-3.2315	9.8516e-204	7.3649e-202		2.3461	4.4339e-87	1.1978e-85		-0.91872	1.3058e-14	3.3493e-14
hsa_circ_0034993	-5.2021	1.4839e-05	4.6325e-06		5.8901	1.5715e-09	5.7802e-10		-0.062812	0.90091	0.12827
hsa_circ_0006219	-6.0501	4.7533e-09	3.424e-09		6.4751	2.7533e-13	1.9851e-13		-0.38474	0.30587	0.048587
hsa_circ_0023900	-3.7456	2.6254e-20	6.8791e-20		7.3496	8.9248e-22	2.0027e-21		-0.52224	0.19069	0.031502
hsa_circ_0006941	-6.2021	6.9921e-10	5.6981e-10		7.4751	2.303e-23	6.0208e-23		-0.16235	0.5407	0.081792
hsa_circ_0003236	-3.8802	0.010883	0.0017441		7.3496	8.9248e-22	2.0027e-21		-0.9697	0.017805	0.0033794
hsa_circ_0005830	-2.754	9.1513e-46	7.8467e-45		2.2671	1.7504e-16	2.0844e-16		-0.79978	0.0010393	0.00025451
hsa_circ_0089071	-2.7633	8.9398e-23	2.8251e-22		2.4895	1.2093e-09	4.845e-10		-0.21481	0.50575	0.0767
