# Supplementary material for: Comprehensive profile and contrastive analysis of circular RNA expression in cervical squamous carcinoma and adenocarcinoma
Source: PeerJ. 2023 Jan 26;11:e14759. doi: 10.7717/peerj.14759 (PMC9884480; doi:10.7717/peerj.14759)
Supplement: Supplemental Information 1 [file peerj-11-14759-s001.zip › Supp tables and figs 77018/File S9_data derived form DIANA.xlsx]

## Sheet: Sheet1
KEGG pathway	p-value	#genes	#miRNAs
TGF-beta signaling pathway	3.25e-09	66	61
Proteoglycans in cancer	8.14e-09	146	79
Mucin type O-Glycan biosynthesis	5.86e-07	21	36
Hippo signaling pathway	3.44e-06	106	73
ErbB signaling pathway	6.79e-06	67	70
Fatty acid biosynthesis	6.97e-06	9	18
Axon guidance	2.28e-05	92	69
Thyroid hormone signaling pathway	2.28e-05	88	69
Signaling pathways regulating pluripotency of stem cells	0.000148397	99	72
Estrogen signaling pathway	0.000150425	69	73
Pathways in cancer	0.000181902	262	85
Nicotine addiction	0.000310538	29	57
Wnt signaling pathway	0.000428556	100	74
Arrhythmogenic right ventricular cardiomyopathy (ARVC)	0.00171479	52	66
Glutamatergic synapse	0.00171479	81	74
FoxO signaling pathway	0.00175798	94	71
Lysine degradation	0.00202165	34	63
Adherens junction	0.00210856	56	69
N-Glycan biosynthesis	0.00212844	34	47
Prostate cancer	0.00225725	65	68
GABAergic synapse	0.00251811	61	71
Endocytosis	0.00251811	140	75
Morphine addiction	0.00331743	63	69
Glioma	0.00359273	46	63
AMPK signaling pathway	0.00359273	88	72
Neurotrophin signaling pathway	0.00359273	85	73
Retrograde endocannabinoid signaling	0.00405078	72	75
Adrenergic signaling in cardiomyocytes	0.00405078	99	78
cAMP signaling pathway	0.00405078	134	79
Gap junction	0.00465418	60	72
Ras signaling pathway	0.0051017	146	80
mTOR signaling pathway	0.00536682	46	66
Colorectal cancer	0.00566396	46	61
Renal cell carcinoma	0.00566396	49	64
Choline metabolism in cancer	0.00566396	73	68
Long-term potentiation	0.00592547	50	69
cGMP-PKG signaling pathway	0.00592547	111	80
Thyroid hormone synthesis	0.00902218	50	61
Insulin signaling pathway	0.00902218	96	68
Circadian rhythm	0.00921602	26	51
Long-term depression	0.00921602	44	66
Bacterial invasion of epithelial cells	0.0103973	55	65
Ubiquitin mediated proteolysis	0.0106791	90	73
Endometrial cancer	0.0108773	39	63
Amphetamine addiction	0.0110591	48	70
Rap1 signaling pathway	0.0116672	136	78
Oxytocin signaling pathway	0.0116672	108	79
MAPK signaling pathway	0.0116672	165	81
Insulin secretion	0.0125137	62	65
SNARE interactions in vesicular transport	0.0142318	24	46
Prolactin signaling pathway	0.0142318	50	62
p53 signaling pathway	0.014478	49	63
Glycosaminoglycan biosynthesis - heparan sulfate / heparin	0.0171014	18	32
Prion diseases	0.0183746	15	26
Chronic myeloid leukemia	0.0184823	52	65
Focal adhesion	0.0191866	134	81
Type II diabetes mellitus	0.0217071	35	50
mRNA surveillance pathway	0.0233548	59	67
HIF-1 signaling pathway	0.0251	71	66
Regulation of actin cytoskeleton	0.0251	139	78
PI3K-Akt signaling pathway	0.036398	212	83
Vasopressin-regulated water reabsorption	0.0365577	32	55
Phosphatidylinositol signaling system	0.048023	55	67
Fatty acid metabolism	0.0490954	28	41
